# Supplementary material for: Expression profiling and functional characterization of miR-192 throughout sheep skeletal muscle development
Source: Sci Rep. 2016 Jul 25;6:30281. doi: 10.1038/srep30281 (PMC4958965; doi:10.1038/srep30281)
Supplement: Supplementary Table S1 [file srep30281-s2.xls]

## Sheet: All miRNAs counts
miRNAName	miRNApreName	mirSequence	miR sequence length	A3Y	L40	F110	F90	Total	Category
oar-miR-3958-3p	oar-mir-3958	agatattgcacggttgatctct	22	213	14056	746348	1254154	2014771	oar-miR
oar-miR-432	oar-mir-432	tcttggagtaggtcattgggtgg	23	45	1295	329374	302933	633647	oar-miR
oar-miR-127	oar-mir-127	atcggatccgtctgagcttggct	23	2174	53927	205964	277836	539901	oar-miR
oar-miR-543-3p	oar-mir-543	aaacattcgcggtgcacttcttt	23	56	401	91290	93672	185419	oar-miR
oar-miR-411a-5p	oar-mir-411a	atagtagaccgtatagcgtacg	22	7765	95122	51080	21456	175423	oar-miR
oar-miR-495-3p	oar-mir-495	aaacaaacatggtgcacttctt	22	213	3919	48300	70236	122668	oar-miR
oar-miR-379-5p	oar-mir-379	tggtagactatggaacgtaggc	22	1456	11146	31878	43496	87976	oar-miR
oar-miR-381-3p	oar-mir-381	atatacaagggcaagctctct	21	2361	66028	1734	1033	71156	oar-miR
oar-miR-382-3p	oar-mir-382	aatcattcacggacaacactt	21	20	218	54863	11757	66858	oar-miR
oar-miR-382-5p	oar-mir-382	gaagttgttcgtggtggattcg	22	53	1126	31455	25020	57654	oar-miR
oar-miR-485-5p	oar-mir-485	agaggctggccgtgatgaattcg	23	16	209	26619	22042	48886	oar-miR
oar-miR-433-3p	oar-mir-433	atcatgatgggctcctcggtgt	22	15	124	16088	27507	43734	oar-miR
oar-miR-409-3p	oar-mir-409	cgaatgttgctcggtgaacccct	23	65	384	16414	11270	28133	oar-miR
oar-miR-494-3p	oar-mir-494	tgaaacatacacgggaaacctct	23	861	8535	7222	8987	25605	oar-miR
oar-miR-493-5p	oar-mir-493	ttgtacatggtaggctttcatt	22	96	1935	8820	13091	23942	oar-miR
oar-miR-409-5p	oar-mir-409	aggttacccgagcaactttgcat	23	411	17606	1840	2915	22772	oar-miR
oar-miR-3959-5p	oar-mir-3959	ggttgatcagagaacatacatt	22	236	2949	9069	10371	22625	oar-miR
oar-miR-299-3p	oar-mir-299	tatgtgggacggtaaaccgctt	22	262	1880	9915	10323	22380	oar-miR
oar-miR-487b-3p	oar-mir-487b	aatcgtacagggtcatccactt	22	209	4278	8272	9505	22264	oar-miR
oar-miR-369-3p	oar-mir-369	aataatacatggttgatcttt	21	921	16739	2115	2412	22187	oar-miR
oar-miR-655-3p	oar-mir-655	ataatacatggttaacctctct	22	372	8967	4951	6802	21092	oar-miR
oar-miR-154b-5p	oar-mir-154b	agaggtcttccatggtgcattcg	23	51	767	7001	6607	14426	oar-miR
oar-miR-323c	oar-mir-323c	cacaatacacggtcggcctct	21	1	33	6490	7024	13548	oar-miR
oar-miR-493-3p	oar-mir-493	tgaaggtctactgtgtgccagg	22	149	2848	5072	5256	13325	oar-miR
oar-miR-380-3p	oar-mir-380	tatgtaatgtggtccacgtct	21	217	4707	3576	4196	12696	oar-miR
oar-miR-136	oar-mir-136	actccatttgttttgatgatgga	23	265	7742	749	2328	11084	oar-miR
oar-miR-541-5p	oar-mir-541	aaaggattctgctgtcggtcccact	25	5	132	4092	6850	11079	oar-miR
oar-miR-323a-3p	oar-mir-323a	cacattacacggtcgacctct	21	4	141	5491	4865	10501	oar-miR
oar-miR-410-3p	oar-mir-410	aatataacacagatggcctgt	21	125	7511	1235	1602	10473	oar-miR
oar-miR-329b-3p	oar-mir-329b	aacacacctggttaacctcttt	22	111	1688	3219	5067	10085	oar-miR
oar-miR-485-3p	oar-mir-485	gtcatacacggctctcctctct	22	8	19	3210	5352	8589	oar-miR
oar-miR-376c-3p	oar-mir-376c	aacatagaggaaattccacgt	21	354	2626	2100	2815	7895	oar-miR
oar-miR-154a-3p	oar-mir-154a	aatcatacacggttcacctatt	22	63	135	2041	2704	4943	oar-miR
oar-miR-412-3p	oar-mir-412	tggtcgaccagttggaaagtaat	23	6	478	1945	2023	4452	oar-miR
oar-miR-665-3p	oar-mir-665	accagtaggccgaggcccctca	22	66	201	1574	2308	4149	oar-miR
oar-miR-369-5p	oar-mir-369	agatcgaccgtgttatattcg	21	138	2479	647	652	3916	oar-miR
oar-miR-299-5p	oar-mir-299	tggtttaccgtcccacatacat	22	58	1212	927	1602	3799	oar-miR
oar-miR-376b-3p	oar-mir-376b	atcatagaggaaaatccatgt	21	17	98	1050	2315	3480	oar-miR
oar-miR-379-3p	oar-mir-379	tatgtaacacggtccactaact	22	185	889	1140	981	3195	oar-miR
oar-miR-411a-3p	oar-mir-411a	tatgtaacacggtccactaac	21	171	613	924	806	2514	oar-miR
oar-miR-370-3p	oar-mir-370	gcctgctggggtggaacctggtat	24	173	452	704	852	2181	oar-miR
oar-miR-1185-5p	oar-mir-1185	agaggataccctttgtatgttc	22	24	580	731	810	2145	oar-miR
oar-miR-3957-3p	oar-mir-3957	acgcacagcacctcactgagct	22	10	267	947	838	2062	oar-miR
oar-miR-376e-3p	oar-mir-376e	aacatagaggaaaatccacatt	22	133	780	362	722	1997	oar-miR
oar-miR-541-3p	oar-mir-541	tggtgggcacagaatccggccttt	24	1	10	814	975	1800	oar-miR
oar-miR-1185-3p	oar-mir-1185	atatacagagggagactcttat	22	3	34	528	1069	1634	oar-miR
oar-miR-376a-5p	oar-mir-376a	tagattctccttctatgagtac	22	23	1455	28	27	1533	oar-miR
oar-miR-496-3p	oar-mir-496	tgagtattacatggccaatct	21	6	188	576	346	1116	oar-miR
oar-miR-376d	oar-mir-376d	atcatagaggaaaatccacat	21	19	72	264	458	813	oar-miR
oar-miR-411b-3p	oar-mir-411b	tatgtaacatggtccactaat	21	64	225	249	218	756	oar-miR
oar-miR-544-5p	oar-mir-544	tcttgttaaaaggcagattct	21	35	357	131	191	714	oar-miR
oar-miR-377-5p	oar-mir-377	agaggttgcctttggtgaattc	22	31	202	268	209	710	oar-miR
oar-miR-329a-3p	oar-mir-329a	aacacacctggttaaccttttt	22	10	222	272	204	708	oar-miR
oar-miR-377-3p	oar-mir-377	atcacacaaaggcaacttttgt	22	21	346	91	118	576	oar-miR
oar-miR-323a-5p	oar-mir-323a	aggtggtccgtggcgcgttcg	21	4	2	303	246	555	oar-miR
oar-miR-411b-5p	oar-mir-411b	tggtcgaccataaaacgtacgt	22	8	320	110	111	549	oar-miR
oar-miR-381-5p	oar-mir-381	agcgaggttgccctttgtat	20	6	113	215	198	532	oar-miR
oar-miR-668-3p	oar-mir-668	atgtcactcggcccactaccc	21	11	19	204	244	478	oar-miR
oar-miR-134-5p	oar-mir-134	tgtgactggttgaccagaggg	21	12	80	182	182	456	oar-miR
oar-miR-3956-5p	oar-mir-3956	gtacgtggatgctgaaggtcaga	23	3	42	197	195	437	oar-miR
oar-miR-539-3p	oar-mir-539	aatcatacaaggacaatttcttt	23	29	71	122	197	419	oar-miR
oar-miR-376e-5p	oar-mir-376e	ggtggatattccttctatgttt	22	10	143	96	157	406	oar-miR
oar-miR-495-5p	oar-mir-495	agaagtcgcccatgttcttttcg	23	6	139	116	137	398	oar-miR
oar-miR-376b-5p	oar-mir-376b	ggtggatattccttctatgttt	22	10	135	90	160	395	oar-miR
oar-miR-758-3p	oar-mir-758	tttgtgacctggtccactaa	20	19	316	24	30	389	oar-miR
oar-miR-154b-3p	oar-mir-154b	aatcatacatggttgaccttttt	23	2	12	57	296	367	oar-miR
oar-miR-154a-5p	oar-mir-154a	taggttatccgtgtagccttcg	22	1	12	154	153	320	oar-miR
oar-miR-3959-3p	oar-mir-3959	tgtatgtcaactgatccacagt	22	70	204	7	27	308	oar-miR
oar-miR-487b-5p	oar-mir-487b	agtggttatccctgtcctgttc	22	2	30	121	140	293	oar-miR
oar-miR-3955-5p	oar-mir-3955	tttgatggctgatcctctcact	22	10	144	43	55	252	oar-miR
oar-miR-376a-3p	oar-mir-376a	atcatagaggaaaatccacgt	21	4	31	71	142	248	oar-miR
oar-miR-494-5p	oar-mir-494	aggttatccgtgttgtattctct	23	6	14	116	71	207	oar-miR
oar-miR-1197-3p	oar-mir-1197	taggacacatggtctacttct	21	10	96	35	54	195	oar-miR
oar-miR-3957-5p	oar-mir-3957	ctcggagagtggagctgtgggtgt	24	2	10	70	102	184	oar-miR
oar-miR-3958-5p	oar-mir-3958	aggttgtccgtgatgtatttgc	22	4	12	98	67	181	oar-miR
oar-miR-329b-5p	oar-mir-329b	gaggttttctgggtttctgtttc	23	6	9	80	73	168	oar-miR
oar-miR-376c-5p	oar-mir-376c	gtggatattccgtctatgttt	21	5	124	19	19	167	oar-miR
oar-miR-3956-3p	oar-mir-3956	tctgaccttcctgcatcccgttt	23	4	48	50	48	150	oar-miR
oar-miR-758-5p	oar-mir-758	tggttgaccagagagcacaca	21	2	3	63	49	117	oar-miR
oar-miR-1193-5p	oar-mir-1193	gggatggtagaccggtgacgtgc	23	2	1	56	39	98	oar-miR
oar-miR-329a-5p	oar-mir-329a	gaggttttctaggtctccgttt	22	1	2	38	47	88	oar-miR
oar-miR-487a-3p	oar-mir-487a	atcatacagggacatccagttt	22	6	10	15	54	85	oar-miR
oar-miR-487a-5p	oar-mir-487a	gtggctatccctgctgtgttcg	22	0	49	13	20	82	oar-miR
oar-miR-323b	oar-mir-323b	cccaatacacggtcgatctct	21	2	7	39	30	78	oar-miR
oar-miR-380-5p	oar-mir-380	atggttgaccacagaacatgcg	22	4	22	23	28	77	oar-miR
oar-miR-496-5p	oar-mir-496	gagtcgggtactcgaatgga	20	29	20	17	3	69	oar-miR
oar-miR-370-5p	oar-mir-370	caggtcacgtctctgcagttac	22	4	15	13	31	63	oar-miR
oar-miR-433-5p	oar-mir-433	tacggtgagcctgtcattgttca	23	1	6	16	38	61	oar-miR
oar-miR-543-5p	oar-mir-543	acctgtggtgcttaaggag	19	6	13	25	16	60	oar-miR
oar-miR-665-5p	oar-mir-665	aggggtcttggcctctgcccat	22	6	17	15	21	59	oar-miR
oar-miR-410-5p	oar-mir-410	cgccactttgggtacttgaggag	23	1	2	27	28	58	oar-miR
oar-miR-412-5p	oar-mir-412	cttcacctgggccactagct	20	0	24	18	15	57	oar-miR
oar-miR-655-5p	oar-mir-655	agaggttatccgtgttatgttc	22	4	20	15	16	55	oar-miR
oar-miR-3955-3p	oar-mir-3955	tgggattttagtccatcatag	21	4	35	2	4	45	oar-miR
oar-miR-539-5p	oar-mir-539	agaaattatccttggtgtgttc	22	1	28	8	6	43	oar-miR
oar-miR-544-3p	oar-mir-544	attctgcatttttagcaagtt	21	4	13	5	7	29	oar-miR
oar-miR-431	oar-mir-431	tgtcttgcaggccgtcatgcagg	23	1	17	3	4	25	oar-miR
oar-miR-134-3p	oar-mir-134	tctgggctgcctcgtcaccaact	23	3	4	7	7	21	oar-miR
oar-miR-1193-3p	oar-mir-1193	taggtcacccgtttgactatca	22	1	6	4	8	19	oar-miR
chr2_3399_mature@@ssc-miR-320	chr2_3399	aaaagctgggttgagagggcg	21	1244	3311	171223	128003	303781	novel_ssc-miR
chr11_17918_mature@@ssc-miR-423-5p	chr11_17918	tgaggggcagagagcgagactt	22	1612	2069	65553	37550	106784	novel_ssc-miR
chrx_31880_mature@@ssc-miR-503	chrx_31880	tagcagcgggaacagtactgca	22	240	309	30361	41248	72158	novel_ssc-miR
chr9_15904_mature@@ssc-miR-151-5p	chr9_15904	tcgaggagctcacagtctag	20	22831	26208	322	358	49719	novel_ssc-miR
chrx_32345_mature@@ssc-miR-362	chrx_32345	aatccttggaacctaggtgtgag	23	8360	20471	349	949	30129	novel_ssc-miR
chr20_26469_mature@@ssc-miR-133b	chr20_26469	tttggtccccttcaaccagc	20	16047	10424	1122	1827	29420	novel_ssc-miR
chrx_32575_mature@@ssc-miR-374a-5p	chrx_32575	ttataatacaacctgataag	20	8741	14448	109	198	23496	novel_ssc-miR
chr4_9886_mature@@ssc-miR-335	chr4_9886	tcaagagcaataacgaaaaa	20	1469	16011	1681	2008	21169	novel_ssc-miR
chrx_31782_mature@@ssc-miR-452	chrx_31782	aactgtttgcagaggaaactga	22	188	1323	6930	11141	19582	novel_ssc-miR
chr7_14491_mature@@ssc-miR-185	chr7_14491	gggagagaaaggcagttcc	19	2336	2283	9865	2918	17402	novel_ssc-miR
chr5_11228_star@@ssc-miR-145-3p	chr5_11228	ggattcctggaaatactgttct	22	6273	9896	46	36	16251	novel_ssc-miR
chr23_28849_star@@ssc-miR-133a-5p	chr23_28849	agctggtaaaatggaaccaaa	21	6082	9721	172	195	16170	novel_ssc-miR
chr13_20395_mature@@ssc-miR-296-3p	chr13_20395	agggttgggcggaggctttcc	21	119	281	6631	7998	15029	novel_ssc-miR
chr13_20862_star@@ssc-miR-133a-5p	chr13_20862	agctggtaaaatggaaccaaa	21	5283	8973	115	155	14526	novel_ssc-miR
chr21_27963_mature@@ssc-miR-192	chr21_27963	ctgacctatgaattgacagc	20	1016	1228	5388	5249	12881	novel_ssc-miR
chrx_32344_mature@@ssc-miR-500	chrx_32344	atgcacctgggcaaggattc	20	3870	4598	2762	1299	12529	novel_ssc-miR
chr11_17918_star@@ssc-miR-423-3p	chr11_17918	agctcggtctgaggcccctcag	22	3988	5078	1073	1053	11192	novel_ssc-miR
chrx_31877_mature@@ssc-miR-424-3p	chrx_31877	caaaacgtgaggcgctgcta	20	96	247	5491	5102	10936	novel_ssc-miR
chr9_15904_star@@ssc-miR-151-3p	chr9_15904	tagactgaagctccttgag	19	3180	5589	595	887	10251	novel_ssc-miR
chr19_26140_mature@@ssc-miR-339	chr19_26140	tccttgtcctccaggagctc	20	4546	5131	65	76	9818	novel_ssc-miR
chrx_31877_star@@ssc-miR-424-5p	chrx_31877	agcagcaattcatgttttga	20	1975	4160	1508	1335	8978	novel_ssc-miR
chr13_20448_star@@ssc-miR-499-3p	chr13_20448	acatcacagcaagtctgtgc	20	6649	907	2	14	7572	novel_ssc-miR
chr18_24931_mature@@ssc-miR-345-3p	chr18_24931	ccctgaactaggggtctggag	21	221	404	2700	3339	6664	novel_ssc-miR
chr2_4720_mature@@ssc-miR-339-5p	chr2_4720	tccttgtcctccaggagctcac	22	3014	3479	36	89	6618	novel_ssc-miR
chrx_31890_mature@@ssc-miR-450b-5p	chrx_31890	ttttgcaatatgttcctgaa	20	1451	4010	442	647	6550	novel_ssc-miR
chr3_7321_mature@@ssc-miR-331-3p	chr3_7321	gcccctgggcctatcctaga	20	2510	2281	434	488	5713	novel_ssc-miR
chr1_88_star@@ssc-miR-30e-3p	chr1_88	ctttcagtcggatgtttacag	21	2670	2037	385	292	5384	novel_ssc-miR
chr4_10039_mature@@ssc-miR-574	chr4_10039	cacgctcatgcacacacacac	21	1154	1962	500	521	4137	novel_ssc-miR
chr5_11225_star@@ssc-miR-143-5p	chr5_11225	ggtgcagtgctgcatctctg	20	687	1086	1368	546	3687	novel_ssc-miR
chr22_28554_mature@@ssc-miR-1307	chr22_28554	actcggcgtggcgtcggtcgt	21	339	281	1696	1191	3507	novel_ssc-miR
chrx_32569_mature@@ssc-miR-374b-5p	chrx_32569	atataatacaacctgctaag	20	860	2186	169	275	3490	novel_ssc-miR
chr11_18500_star@@ssc-miR-22-5p	chr11_18500	agttcttcagtggcaagcttt	21	1709	1234	93	79	3115	novel_ssc-miR
chr5_11565_mature@@ssc-miR-181d-5p	chr5_11565	aacattcattgttgtcggtgggt	23	180	87	892	1729	2888	novel_ssc-miR
chr15_22162_mature@@ssc-miR-34c	chr15_22162	aggcagtgtagttagctgattg	22	66	203	874	903	2046	novel_ssc-miR
chr19_25786_mature@@ssc-miR-425-5p	chr19_25786	aatgacacgatcactcccgttgag	24	725	1076	27	52	1880	novel_ssc-miR
chr13_20916_mature@@ssc-miR-339	chr13_20916	ccctgtcctccaggagct	18	643	782	14	13	1452	novel_ssc-miR
chr17_24433_mature@@ssc-miR-339	chr17_24433	tctctgtcctccaggagctc	20	658	666	50	15	1389	novel_ssc-miR
chr13_20395_star@@ssc-miR-296-5p	chr13_20395	gagggccccccccaatcctg	20	195	860	104	140	1299	novel_ssc-miR
chr2_5107_star@@ssc-let-7d-3p	chr2_5107	ctatacgacctgctgcctttc	21	300	485	128	247	1160	novel_ssc-miR
chr13_20115_mature@@ssc-miR-339	chr13_20115	tccctgtcctcgaggagctc	20	499	580	22	6	1107	novel_ssc-miR
chr5_10881_star@@ssc-miR-24-1-5p	chr5_10881	gcctactgagctgaaacacag	21	627	398	18	5	1048	novel_ssc-miR
chr1_2147_mature@@ssc-miR-190b	chr1_2147	tgatatgtttgatattgggttg	22	699	316	6	5	1026	novel_ssc-miR
chrx_31886_star@@ssc-miR-450c-3p	chrx_31886	attgggaacattttgcattca	21	140	479	150	139	908	novel_ssc-miR
chr2_3342_mature@@ssc-miR-7	chr2_3342	tggaagactagtgattttgttgt	23	414	287	20	52	773	novel_ssc-miR
chr5_11631_mature@@ssc-miR-7	chr5_11631	tggaagactagtgattttgttgt	23	414	289	21	39	763	novel_ssc-miR
chr18_24688_mature@@ssc-miR-7	chr18_24688	tggaagactagtgattttgttgt	23	417	279	20	39	755	novel_ssc-miR
chrx_32633_star@@ssc-miR-361-3p	chrx_32633	cccccaggtgtgattctgatttg	23	286	393	22	17	718	novel_ssc-miR
chrx_31686_mature@@ssc-miR-374a-3p	chrx_31686	ttacaatacaacctgataagtg	22	243	262	29	30	564	novel_ssc-miR
chrx_32575_star@@ssc-miR-374a-3p	chrx_32575	ttatcaggttgtattgtaat	20	224	260	26	30	540	novel_ssc-miR
chr5_11784_mature@@ssc-miR-874	chr5_11784	ctgccctggcccgagggaccgac	23	228	214	7	8	457	novel_ssc-miR
chrx_32568_mature@@ssc-miR-421-3p	chrx_32568	atcaacagacattaattgggcg	22	65	190	76	126	457	novel_ssc-miR
chr4_9741_star@@ssc-miR-148a-5p	chr4_9741	aaagttctgagacactccgac	21	134	308	0	2	444	novel_ssc-miR
chr9_15930_star@@ssc-miR-30b-3p	chr9_15930	ctgggaggtggatgtttactt	21	147	154	68	33	402	novel_ssc-miR
chr5_12017_mature@@ssc-miR-378	chr5_12017	actggatttggagtcagaaag	21	114	213	34	35	396	novel_ssc-miR
chr3_8756_star@@ssc-miR-148b-5p	chr3_8756	gaagttctgttatacactcaggc	23	100	225	22	33	380	novel_ssc-miR
chr9_15818_star@@ssc-miR-30c-3p	chr9_15818	tgggaggaggctgtttactc	20	16	19	284	61	380	novel_ssc-miR
chr21_27258_star@@ssc-miR-708-3p	chr21_27258	atctagactgtgagcttctag	21	173	177	6	22	378	novel_ssc-miR
chr3_9322_mature@@ssc-miR-1249	chr3_9322	acgcccttcccccccttcttc	21	222	69	1	4	296	novel_ssc-miR
chrx_31890_star@@ssc-miR-450b-3p	chrx_31890	ttgggaacattttgcatcca	20	34	108	60	83	285	novel_ssc-miR
chr11_18452_star@@ssc-miR-365-5p	chr11_18452	gagggactttcaggggcagctg	22	7	3	176	74	260	novel_ssc-miR
chr2_5144_star@@ssc-miR-27b-5p	chr2_5144	agagcttagctgattggtgaac	22	83	57	65	52	257	novel_ssc-miR
chr19_25786_star@@ssc-miR-425-3p	chr19_25786	ccatcgggaatgtcgtgtccgcc	23	83	101	40	29	253	novel_ssc-miR
chrx_32818_mature@@ssc-miR-1277	chrx_32818	tacgtagatatatatgtattt	21	5	16	60	166	247	novel_ssc-miR
chr2_5583_mature@@ssc-miR-31	chr2_5583	aggcaagatgctggcatagctg	22	172	24	14	20	230	novel_ssc-miR
chr3_8762_mature@@ssc-miR-615	chr3_8762	tccgagcctgggtctccctc	20	112	76	9	12	209	novel_ssc-miR
chrx_32274_star@@ssc-miR-221-5p	chrx_32274	acctggcatacaatgtagatttctg	25	42	49	50	67	208	novel_ssc-miR
chr15_22878_mature@@ssc-miR-326	chr15_22878	cctctgggcccttcctccag	20	81	92	4	4	181	novel_ssc-miR
chr11_18088_star@@ssc-miR-10a-3p	chr11_18088	aaattcgtatctaggggaat	20	52	59	5	10	126	novel_ssc-miR
chr3_8695_mature@@ssc-miR-4336	chr3_8695	tgtagtttcctttactcatag	21	45	38	5	2	90	novel_ssc-miR
chr4_10053_mature@@ssc-miR-490	chr4_10053	caacctggaggactccatgctg	22	20	22	9	31	82	novel_ssc-miR
chrx_32569_star@@ssc-miR-374b-3p	chrx_32569	ttatcaggttgtattatcat	20	27	30	4	4	65	novel_ssc-miR
chr20_26340_star@@ssc-miR-219	chr20_26340	agagttgagtctggacgtccc	21	24	24	5	3	56	novel_ssc-miR
chr20_26674_mature@@ssc-miR-339	chr20_26674	tccctgtcttccaggagct	19	27	17	10	2	56	novel_ssc-miR
chrx_32842_star@@ssc-miR-652	chrx_32842	acaaccctaggagagggtgccattc	25	24	25	2	2	53	novel_ssc-miR
chr23_29099_mature@@ssc-miR-339	chr23_29099	tccctgtcctccagaagct	19	20	24	4	1	49	novel_ssc-miR
chr3_6660_mature@@ssc-miR-339	chr3_6660	tccctgtcctccaggagag	19	5	4	23	5	37	novel_ssc-miR
chrx_32785_star@@ssc-miR-2483	chrx_32785	aaacatctggttggttgagag	21	9	9	5	6	29	novel_ssc-miR
chr18_24879_mature@@ssc-miR-2366	chr18_24879	tgggtcacagaagagggtctgg	22	2	0	6	20	28	novel_ssc-miR
chrx_32568_star@@ssc-miR-421-5p	chrx_32568	cctcattaaatgtttgttgaatg	23	12	12	0	1	25	novel_ssc-miR
chrx_32574_mature@@ssc-miR-545-3p	chrx_32574	atcaacaaacatttattgtgtg	22	12	10	1	2	25	novel_ssc-miR
chr18_24880_mature@@ssc-miR-2366	chr18_24880	tgggtcacagaagagggtctgg	22	0	0	5	18	23	novel_ssc-miR
chr23_28787_mature@@ssc-miR-187	chr23_28787	tcgtgtcttgtgttgcagccgg	22	1	3	10	9	23	novel_ssc-miR
chr23_28788_mature@@ssc-miR-187	chr23_28788	tcgtgtcttgtgttgcagccgg	22	2	1	11	8	22	novel_ssc-miR
chr20_26398_mature@@ssc-miR-133a-5p	chr20_26398	agctggtaaaatggaaat	18	7	10	3	1	21	novel_ssc-miR
chr11_18503_mature@@ssc-miR-212	chr11_18503	accttggctctagactgcttac	22	0	3	4	13	20	novel_ssc-miR
chr15_22230_mature@@ssc-miR-378	chr15_22230	actggatttggagtcagaaa	20	7	7	2	1	17	novel_ssc-miR
chr15_22229_mature@@ssc-miR-378	chr15_22229	actggatttggagtcagaaa	20	4	9	2	1	16	novel_ssc-miR
chr12_19103_star@@ssc-miR-194b-3p	chr12_19103	agtaacagcatctccactgg	20	5	8	1	0	14	novel_ssc-miR
chr7_13989_mature@@ssc-miR-545-5p	chr7_13989	tcagtaaatgtttattggatg	21	2	8	1	2	13	novel_ssc-miR
chr11_18504_mature@@ssc-miR-212	chr11_18504	accttggctctagactgcttac	22	0	1	5	5	11	novel_ssc-miR
chrx_32574_star@@ssc-miR-545-5p	chrx_32574	cctcagtaaatgtttattggatg	23	3	5	1	1	10	novel_ssc-miR
chr2_5111_mature@@sha-let-7a	chr2_5111	tgaggtagtaggttgtatagt	21	6881	11832	850639	690547	1559899	novel_sha-miR
chr15_22773_mature@@sha-let-7a	chr15_22773	tgaggtagtaggttgtatagt	21	7165	11944	849982	689842	1558933	novel_sha-miR
chr3_8923_mature@@sha-let-7i	chr3_8923	tgaggtagtagtttgtgc	18	12672	35582	267490	145166	460910	novel_sha-miR
chr19_25750_mature@@sha-let-7g	chr19_25750	tgaggtagtagtttgtacagt	21	32419	41565	165038	146858	385880	novel_sha-miR
chr2_5144_mature@@sha-miR-27b	chr2_5144	ttcacagtggctaagttctg	20	136558	133096	1929	1492	273075	novel_sha-miR
chr12_19796_mature@@sha-miR-199a	chr12_19796	acagtagtctgcacattggt	20	3541	15053	64870	69962	153426	novel_sha-miR
chr3_6591_mature@@sha-miR-199a	chr3_6591	acagtagtctgcacattggt	20	3595	14848	64201	69445	152089	novel_sha-miR
chr5_11606_mature@@sha-miR-199a	chr5_11606	acagtagtctgcacattggt	20	3485	14551	64584	69156	151776	novel_sha-miR
chr14_21403_mature@@sha-miR-140	chr14_21403	accacagggtagaaccacgg	20	11177	13131	55421	62831	142560	novel_sha-miR
chr15_22771_mature@@sha-miR-125a	chr15_22771	tccctgagaccctaacttgtg	21	30254	57219	1450	2122	91045	novel_sha-miR
chr1_2365_mature@@sha-miR-125a	chr1_2365	tccctgagaccctaacttgtg	21	29506	56322	1513	2073	89414	novel_sha-miR
chr1_88_mature@@sha-miR-30e	chr1_88	tgtaaacatccttgactggaagc	23	41892	45880	794	623	89189	novel_sha-miR
chr11_17824_mature@@sha-miR-21	chr11_17824	tagcttatcagactgatgttg	21	30162	31284	8534	8975	78955	novel_sha-miR
chr2_3571_mature@@sha-miR-101	chr2_3571	gtacagtactgtgataactg	20	30376	22143	9854	8025	70398	novel_sha-miR
chr1_1774_mature@@sha-miR-101	chr1_1774	gtacagtactgtgataactg	20	29440	21109	9625	7827	68001	novel_sha-miR
chr5_10881_mature@@sha-miR-24	chr5_10881	tggctcagttcagcaggaa	19	24338	29553	1395	1017	56303	novel_sha-miR
chr2_5142_mature@@sha-miR-24	chr2_5142	tggctcagttcagcaggaa	19	24245	29543	1344	1076	56208	novel_sha-miR
chr5_10882_mature@@sha-miR-24	chr5_10882	tggctcagttcagcaggaa	19	24175	28994	1423	994	55586	novel_sha-miR
chr1_90_mature@@sha-miR-30c	chr1_90	tgtaaacatcctacactctcagc	23	19280	19951	224	376	39831	novel_sha-miR
chr24_29469_mature@@sha-miR-193	chr24_29469	aactggcccacaaagtcccgc	21	5852	3249	389	203	9693	novel_sha-miR
chrx_31899_mature@@sha-miR-19b	chrx_31899	tgtgcaaatccatgcaaaactg	22	951	2261	75	124	3411	novel_sha-miR
chr10_17171_mature@@sha-miR-19b	chr10_17171	tgtgcaaatccatgcaaaactg	22	956	2141	71	131	3299	novel_sha-miR
chr24_29664_mature@@sha-miR-93	chr24_29664	caaagtgctgttcgtgcaggta	22	784	1439	515	414	3152	novel_sha-miR
chr11_18547_mature@@sha-miR-497	chr11_18547	cagcagcacactgtggtttg	20	532	944	107	107	1690	novel_sha-miR
chr11_18380_mature@@sha-miR-454	chr11_18380	tagtgcaatattgcttataggg	22	115	401	3	10	529	novel_sha-miR
chr2_3342_star@@sha-miR-7	chr2_3342	caacaaatcacagtctgccat	21	265	147	16	23	451	novel_sha-miR
chr1_1618_mature@@sha-let-7i	chr1_1618	tgtagtagtttgtgctgtt	19	21	29	37	299	386	novel_sha-miR
chr19_25554_mature@@sha-miR-138	chr19_25554	agctggtgttgtgaatcaggcc	22	64	79	2	6	151	novel_sha-miR
chr3_7524_star@@sha-miR-26a	chr3_7524	cctattcttgattacttgttt	21	46	59	1	0	106	novel_sha-miR
chr26_30766_mature@@sha-miR-383	chr26_30766	agatcagaaggtgattgtggc	21	6	4	31	46	87	novel_sha-miR
chr10_17114_mature@@sha-miR-27b	chr10_17114	ttcacagtgctaagttct	18	45	28	1	0	74	novel_sha-miR
chr4_9864_mature@@sha-miR-129	chr4_9864	ctttttgcggtctgggctt	19	2	4	13	43	62	novel_sha-miR
chr2_3544_star@@sha-miR-204	chr2_3544	gctgggaaggcaaagggacg	20	12	1	25	18	56	novel_sha-miR
chr21_27990_mature@@sha-miR-24	chr21_27990	ggctcagttcagcaggag	18	28	20	1	0	49	novel_sha-miR
chr3_9216_mature@@sha-miR-141	chr3_9216	taacactgtctggtaaagat	20	10	9	0	1	20	novel_sha-miR
chr16_23196_mature@@sha-miR-24	chr16_23196	cagctcagttcagcaggaa	19	11	9	0	0	20	novel_sha-miR
chr3_6968_mature@@sha-miR-216b	chr3_6968	aaatctctgcaggcaaatgt	20	2	1	6	8	17	novel_sha-miR
chr14_21322_mature@@sha-miR-138	chr14_21322	agctggtgttgtgaatcaggcc	22	4	4	1	4	13	novel_sha-miR
chr12_20035_mature@@sha-miR-205	chr12_20035	tccttcattccaccggagtct	21	5	2	1	5	13	novel_sha-miR
chr14_21321_mature@@sha-miR-138	chr14_21321	agctggtgttgtgaatcaggcc	22	3	1	1	5	10	novel_sha-miR
chr25_30313_mature@@ptr-miR-378a	chr25_30313	actggacctggagtcaga	18	1096	2420	107	108	3731	novel_ptr-miR
chr7_13710_star@@ptr-miR-628	chr7_13710	tctagtaagagtggcagtcga	21	188	69	25	26	308	novel_ptr-miR
chr5_10839_mature@@ptr-miR-6128	chr5_10839	actggaattggagtcagaggg	21	52	114	43	38	247	novel_ptr-miR
chr16_23160_mature@@ptr-miR-185	chr16_23160	tggagagaaatgcagttc	18	29	18	135	8	190	novel_ptr-miR
chr11_18988_mature@@ptr-miR-663a	chr11_18988	acgggcggggcggcgcggg	19	20	23	14	0	57	novel_ptr-miR
chrx_32767_mature@@ptr-miR-378a	chrx_32767	actggacctggagtcaga	18	19	32	1	1	53	novel_ptr-miR
chr2_3321_mature@@ptr-miR-422a	chr2_3321	actggacttggggtcaga	18	14	34	0	0	48	novel_ptr-miR
chr24_29379_mature@@ptr-miR-320d	chr24_29379	aaaagctggattgagagg	18	2	7	10	8	27	novel_ptr-miR
chr21_27607_star@@ptr-miR-762	chr21_27607	tgggggctggggccggggccagg	23	7	7	2	3	19	novel_ptr-miR
chr15_22162_star@@ptr-miR-34c	chr15_22162	aatcactaaccacacggccag	21	2	12	0	1	15	novel_ptr-miR
chr23_28847_mature@@ppa-miR-1	chr23_28847	tggaatgtaaagaagtatgta	21	2073354	1225581	1380856	1412201	6091992	novel_ppa-miR
chr13_20870_mature@@ppa-miR-1	chr13_20870	tggaatgtaaagaagtatgta	21	2071842	1225630	1383258	1410613	6091343	novel_ppa-miR
chr23_28849_mature@@ppa-miR-133a	chr23_28849	ttggtccccttcaaccagctg	21	688255	639666	1946	2664	1332531	novel_ppa-miR
chr13_20862_mature@@ppa-miR-133a	chr13_20862	ttggtccccttcaaccagctg	21	686475	639806	1950	2647	1330878	novel_ppa-miR
chr5_11225_mature@@ppa-miR-143	chr5_11225	tgagatgaagcactgtagct	20	313378	598740	15341	8760	936219	novel_ppa-miR
chr11_18500_mature@@ppa-miR-22	chr11_18500	aagctgccagttgaagaactg	21	338843	302007	963	826	642639	novel_ppa-miR
chr1_2369_mature@@ppa-miR-99a	chr1_2369	aacccgtagatccgatcttg	20	158072	279589	3849	5508	447018	novel_ppa-miR
chr3_7524_mature@@ppa-miR-26a	chr3_7524	ttcaagtaatccaggataggc	21	180731	204895	5059	7615	398300	novel_ppa-miR
chr19_25512_mature@@ppa-miR-26a	chr19_25512	ttcaagtaatccaggataggc	21	180798	204427	4952	7040	397217	novel_ppa-miR
chr2_5793_mature@@ppa-miR-10b	chr2_5793	taccctgtagaaccgaatttg	21	66754	179071	3495	6355	255675	novel_ppa-miR
chr9_15928_mature@@ppa-miR-30d	chr9_15928	tgtaaacatccccgactgg	19	58415	90652	8780	7548	165395	novel_ppa-miR
chr15_22775_mature@@ppa-miR-100	chr15_22775	aacccgtagatccgaacttg	20	27625	51679	726	1117	81147	novel_ppa-miR
chr5_10879_mature@@ppa-miR-27a	chr5_10879	ttcacagtggctaagttccg	20	44006	32296	1756	824	78882	novel_ppa-miR
chr4_10594_mature@@ppa-miR-29a	chr4_10594	tagcaccatctgaaatcggt	20	52866	12019	428	678	65991	novel_ppa-miR
chr9_15814_mature@@ppa-miR-30a-5p	chr9_15814	tgtaaacatcctcgactgg	19	19131	29536	10677	6524	65868	novel_ppa-miR
chr2_6040_mature@@ppa-miR-128	chr2_6040	tcacagtgaaccggtctctt	20	2477	3620	28646	30957	65700	novel_ppa-miR
chr3_8195_mature@@ppa-miR-181a-5p	chr3_8195	aacattcaacgctgtcggtgag	22	4451	38340	8527	13428	64746	novel_ppa-miR
chr12_20063_mature@@ppa-miR-181a-5p	chr12_20063	aacattcaacgctgtcggtgag	22	4391	38152	8362	13499	64404	novel_ppa-miR
chr16_23356_mature@@ppa-miR-107	chr16_23356	agcagcattgtacagggcta	20	1472	2029	27997	30773	62271	novel_ppa-miR
chr24_29665_mature@@ppa-miR-25	chr24_29665	cattgcacttgtctcggtctg	21	3293	5098	11711	29757	49859	novel_ppa-miR
chr5_10877_mature@@ppa-miR-23a	chr5_10877	atcacattgccagggatttc	20	21999	21102	1714	2090	46905	novel_ppa-miR
chr22_28470_mature@@ppa-miR-107	chr22_28470	agcagcattgtacagggcta	20	326	337	21766	23455	45884	novel_ppa-miR
chr10_17397_mature@@ppa-miR-16	chr10_17397	tagcagcacgtaaatattgga	21	23700	19400	668	853	44621	novel_ppa-miR
chr1_1789_mature@@ppa-miR-186	chr1_1789	caaagaattctccttttgggc	21	14185	22580	415	700	37880	novel_ppa-miR
chr2_5146_mature@@ppa-miR-23b	chr2_5146	atcacattgccagggattaccac	23	16421	16381	1302	1711	35815	novel_ppa-miR
chr9_15930_mature@@ppa-miR-30b	chr9_15930	tgtaaacatcctacactcagc	21	17449	17522	133	225	35329	novel_ppa-miR
chr19_25499_mature@@ppa-miR-128	chr19_25499	tcacagtgaaccggtctctt	20	2187	3358	14546	14901	34992	novel_ppa-miR
chr12_19796_star@@ppa-miR-199a	chr12_19796	ccagtgttcagactacctgtt	21	4295	20704	872	353	26224	novel_ppa-miR
chr5_11606_star@@ppa-miR-199a	chr5_11606	ccagtgttcagactacctgtt	21	4257	20768	846	341	26212	novel_ppa-miR
chr11_18088_mature@@ppa-miR-10a	chr11_18088	taccctgtagatccgaatttg	21	4482	5638	3521	4359	18000	novel_ppa-miR
chr10_17173_mature@@ppa-miR-92	chr10_17173	tattgcacttgtcccggcctg	21	2654	4869	4189	2439	14151	novel_ppa-miR
chrx_31901_mature@@ppa-miR-92	chrx_31901	tattgcacttgtcccggcctg	21	2231	3853	3987	2169	12240	novel_ppa-miR
chr3_8193_mature@@ppa-miR-181b	chr3_8193	aacattcattgctgtcggtgggt	23	166	573	2790	6922	10451	novel_ppa-miR
chr1_2675_mature@@ppa-miR-28	chr1_2675	aaggagctcacagtctattg	20	4413	5058	86	93	9650	novel_ppa-miR
chr1_2891_mature@@ppa-miR-16	chr1_2891	tagcagcacgtaaatattg	19	2161	2280	586	910	5937	novel_ppa-miR
chrx_31584_mature@@ppa-miR-98	chrx_31584	tgaggtagtaagttgtattgt	21	1061	1367	2108	1347	5883	novel_ppa-miR
chrx_31583_mature@@ppa-miR-98	chrx_31583	tgaggtagtaagttgtattgt	21	955	1303	2030	1280	5568	novel_ppa-miR
chr12_20061_mature@@ppa-miR-181b	chr12_20061	aacattcattgctgtcggtgggt	23	150	472	1558	3127	5307	novel_ppa-miR
chr3_8763_mature@@ppa-miR-196	chr3_8763	taggtagtttcatgttgttgg	21	12	2990	366	1028	4396	novel_ppa-miR
chr24_29662_mature@@ppa-miR-106b	chr24_29662	taaagtgctgacagtgcaga	20	1112	2083	501	689	4385	novel_ppa-miR
chr12_19193_star@@ppa-miR-214	chr12_19193	gcctgtctgtgcctgctgtac	21	195	1003	1287	1509	3994	novel_ppa-miR
chr10_17399_mature@@ppa-miR-15a	chr10_17399	tagcagcacataatggtttg	20	1882	1837	100	108	3927	novel_ppa-miR
chr12_19792_mature@@ppa-miR-214	chr12_19792	acagcaggcacagacaggcag	21	174	1001	1212	1522	3909	novel_ppa-miR
chr6_13266_mature@@ppa-miR-95	chr6_13266	ttcaacgggtatttattgag	20	1218	1506	385	236	3345	novel_ppa-miR
chrx_31784_mature@@ppa-miR-224	chrx_31784	caagtcactagtggttccgtt	21	266	714	797	1462	3239	novel_ppa-miR
chr8_15334_mature@@ppa-miR-1	chr8_15334	gggaatgtaaagaagtat	18	2387	715	36	33	3171	novel_ppa-miR
chr10_17170_mature@@ppa-miR-20	chr10_17170	taaagtgcttatagtgcaggta	22	947	1960	40	91	3038	novel_ppa-miR
chr14_21989_mature@@ppa-miR-1	chr14_21989	tggaatgtaaataagtat	18	1103	373	297	207	1980	novel_ppa-miR
chrx_32274_mature@@ppa-miR-221	chrx_32274	agctacattgtctgctgggttt	22	523	493	485	460	1961	novel_ppa-miR
chrx_32273_mature@@ppa-miR-221	chrx_32273	agctacattgtctgctgggttt	22	490	459	520	447	1916	novel_ppa-miR
chr5_11567_mature@@ppa-miR-181c	chr5_11567	aacattcaacctgtcggtgag	21	370	834	192	241	1637	novel_ppa-miR
chr13_20478_mature@@ppa-miR-1	chr13_20478	tggaatgtaaagcagtat	18	1066	144	108	302	1620	novel_ppa-miR
chr1_535_mature@@ppa-miR-197	chr1_535	ttcaccaccttctccacccag	21	746	751	31	23	1551	novel_ppa-miR
chr12_19291_mature@@ppa-miR-1	chr12_19291	aggaatgtaaagaagtaa	18	1110	217	12	5	1344	novel_ppa-miR
chr7_14387_mature@@ppa-miR-190	chr7_14387	tgatatgtttgatatattag	20	229	727	3	7	966	novel_ppa-miR
chr10_17163_mature@@ppa-miR-17-5p	chr10_17163	caaagtgcttacagtgcaggta	22	249	522	62	120	953	novel_ppa-miR
chr2_3238_mature@@ppa-miR-32	chr2_3238	tattgcacattactaagttg	20	438	491	10	13	952	novel_ppa-miR
chr10_17164_mature@@ppa-miR-17-5p	chr10_17164	caaagtgcttacagtgcaggta	22	228	508	56	101	893	novel_ppa-miR
chrx_32352_star@@ppa-miR-188	chrx_32352	catcccttgcatggtggagg	20	125	255	124	370	874	novel_ppa-miR
chr1_2893_mature@@ppa-miR-15b	chr1_2893	tagcagcacatcatggtttac	21	258	378	122	77	835	novel_ppa-miR
chr6_13124_mature@@ppa-miR-143	chr6_13124	tgagataaagcactgtag	18	385	362	5	12	764	novel_ppa-miR
chr2_5142_star@@ppa-miR-24-5p	chr2_5142	gcctactgagctgatatcag	20	414	312	2	1	729	novel_ppa-miR
chr12_20063_star@@ppa-miR-181a-3p	chr12_20063	ccatcgaccgttgattgtac	20	17	447	92	78	634	novel_ppa-miR
chr10_17167_mature@@ppa-miR-19a	chr10_17167	tgtgcaaatctatgcaaaactg	22	175	443	2	13	633	novel_ppa-miR
chr5_11217_mature@@ppa-miR-186	chr5_11217	caaagaattctccatttgg	19	277	335	1	5	618	novel_ppa-miR
chr12_19427_mature@@ppa-miR-29b	chr12_19427	tagcaccatttgaaatcag	19	488	38	0	9	535	novel_ppa-miR
chr4_10596_mature@@ppa-miR-29b	chr4_10596	tagcaccatttgaaatcag	19	478	42	3	5	528	novel_ppa-miR
chr12_19423_mature@@ppa-miR-29b	chr12_19423	tagcaccatttgaaatcag	19	475	39	4	7	525	novel_ppa-miR
chr6_12340_mature@@ppa-miR-218	chr6_12340	ttgtgcttgatctaaccatg	20	197	281	3	3	484	novel_ppa-miR
chr16_23357_mature@@ppa-miR-218	chr16_23357	ttgtgcttgatctaaccatg	20	153	308	5	5	471	novel_ppa-miR
chr23_29051_mature@@ppa-miR-107	chr23_29051	aggagcattgtacagggct	19	69	71	68	238	446	novel_ppa-miR
chr2_3544_mature@@ppa-miR-204	chr2_3544	ttccctttgtcatcctatgcc	21	180	147	7	4	338	novel_ppa-miR
chr13_20512_mature@@ppa-miR-1	chr13_20512	tgaatgtaaagcagtatg	18	68	30	9	138	245	novel_ppa-miR
chr10_17166_mature@@ppa-miR-18	chr10_17166	taaggtgcatctagtgcaga	20	30	99	45	62	236	novel_ppa-miR
chr16_23333_mature@@ppa-miR-214	chr16_23333	acagcaggcacagacaggga	20	13	73	84	63	233	novel_ppa-miR
chr11_18545_mature@@ppa-miR-195	chr11_18545	tagcagcacagaaatgttgg	20	104	64	12	20	200	novel_ppa-miR
chrx_31555_mature@@ppa-miR-223	chrx_31555	tgtcagtttgtcaaatacccc	21	40	139	8	4	191	novel_ppa-miR
chrx_31894_mature@@ppa-miR-106a	chrx_31894	aaaagtgcttacagtgcaggta	22	27	118	12	19	176	novel_ppa-miR
chr1_598_mature@@ppa-miR-22	chr1_598	aagctgccatttgaagaa	18	75	43	4	0	122	novel_ppa-miR
chr12_19232_mature@@ppa-miR-34a	chr12_19232	tggcagtgtcttagctggttg	21	76	30	5	7	118	novel_ppa-miR
chr10_17193_mature@@ppa-miR-214	chr10_17193	gacagcaggcacagacag	18	10	51	20	22	103	novel_ppa-miR
chr18_24763_mature@@ppa-miR-24-3p	chr18_24763	tggcacagttcagcaggaa	19	39	36	1	0	76	novel_ppa-miR
chr19_25747_mature@@ppa-miR-135	chr19_25747	tatggctttttattcctatgtg	22	44	8	2	12	66	novel_ppa-miR
chr14_21218_mature@@ppa-miR-26a	chr14_21218	ttcaagtaatccaggagggc	20	26	32	3	5	66	novel_ppa-miR
chr2_5616_mature@@ppa-miR-124a	chr2_5616	taaggcacgcggtgaatg	18	27	4	3	12	46	novel_ppa-miR
chr9_16057_mature@@ppa-miR-124a	chr9_16057	taaggcacgcggtgaatg	18	26	5	3	8	42	novel_ppa-miR
chr4_10128_mature@@ppa-miR-128	chr4_10128	tcacagtgaacaggtctcta	20	8	9	7	8	32	novel_ppa-miR
chrx_31896_mature@@ppa-miR-18	chrx_31896	taaggtgcatctagtgcag	19	1	18	5	6	30	novel_ppa-miR
chr3_7610_mature@@ppa-miR-135	chr3_7610	tatggctttttattcctatgtg	22	4	6	4	9	23	novel_ppa-miR
chr2_4977_mature@@ppa-miR-214	chr2_4977	acagcgggcacagacagg	18	5	5	5	3	18	novel_ppa-miR
chr3_6980_mature@@ppa-miR-107	chr3_6980	agcagcattgtccagggc	18	2	0	11	5	18	novel_ppa-miR
chr3_6970_mature@@ppa-miR-217	chr3_6970	tactgcatcaggaactgattgg	22	2	1	2	10	15	novel_ppa-miR
chr2_5998_mature@@ppa-miR-28	chr2_5998	aaggagctcacagtttatt	19	12	1	0	0	13	novel_ppa-miR
chr2_5793_star@@oan-miR-10b-3p	chr2_5793	agattcgattctaggggaat	20	1038	3227	14	18	4297	novel_oan-miR
chr1_757_mature@@oan-miR-1386	chr1_757	actcctggctgtctcgcc	18	1195	965	2	1	2163	novel_oan-miR
chr13_20366_star@@oan-miR-1388-3p	chr13_20366	tctcaggttcgtcagcccgc	20	415	362	103	118	998	novel_oan-miR
chr5_11365_mature@@oan-let-7e-5p	chr5_11365	tgaggtagtagattgaatagt	21	72	60	483	153	768	novel_oan-miR
chr2_5111_star@@oan-let-7e-3p	chr2_5111	ctatacaatctactgtctttc	21	210	345	35	31	621	novel_oan-miR
chr2_5146_star@@oan-miR-23b-5p	chr2_5146	tgggttcctggcatgctgatt	21	18	26	181	151	376	novel_oan-miR
chr20_26469_star@@oan-miR-133b-5p	chr20_26469	ctggtcaaacggaaccaagt	20	17	2	159	157	335	novel_oan-miR
chr11_18381_mature@@oan-miR-301-5p	chr11_18381	gctctgactttattgcactac	21	3	10	125	133	271	novel_oan-miR
chr10_17170_star@@oan-miR-20a-2-3p	chr10_17170	actgcattatgagcacttaaag	22	43	81	2	2	128	novel_oan-miR
chr10_17173_star@@oan-miR-92a-2-5p	chr10_17173	aggttgggatcagttgcaatgc	22	45	51	8	7	111	novel_oan-miR
chr4_10594_star@@oan-miR-29a-1-5p	chr4_10594	ctgatttcttttggtgttcag	21	83	24	0	0	107	novel_oan-miR
chr1_1789_star@@oan-miR-186-3p	chr1_1789	cccaaaggtgaattttttgg	20	39	18	18	8	83	novel_oan-miR
chr20_26465_star@@oan-miR-206-5p	chr20_26465	acatgcttctttatatccccat	22	8	1	24	43	76	novel_oan-miR
chrx_31903_star@@oan-miR-363-5p	chrx_31903	cgggtggatcacgatgcaattt	22	1	1	36	35	73	novel_oan-miR
chr11_17824_star@@oan-miR-21-3p	chr11_17824	aacagcagtcgatgggctgt	20	11	18	22	20	71	novel_oan-miR
chr7_14387_star@@oan-miR-190a-3p	chr7_14387	ctatatatcaaacatattcc	20	22	23	0	1	46	novel_oan-miR
chrx_31555_star@@oan-miR-223-5p	chrx_31555	gtgtatttgacaagctgagtt	21	7	13	6	13	39	novel_oan-miR
chr4_10596_star@@oan-miR-29b-5p	chr4_10596	tggtttcatatggtggtttag	21	12	5	0	0	17	novel_oan-miR
chr11_18380_star@@oan-miR-454-5p	chr11_18380	cctatcgatattgtctctg	19	0	1	12	4	17	novel_oan-miR
chr15_22775_star@@oan-miR-100-3p	chr15_22775	aagcttgtgtctataggtat	20	5	9	1	1	16	novel_oan-miR
chr10_17399_star@@oan-miR-15a-3p	chr10_17399	aggccatattgtgctgcctc	20	6	4	0	4	14	novel_oan-miR
chr3_7610_star@@oan-miR-135a-3p	chr3_7610	atgtagggatggaagccatga	21	4	3	1	2	10	novel_oan-miR
chr5_11233_star@@mmu-miR-378a-5p	chr5_11233	ctcctgactccaggtcctgtg	21	3991	12916	32	55	16994	novel_mmu-miR
chr8_14858_mature@@mmu-miR-3960	chr8_14858	ggggggcggcggcggcggcga	21	422	389	3159	759	4729	novel_mmu-miR
chr21_27318_mature@@mmu-miR-5097	chr21_27318	tcatttccctgttcgggcgcc	21	1283	716	225	166	2390	novel_mmu-miR
chr3_8195_star@@mmu-miR-181a-2-3p	chr3_8195	ccaccgaccgttgactgtac	20	105	118	523	454	1200	novel_mmu-miR
chr7_13688_mature@@mmu-miR-378b	chr7_13688	tggacttggagtcagaagac	20	259	684	69	79	1091	novel_mmu-miR
chr24_29665_star@@mmu-miR-25-5p	chr24_29665	aggcggagacttgggcaattg	21	21	21	483	378	903	novel_mmu-miR
chr2_3399_star@@mmu-miR-320-5p	chr2_3399	gccttctcttcccggttcttc	21	310	204	270	84	868	novel_mmu-miR
chrx_31782_star@@mmu-miR-452-3p	chrx_31782	cagtctcatctgcaaagaagta	22	103	557	25	31	716	novel_mmu-miR
chr3_8923_star@@mmu-let-7i-3p	chr3_8923	cgcaagctactgccttgc	18	121	405	35	27	588	novel_mmu-miR
chr1_90_star@@mmu-miR-30c-1-3p	chr1_90	ctgggagagggttgtttactc	21	163	227	55	25	470	novel_mmu-miR
chr3_9329_mature@@mmu-let-7b-3p	chr3_9329	aggcagtaggttgtatagtt	20	137	130	124	43	434	novel_mmu-miR
chr23_28847_star@@mmu-miR-1a-2-5p	chr23_28847	acatacttctttatgtacccat	22	22	19	122	243	406	novel_mmu-miR
chr12_19425_star@@mmu-miR-29c-5p	chr12_19425	ccgatttctcctggtgttcag	21	315	35	0	0	350	novel_mmu-miR
chr12_19429_star@@mmu-miR-29c-5p	chr12_19429	ccgatttctcctggtgttcag	21	292	22	0	0	314	novel_mmu-miR
chr3_7371_mature@@mmu-miR-5126	chr3_7371	gccgggcggggccggggggg	20	89	102	91	6	288	novel_mmu-miR
chrx_31888_star@@mmu-miR-450b-3p	chrx_31888	attgggagcattttgcatgta	21	25	168	26	43	262	novel_mmu-miR
chr13_20870_star@@mmu-miR-1a-2-5p	chr13_20870	acatacttctttatgtgcccat	22	22	11	53	151	237	novel_mmu-miR
chrx_31784_star@@mmu-miR-224-3p	chrx_31784	atggtaccctagtgactaca	20	31	94	38	12	175	novel_mmu-miR
chr24_29664_star@@mmu-miR-93-3p	chr24_29664	actgctgagccagcacttccc	21	29	59	21	55	164	novel_mmu-miR
chrx_31837_star@@mmu-miR-505-5p	chrx_31837	ggggagccaggaagtattgatg	22	3	3	101	35	142	novel_mmu-miR
chr2_5109_star@@mmu-let-7f-1-3p	chr2_5109	ctatacaatctattgccttcc	21	55	70	8	7	140	novel_mmu-miR
chrx_31584_star@@mmu-miR-98-3p	chrx_31584	ctatacaacttactactttcc	21	9	9	23	94	135	novel_mmu-miR
chr11_18696_star@@mmu-miR-346-3p	chr11_18696	agcaggggctgggcctggtgg	21	41	81	1	0	123	novel_mmu-miR
chr19_25747_star@@mmu-miR-135a-1-3p	chr19_25747	atatagggattggagccgtgg	21	12	11	30	37	90	novel_mmu-miR
chr11_18545_star@@mmu-miR-195a-3p	chr11_18545	caatattggctgtgctgctcc	21	22	40	2	6	70	novel_mmu-miR
chr1_2893_star@@mmu-miR-15b-3p	chr1_2893	cgaatcattatttgctgctct	21	14	23	5	11	53	novel_mmu-miR
chr1_2891_star@@mmu-miR-16-2-3p	chr1_2891	aatattattgtgctgcttt	19	17	25	4	5	51	novel_mmu-miR
chr14_21598_star@@mmu-let-7e-3p	chr14_21598	ctatacggcctcctagctttc	21	6	19	6	10	41	novel_mmu-miR
chr19_25750_star@@mmu-let-7g-3p	chr19_25750	ctgtacaggccactgccttgc	21	10	25	3	0	38	novel_mmu-miR
chr22_28470_star@@mmu-miR-107-5p	chr22_28470	agcttctttacagtgttgcctt	22	8	6	6	15	35	novel_mmu-miR
chr11_18093_star@@mmu-miR-152-5p	chr11_18093	agtttctgtgatactctccgac	22	6	24	3	1	34	novel_mmu-miR
chr2_3238_star@@mmu-miR-32-3p	chr2_3238	aatttagtgtgtgtgatat	19	21	3	2	4	30	novel_mmu-miR
chr12_19423_star@@mmu-miR-29b-2-5p	chr12_19423	tggtttcacatggtggcttag	21	21	6	0	0	27	novel_mmu-miR
chr20_26913_star@@mmu-miR-877-3p	chr20_26913	tcctcttctccctcctccc	19	10	13	1	3	27	novel_mmu-miR
chr19_25499_star@@mmu-miR-128-2-5p	chr19_25499	gggggccgaggcactgtccgag	22	9	3	10	4	26	novel_mmu-miR
chr12_19427_star@@mmu-miR-29b-2-5p	chr12_19427	tggtttcacatggtggcttag	21	18	5	0	0	23	novel_mmu-miR
chr7_13457_star@@mmu-miR-208a-5p	chr7_13457	gagcttttggcccgggttata	21	16	7	0	0	23	novel_mmu-miR
chr7_13449_star@@mmu-miR-208b-5p	chr7_13449	aagctttttgctcgcgttatg	21	15	3	1	1	20	novel_mmu-miR
chr10_17171_star@@mmu-miR-19b-1-5p	chr10_17171	agttttgcaggtttgcatccag	22	2	16	0	0	18	novel_mmu-miR
chr5_10877_star@@mmu-miR-23a-5p	chr5_10877	ggttcctggggatgggatt	19	9	3	3	2	17	novel_mmu-miR
chr23_29122_mature@@mmu-miR-378a-5p	chr23_29122	ttcctgactccagggcctg	19	8	9	0	0	17	novel_mmu-miR
chr1_2367_star@@mmu-let-7c-1-3p	chr1_2367	ctgtacaaccttctagctttc	21	2	12	0	1	15	novel_mmu-miR
chr5_11784_star@@mmu-miR-874-5p	chr5_11784	gcggccccacgcaccagggtaag	23	6	5	3	0	14	novel_mmu-miR
chr11_18863_mature@@mmu-miR-3064-5p	chr11_18863	tctggctgttgtggtgtgcaa	21	1	2	9	2	14	novel_mmu-miR
chr2_6040_star@@mmu-miR-128-1-5p	chr2_6040	cggggccgtagcactgtctgag	22	2	9	2	0	13	novel_mmu-miR
chr14_21814_star@@mmu-miR-328-5p	chr14_21814	gggggggcaggaggggctcagg	22	4	4	5	0	13	novel_mmu-miR
chr15_22553_star@@mmu-miR-130a-5p	chr15_22553	gctcttttcacattgtgctac	21	1	6	5	1	13	novel_mmu-miR
chrx_31858_star@@mmu-miR-504-3p	chrx_31858	aagggagcgcagggcagggtttc	23	4	3	3	1	11	novel_mmu-miR
chr15_22773_star@@mmu-let-7a-2-3p	chr15_22773	ctgtacagcctcctagctttc	21	1	9	0	0	10	novel_mmu-miR
chr3_8763_star@@mmu-miR-196a-2-3p	chr3_8763	cggcaacaagaaactgcctga	21	0	7	3	0	10	novel_mmu-miR
chr3_7321_star@@mml-miR-331-5p	chr3_7321	ctaggtatggtcccagggatccc	23	408	520	12	19	959	novel_mml-miR
chr20_26465_mature@@mdo-miR-206	chr20_26465	tggaatgtaaggaagtgtgtg	21	384065	219761	3726348	2624059	6954233	novel_mdo-miR
chr2_5109_mature@@mdo-let-7f	chr2_5109	tgaggtagtagattgtatagt	21	16646	19405	681063	717235	1434349	novel_mdo-miR
chr2_5110_mature@@mdo-let-7f	chr2_5110	tgaggtagtagattgtatagt	21	16580	19252	680394	717337	1433563	novel_mdo-miR
chr3_9329_star@@mdo-let-7b	chr3_9329	accacacaacctactacctc	20	6321	11867	907942	496813	1422943	novel_mdo-miR
chr13_20448_mature@@mdo-miR-499	chr13_20448	ttaagacttgcagtgatgtt	20	91656	10625	11893	22429	136603	novel_mdo-miR
chr2_5107_mature@@mdo-let-7d	chr2_5107	agaggtagtaggttgcatagt	21	1825	2836	57148	59100	120909	novel_mdo-miR
chr11_18093_mature@@mdo-miR-152	chr11_18093	tcagtgcatgacagaacttg	20	5946	20432	16531	30311	73220	novel_mdo-miR
chr5_11228_mature@@mdo-miR-145	chr5_11228	gtccagttttcccaggaatccc	22	15559	21044	885	524	38012	novel_mdo-miR
chr4_9741_mature@@mdo-miR-148	chr4_9741	tcagtgcactacagaactttg	21	5948	17528	4243	3392	31111	novel_mdo-miR
chr19_25784_mature@@mdo-miR-191	chr19_25784	caacggaatcccaaaagcagc	21	6740	8113	4469	6392	25714	novel_mdo-miR
chr19_26193_star@@mdo-miR-191	chr19_26193	gctgcttttgggattccgttgc	22	6660	8254	4600	6199	25713	novel_mdo-miR
chr3_6591_star@@mdo-miR-199b	chr3_6591	ccagtgtttagactatctgtt	21	2556	7200	2014	439	12209	novel_mdo-miR
chr11_18452_mature@@mdo-miR-365	chr11_18452	taatgcccctaaaaatcctta	21	7654	4121	48	123	11946	novel_mdo-miR
chr5_11312_mature@@mdo-miR-146b	chr5_11312	tgagaactgaattccataggt	21	2457	1466	0	12	3935	novel_mdo-miR
chr5_11311_mature@@mdo-miR-146b	chr5_11311	tgagaactgaattccataggt	21	2381	1437	2	3	3823	novel_mdo-miR
chr12_19425_mature@@mdo-miR-29a	chr12_19425	tagcaccatttgaaatcggt	20	2379	92	41	31	2543	novel_mdo-miR
chr12_19429_mature@@mdo-miR-29a	chr12_19429	tagcaccatttgaaatcggt	20	2362	110	25	26	2523	novel_mdo-miR
chrx_32276_mature@@mdo-miR-222a	chrx_32276	agctacatctggctactgggtc	22	272	273	1537	394	2476	novel_mdo-miR
chr14_21403_star@@mdo-miR-140	chr14_21403	cagtggttttaccctatggta	21	1113	1207	4	3	2327	novel_mdo-miR
chr3_8032_mature@@mdo-miR-33	chr3_8032	gtgcattgtagttgcattgc	20	15	21	498	602	1136	novel_mdo-miR
chr22_28204_mature@@mdo-miR-146b	chr22_28204	tgagaactgaattccataggc	21	283	452	82	126	943	novel_mdo-miR
chr26_30810_mature@@mdo-miR-206	chr26_30810	tggaatgtcaggaagtgta	19	540	127	185	59	911	novel_mdo-miR
chr10_17164_star@@mdo-miR-17-3p	chr10_17164	actgcagtgaaggcacttgta	21	113	175	134	202	624	novel_mdo-miR
chr25_30254_mature@@mdo-miR-126	chr25_30254	gattattacttttggtaa	18	241	322	4	0	567	novel_mdo-miR
chr23_29008_mature@@mdo-miR-122	chr23_29008	tggagtgtgacaatggtgttt	21	42	28	41	420	531	novel_mdo-miR
chr25_30636_mature@@mdo-let-7f	chr25_30636	tgaggaagtagattatatag	20	9	4	246	18	277	novel_mdo-miR
chr23_28722_mature@@mdo-miR-206	chr23_28722	gggaatggaaggaagtgt	18	59	35	66	102	262	novel_mdo-miR
chrx_31543_mature@@mdo-miR-145	chrx_31543	gtccagttttcccaggaa	18	164	94	0	1	259	novel_mdo-miR
chr21_27277_mature@@mdo-miR-145	chr21_27277	gtccagttttcccaggaa	18	167	72	2	0	241	novel_mdo-miR
chr11_18381_star@@mdo-miR-301	chr11_18381	cagtgcaatagtattgtcaaagca	24	19	86	35	80	220	novel_mdo-miR
chr10_16931_mature@@mdo-miR-145	chr10_16931	gtccagttttcctaggaat	19	58	88	2	1	149	novel_mdo-miR
chr1_2174_mature@@mdo-miR-9-5p	chr1_2174	tctttggttatctagctgtatg	22	54	53	11	11	129	novel_mdo-miR
chrx_31841_mature@@mdo-let-7f	chrx_31841	tttagtagattgtatagt	18	7	12	55	52	126	novel_mdo-miR
chr1_2173_mature@@mdo-miR-9-5p	chr1_2173	tctttggttatctagctgtatg	22	38	56	8	16	118	novel_mdo-miR
chr12_19601_mature@@mdo-miR-215	chr12_19601	tgacctatgaattgacagaca	21	15	6	19	57	97	novel_mdo-miR
chr16_23654_mature@@mdo-miR-206	chr16_23654	gaatgtaagcaagtgtgtg	19	28	25	23	16	92	novel_mdo-miR
chr5_12003_mature@@mdo-miR-9-5p	chr5_12003	tctttggttatctagctgtatg	22	28	25	13	24	90	novel_mdo-miR
chr5_12003_star@@mdo-miR-9-3p	chr5_12003	ataaagctagataaccgaaagt	22	42	30	4	14	90	novel_mdo-miR
chr1_2173_star@@mdo-miR-9-3p	chr1_2173	ataaagctagataaccgaaagt	22	33	22	6	9	70	novel_mdo-miR
chr5_10900_mature@@mdo-miR-152	chr5_10900	tagtgcatgacagaacttg	19	18	31	1	3	53	novel_mdo-miR
chr12_19886_mature@@mdo-miR-200a-3p	chr12_19886	taacactgtctggtaacgatg	21	5	20	0	5	30	novel_mdo-miR
chr12_19888_mature@@mdo-miR-200b	chr12_19888	taatactgcctggtaatgatga	22	2	18	1	5	26	novel_mdo-miR
chr20_26340_mature@@mdo-miR-219	chr20_26340	tgattgtccaaacgcaattctc	22	2	4	10	6	22	novel_mdo-miR
chr1_913_mature@@mdo-miR-206	chr1_913	agaatgaaaggaagtgtg	18	3	1	1	16	21	novel_mdo-miR
chr1_2820_mature@@mdo-miR-551b	chr1_2820	gcgacccatacttggtttcag	21	6	2	9	2	19	novel_mdo-miR
chr11_18503_star@@mdo-miR-212	chr11_18503	taacagtctccagtcacggcc	21	2	8	2	6	18	novel_mdo-miR
chr18_24740_mature@@mdo-miR-184	chr18_24740	tggacggagaactgataaggg	21	4	2	4	2	12	novel_mdo-miR
chr4_10777_mature@@mdo-miR-153	chr4_10777	ttgcatagtcacaaaagtgat	21	1	7	0	2	10	novel_mdo-miR
chr16_23173_mature@@mdo-miR-449	chr16_23173	tggcagtgtattgttagctgg	21	2	6	1	1	10	novel_mdo-miR
chr1_2365_star@@hsa-miR-125b-2-3p	chr1_2365	acaagtcaggctcttgggac	20	1111	1423	280	127	2941	novel_hsa-miR
chr24_29662_star@@hsa-miR-106b-3p	chr24_29662	ccgcactgtgggtacttgct	20	307	528	549	722	2106	novel_hsa-miR
chr22_28554_star@@hsa-miR-1307-5p	chr22_28554	cgaccggacctcgaccggctc	21	465	376	483	413	1737	novel_hsa-miR
chrx_31832_mature@@hsa-miR-378g	chrx_31832	actgggcttggagtcagaaga	21	327	766	96	83	1272	novel_hsa-miR
chr1_2369_star@@hsa-miR-99a-3p	chr1_2369	aagctcgcttctatgggtct	20	312	340	97	142	891	novel_hsa-miR
chr5_10842_mature@@hsa-miR-378g	chr5_10842	actgggcttggggtcagaaggc	22	130	291	116	55	592	novel_hsa-miR
chr14_21231_mature@@hsa-miR-1260a	chr14_21231	aatcccacctctgccacc	18	215	156	64	59	494	novel_hsa-miR
chr4_9886_star@@hsa-miR-335-3p	chr4_9886	ttttcattattgctcctgac	20	29	119	39	101	288	novel_hsa-miR
chr2_4700_star@@hsa-miR-26b-3p	chr2_4700	cctgttctccattacttggc	20	125	154	0	0	279	novel_hsa-miR
chr5_11567_star@@hsa-miR-181c-3p	chr5_11567	ccatcgaccgttgagtggac	20	76	77	56	45	254	novel_hsa-miR
chr15_22771_star@@hsa-miR-125b-1-3p	chr15_22771	acgggttaggctcttgggag	20	66	112	12	21	211	novel_hsa-miR
chr3_6514_mature@@hsa-miR-6089	chr3_6514	ccggggccccgccccaccccgc	22	77	83	0	0	160	novel_hsa-miR
chr1_1774_star@@hsa-miR-101-5p	chr1_1774	agttatcacagtgctgatgct	21	81	67	0	0	148	novel_hsa-miR
chr19_26220_mature@@hsa-miR-4435	chr19_26220	tctgtgtgagctctggcacgg	21	1	7	30	55	93	novel_hsa-miR
chr1_535_star@@hsa-miR-197-5p	chr1_535	cgggtagagagggcagtggga	21	36	30	8	0	74	novel_hsa-miR
chr2_6203_mature@@hsa-miR-2355-5p	chr2_6203	atccccagatacaatggacaa	21	28	37	2	6	73	novel_hsa-miR
chrx_31775_mature@@hsa-miR-105-3p	chrx_31775	ccacggatgtttgagcatgtg	21	0	0	24	47	71	novel_hsa-miR
chrx_31779_mature@@hsa-miR-105-3p	chrx_31779	ccacggatgtttgagcatgtg	21	0	0	25	40	65	novel_hsa-miR
chr19_26193_mature@@hsa-miR-191-3p	chr19_26193	gaacgaaatccaagcgcagct	21	32	21	4	7	64	novel_hsa-miR
chr19_25784_star@@hsa-miR-191-3p	chr19_25784	ctgcgcttggatttcgttcc	20	24	27	6	6	63	novel_hsa-miR
chrx_32818_star@@hsa-miR-1277-5p	chrx_32818	tatatatatatatgtacgtat	21	7	21	11	23	62	novel_hsa-miR
chr6_12340_star@@hsa-miR-218-1-3p	chr6_12340	atggttccgtcaagcaccat	20	29	32	0	0	61	novel_hsa-miR
chr5_11070_star@@hsa-miR-1271-3p	chr5_11070	agtgcctgctatgtgccaggc	21	6	14	26	11	57	novel_hsa-miR
chr11_18547_star@@hsa-miR-497-3p	chr11_18547	aaaccacactgtggtgttagagcga	25	25	23	0	1	49	novel_hsa-miR
chr3_8032_star@@hsa-miR-33a-3p	chr3_8032	caatgtttccacagtgcatc	20	7	14	1	13	35	novel_hsa-miR
chrx_31894_star@@hsa-miR-106a-3p	chrx_31894	actgcaatgcaagcacttctta	22	5	17	5	5	32	novel_hsa-miR
chrx_32341_star@@hsa-miR-660-3p	chrx_32341	ctcctatgtgcatggattac	20	5	13	3	4	25	novel_hsa-miR
chr10_17166_star@@hsa-miR-18a-3p	chr10_17166	ctgccctaagtgctccttctgg	22	5	15	3	1	24	novel_hsa-miR
chr23_28868_mature@@hsa-miR-378f	chr23_28868	actggacttggagccagag	19	8	11	1	2	22	novel_hsa-miR
chr17_24399_mature@@hsa-miR-4446-5p	chr17_24399	acagagggaatggctgggaa	20	7	7	4	3	21	novel_hsa-miR
chr11_18047_mature@@hsa-miR-33b-3p	chr11_18047	cagtgcctcggcagtgcagc	20	9	9	0	0	18	novel_hsa-miR
chr10_17397_star@@hsa-miR-16-1-3p	chr10_17397	ccagtattaactgtgctgctga	22	3	6	4	3	16	novel_hsa-miR
chr22_28263_star@@hsa-miR-6715b-3p	chr22_28263	cacaggcacggccagtttgagc	22	5	8	0	1	14	novel_hsa-miR
chr12_20061_star@@hsa-miR-181b-3p	chr12_20061	ctcactgaacaatgagtgcaa	21	3	2	5	4	14	novel_hsa-miR
chr2_4700_mature@@ggo-miR-26b	chr2_4700	ttcaagtaattcaggataggt	21	41540	39950	7740	8889	98119	novel_ggo-miR
chrx_32345_star@@ggo-miR-362	chrx_32345	acacacctattcaaggattc	20	556	871	396	930	2753	novel_ggo-miR
chr1_2323_mature@@ggo-miR-155	chr1_2323	ttaatgctaatcgtgatagggg	22	400	724	168	274	1566	novel_ggo-miR
chr8_15354_mature@@ggo-miR-378b	chr8_15354	actggacttggaggcagaagg	21	326	856	54	192	1428	novel_ggo-miR
chr8_15353_mature@@ggo-miR-378b	chr8_15353	actggacttggaggcagaagg	21	294	811	67	193	1365	novel_ggo-miR
chr14_21964_mature@@ggo-miR-330	chr14_21964	gcaaagcacacggcctgcagag	22	13	20	372	401	806	novel_ggo-miR
chr2_3666_mature@@ggo-miR-491	chr2_3666	agtggggaacccttccatgagga	23	443	297	2	5	747	novel_ggo-miR
chr24_29469_star@@ggo-miR-193b	chr24_29469	cggggttttgagggcgagatg	21	144	106	337	111	698	novel_ggo-miR
chrx_32347_mature@@ggo-miR-502b	chrx_32347	atccacctgggcaaggattctga	23	90	104	48	180	422	novel_ggo-miR
chr20_26913_mature@@ggo-miR-877	chr20_26913	gtagaggagatggcgcaggggac	23	26	52	215	101	394	novel_ggo-miR
chr23_29272_mature@@ggo-miR-378e	chr23_29272	actggacttggagtcaggaaacc	23	72	180	17	13	282	novel_ggo-miR
chr18_25015_mature@@ggo-miR-656	chr18_25015	aatattatacagtcaacctc	20	13	74	29	22	138	novel_ggo-miR
chr25_30640_mature@@ggo-miR-346	chr25_30640	tgtctgcccgcatgcctgcctc	22	1	0	7	10	18	novel_ggo-miR
chr25_30639_mature@@ggo-miR-346	chr25_30639	tgtctgcccgcatgcctgcctc	22	4	1	0	10	15	novel_ggo-miR
chr1_2367_mature@@eca-let-7c	chr1_2367	tgaggtagtaggttgtatggt	21	2345	5652	580630	488023	1076650	novel_eca-miR
chr5_11233_mature@@eca-miR-378	chr5_11233	actggacttggagtcagaagg	21	175397	463423	53922	78133	770875	novel_eca-miR
chr14_21598_mature@@eca-let-7e	chr14_21598	tgaggtaggaggttgtatagt	21	450	1046	174660	122242	298398	novel_eca-miR
chr26_31087_mature@@eca-miR-486-5p	chr26_31087	tcctgtactgagctgccccga	21	22086	19179	4866	3311	49442	novel_eca-miR
chr26_31088_mature@@eca-miR-486-5p	chr26_31088	tcctgtactgagctgccccga	21	21995	19246	4767	3259	49267	novel_eca-miR
chr26_30838_star@@eca-miR-486-5p	chr26_30838	tcggggcagctcagtacaggac	22	21648	19334	4800	3313	49095	novel_eca-miR
chr14_21600_mature@@eca-miR-125a-5p	chr14_21600	tccctgagaccctttaacctg	21	9081	20811	1575	2379	33846	novel_eca-miR
chrx_32353_mature@@eca-miR-532-5p	chrx_32353	catgccttgagtgtaggaccg	21	1816	6557	7794	11285	27452	novel_eca-miR
chrx_31686_star@@eca-miR-374a	chrx_31686	acttatcaggttgtattataat	22	8569	14452	100	199	23320	novel_eca-miR
chr9_16395_mature@@eca-miR-1839	chr9_16395	aaggtagatagaacaggtctt	21	317	322	7041	12150	19830	novel_eca-miR
chrx_31881_mature@@eca-miR-542-3p	chrx_31881	tgtgacagattgataactgaa	21	732	4642	3352	3882	12608	novel_eca-miR
chr15_22553_mature@@eca-miR-130a	chr15_22553	cagtgcaatgttaaaagggca	21	484	1738	1889	5003	9114	novel_eca-miR
chrx_31886_mature@@eca-miR-450c	chrx_31886	ttttgcgatgtgttcctaata	21	1324	6228	355	435	8342	novel_eca-miR
chrx_31888_mature@@eca-miR-450c	chrx_31888	ttttgcgatgtgttcctaata	21	1287	6065	336	483	8171	novel_eca-miR
chr7_13449_mature@@eca-miR-208b	chr7_13449	ataagacgaacaaaaggtttg	21	6054	1802	25	56	7937	novel_eca-miR
chrx_32633_mature@@eca-miR-361-5p	chrx_32633	ttatcagaatctccaggggta	21	3058	4093	50	101	7302	novel_eca-miR
chrx_32634_mature@@eca-miR-361-5p	chrx_32634	ttatcagaatctccaggggta	21	2975	4104	50	93	7222	novel_eca-miR
chr3_8756_mature@@eca-miR-148b-3p	chr3_8756	tcagtgcatcacagaactttg	21	950	2293	1131	662	5036	novel_eca-miR
chr21_27258_mature@@eca-miR-708	chr21_27258	aaggagcttacaatctagctg	21	1413	2647	209	382	4651	novel_eca-miR
chrx_32353_star@@eca-miR-532-3p	chrx_32353	cctcccacacccaaggcttgc	21	290	1037	1346	1545	4218	novel_eca-miR
chr1_2675_star@@eca-miR-28-3p	chr1_2675	actagattgagagctcctgg	20	1281	1358	432	665	3736	novel_eca-miR
chrx_31684_star@@eca-miR-374b	chrx_31684	ttagcaggttgtattata	18	860	2119	164	279	3422	novel_eca-miR
chr5_10784_mature@@eca-miR-340-5p	chr5_10784	ttataaagcaatgagactgat	21	415	513	730	1326	2984	novel_eca-miR
chrx_32842_mature@@eca-miR-652	chrx_32842	aatggcgccactagggttgtg	21	1295	1072	68	58	2493	novel_eca-miR
chrx_32344_star@@eca-miR-500	chrx_32344	aatccttgctacctgggtgagag	23	522	1821	43	88	2474	novel_eca-miR
chr12_19286_mature@@eca-miR-378	chr12_19286	aaaggacttggagtcagaag	20	160	486	32	1515	2193	novel_eca-miR
chr14_21993_mature@@eca-miR-150	chr14_21993	tctcccaacccttgtaccagt	21	522	1451	6	1	1980	novel_eca-miR
chr11_18339_mature@@eca-miR-378	chr11_18339	ctggacttggagtcagaa	18	422	1413	68	71	1974	novel_eca-miR
chrx_32281_mature@@eca-miR-1468	chrx_32281	ctccgtttgcctgttttgctg	21	775	888	90	97	1850	novel_eca-miR
chrx_31881_star@@eca-miR-542-5p	chrx_31881	tcggggatcatcatgtcacga	21	314	971	219	240	1744	novel_eca-miR
chrx_31903_mature@@eca-miR-363	chrx_31903	aattgcacggtatccatctgc	21	59	610	338	480	1487	novel_eca-miR
chr6_13191_mature@@eca-miR-378	chr6_13191	actggacttggaatcagaag	20	213	662	74	110	1059	novel_eca-miR
chr21_27965_mature@@eca-miR-194	chr21_27965	tgtaacagcaactccatgtgg	21	399	410	13	9	831	novel_eca-miR
chr21_27411_mature@@eca-miR-194	chr21_27411	cacatggagttgctgttac	19	350	436	13	13	812	novel_eca-miR
chr18_24931_star@@eca-miR-345-5p	chr18_24931	tgctgactcctagtccagtgc	21	137	138	119	174	568	novel_eca-miR
chr12_19103_mature@@eca-miR-194	chr12_19103	cacatggagttgctgttacaa	21	249	272	1	2	524	novel_eca-miR
chr14_21814_mature@@eca-miR-328	chr14_21814	ctggccctctctgcccttccg	21	229	244	7	31	511	novel_eca-miR
chr12_19603_mature@@eca-miR-194	chr12_19603	tgtaacagcaactccatgtgg	21	241	242	2	3	488	novel_eca-miR
chrx_31778_mature@@eca-miR-767-5p	chrx_31778	tgcaccatggttgtctgagca	21	4	5	248	202	459	novel_eca-miR
chrx_31837_mature@@eca-miR-505	chrx_31837	gtcaacacttgctggtttcctc	22	222	219	7	9	457	novel_eca-miR
chr18_24925_star@@eca-miR-342-5p	chr18_24925	gggtgctatctgtggttgaggac	23	4	14	211	226	455	novel_eca-miR
chr25_30495_mature@@eca-miR-1296	chr25_30495	ttagggccctggctccatctc	21	233	179	4	1	417	novel_eca-miR
chr15_22511_mature@@eca-miR-129b-3p	chr15_22511	aagcccttaccccaaaaagca	21	3	5	120	267	395	novel_eca-miR
chr1_1531_mature@@eca-miR-149	chr1_1531	tctggctccgtgtcttcactc	21	110	232	3	5	350	novel_eca-miR
chr7_13710_mature@@eca-miR-628a	chr7_13710	atgctgacatatttactagag	21	247	68	2	7	324	novel_eca-miR
chr13_20921_mature@@eca-miR-378	chr13_20921	actgaacttggagtcagaagg	21	38	85	37	158	318	novel_eca-miR
chrx_32352_mature@@eca-miR-188-3p	chrx_32352	ctcccacatgcagggtttgc	20	97	174	4	5	280	novel_eca-miR
chr11_18552_mature@@eca-miR-324-3p	chr11_18552	actgccccaggtgctgctgg	20	91	116	30	37	274	novel_eca-miR
chr3_8762_star@@eca-miR-615-5p	chr3_8762	gggggtccccggtgctcggat	21	104	109	20	17	250	novel_eca-miR
chr5_10784_star@@eca-miR-340-3p	chr5_10784	tccgtctcagttactttatagc	22	101	128	2	1	232	novel_eca-miR
chr16_23144_mature@@eca-miR-582-5p	chr16_23144	ttacagttgttcaaccagtta	21	185	26	0	0	211	novel_eca-miR
chr26_30838_mature@@eca-miR-486-5p	chr26_30838	cccggtactgagctgacccgag	22	96	68	10	8	182	novel_eca-miR
chr9_16671_mature@@eca-miR-378	chr9_16671	atggacttggagtcagaag	19	51	90	4	13	158	novel_eca-miR
chr26_31087_star@@eca-miR-486-3p	chr26_31087	cgggtcagctcagtaccgggc	21	81	48	5	9	143	novel_eca-miR
chrx_32012_mature@@eca-let-7c	chrx_32012	tgaggtagtaggttttatg	19	5	3	98	34	140	novel_eca-miR
chrx_32011_mature@@eca-let-7c	chrx_32011	tgaggtagtaggttttatg	19	5	7	94	31	137	novel_eca-miR
chr14_21600_star@@eca-miR-125a-3p	chr14_21600	aggtgaggttcttgggag	18	17	36	42	40	135	novel_eca-miR
chr11_18552_star@@eca-miR-324-5p	chr11_18552	ccgcatcccctagggcattg	20	16	35	47	36	134	novel_eca-miR
chr24_29887_mature@@eca-miR-361-5p	chr24_29887	gtatcagaatctccagggg	19	70	61	2	1	134	novel_eca-miR
chr23_29193_mature@@eca-miR-378	chr23_29193	ctagacttggagtcagaag	19	13	55	7	45	120	novel_eca-miR
chr7_13457_mature@@eca-miR-208a	chr7_13457	ataagacgagcaaaaagcttg	21	64	32	0	0	96	novel_eca-miR
chr17_24048_mature@@eca-miR-151-5p	chr17_24048	tcggggagctcacagtctagt	21	30	30	0	32	92	novel_eca-miR
chrx_31684_mature@@eca-miR-374a	chrx_31684	ataatacaacctgataag	18	33	28	3	6	70	novel_eca-miR
chr15_22159_mature@@eca-miR-34b-5p	chr15_22159	aggcagtgtaattagctgattg	22	0	0	30	34	64	novel_eca-miR
chrx_32340_mature@@eca-miR-502-3p	chrx_32340	atgcacctggacaaggattc	20	23	18	7	7	55	novel_eca-miR
chr17_24558_mature@@eca-miR-301b-3p	chr17_24558	cagtgcaatgatattgtcaaag	22	5	15	9	23	52	novel_eca-miR
chr15_22159_star@@eca-miR-34b-3p	chr15_22159	aatcactagttccactgccat	21	17	27	1	3	48	novel_eca-miR
chr6_12314_mature@@eca-let-7c	chr6_12314	aagatagtaggttgtatggt	20	1	0	13	33	47	novel_eca-miR
chr3_6968_star@@eca-miR-1461	chr3_6968	cacacttacccgtagagattct	22	5	5	24	6	40	novel_eca-miR
chr3_8449_mature@@eca-miR-1461	chr3_8449	gaatctctacgggtaagtgtgt	22	7	5	17	9	38	novel_eca-miR
chrx_31779_star@@eca-miR-105	chrx_31779	aaatgctcagactcctgtggt	21	6	12	3	12	33	novel_eca-miR
chr2_3666_star@@eca-miR-491-3p	chr2_3666	ccttatgcaagattcccttcta	22	18	11	0	0	29	novel_eca-miR
chr18_25193_mature@@eca-miR-211	chr18_25193	ttccctttgtcatcctttgcc	21	23	5	0	0	28	novel_eca-miR
chr18_24890_mature@@eca-miR-378	chr18_24890	actggacttagagtcagag	19	10	17	0	1	28	novel_eca-miR
chr14_21964_star@@eca-miR-330	chr14_21964	tctgggcctgtgtcttaggct	21	7	14	2	1	24	novel_eca-miR
chr16_23144_star@@eca-miR-582-3p	chr16_23144	aaccagttgaacaactgaacc	21	19	3	0	0	22	novel_eca-miR
chr13_21007_mature@@eca-miR-378	chr13_21007	actggacttgaagtcagag	19	6	15	1	0	22	novel_eca-miR
chr13_20749_mature@@eca-miR-125a-5p	chr13_20749	tccctgagaccctttatc	18	7	12	2	1	22	novel_eca-miR
chr11_18047_star@@eca-miR-33b	chr11_18047	gtgcattgctgttgcattgc	20	8	9	2	1	20	novel_eca-miR
chr2_3176_mature@@eca-miR-345-5p	chr2_3176	ctgactcctagtccagtgc	19	9	3	1	2	15	novel_eca-miR
chr4_10053_star@@eca-miR-490-5p	chr4_10053	accatggatctccaggtggg	20	7	4	1	2	14	novel_eca-miR
chr3_7350_mature@@eca-miR-378	chr3_7350	tagacttggagtcagaag	18	5	7	0	2	14	novel_eca-miR
chrx_32823_mature@@eca-miR-1298	chrx_32823	ttcattcggctgtccagatgt	21	2	1	4	6	13	novel_eca-miR
chr4_9864_star@@eca-miR-129a-3p	chr4_9864	agcccttaccccaaaaagt	19	0	2	2	9	13	novel_eca-miR
chr2_6052_mature@@eca-miR-361-5p	chr2_6052	ttatcagaatctctaggg	18	5	7	1	0	13	novel_eca-miR
chr22_28251_mature@@eca-miR-345-5p	chr22_28251	ctgactcctagtccagtgc	19	2	7	1	1	11	novel_eca-miR
chrx_32340_star@@eca-miR-502-5p	chrx_32340	aatccttgctctctgggtgctag	23	6	3	0	1	10	novel_eca-miR
chr7_14093_mature@@bta-miR-2284x	chr7_14093	tgaaaagttcgttcgggtttt	21	2631	4450	27343	26944	61368	novel_bta-miR
chr24_30001_mature@@bta-miR-3432	chr24_30001	tgcgggatctttagttgtggc	21	341	689	14616	26527	42173	novel_bta-miR
chr7_14093_star@@bta-miR-2284m	chr7_14093	aaacacgaacaaacttttcgg	21	8657	14077	43	116	22893	novel_bta-miR
chr18_24925_mature@@bta-miR-342	chr18_24925	tctcacacagaaatcgcaccca	22	3497	8451	3894	5676	21518	novel_bta-miR
chrx_32341_mature@@bta-miR-660	chrx_32341	tacccattgcatatcggagc	20	1523	4606	7641	7649	21419	novel_bta-miR
chrx_32166_mature@@bta-miR-2285n	chrx_32166	aaaaacccgaatgaacttttg	21	148	9532	3	1	9684	novel_bta-miR
chr1_2587_mature@@bta-miR-6529	chr1_2587	gagagatcagaggcgcagag	20	38	72	3330	4245	7685	novel_bta-miR
chrx_31964_mature@@bta-miR-6119-5p	chrx_31964	agaggtaaaaaattgatttgac	22	2024	2406	42	89	4561	novel_bta-miR
chr10_16889_mature@@bta-miR-2284f	chr10_16889	aaaatccgaacgaactttttg	21	916	1886	6	13	2821	novel_bta-miR
chr10_16890_mature@@bta-miR-2284f	chr10_16890	aaaatccgaacgaactttttg	21	894	1890	10	8	2802	novel_bta-miR
chr11_18270_mature@@bta-miR-2487	chr11_18270	ggggctgggtcggtcggg	18	435	402	1176	459	2472	novel_bta-miR
chr5_11070_mature@@bta-miR-1271	chr5_11070	cttggcacctagtaagtactc	21	752	1056	146	47	2001	novel_bta-miR
chr9_15818_mature@@bta-miR-30f	chr9_15818	tgtaaacaccctacactctcag	22	605	994	60	79	1738	novel_bta-miR
chr13_20366_mature@@bta-miR-1388-5p	chr13_20366	aggactgtccaacctgagaa	20	974	642	5	5	1626	novel_bta-miR
chrx_31786_mature@@bta-miR-3431	chrx_31786	cctcagtcagccttgtggatg	21	254	618	191	487	1550	novel_bta-miR
chrx_31858_mature@@bta-miR-504	chrx_31858	agaccctggtctgcactctgtc	22	223	232	491	440	1386	novel_bta-miR
chr6_13054_mature@@bta-miR-2284z	chr6_13054	aaaaagttcgtttgggttttt	21	36	52	786	349	1223	novel_bta-miR
chr6_12434_mature@@bta-miR-2284z	chr6_12434	aaaaacccaaacgaacttttt	21	35	46	774	342	1197	novel_bta-miR
chrx_31880_star@@bta-miR-503-3p	chrx_31880	ggagtattgtttccgctgcccg	22	76	112	218	419	825	novel_bta-miR
chrx_32166_star@@bta-miR-2284m	chrx_32166	aaaaagtttgttcgagtttttc	22	64	745	5	3	817	novel_bta-miR
chr14_21991_star@@bta-miR-2330-3p	chr14_21991	actccttacccctggccgt	19	319	334	63	20	736	novel_bta-miR
chr3_7840_mature@@bta-miR-2284aa-4	chr3_7840	tgacaagttcgtttgggtttt	21	3	1	40	636	680	novel_bta-miR
chr14_21427_mature@@bta-miR-2285n	chr14_21427	gaaaatccgaatgaactttttg	22	235	378	1	1	615	novel_bta-miR
chr13_20394_mature@@bta-miR-6123	chr13_20394	tgccaagcccacgttcaaag	20	107	364	82	51	604	novel_bta-miR
chr18_25344_mature@@bta-miR-2284h-5p	chr18_25344	aaacccgaacgaacttttggg	21	15	57	246	279	597	novel_bta-miR
chr18_25393_mature@@bta-miR-1247-5p	chr18_25393	acccgtcccgtgcgtccccgg	21	151	405	6	3	565	novel_bta-miR
chrx_32244_mature@@bta-miR-2285n	chrx_32244	gaaaatccgaatgaactttttg	22	186	369	0	1	556	novel_bta-miR
chr1_1190_mature@@bta-miR-2285f	chr1_1190	aaaacctgaatgaactttttg	21	107	354	2	4	467	novel_bta-miR
chr26_31100_mature@@bta-miR-3432	chr26_31100	tgcgggatctttagttgtgtc	21	11	19	313	116	459	novel_bta-miR
chrx_32137_mature@@bta-miR-2285f	chrx_32137	aaaacctgaatgaactttttg	21	97	307	5	3	412	novel_bta-miR
chrx_31545_star@@bta-miR-2285f	chrx_31545	aaaaagttcattcaggttttt	21	74	330	4	2	410	novel_bta-miR
chrx_32765_mature@@bta-miR-2285f	chrx_32765	aaaacctgaatgaactttttg	21	78	312	9	4	403	novel_bta-miR
chr1_842_mature@@bta-miR-2285f	chr1_842	aaaacctgaatgaactttttg	21	87	307	1	3	398	novel_bta-miR
chrx_31973_mature@@bta-miR-2285n	chrx_31973	aaacccgaatgaactttttg	20	178	214	2	1	395	novel_bta-miR
chr2_3392_mature@@bta-miR-2284z	chr2_3392	aaaagttcgtttgggttttt	20	14	20	150	190	374	novel_bta-miR
chr7_13861_mature@@bta-miR-2285n	chr7_13861	aaacccgaatgaactttttg	20	172	194	4	2	372	novel_bta-miR
chr10_17481_mature@@bta-miR-2285n	chr10_17481	aaacccgaatgaactttttg	20	155	187	2	0	344	novel_bta-miR
chr7_14047_mature@@bta-miR-2285f	chr7_14047	aaaacctgaatgaactttttg	21	141	187	1	3	332	novel_bta-miR
chr16_23645_mature@@bta-miR-3432	chr16_23645	tgcgggatctttcgttgtggc	21	2	0	14	288	304	novel_bta-miR
chr6_12135_mature@@bta-miR-2285u	chr6_12135	aaaatctgaatgaactttttg	21	84	176	8	4	272	novel_bta-miR
chr23_28883_mature@@bta-miR-2285o	chr23_28883	gaaacccgaacgaacttttg	20	49	207	8	3	267	novel_bta-miR
chr10_17472_mature@@bta-miR-2284h-5p	chr10_17472	aaacccgaacgaacttttggg	21	27	79	71	77	254	novel_bta-miR
chrx_32710_mature@@bta-miR-3432	chrx_32710	tggaggatctttagttgtggc	21	8	7	1	232	248	novel_bta-miR
chr10_17000_mature@@bta-miR-2284y	chr10_17000	aaaagttcgttcgggtttt	19	34	74	59	81	248	novel_bta-miR
chr14_21532_mature@@bta-miR-769	chr14_21532	tgagacctccgggttctgagc	21	83	157	2	1	243	novel_bta-miR
chrx_32137_star@@bta-miR-2285e	chrx_32137	aaaaagttcgttcaggttttt	21	12	195	17	15	239	novel_bta-miR
chr22_28520_mature@@bta-miR-2284f	chr22_28520	gaaaatccgaacgaacttt	19	119	96	2	1	218	novel_bta-miR
chr12_19241_mature@@bta-miR-2285f	chr12_19241	aaaacctgaatgaactttttg	21	75	124	3	2	204	novel_bta-miR
chr1_569_mature@@bta-miR-3432	chr1_569	tgcgggatctttagttggggc	21	4	9	85	94	192	novel_bta-miR
chr16_23471_mature@@bta-miR-2284m	chr16_23471	tgaaaagtttgttcgggtttt	21	15	22	55	94	186	novel_bta-miR
chr4_10588_mature@@bta-miR-2284z	chr4_10588	aaaagtttgtttgggtttttc	21	27	129	17	11	184	novel_bta-miR
chr3_8860_mature@@bta-miR-2285e	chr3_8860	aaaacctgaacgaactttttg	21	18	159	0	4	181	novel_bta-miR
chr6_13248_mature@@bta-miR-2448-3p	chr6_13248	gtggttgattggatccgtgggta	23	8	15	80	74	177	novel_bta-miR
chr12_19316_mature@@bta-miR-2284y	chr12_19316	cagaagttcgttcgggttttt	21	1	5	5	164	175	novel_bta-miR
chr1_570_mature@@bta-miR-3432	chr1_570	tgcgggatctttagttggggc	21	0	9	75	89	173	novel_bta-miR
chr12_19193_mature@@bta-miR-3120	chr12_19193	cacagcaagtgtagacaggca	21	23	129	7	12	171	novel_bta-miR
chr2_6456_mature@@bta-miR-2284q	chr2_6456	gaaatccgaacgaactttttgg	22	70	99	0	0	169	novel_bta-miR
chr12_19792_star@@bta-miR-3120	chr12_19792	tgcctgtctacacttgctgtg	21	22	131	7	8	168	novel_bta-miR
chr23_29205_mature@@bta-miR-3432	chr23_29205	tgcgggatctttggttgtggc	21	10	6	45	105	166	novel_bta-miR
chrx_32787_mature@@bta-miR-2284y	chrx_32787	aagaagttcgttcgggttttt	21	3	1	11	150	165	novel_bta-miR
chr11_18892_mature@@bta-miR-2285j	chr11_18892	aaaaccagaacgaactttttg	21	55	109	0	0	164	novel_bta-miR
chrx_31790_mature@@bta-miR-2284m	chrx_31790	aaaaagtttgttcgagttttt	21	42	108	8	5	163	novel_bta-miR
chrx_32765_star@@bta-miR-2285n	chrx_32765	gaaaagttcattcgggttttt	21	12	61	46	38	157	novel_bta-miR
chr8_14844_star@@bta-miR-6536	chr8_14844	cagtccatcatatacttaaag	21	43	63	27	19	152	novel_bta-miR
chr7_13772_mature@@bta-miR-2284y	chr7_13772	aaaagttcgttcgggtttt	19	5	53	41	53	152	novel_bta-miR
chr7_14464_star@@bta-miR-2284y	chr7_14464	aaaaacccgaacgaacttttg	21	9	50	49	42	150	novel_bta-miR
chrx_31964_star@@bta-miR-6119-3p	chrx_31964	gcaaatcattttttactctcca	22	58	79	2	8	147	novel_bta-miR
chr11_18223_star@@bta-miR-2285j	chr11_18223	aaaagttcgttctggttttccc	22	56	87	1	3	147	novel_bta-miR
chr2_3815_mature@@bta-miR-2285i	chr2_3815	gaaactggaacgaactttttg	21	53	68	8	14	143	novel_bta-miR
chr11_17862_mature@@bta-miR-2331-5p	chr11_17862	ggcttccgtgcctgcagatgtc	22	5	11	49	76	141	novel_bta-miR
chr19_25862_mature@@bta-miR-3432	chr19_25862	tgcgggatctttagttggggc	21	5	9	63	64	141	novel_bta-miR
chr1_1192_mature@@bta-miR-3432	chr1_1192	ttcgggatctttagttgtggc	21	3	7	56	71	137	novel_bta-miR
chr3_7778_mature@@bta-miR-3432	chr3_7778	tgcgggatctttatttgtggc	21	5	12	47	72	136	novel_bta-miR
chr13_20490_mature@@bta-miR-3432	chr13_20490	tgcgggatcgttagttgtggc	21	10	13	45	66	134	novel_bta-miR
chr2_5865_mature@@bta-miR-2285u	chr2_5865	aaatctgaatgaacttttgg	20	74	51	0	2	127	novel_bta-miR
chr13_20427_mature@@bta-miR-3432	chr13_20427	tgcgggatctttaggtgtggc	21	5	12	47	61	125	novel_bta-miR
chr13_20846_mature@@bta-miR-2285n	chr13_20846	tgaaaagttcattcgggtttt	21	18	76	17	12	123	novel_bta-miR
chr11_18847_mature@@bta-miR-3432	chr11_18847	tgcgtgatctttagttgtggc	21	3	10	49	60	122	novel_bta-miR
chr4_10188_star@@bta-miR-653	chr4_10188	tgttgaaacaatctccgttga	21	24	94	0	3	121	novel_bta-miR
chr6_12672_mature@@bta-miR-2284z	chr6_12672	taaaagtttggttgggttttt	21	32	49	30	10	121	novel_bta-miR
chrx_32699_mature@@bta-miR-2285n	chrx_32699	gaaaagttcattcgggtttttc	22	10	48	27	35	120	novel_bta-miR
chr12_19582_star@@bta-miR-2284d	chr12_19582	aaaagttcattagggtttttc	21	44	73	1	1	119	novel_bta-miR
chr3_7188_mature@@bta-miR-3432	chr3_7188	ggcgggatctttagttgtggc	21	3	22	33	60	118	novel_bta-miR
chr11_17853_mature@@bta-miR-3432	chr11_17853	tgggggatctttcgttgtggc	21	3	1	3	108	115	novel_bta-miR
chr3_7346_mature@@bta-miR-3432	chr3_7346	tgcgggatctttaattgtggc	21	3	6	49	55	113	novel_bta-miR
chr10_16896_mature@@bta-miR-2285h	chr10_16896	agaagttcgtttgggttttcc	21	3	5	40	64	112	novel_bta-miR
chr1_285_mature@@bta-miR-3432	chr1_285	tgcgggacctttagttgtggc	21	9	4	35	61	109	novel_bta-miR
chr25_30419_mature@@bta-miR-3432	chr25_30419	tacgggatctttagttgtggc	21	4	8	29	66	107	novel_bta-miR
chr24_29982_mature@@bta-miR-2387	chr24_29982	tggaaggcctggctttgcagc	21	10	10	37	50	107	novel_bta-miR
chr7_14464_mature@@bta-miR-2284z	chr7_14464	aaaagtttgtttgggtttttc	21	9	87	5	4	105	novel_bta-miR
chr24_29981_mature@@bta-miR-2387	chr24_29981	tggaaggcctggctttgcagc	21	8	13	36	46	103	novel_bta-miR
chr7_13772_star@@bta-miR-2284aa-4	chr7_13772	aaacccaaacaaacttttg	19	8	84	7	3	102	novel_bta-miR
chr2_3549_mature@@bta-miR-2284aa-4	chr2_3549	aaaaggtttgtttgggtttt	20	0	4	42	53	99	novel_bta-miR
chr10_16966_mature@@bta-miR-2284m	chr10_16966	aaaaagtttgttcgagttttt	21	5	86	4	3	98	novel_bta-miR
chr6_12357_mature@@bta-miR-2285n	chr6_12357	ataacccgaatgaacttttgg	21	3	94	0	0	97	novel_bta-miR
chr18_25403_mature@@bta-miR-2284k	chr18_25403	gaaaagttcggtcgggtttttc	22	6	11	49	28	94	novel_bta-miR
chr2_4387_mature@@bta-miR-2285m	chr2_4387	aaaaagttcatttgggttttt	21	32	54	3	4	93	novel_bta-miR
chr2_5022_mature@@bta-miR-3432	chr2_5022	ggcgggatctttagttgtggc	21	12	14	15	49	90	novel_bta-miR
chr11_18001_mature@@bta-miR-2285l	chr11_18001	aaacccgcatgaactttttgg	21	31	46	7	5	89	novel_bta-miR
chr20_26307_mature@@bta-miR-2285n	chr20_26307	aaaagttcatttgggtttttc	21	31	47	2	6	86	novel_bta-miR
chr2_6203_star@@bta-miR-2355-3p	chr2_6203	tgtccttgctgtttggagata	21	24	45	10	4	83	novel_bta-miR
chr14_21402_mature@@bta-miR-3432	chr14_21402	tgcgggttctttagttgtggcg	22	1	4	17	58	80	novel_bta-miR
chr21_27825_mature@@bta-miR-2285c	chr21_27825	aaaatctgaacaaactttttg	21	30	39	2	7	78	novel_bta-miR
chr10_17567_mature@@bta-miR-2284y	chr10_17567	aacaagttcgttcgggttttt	21	1	4	30	39	74	novel_bta-miR
chr10_16983_mature@@bta-miR-2285n	chr10_16983	aaaaacccgaatgaacttttt	21	13	56	3	1	73	novel_bta-miR
chr2_3718_mature@@bta-miR-2284z	chr2_3718	aataagttcgtttgggttttt	21	1	2	28	39	70	novel_bta-miR
chr12_19877_star@@bta-miR-2285f	chr12_19877	ggaaaacctgaatgaacttatt	22	26	42	0	0	68	novel_bta-miR
chr4_10727_mature@@bta-miR-6525	chr4_10727	ccggggaaagcaggagtgaggg	22	21	16	26	5	68	novel_bta-miR
chr21_27852_mature@@bta-miR-3432	chr21_27852	tgcgggatctttagttatggc	21	3	3	17	45	68	novel_bta-miR
chr12_19247_mature@@bta-miR-3432	chr12_19247	tgcgggatctttagttttggc	21	3	3	21	39	66	novel_bta-miR
chr8_15185_mature@@bta-miR-2285n	chr8_15185	gaaaatccgaatgaacttt	19	25	40	1	0	66	novel_bta-miR
chr12_19248_mature@@bta-miR-3432	chr12_19248	tgcgggatctttagttttggc	21	2	5	16	40	63	novel_bta-miR
chr10_16896_star@@bta-miR-2285f	chr10_16896	aagaacctgaatgaacctttt	21	7	43	3	9	62	novel_bta-miR
chr19_25982_star@@bta-miR-2285m	chr19_25982	aaaaagttcatttgggttttt	21	27	29	1	5	62	novel_bta-miR
chrx_32816_star@@bta-miR-2284w	chrx_32816	aagagtttgttcgggtttct	20	7	23	17	15	62	novel_bta-miR
chr14_21401_mature@@bta-miR-3432	chr14_21401	tgcgggttctttagttgtggcg	22	2	1	8	50	61	novel_bta-miR
chr21_27851_mature@@bta-miR-3432	chr21_27851	tgcgggatctttagttatggc	21	5	7	17	32	61	novel_bta-miR
chr17_23772_mature@@bta-miR-2284z	chr17_23772	aataagttcgtttgggttttt	21	4	1	22	33	60	novel_bta-miR
chr3_7191_mature@@bta-miR-2285e	chr3_7191	aaaacctgaacgaactttttg	21	6	53	1	0	60	novel_bta-miR
chr1_1531_star@@bta-miR-149-3p	chr1_1531	agggagggacgggggctgtg	20	29	19	12	0	60	novel_bta-miR
chr10_16966_star@@bta-miR-2285f	chr10_16966	aaaacctgaatgaacttttta	21	8	49	1	1	59	novel_bta-miR
chr3_9116_mature@@bta-miR-2285f	chr3_9116	aaaaacctgaaggaatttttt	21	5	53	0	1	59	novel_bta-miR
chr19_25984_star@@bta-miR-2285m	chr19_25984	aaaaagttcatttgggttttt	21	26	29	2	1	58	novel_bta-miR
chr9_16439_mature@@bta-miR-2284y	chr9_16439	aaaaggtcgtttgggtttttc	21	0	3	19	32	54	novel_bta-miR
chr3_8281_mature@@bta-miR-2284x	chr3_8281	gaaaagttcgttcgtgtttt	20	12	13	14	15	54	novel_bta-miR
chr14_21446_mature@@bta-miR-2284y	chr14_21446	aaaaaggtcgttcgggttttt	21	4	6	12	30	52	novel_bta-miR
chr20_26307_star@@bta-miR-2284v	chr20_26307	aacaacccaaaagaacttttt	21	21	28	0	1	50	novel_bta-miR
chrx_32813_mature@@bta-miR-2284y	chrx_32813	aaaaaggtcgttcgggttttt	21	4	6	5	33	48	novel_bta-miR
chr18_25346_mature@@bta-miR-2285l	chr18_25346	aaaccggcatgaactttttgg	21	2	28	10	7	47	novel_bta-miR
chr6_13096_mature@@bta-miR-2284q	chr6_13096	aaatccgaacgaactttttg	20	16	30	0	1	47	novel_bta-miR
chr3_8397_mature@@bta-miR-2285m	chr3_8397	caaaacccaaatgaacttttt	21	14	31	1	0	46	novel_bta-miR
chr13_20929_mature@@bta-miR-2284y	chr13_20929	agaagttcgtttgggtttttc	21	2	1	15	27	45	novel_bta-miR
chr18_25308_mature@@bta-miR-2284q	chr18_25308	aaatccgaacgaactttttg	20	14	27	1	3	45	novel_bta-miR
chr25_30595_mature@@bta-miR-2285n	chr25_30595	aaaaacccaaatgaacttttg	21	13	28	1	1	43	novel_bta-miR
chrx_31545_mature@@bta-miR-2285f	chrx_31545	gaaacctgaataaactttttg	21	18	19	0	6	43	novel_bta-miR
chr5_10879_star@@bta-miR-27a-5p	chr5_10879	agggcttagctgcttgtgagc	21	23	15	0	3	41	novel_bta-miR
chr2_6264_mature@@bta-miR-2285l	chr2_6264	aaaacccgcatgaactttttg	21	10	20	10	1	41	novel_bta-miR
chrx_32676_mature@@bta-miR-2285e	chrx_32676	aagaacctgaacgaaccttttg	22	17	0	8	15	40	novel_bta-miR
chr21_27784_mature@@bta-miR-2285e	chr21_27784	aaaacctgaacgaactttttg	21	5	35	0	0	40	novel_bta-miR
chr12_19902_mature@@bta-miR-3432	chr12_19902	tacgggatctttagttgtggc	21	2	3	5	28	38	novel_bta-miR
chrx_31939_mature@@bta-miR-2284aa-4	chrx_31939	aaaaagtttgtttgggttt	19	6	9	16	7	38	novel_bta-miR
chrx_31775_star@@bta-miR-105b	chrx_31775	aaatgctcagactccttggtggc	23	14	11	6	6	37	novel_bta-miR
chrx_32307_mature@@bta-miR-2284aa-4	chrx_32307	aataagttcgtttgggtttt	20	1	5	17	14	37	novel_bta-miR
chr4_10137_mature@@bta-miR-3432	chr4_10137	tgcgggatctttggttgtggt	21	1	2	3	30	36	novel_bta-miR
chr2_5640_mature@@bta-miR-2466-3p	chr2_5640	caatccctccgtctgactcag	21	9	4	11	12	36	novel_bta-miR
chr6_13096_star@@bta-miR-2285f	chr6_13096	caaaagttccttcaggttttc	21	4	31	0	0	35	novel_bta-miR
chr21_27195_mature@@bta-miR-2285l	chr21_27195	aaaacccgcatgaactttttg	21	8	13	10	4	35	novel_bta-miR
chr8_14844_mature@@bta-miR-6536	chr8_14844	tttaagtacacgatgaactgc	21	15	11	7	2	35	novel_bta-miR
chr9_16718_mature@@bta-miR-2285n	chr9_16718	aaacccgaatgaacttctt	19	12	23	0	0	35	novel_bta-miR
chr12_19901_mature@@bta-miR-3432	chr12_19901	tacgggatctttagttgtggc	21	1	2	9	22	34	novel_bta-miR
chr3_8303_mature@@bta-miR-2312	chr3_8303	aaagttcgttcaggttttt	19	3	23	4	4	34	novel_bta-miR
chr7_14118_mature@@bta-miR-2285n	chr7_14118	gaaaaacccgaatgaacctttg	22	2	9	2	20	33	novel_bta-miR
chr6_12434_star@@bta-miR-2285h	chr6_12434	acaagttcgtttgggttttct	21	8	15	0	9	32	novel_bta-miR
chr11_18250_mature@@bta-miR-3432	chr11_18250	tgcgggatctttagtagtggcg	22	0	2	18	11	31	novel_bta-miR
chr13_20591_mature@@bta-miR-2285f	chr13_20591	gaaaacctgaatgaacttatc	21	10	19	1	1	31	novel_bta-miR
chr2_5474_mature@@bta-miR-2312	chr2_5474	agaaaagttcgttcaggtttt	21	5	10	11	5	31	novel_bta-miR
chrx_31790_star@@bta-miR-2284t-3p	chrx_31790	gaaactcgaatgaattttttg	21	11	6	9	3	29	novel_bta-miR
chr1_2392_mature@@bta-miR-1271	chr1_2392	ttggcacctagtaagtac	18	9	15	4	1	29	novel_bta-miR
chr10_17567_star@@bta-miR-2285f	chr10_17567	aaaacctgaatgaacttttgg	21	8	19	0	1	28	novel_bta-miR
chrx_32785_mature@@bta-miR-2483-5p	chrx_32785	cgtcaaccatccagctgtttg	21	14	10	2	2	28	novel_bta-miR
chr11_17862_star@@bta-miR-2331-3p	chr11_17862	accctgcagccaaagaagcta	21	6	16	2	3	27	novel_bta-miR
chr3_7991_mature@@bta-miR-2285o	chr3_7991	aagggacccgaacgaactttt	21	7	16	2	2	27	novel_bta-miR
chr3_7840_star@@bta-miR-2285f	chr3_7840	aaacctgaatgaacttgttga	21	1	11	2	12	26	novel_bta-miR
chr21_27825_star@@bta-miR-2285e	chr21_27825	aaaaagttcgttcaggttttc	21	9	16	0	0	25	novel_bta-miR
chrx_32855_mature@@bta-miR-2285f	chrx_32855	gaaaacctgaatgaacttatc	21	11	13	0	1	25	novel_bta-miR
chr2_3183_mature@@bta-miR-2284aa-4	chr2_3183	aaaaagttcctttgggtttt	20	7	16	2	0	25	novel_bta-miR
chr8_15302_mature@@bta-miR-2284v	chr8_15302	aagacccaaacgaactttttg	21	4	13	6	1	24	novel_bta-miR
chr18_25308_star@@bta-miR-2285c	chr18_25308	aagaagtttgttcaggtttc	20	17	5	1	1	24	novel_bta-miR
chr8_14869_mature@@bta-miR-2285u	chr8_14869	agaaatctgaatgaaccttttg	22	8	14	1	0	23	novel_bta-miR
chr2_5473_mature@@bta-miR-2312	chr2_5473	agaaaagttcgttcaggtttt	21	3	13	3	4	23	novel_bta-miR
chr3_9016_star@@bta-miR-2285m	chr3_9016	aaaagttcatttgagtttttc	21	12	10	1	0	23	novel_bta-miR
chr12_19946_mature@@bta-miR-2285n	chr12_19946	aaaaacccgaatgaactt	18	2	18	0	3	23	novel_bta-miR
chrx_32813_star@@bta-miR-2285f	chrx_32813	gaaacctgaatgaacttttgg	21	12	10	0	0	22	novel_bta-miR
chr21_27219_mature@@bta-miR-2285j	chr21_27219	aaaaccagaacgaacttttt	20	4	17	1	0	22	novel_bta-miR
chrx_31973_star@@bta-miR-2285n	chrx_31973	agaaagttcattcgggtttt	20	3	16	0	2	21	novel_bta-miR
chr1_1190_star@@bta-miR-2285n	chr1_1190	gaaaagttcattcgggttttc	21	4	7	5	4	20	novel_bta-miR
chr2_5217_mature@@bta-miR-2285j	chr2_5217	gaaaagttcgttctggtttt	20	2	5	12	1	20	novel_bta-miR
chr15_22510_mature@@bta-miR-6528	chr15_22510	agagggaagagggaaggagggat	23	1	3	14	1	19	novel_bta-miR
chr8_14870_mature@@bta-miR-2285u	chr8_14870	agaaatctgaatgaaccttttg	22	8	11	0	0	19	novel_bta-miR
chr3_8234_mature@@bta-miR-2285f	chr3_8234	aaaggcctgaatgaactttttg	22	5	9	2	3	19	novel_bta-miR
chr3_9003_star@@bta-miR-2312	chr3_9003	aaaaacctgaacgaactcttt	21	1	3	0	15	19	novel_bta-miR
chr12_19788_mature@@bta-miR-2284aa-4	chr12_19788	aaaagtttgtttgggtttc	19	3	11	4	1	19	novel_bta-miR
chrx_32119_mature@@bta-miR-2284m	chrx_32119	tgaaaagtttgttcgggtt	19	3	7	7	2	19	novel_bta-miR
chr6_13054_star@@bta-miR-2284aa-4	chr6_13054	aaaacccaaacgaacttgttg	21	5	11	1	1	18	novel_bta-miR
chr18_25393_star@@bta-miR-1247-3p	chr18_25393	cgggaacgtcgggactggag	20	10	6	2	0	18	novel_bta-miR
chr23_28992_mature@@bta-miR-3432	chr23_28992	tgcggatctttagttgtggct	21	2	0	4	11	17	novel_bta-miR
chr26_31058_mature@@bta-miR-3432	chr26_31058	gcgggatctttagttgtgg	19	4	8	3	2	17	novel_bta-miR
chr14_21991_mature@@bta-miR-2330-5p	chr14_21991	tgggcttgggcagtgaggactg	22	3	2	5	6	16	novel_bta-miR
chr12_19327_mature@@bta-miR-2285e	chr12_19327	aaagctgaacgaactttttgg	21	9	4	0	3	16	novel_bta-miR
chr4_10190_mature@@bta-miR-489	chr4_10190	agtgacatcacatatatggcg	21	0	10	2	4	16	novel_bta-miR
chr2_6264_star@@bta-miR-2285n	chr2_6264	aaaagttcattcgagttttt	20	6	6	0	4	16	novel_bta-miR
chr1_2745_mature@@bta-miR-3432	chr1_2745	tgcgggctctttagttgtgg	20	5	5	3	3	16	novel_bta-miR
chr4_9841_mature@@bta-miR-2285e	chr4_9841	aaaccctgaacgaactttttgg	22	7	3	2	3	15	novel_bta-miR
chr16_23438_mature@@bta-miR-2285c	chr16_23438	aaaacctgaacaaactgtttg	21	8	6	1	0	15	novel_bta-miR
chr9_16019_star@@bta-miR-2285g	chr9_16019	aaaagcttgttcaggtttttc	21	5	6	3	1	15	novel_bta-miR
chr4_9841_star@@bta-miR-2285u	chr4_9841	ccaaaagttcattcagatttt	21	9	6	0	0	15	novel_bta-miR
chr7_13886_mature@@bta-miR-2284x	chr7_13886	gaaaagttccttcgggtttt	20	2	4	5	4	15	novel_bta-miR
chr13_20666_star@@bta-miR-2285p	chr13_20666	aaagttcactcaggttttt	19	9	6	0	0	15	novel_bta-miR
chr3_7380_mature@@bta-miR-2426	chr3_7380	caaggaagtggcttggggaaag	22	6	2	4	2	14	novel_bta-miR
chr10_16983_star@@bta-miR-2285m	chr10_16983	aaaagttcatttgggttttcc	21	9	3	2	0	14	novel_bta-miR
chr13_20666_mature@@bta-miR-2285f	chr13_20666	aaaacctgaatgaacttt	18	2	12	0	0	14	novel_bta-miR
chr3_8860_star@@bta-miR-2285m	chr3_8860	aaaaagttcatttgggtttctg	22	8	5	0	0	13	novel_bta-miR
chr8_15302_star@@bta-miR-2285f	chr8_15302	aaaaagtttattcaggtttgt	21	2	9	1	1	13	novel_bta-miR
chr2_3549_star@@bta-miR-2285m	chr2_3549	aaacacaaatgaaccttttg	20	4	7	1	1	13	novel_bta-miR
chr8_15223_mature@@bta-miR-2285j	chr8_15223	aaaaccagaacgaacttttt	20	5	8	0	0	13	novel_bta-miR
chr1_1994_mature@@bta-miR-3432	chr1_1994	gaggatctttagttgtggc	19	5	3	0	5	13	novel_bta-miR
chr12_19241_star@@bta-miR-2285f	chr12_19241	aaaaaattcattcaggttttt	21	2	10	0	0	12	novel_bta-miR
chr18_25344_star@@bta-miR-2285n	chr18_25344	caaaaagttcattcgggttgt	21	9	3	0	0	12	novel_bta-miR
chr16_23394_mature@@bta-miR-2285c	chr16_23394	aaaacctgaacaaactgtttg	21	1	7	2	2	12	novel_bta-miR
chr18_25041_mature@@bta-miR-2285e	chr18_25041	aaagctgaacgaactttttgg	21	2	8	1	1	12	novel_bta-miR
chr7_13369_mature@@bta-miR-2284q	chr7_13369	gacccgaacgaactttttggc	21	1	4	1	6	12	novel_bta-miR
chr20_26593_mature@@bta-miR-2403	chr20_26593	ctcgggaagctagctggcctt	21	1	1	2	8	12	novel_bta-miR
chr6_13227_mature@@bta-miR-2285r	chr6_13227	gaaaaacctagatgaacttt	20	5	4	1	2	12	novel_bta-miR
chr3_6700_mature@@bta-miR-2284z	chr3_6700	gaacgtttgtttgggttttt	20	1	2	2	6	11	novel_bta-miR
chr3_8304_mature@@bta-miR-2312	chr3_8304	aaagttcgttcaggttttt	19	3	5	1	2	11	novel_bta-miR
chr1_1946_mature@@bta-miR-3432	chr1_1946	tgcgggatttttagttgt	18	0	1	6	4	11	novel_bta-miR
chr1_1106_star@@bta-miR-2340	chr1_1106	gaccaccagggaagtccccgacac	24	5	5	0	0	10	novel_bta-miR
chr1_1106_mature@@bta-miR-3432	chr1_1106	tgcgggttctttagttgtggcc	22	1	2	4	3	10	novel_bta-miR
chr21_27848_star@@bta-miR-2285r	chr21_27848	agttcatccaggtttcttcat	21	6	4	0	0	10	novel_bta-miR
chr1_2806_mature@@bta-miR-3432	chr1_2806	tgcgggatctttggttgtg	19	1	3	0	6	10	novel_bta-miR
chr2_5564_mature	chr2_5564	gcctcgacataagggtttg	19	27280	25259	64	52	52655	unannotated_novel_miR
chr1_855_mature	chr1_855	tacttggatgggagaccg	18	13666	13481	1336	609	29092	unannotated_novel_miR
chr5_11380_mature	chr5_11380	tttccgtagtgtagtggttat	21	7403	6022	943	832	15200	unannotated_novel_miR
chr3_6800_mature	chr3_6800	gcattggtgggtcagtggt	19	3470	8405	540	242	12657	unannotated_novel_miR
chr20_26917_mature	chr20_26917	gcccagatagctcagtcggta	21	4298	3112	2249	1768	11427	unannotated_novel_miR
chr13_20624_mature	chr13_20624	gcattggtggtttagtggt	19	2750	7508	586	182	11026	unannotated_novel_miR
chr3_8359_mature	chr3_8359	gccctggtggtctagtggttag	22	2545	2891	3589	1237	10262	unannotated_novel_miR
chr12_19899_star	chr12_19899	ctgatctcgggagctaag	18	2391	1674	4460	1226	9751	unannotated_novel_miR
chr20_26976_mature	chr20_26976	gtagtcgtggccgagtggttaag	23	3016	2577	2341	1501	9435	unannotated_novel_miR
chr15_22494_mature	chr15_22494	atgtgaacagcagttgaa	18	2902	2331	2548	1091	8872	unannotated_novel_miR
chr1_3087_mature	chr1_3087	ggggatgtacctcagtggcag	21	3309	2355	1859	1340	8863	unannotated_novel_miR
chr20_26516_mature	chr20_26516	gtcaggatggccgagtggtctaag	24	3349	3093	1218	812	8472	unannotated_novel_miR
chr20_27092_mature	chr20_27092	tggtctagcggttaggatt	19	2391	2437	3053	451	8332	unannotated_novel_miR
chr14_21906_star	chr14_21906	cccgacctcgtctggtct	18	1904	990	4327	692	7913	unannotated_novel_miR
chr14_21906_mature	chr14_21906	agctaagcagggtcgggc	18	3115	1889	1539	353	6896	unannotated_novel_miR
chr21_27397_mature	chr21_27397	ctgacctttggggttttaagcagg	24	3514	2661	254	103	6532	unannotated_novel_miR
chr3_6820_mature	chr3_6820	gaatcaactagccctgaa	18	3485	2732	97	37	6351	unannotated_novel_miR
chr3_8085_mature	chr3_8085	tgctggcgtggggccgggc	19	3265	2005	194	15	5479	unannotated_novel_miR
chr2_4879_mature	chr2_4879	gtctttctgatcgaggcc	18	2857	2462	21	5	5345	unannotated_novel_miR
chr14_21184_mature	chr14_21184	tttcccggccaacgcacc	18	2637	1810	339	298	5084	unannotated_novel_miR
chr18_25285_mature	chr18_25285	tttcccggccaacgcacc	18	2683	1695	347	307	5032	unannotated_novel_miR
chr11_17720_mature	chr11_17720	cctcaggaaaggccagtcccc	21	1831	2403	0	0	4234	unannotated_novel_miR
chr1_231_mature	chr1_231	ggggtatagctcagtggtag	20	1992	1460	503	258	4213	unannotated_novel_miR
chr7_13608_mature	chr7_13608	ttcctggtctagtggttaggat	22	1112	655	1333	1074	4174	unannotated_novel_miR
chr10_17537_mature	chr10_17537	cgtttcctggccaatgcacc	20	1980	1584	89	130	3783	unannotated_novel_miR
chr3_8475_mature	chr3_8475	cgtttcctggccaatgcacc	20	1910	1631	75	110	3726	unannotated_novel_miR
chr3_8476_mature	chr3_8476	cgtttcctggccaatgcacc	20	1926	1584	88	128	3726	unannotated_novel_miR
chr11_18024_mature	chr11_18024	cgtttcctggccaatgcacc	20	1897	1632	74	122	3725	unannotated_novel_miR
chrx_31463_mature	chrx_31463	tggacgaggcgcctccgc	18	1900	1664	118	37	3719	unannotated_novel_miR
chr19_25886_mature	chr19_25886	agcagggctgggcgcgcg	18	721	583	2053	293	3650	unannotated_novel_miR
chr26_31047_mature	chr26_31047	tcatgggtggttcagtggt	19	1261	1537	572	226	3596	unannotated_novel_miR
chrx_31459_mature	chrx_31459	gttaggattcctggtttt	18	1644	1694	84	80	3502	unannotated_novel_miR
chr15_22115_mature	chr15_22115	gacgagactcttgcatgct	19	1407	1299	484	107	3297	unannotated_novel_miR
chr1_3090_mature	chr1_3090	tacagtatagatgatttac	19	182	326	2479	127	3114	unannotated_novel_miR
chr1_3089_mature	chr1_3089	tacagtatagatgatttac	19	203	271	2500	128	3102	unannotated_novel_miR
chr11_17974_mature	chr11_17974	ggtcacgtcgggggcacc	18	861	412	1187	605	3065	unannotated_novel_miR
chr5_11779_mature	chr5_11779	aaatattcaaatgagaac	18	1484	1377	45	11	2917	unannotated_novel_miR
chr1_80_mature	chr1_80	ggggccggcggcggcggcgg	20	560	1464	754	106	2884	unannotated_novel_miR
chr13_20650_mature	chr13_20650	cgggctggaagaaacacaag	20	1174	1604	20	9	2807	unannotated_novel_miR
chr16_23533_mature	chr16_23533	gtggatggtttattgaggc	19	995	1134	364	116	2609	unannotated_novel_miR
chr1_1690_mature	chr1_1690	agaacgagtttcccactg	18	1293	1222	1	2	2518	unannotated_novel_miR
chr12_19582_mature	chr12_19582	aaaaaaccgagtgaacttttt	21	582	1638	49	100	2369	unannotated_novel_miR
chrx_31987_mature	chrx_31987	ggggggggaggcgggggg	18	426	1896	14	5	2341	unannotated_novel_miR
chr12_19125_mature	chr12_19125	tctcctggctggctcacc	18	1290	1038	1	2	2331	unannotated_novel_miR
chr12_19126_mature	chr12_19126	tctcctggctggctcacc	18	1327	955	1	1	2284	unannotated_novel_miR
chr1_1365_mature	chr1_1365	ccaagtccttctgattgatg	20	1257	950	61	6	2274	unannotated_novel_miR
chr11_18453_mature	chr11_18453	gagggtttgggtttggtcgtggg	23	50	39	668	1516	2273	unannotated_novel_miR
chr20_27036_mature	chr20_27036	agtccctgccctttgtaca	19	1213	1023	15	8	2259	unannotated_novel_miR
chr7_13902_mature	chr7_13902	gggggggggggcggaggg	18	696	1479	39	14	2228	unannotated_novel_miR
chr7_13901_mature	chr7_13901	gggggggggggcggaggg	18	640	1514	35	19	2208	unannotated_novel_miR
chr8_15600_mature	chr8_15600	gcgttggtggttcagtggt	19	619	722	618	204	2163	unannotated_novel_miR
chr1_646_mature	chr1_646	tgaaaatgacgtgacggacttc	22	30	46	784	1300	2160	unannotated_novel_miR
chr1_2250_mature	chr1_2250	actcctggctggcttgcc	18	1227	875	2	0	2104	unannotated_novel_miR
chrx_32595_mature	chrx_32595	ttcccaggtttcggcacc	18	1237	804	33	11	2085	unannotated_novel_miR
chr1_1330_mature	chr1_1330	cttgatcttgattttcagt	19	1198	712	142	16	2068	unannotated_novel_miR
chr4_10437_mature	chr4_10437	ttgagtagtaggttgtgt	18	8	13	188	1837	2046	unannotated_novel_miR
chr1_1219_mature	chr1_1219	cttaagggaaagtttaaaa	19	252	148	1562	78	2040	unannotated_novel_miR
chrx_31924_mature	chrx_31924	ttcccgtgtttcggcacc	18	1226	756	26	17	2025	unannotated_novel_miR
chr10_17679_mature	chr10_17679	cctcctggctggctcccc	18	1137	850	2	1	1990	unannotated_novel_miR
chr18_24834_mature	chr18_24834	tgaaaatgacgtgacggacttc	22	17	34	829	1107	1987	unannotated_novel_miR
chr6_12757_mature	chr6_12757	cgggcgcggggcccgggg	18	910	807	174	37	1928	unannotated_novel_miR
chr9_16758_mature	chr9_16758	ttgcatgtaaagaagtatg	19	146	58	75	1604	1883	unannotated_novel_miR
chr1_1400_mature	chr1_1400	ggagacagtgccaggtgg	18	852	891	94	33	1870	unannotated_novel_miR
chr5_12078_mature	chr5_12078	gatcccggacgagccccc	18	703	442	383	269	1797	unannotated_novel_miR
chr11_18708_mature	chr11_18708	tgggggtggggtcggcggg	19	448	414	716	141	1719	unannotated_novel_miR
chr7_14322_mature	chr7_14322	tgggggtggggtcggcggg	19	362	393	794	143	1692	unannotated_novel_miR
chr7_14224_star	chr7_14224	ggataacgcgtctgacta	18	837	540	210	103	1690	unannotated_novel_miR
chr13_20468_mature	chr13_20468	tgcgcttgagcgtcgggc	18	837	773	46	27	1683	unannotated_novel_miR
chr25_30300_mature	chr25_30300	caaggaatagtttaagtagaattt	24	744	747	55	43	1589	unannotated_novel_miR
chr8_14964_mature	chr8_14964	gcattggtgtttcagtggt	19	502	478	474	121	1575	unannotated_novel_miR
chr15_22246_mature	chr15_22246	caggtggggagttttgact	19	692	686	106	28	1512	unannotated_novel_miR
chr3_6725_mature	chr3_6725	gaaatggatggtgctgga	18	271	255	741	235	1502	unannotated_novel_miR
chrx_32061_mature	chrx_32061	gttctattttgttgggtt	18	52	45	1327	49	1473	unannotated_novel_miR
chr3_9292_mature	chr3_9292	tcagagtttgactggggc	18	464	539	313	103	1419	unannotated_novel_miR
chr1_2321_mature	chr1_2321	tggaatgtaaagaactat	18	1051	321	18	19	1409	unannotated_novel_miR
chr2_3404_mature	chr2_3404	tggaatgtagtaagtgtgt	19	254	96	759	260	1369	unannotated_novel_miR
chr2_5723_mature	chr2_5723	agatctcggacgagccccc	19	636	370	116	210	1332	unannotated_novel_miR
chrx_32692_mature	chrx_32692	agatcccggacgagcctcc	19	551	351	213	177	1292	unannotated_novel_miR
chr15_22345_mature	chr15_22345	aggactgcccccagtgcg	18	543	513	177	42	1275	unannotated_novel_miR
chr1_2275_mature	chr1_2275	tttggatggtttagtgag	18	217	208	703	142	1270	unannotated_novel_miR
chr3_8713_mature	chr3_8713	agatcccggactagccccc	19	626	383	101	158	1268	unannotated_novel_miR
chr3_7069_mature	chr3_7069	agatcccggacgagtcccc	19	632	379	74	137	1222	unannotated_novel_miR
chr2_3319_mature	chr2_3319	agatcccggacgagtcccc	19	569	411	90	129	1199	unannotated_novel_miR
chr6_12822_mature	chr6_12822	gcggaccagacgaaagcag	19	563	546	60	30	1199	unannotated_novel_miR
chr10_17296_mature	chr10_17296	gtttccttagtgtagtggc	19	618	497	47	13	1175	unannotated_novel_miR
chr13_20545_mature	chr13_20545	tcagcccggacgagcccc	18	208	156	394	373	1131	unannotated_novel_miR
chr9_16646_mature	chr9_16646	tagcaaatattaacgagaa	19	527	412	160	7	1106	unannotated_novel_miR
chr11_18242_mature	chr11_18242	tttcccggccagtgcacc	18	650	417	22	17	1106	unannotated_novel_miR
chr6_12777_mature	chr6_12777	gccttggtggttcagtggt	19	292	367	358	75	1092	unannotated_novel_miR
chr2_4628_mature	chr2_4628	gacagttccaggtgggga	18	539	529	8	6	1082	unannotated_novel_miR
chr2_5512_mature	chr2_5512	tgaagtagtaggttgtatt	19	42	47	598	370	1057	unannotated_novel_miR
chr26_30929_mature	chr26_30929	tggaattcaggaagtgtgt	19	22	9	498	527	1056	unannotated_novel_miR
chr1_2921_mature	chr1_2921	aagagagagttcaagaga	18	499	348	152	33	1032	unannotated_novel_miR
chr6_12535_mature	chr6_12535	gttaggattcctgattttca	20	525	487	9	1	1022	unannotated_novel_miR
chr6_12536_mature	chr6_12536	gttaggattcctgattttca	20	542	470	8	1	1021	unannotated_novel_miR
chr2_5511_mature	chr2_5511	tgaagtagtaggttgtatt	19	48	43	574	341	1006	unannotated_novel_miR
chr23_29009_mature	chr23_29009	ccagactctggcattctaa	19	399	386	135	79	999	unannotated_novel_miR
chr22_28603_mature	chr22_28603	ccccccgccgcccctcgc	18	205	787	5	2	999	unannotated_novel_miR
chr3_7746_mature	chr3_7746	tttcccgaccaatgcacc	18	565	357	27	30	979	unannotated_novel_miR
chr8_15068_mature	chr8_15068	tttcccggccaatacacc	18	595	354	11	17	977	unannotated_novel_miR
chr7_13933_star	chr7_13933	gaatgaggacctgtccact	19	389	562	1	0	952	unannotated_novel_miR
chr14_21824_mature	chr14_21824	gcggcccgcggcggcggg	18	330	374	230	18	952	unannotated_novel_miR
chr11_17977_mature	chr11_17977	cggaccaggtcggaaacggag	21	158	151	459	160	928	unannotated_novel_miR
chr4_10188_mature	chr4_10188	cactggagttttgtttcaacat	22	156	649	57	64	926	unannotated_novel_miR
chr21_27653_mature	chr21_27653	ggcggggggcgcgccgggg	19	401	480	29	5	915	unannotated_novel_miR
chr6_12180_mature	chr6_12180	tccctgtagtctagtggtt	19	336	196	325	37	894	unannotated_novel_miR
chr17_23985_mature	chr17_23985	gggccggcggcggcggcga	19	256	341	273	21	891	unannotated_novel_miR
chr17_23749_mature	chr17_23749	caccgggctactctgtcc	18	359	497	22	8	886	unannotated_novel_miR
chr24_29929_mature	chr24_29929	ggccggcggcggcggcgac	19	186	208	406	71	871	unannotated_novel_miR
chr8_15066_mature	chr8_15066	tttcccggccaatgtacc	18	511	321	20	17	869	unannotated_novel_miR
chr24_29930_mature	chr24_29930	ggccggcggcggcggcgac	19	181	217	390	72	860	unannotated_novel_miR
chr2_5737_mature	chr2_5737	cgggtccctgttcggtcgcc	20	398	237	109	90	834	unannotated_novel_miR
chr17_24052_mature	chr17_24052	tggcggcggcgcgcgcgg	18	320	416	74	15	825	unannotated_novel_miR
chr20_26498_mature	chr20_26498	gccaaatgatggttatttgata	22	320	485	3	0	808	unannotated_novel_miR
chr21_27390_mature	chr21_27390	ccggggggccggcggcgt	18	293	406	92	11	802	unannotated_novel_miR
chr5_11118_mature	chr5_11118	ttggaggttgggagcggggagag	23	231	228	264	64	787	unannotated_novel_miR
chr19_26265_mature	chr19_26265	ggcggcggggggccggggc	19	288	320	133	38	779	unannotated_novel_miR
chr3_8419_mature	chr3_8419	cgcgcccccggggccgcg	18	282	474	15	4	775	unannotated_novel_miR
chr19_25888_star	chr19_25888	cccaccacagcccgggaga	19	345	263	120	45	773	unannotated_novel_miR
chrx_31520_mature	chrx_31520	ccaagatgattgctctcc	18	606	131	0	0	737	unannotated_novel_miR
chr17_24106_mature	chr17_24106	tccctggtctagtggttagaa	21	344	157	223	12	736	unannotated_novel_miR
chr1_3114_mature	chr1_3114	aactctgccggggcttcc	18	266	440	21	7	734	unannotated_novel_miR
chr18_24738_mature	chr18_24738	gggggggggtgtggggggag	20	397	280	40	15	732	unannotated_novel_miR
chr1_2451_mature	chr1_2451	ctgcttgtctgaggagcc	18	304	404	14	1	723	unannotated_novel_miR
chr18_24567_mature	chr18_24567	attcctctccagtgctgac	19	275	441	0	0	716	unannotated_novel_miR
chr11_18441_mature	chr11_18441	cgggccccggcggcgggg	18	293	366	46	10	715	unannotated_novel_miR
chr2_3748_mature	chr2_3748	ccccacagactatacagtcc	20	299	401	2	6	708	unannotated_novel_miR
chr2_4658_mature	chr2_4658	cagagcaatgatgaaaggg	19	48	96	226	338	708	unannotated_novel_miR
chr22_28598_mature	chr22_28598	aaggattttgcttaattaa	19	278	414	8	3	703	unannotated_novel_miR
chr22_28099_mature	chr22_28099	ccggggcagcccccgcgg	18	359	331	10	3	703	unannotated_novel_miR
chr4_9668_mature	chr4_9668	agggagaaaggggcgggg	18	276	182	190	54	702	unannotated_novel_miR
chr17_23992_mature	chr17_23992	aaaacttaaagggattga	18	291	232	145	16	684	unannotated_novel_miR
chr7_14497_mature	chr7_14497	gaagagacatgagagggg	18	89	79	469	46	683	unannotated_novel_miR
chr17_24441_mature	chr17_24441	gccttggtggttcagtgg	18	259	283	116	21	679	unannotated_novel_miR
chr15_22882_mature	chr15_22882	gcattggtggttcagttg	18	243	300	110	12	665	unannotated_novel_miR
chr20_26920_mature	chr20_26920	ttgctgcagttaaaagct	18	335	291	32	2	660	unannotated_novel_miR
chr2_4558_mature	chr2_4558	tcccggtggtctagtggtt	19	301	197	141	10	649	unannotated_novel_miR
chr6_12408_mature	chr6_12408	tttccctgccaatgcacc	18	373	248	8	11	640	unannotated_novel_miR
chr13_20282_mature	chr13_20282	cttccaggaactgtgcac	18	426	210	2	1	639	unannotated_novel_miR
chr13_20446_mature	chr13_20446	ctgggtggatggagcagcac	20	68	11	317	241	637	unannotated_novel_miR
chr13_20931_mature	chr13_20931	gggcacgcccccgccgcgcg	20	252	292	67	12	623	unannotated_novel_miR
chr9_15979_mature	chr9_15979	ttggctctgaggactggg	18	318	296	2	0	616	unannotated_novel_miR
chr3_8590_mature	chr3_8590	tttctattttgtttgtttt	19	112	85	376	31	604	unannotated_novel_miR
chr26_31054_mature	chr26_31054	gaaaatgcgaacgaactttttg	22	220	377	0	2	599	unannotated_novel_miR
chr9_16558_mature	chr9_16558	gcggcggcggcggcgact	18	132	129	165	172	598	unannotated_novel_miR
chr26_30756_mature	chr26_30756	aattaattgactggttaga	19	262	325	7	1	595	unannotated_novel_miR
chr1_855_star	chr1_855	gatctcccaagcaaagca	18	200	162	196	31	589	unannotated_novel_miR
chr7_13341_star	chr7_13341	tgatcgttcacttttccactg	21	269	251	48	13	581	unannotated_novel_miR
chr3_8720_mature	chr3_8720	aattcgagtcacggcacca	19	372	197	6	6	581	unannotated_novel_miR
chrx_31801_star	chrx_31801	acatgatgattggagcttgcata	23	167	327	23	56	573	unannotated_novel_miR
chr2_4308_mature	chr2_4308	tggatggtttagtgaggttctt	22	213	194	113	44	564	unannotated_novel_miR
chr11_17971_mature	chr11_17971	ggtgggggggggaggcgg	18	236	286	21	15	558	unannotated_novel_miR
chr20_26962_mature	chr20_26962	gcctccttagcgcagtag	18	228	288	26	10	552	unannotated_novel_miR
chr23_28821_mature	chr23_28821	ttcaaatccgcagtttaactct	22	193	266	72	16	547	unannotated_novel_miR
chr16_23457_mature	chr16_23457	gtcatggaggacagaaac	18	273	250	16	5	544	unannotated_novel_miR
chr5_11380_star	chr5_11380	ttgcctcacacacgaaag	18	325	170	35	5	535	unannotated_novel_miR
chr1_1326_mature	chr1_1326	tggcatttcaagcagtatg	19	14	10	0	503	527	unannotated_novel_miR
chr2_5573_mature	chr2_5573	agacaagaatgttttcat	18	290	235	1	0	526	unannotated_novel_miR
chr5_11458_star	chr5_11458	ggaattctccaggccagag	19	191	322	2	4	519	unannotated_novel_miR
chr2_4307_mature	chr2_4307	tggatggtttagtgaggttctt	22	188	170	130	29	517	unannotated_novel_miR
chr4_10068_mature	chr4_10068	tgaggcagtaggttgtag	18	12	7	332	159	510	unannotated_novel_miR
chr3_9046_mature	chr3_9046	atctgggtgccccctccat	19	213	179	73	43	508	unannotated_novel_miR
chr9_16455_mature	chr9_16455	ggaaaataactttgaaga	18	258	241	2	4	505	unannotated_novel_miR
chr7_14320_mature	chr7_14320	gtctggtgggaaggaaggga	20	128	86	215	67	496	unannotated_novel_miR
chr2_4720_star	chr2_4720	tggcacccagagacatggga	20	109	99	232	45	485	unannotated_novel_miR
chr16_23322_mature	chr16_23322	tggaatgtaaggaagagt	18	151	71	211	52	485	unannotated_novel_miR
chr15_22394_mature	chr15_22394	gaaaagacatgagaggtg	18	58	54	281	60	453	unannotated_novel_miR
chr19_25774_mature	chr19_25774	aaggctggattgaggctc	18	242	185	14	8	449	unannotated_novel_miR
chr14_21674_mature	chr14_21674	ggcgccctggcttagttg	18	227	199	13	6	445	unannotated_novel_miR
chr7_13354_mature	chr7_13354	ggtggggggggggcgcggc	19	193	170	53	24	440	unannotated_novel_miR
chr13_20646_star	chr13_20646	tggagctggctggagaggaag	21	200	229	9	1	439	unannotated_novel_miR
chr7_13973_mature	chr7_13973	ctcccgccccgcctcccgc	19	229	198	4	3	434	unannotated_novel_miR
chr9_15956_mature	chr9_15956	atccacgtgggaccagggaga	21	192	218	18	3	431	unannotated_novel_miR
chr11_18694_star	chr11_18694	cggctgtgtcacgtgcgccgccc	23	151	158	70	51	430	unannotated_novel_miR
chr12_19021_mature	chr12_19021	agggacgcggcggggggc	18	216	128	73	13	430	unannotated_novel_miR
chr1_1440_mature	chr1_1440	tctgaggctgctcaggct	18	285	138	1	0	424	unannotated_novel_miR
chr19_26259_mature	chr19_26259	ggggggggccgggccgcca	19	139	278	3	0	420	unannotated_novel_miR
chr11_18077_mature	chr11_18077	catctctctggggcctcc	18	230	163	10	11	414	unannotated_novel_miR
chr11_17999_mature	chr11_17999	agcatttgactgcatatca	19	224	186	2	1	413	unannotated_novel_miR
chr14_21894_mature	chr14_21894	gagcgggacgcggactga	18	194	209	10	0	413	unannotated_novel_miR
chr8_15350_mature	chr8_15350	tgaggcagtatgttgtgt	18	1	4	398	6	409	unannotated_novel_miR
chr17_24505_mature	chr17_24505	atgagacttggagtcagaa	19	0	3	0	398	401	unannotated_novel_miR
chr9_16469_mature	chr9_16469	ttgactggggcgggagaat	19	107	89	153	52	401	unannotated_novel_miR
chr9_15955_mature	chr9_15955	atccacgtgggaccagggaga	21	173	198	26	1	398	unannotated_novel_miR
chr2_4920_mature	chr2_4920	cgtcccccccccggggcg	18	117	263	11	5	396	unannotated_novel_miR
chr19_26260_mature	chr19_26260	ggggggggccgggccgcca	19	128	262	3	2	395	unannotated_novel_miR
chr2_5126_mature	chr2_5126	acgggcgccgcgaggcgt	18	163	217	6	1	387	unannotated_novel_miR
chr26_31083_mature	chr26_31083	acttggatgggagaccct	18	200	113	57	17	387	unannotated_novel_miR
chr3_9036_star	chr3_9036	gggctcgcggtcccccccagctgca	25	139	182	48	16	385	unannotated_novel_miR
chr1_2689_mature	chr1_2689	aaagcaggatttagactacaata	23	24	17	119	217	377	unannotated_novel_miR
chrx_32298_mature	chrx_32298	tggggtatatggtcagta	18	201	165	10	1	377	unannotated_novel_miR
chr23_28938_mature	chr23_28938	tggggcccgggggggttg	18	162	182	26	6	376	unannotated_novel_miR
chr4_10144_mature	chr4_10144	agtagcaaatattcaaac	18	200	144	20	5	369	unannotated_novel_miR
chr3_9327_mature	chr3_9327	cgagggggcggggcggggt	19	175	161	24	5	365	unannotated_novel_miR
chr5_11579_star	chr5_11579	gggcctgggatcctctat	18	58	42	230	30	360	unannotated_novel_miR
chr1_168_mature	chr1_168	tggagtggaaagaagtatg	19	49	18	167	123	357	unannotated_novel_miR
chr18_24711_star	chr18_24711	ggcccctcgcggcccggcgc	20	160	174	18	4	356	unannotated_novel_miR
chr7_13947_mature	chr7_13947	aaaaactggcagcttcatgta	21	68	25	103	158	354	unannotated_novel_miR
chr15_22067_mature	chr15_22067	ttctcttttctttgtgaa	18	222	129	2	0	353	unannotated_novel_miR
chr6_13171_mature	chr6_13171	tacccgccctccctccgc	18	183	166	2	0	351	unannotated_novel_miR
chr2_5514_mature	chr2_5514	aaaaacccagatgaacttttt	21	36	149	51	114	350	unannotated_novel_miR
chr15_22068_mature	chr15_22068	ttctcttttctttgtgaa	18	211	129	1	0	341	unannotated_novel_miR
chr25_30577_mature	chr25_30577	taatggataaggcatctg	18	119	194	17	10	340	unannotated_novel_miR
chr1_2864_mature	chr1_2864	gctcaaggactggtttta	18	6	2	91	240	339	unannotated_novel_miR
chr11_18940_star	chr11_18940	cccgcggcagccgcggca	18	115	162	46	13	336	unannotated_novel_miR
chr20_26396_mature	chr20_26396	tggagtagtaggttgtgt	18	1	0	33	301	335	unannotated_novel_miR
chr20_26861_mature	chr20_26861	tgaagtagtagattgtat	18	29	15	107	179	330	unannotated_novel_miR
chr7_14550_mature	chr7_14550	ttccagtaattcaggata	18	244	79	1	3	327	unannotated_novel_miR
chr1_329_mature	chr1_329	agcggcggggggccgggg	18	82	103	122	20	327	unannotated_novel_miR
chr6_13233_star	chr6_13233	tcttgaggacctgctctgggt	21	162	156	2	0	320	unannotated_novel_miR
chr11_18297_mature	chr11_18297	tggaggcctgcaaactgtaggg	22	107	181	15	15	318	unannotated_novel_miR
chr14_21987_mature	chr14_21987	gggggtggggtggggtcgg	19	160	138	15	4	317	unannotated_novel_miR
chr6_13172_mature	chr6_13172	tacccgccctccctccgc	18	149	157	3	2	311	unannotated_novel_miR
chr9_16768_mature	chr9_16768	ctggcccgggtggagccgc	19	180	86	33	6	305	unannotated_novel_miR
chr3_9336_star	chr3_9336	ggctcagcgtgttccatga	19	145	143	15	1	304	unannotated_novel_miR
chr11_18504_star	chr11_18504	agagcagcagcgccccccgc	20	159	106	34	4	303	unannotated_novel_miR
chrx_31786_star	chrx_31786	atctagaggactgactgaaat	21	29	80	87	106	302	unannotated_novel_miR
chr15_22423_mature	chr15_22423	gcgccggggccggggccg	18	133	111	46	5	295	unannotated_novel_miR
chr7_14671_mature	chr7_14671	gggggtggggtggggtcgg	19	139	118	29	6	292	unannotated_novel_miR
chr20_26429_star	chr20_26429	gccccagcgcccacctcct	19	128	118	42	3	291	unannotated_novel_miR
chr2_5513_mature	chr2_5513	aaaaacccagatgaacttttt	21	19	119	38	109	285	unannotated_novel_miR
chr21_27302_mature	chr21_27302	ggctgatctggctggctaggc	21	59	63	111	50	283	unannotated_novel_miR
chr1_1517_star	chr1_1517	caaaccgttgaggtggtgg	19	136	89	48	10	283	unannotated_novel_miR
chr1_2606_mature	chr1_2606	tggaatgtaaggaaggtga	19	67	31	128	52	278	unannotated_novel_miR
chr8_15209_mature	chr8_15209	tgaggtataggttgtatggt	20	10	16	182	67	275	unannotated_novel_miR
chr10_17205_mature	chr10_17205	tgaaatttcaggctgtgtg	19	1	4	1	267	273	unannotated_novel_miR
chr18_24572_mature	chr18_24572	cgtcccccccccacccca	18	141	124	2	2	269	unannotated_novel_miR
chr1_442_mature	chr1_442	tctttgtgaagggcaggg	18	142	65	52	7	266	unannotated_novel_miR
chr11_18037_mature	chr11_18037	ggggggggaggcggagga	18	143	122	0	1	266	unannotated_novel_miR
chr3_8405_mature	chr3_8405	aatagaagcaataatgttaa	20	138	119	1	0	258	unannotated_novel_miR
chr1_2652_mature	chr1_2652	gagaatgtaaggaagtatg	19	29	9	1	216	255	unannotated_novel_miR
chr2_5949_star	chr2_5949	gcggcgatcactgtcccggcg	21	105	144	1	1	251	unannotated_novel_miR
chr22_28392_mature	chr22_28392	ggggtgtggggggggggcg	19	101	102	40	8	251	unannotated_novel_miR
chr1_441_mature	chr1_441	tctttgtgaagggcaggg	18	125	73	45	8	251	unannotated_novel_miR
chr2_6233_mature	chr2_6233	accctggatggtttagtga	19	75	53	84	33	245	unannotated_novel_miR
chr11_18694_mature	chr11_18694	cgccccgcccgcgccgccccgc	22	94	116	24	4	238	unannotated_novel_miR
chr2_5220_mature	chr2_5220	ccactaggccactctgtcc	19	91	146	1	0	238	unannotated_novel_miR
chr11_17834_star	chr11_17834	tctccgctctccccaccc	18	51	185	2	0	238	unannotated_novel_miR
chr8_15012_mature	chr8_15012	atgtgaacagcctctgga	18	130	102	1	0	233	unannotated_novel_miR
chr1_690_mature	chr1_690	tgaaggagtagattgtata	19	10	5	48	169	232	unannotated_novel_miR
chr1_539_star	chr1_539	tggaagggggtacaggggagtctg	24	95	133	1	0	229	unannotated_novel_miR
chr6_13194_mature	chr6_13194	tctggtgggaaggaaggga	19	49	43	99	37	228	unannotated_novel_miR
chr3_8009_mature	chr3_8009	atgcggcacctgcggatacg	20	36	42	63	84	225	unannotated_novel_miR
chr1_834_mature	chr1_834	tgggatgtaaggatgtgt	18	10	5	119	91	225	unannotated_novel_miR
chr25_30538_star	chr25_30538	ctccccgccctgctcgcc	18	111	73	20	17	221	unannotated_novel_miR
chr14_21581_star	chr14_21581	gcggcggcccgtccccca	18	98	105	16	1	220	unannotated_novel_miR
chr11_18360_mature	chr11_18360	gaggacaccatctgagtg	18	94	103	12	8	217	unannotated_novel_miR
chr1_1168_star	chr1_1168	cgaggcggagggcgagtcctggg	23	108	103	1	0	212	unannotated_novel_miR
chr9_15954_mature	chr9_15954	ccaggcgtcgggaccggg	18	98	67	34	13	212	unannotated_novel_miR
chr16_23706_mature	chr16_23706	tctgggctttgcaacacgtgtg	22	22	21	84	82	209	unannotated_novel_miR
chr23_28802_star	chr23_28802	tatttacttgctcccgtccatgag	24	90	116	1	1	208	unannotated_novel_miR
chr23_28858_mature	chr23_28858	gcccccggggagccggcg	18	96	108	4	0	208	unannotated_novel_miR
chr23_28857_mature	chr23_28857	gcccccggggagccggcg	18	99	105	3	0	207	unannotated_novel_miR
chr19_26260_star	chr19_26260	ggggccgggccccgccgc	18	93	79	29	4	205	unannotated_novel_miR
chr15_22410_mature	chr15_22410	cactgggcttctctgtcc	18	78	125	0	0	203	unannotated_novel_miR
chr25_30121_star	chr25_30121	cctgtgagtgctgagagc	18	79	120	3	0	202	unannotated_novel_miR
chr15_22968_mature	chr15_22968	gggggtggggtggggtcgg	19	71	70	54	6	201	unannotated_novel_miR
chr21_27301_mature	chr21_27301	ggctgatctggctggctaggc	21	50	60	62	27	199	unannotated_novel_miR
chr1_570_star	chr1_570	ccctgaccagggatcgaacct	21	159	25	9	4	197	unannotated_novel_miR
chr9_15953_mature	chr9_15953	ccaggcgtcgggaccggg	18	79	65	46	5	195	unannotated_novel_miR
chr26_30865_mature	chr26_30865	gaatgtaaagaaatgtgta	19	112	38	2	42	194	unannotated_novel_miR
chr5_11020_mature	chr5_11020	tctagacttggagtcagaa	19	42	112	2	36	192	unannotated_novel_miR
chrx_32892_mature	chrx_32892	tgaagtagtattgtatagt	19	18	9	95	69	191	unannotated_novel_miR
chr3_6499_star	chr3_6499	ggctgtcccccgggcccc	18	85	93	12	1	191	unannotated_novel_miR
chr3_8075_mature	chr3_8075	gtgtggggggggagtcgg	18	91	80	13	6	190	unannotated_novel_miR
chr2_4816_mature	chr2_4816	ggtcccttcgtggtcgcc	18	90	74	20	5	189	unannotated_novel_miR
chr13_21120_mature	chr13_21120	gctcgcggcggcggcggg	18	85	89	12	3	189	unannotated_novel_miR
chr3_8976_star	chr3_8976	ccccaggccgcggcgccctc	20	89	97	2	0	188	unannotated_novel_miR
chr15_22758_star	chr15_22758	agggtggggatggaggcggagc	22	90	92	2	3	187	unannotated_novel_miR
chr10_17481_star	chr10_17481	gaaaggttcatttgggtttt	20	76	34	33	41	184	unannotated_novel_miR
chr3_9276_star	chr3_9276	gtgatccagaagtgaactg	19	98	72	7	4	181	unannotated_novel_miR
chr3_6499_mature	chr3_6499	gggcgggggggcgagccc	18	89	90	1	1	181	unannotated_novel_miR
chr15_22967_mature	chr15_22967	gggggtggggtggggtcgg	19	62	73	38	6	179	unannotated_novel_miR
chr9_16022_mature	chr9_16022	aagtagaatttcagctttgggtgc	24	92	81	1	4	178	unannotated_novel_miR
chr12_20057_mature	chr12_20057	ccctgtgtctagcggttag	19	61	66	21	27	175	unannotated_novel_miR
chr3_7781_star	chr3_7781	gactgtagcccaccaggag	19	75	80	9	10	174	unannotated_novel_miR
chr12_20013_mature	chr12_20013	tgaagtattagattgtata	19	3	6	12	150	171	unannotated_novel_miR
chr3_9222_mature	chr3_9222	tgtggacccagggagccgggag	22	19	60	38	53	170	unannotated_novel_miR
chr3_8009_star	chr3_8009	atgtccgcgggttccctatc	20	57	76	19	18	170	unannotated_novel_miR
chr7_13902_star	chr7_13902	ctgctgctaagtcgcttca	19	57	50	34	29	170	unannotated_novel_miR
chr8_15225_mature	chr8_15225	gttctatttttttggttt	18	22	14	127	7	170	unannotated_novel_miR
chr3_8105_mature	chr3_8105	cgagcctcacctggagca	18	96	46	21	7	170	unannotated_novel_miR
chr1_529_star	chr1_529	ttggccccatcccatatctg	20	95	56	18	0	169	unannotated_novel_miR
chr9_16021_mature	chr9_16021	aagtagaatttcagctttgggtgc	24	80	77	4	3	164	unannotated_novel_miR
chr20_26498_star	chr20_26498	atcacccatgactgatggct	20	69	85	3	7	164	unannotated_novel_miR
chr3_9319_mature	chr3_9319	ccccaccccccgccgcccc	19	81	75	5	2	163	unannotated_novel_miR
chr12_19865_mature	chr12_19865	tggggtggggtcggggcg	18	45	36	76	6	163	unannotated_novel_miR
chr19_25920_mature	chr19_25920	tgaagtagtattgtatagt	19	11	4	84	63	162	unannotated_novel_miR
chr12_20014_mature	chr12_20014	tgaagtattagattgtata	19	5	2	14	139	160	unannotated_novel_miR
chrx_32801_mature	chrx_32801	tggactataaagatgtatg	19	59	38	3	59	159	unannotated_novel_miR
chr18_25369_mature	chr18_25369	atgggcgggaggtgggca	18	73	80	3	2	158	unannotated_novel_miR
chr14_21836_mature	chr14_21836	gactgtctaacaaggaaacgg	21	72	81	1	3	157	unannotated_novel_miR
chr4_9668_star	chr4_9668	gtggtgtctgactctttt	18	62	80	8	6	156	unannotated_novel_miR
chr3_8954_star	chr3_8954	gccctcagcggggtggggggaccc	24	74	79	1	1	155	unannotated_novel_miR
chr13_20115_star	chr13_20115	tcttttttgagcagacattgggc	23	89	66	0	0	155	unannotated_novel_miR
chr25_30334_mature	chr25_30334	tttaaagatctgggagccagcg	22	80	73	0	0	153	unannotated_novel_miR
chr1_2426_mature	chr1_2426	tgaagtagtattgtatagt	19	9	10	72	56	147	unannotated_novel_miR
chr7_13874_star	chr7_13874	gcaggggcctcacgatcc	18	73	65	8	1	147	unannotated_novel_miR
chr15_22115_star	chr15_22115	ggatgcaaggaagaactggtta	22	65	65	8	6	144	unannotated_novel_miR
chr9_16270_mature	chr9_16270	caccctgattgctcctatctgat	23	44	94	3	1	142	unannotated_novel_miR
chr4_10158_star	chr4_10158	ccgcctttctagcctgcttcct	22	76	66	0	0	142	unannotated_novel_miR
chr21_27301_star	chr21_27301	gttgtcacatctgtcacccc	20	30	39	53	19	141	unannotated_novel_miR
chr17_23990_star	chr17_23990	ccgccgcctccgctcccgt	19	45	71	12	13	141	unannotated_novel_miR
chr21_27890_mature	chr21_27890	cttggtctagggggatga	18	54	82	2	1	139	unannotated_novel_miR
chrx_32347_star	chrx_32347	ctaattcttgctccccagatgagagt	26	15	111	4	8	138	unannotated_novel_miR
chr6_13194_star	chr6_13194	cttaaccactggactgccaggg	22	58	70	9	1	138	unannotated_novel_miR
chr10_17036_mature	chr10_17036	atgaatgatgacaaaatg	18	43	95	0	0	138	unannotated_novel_miR
chr11_18008_mature	chr11_18008	tctcccgtggaggcgtggg	19	54	50	21	10	135	unannotated_novel_miR
chr2_6358_star	chr2_6358	cagttcagttcagtcgct	18	50	70	12	3	135	unannotated_novel_miR
chr20_26976_star	chr20_26976	ttctcctctctatagctact	20	51	47	19	17	134	unannotated_novel_miR
chr1_393_star	chr1_393	ggacacgactgaagcaactgagc	23	42	31	49	9	131	unannotated_novel_miR
chr17_24473_star	chr17_24473	agggctcgctgagcctcatct	21	62	56	6	7	131	unannotated_novel_miR
chr2_3989_star	chr2_3989	tttaaagtgcctgaagtt	18	90	39	1	0	130	unannotated_novel_miR
chrx_32816_mature	chrx_32816	aaaacccgaacgagctctttg	21	41	64	4	20	129	unannotated_novel_miR
chr2_3790_mature	chr2_3790	tgtcggggaacatcttga	18	48	81	0	0	129	unannotated_novel_miR
chr9_16038_mature	chr9_16038	ccacgatccactgagatt	18	56	17	56	0	129	unannotated_novel_miR
chr17_24058_mature	chr17_24058	gatgaggctcagcgagccctg	21	45	77	3	3	128	unannotated_novel_miR
chr20_26917_star	chr20_26917	atcagacttttaatctgtttaagtcc	26	56	70	0	0	126	unannotated_novel_miR
chr4_10039_star	chr4_10039	atagtgttgcaaagagttgc	20	53	44	13	16	126	unannotated_novel_miR
chr17_24062_mature	chr17_24062	ctctctgaggttccattt	18	30	95	0	0	125	unannotated_novel_miR
chr17_24058_star	chr17_24058	agggctcgctgagcctcatct	21	57	57	3	7	124	unannotated_novel_miR
chrx_31477_mature	chrx_31477	aaatttgactggcttatt	18	33	35	24	32	124	unannotated_novel_miR
chr15_22172_mature	chr15_22172	accttagatgttctgggc	18	70	46	6	2	124	unannotated_novel_miR
chr17_23889_mature	chr17_23889	tatcattgtgaatcagaa	18	70	46	7	1	124	unannotated_novel_miR
chr1_735_mature	chr1_735	tggagtgccctctggcggc	19	42	48	33	0	123	unannotated_novel_miR
chr1_2128_mature	chr1_2128	tggagccggagctggttagc	20	21	35	31	35	122	unannotated_novel_miR
chr10_17273_mature	chr10_17273	tggccacttgctcagcccgg	20	66	48	7	1	122	unannotated_novel_miR
chr24_29417_mature	chr24_29417	aaaacctgaatgaaccttatg	21	42	78	0	0	120	unannotated_novel_miR
chr21_28014_star	chr21_28014	tggccctctgaggcccct	18	44	75	0	1	120	unannotated_novel_miR
chr26_30830_mature	chr26_30830	gcctggtgggaaggaaggga	20	42	72	3	2	119	unannotated_novel_miR
chr1_736_mature	chr1_736	tggagtgccctctggcggc	19	34	45	40	0	119	unannotated_novel_miR
chr3_8431_star	chr3_8431	ggttcctctggcttttct	18	43	29	29	17	118	unannotated_novel_miR
chr16_23247_mature	chr16_23247	gcggtggtatagtggtga	18	66	44	6	2	118	unannotated_novel_miR
chr10_17274_mature	chr10_17274	tggccacttgctcagcccgg	20	60	44	9	4	117	unannotated_novel_miR
chr25_30418_mature	chr25_30418	ttggcattactgagcatctag	21	34	68	6	8	116	unannotated_novel_miR
chr1_1827_star	chr1_1827	ctccagtttcttcgctcatgg	21	68	45	2	0	115	unannotated_novel_miR
chr6_13276_mature	chr6_13276	cccgcgggcccgggcacc	18	48	61	6	0	115	unannotated_novel_miR
chr25_30383_mature	chr25_30383	gcgacaatggctctggcc	18	76	20	18	1	115	unannotated_novel_miR
chr2_6091_mature	chr2_6091	tggggtagtagtatgtgt	18	5	1	102	7	115	unannotated_novel_miR
chr17_24473_mature	chr17_24473	gatgaggctcagcgagccctg	21	43	61	6	3	113	unannotated_novel_miR
chr26_31139_mature	chr26_31139	ttgttgtcaggagtcactgct	21	39	55	12	5	111	unannotated_novel_miR
chr5_11194_mature	chr5_11194	tggaatggaaggcagtgt	18	5	5	15	86	111	unannotated_novel_miR
chr4_9505_star	chr4_9505	tactgagaattatgacat	18	61	50	0	0	111	unannotated_novel_miR
chr18_24711_mature	chr18_24711	cccgggccgggggagggacag	21	48	56	6	0	110	unannotated_novel_miR
chr11_18717_mature	chr11_18717	tgaggctggaggctcgct	18	25	26	44	15	110	unannotated_novel_miR
chr18_25385_mature	chr18_25385	aagtacaggatgcccaatgaa	21	12	28	50	18	108	unannotated_novel_miR
chr2_4927_mature	chr2_4927	ctgccggggccggggccg	18	33	49	23	3	108	unannotated_novel_miR
chr14_21581_mature	chr14_21581	ggggggcggggcggggtc	18	56	49	2	1	108	unannotated_novel_miR
chr2_3317_star	chr2_3317	gaccaagtagtggtgggg	18	51	57	0	0	108	unannotated_novel_miR
chrx_32176_mature	chrx_32176	tggaattccattggggtt	18	49	56	1	0	106	unannotated_novel_miR
chr1_1210_mature	chr1_1210	aaaaaaaataacaataca	18	31	12	59	4	106	unannotated_novel_miR
chr13_20346_mature	chr13_20346	tgaggtatagtttgtacagt	20	22	27	36	20	105	unannotated_novel_miR
chr1_393_mature	chr1_393	ttcacttgctcatcgtgtctg	21	55	35	6	8	104	unannotated_novel_miR
chr10_17377_star	chr10_17377	agatttggaatttcaaggaacca	23	37	63	2	0	102	unannotated_novel_miR
chr4_10299_star	chr4_10299	tctagaattaatgccattgatta	23	60	41	1	0	102	unannotated_novel_miR
chr1_2127_mature	chr1_2127	tggagccggagctggttagc	20	15	25	32	29	101	unannotated_novel_miR
chrx_32208_mature	chrx_32208	ttgttgttcacttgctaggtc	21	34	61	3	2	100	unannotated_novel_miR
chrx_32815_mature	chrx_32815	aaaacccgaacgagctctttg	21	27	52	1	19	99	unannotated_novel_miR
chrx_32149_mature	chrx_32149	agccaggaaggctgttttt	19	15	11	53	20	99	unannotated_novel_miR
chr11_18718_mature	chr11_18718	tgaggctggaggctcgct	18	25	24	32	18	99	unannotated_novel_miR
chr20_26516_star	chr20_26516	ccagactcaagcttaaagcttccccg	26	61	37	0	0	98	unannotated_novel_miR
chr16_23695_star	chr16_23695	tccaggggatctcctcca	18	41	39	10	8	98	unannotated_novel_miR
chr3_7291_mature	chr3_7291	agtaatggactgacccaggctcca	24	46	48	3	0	97	unannotated_novel_miR
chr18_24747_mature	chr18_24747	aaaacacgaacaaaccttttg	21	64	33	0	0	97	unannotated_novel_miR
chr13_21120_star	chr13_21120	gcgcgtgtgcccgcctcgcgcc	22	37	52	7	0	96	unannotated_novel_miR
chr7_13540_star	chr7_13540	aggttcttgctgaagttcaa	20	51	41	2	0	94	unannotated_novel_miR
chr19_25652_mature	chr19_25652	atgttaagtggctattcct	19	48	44	0	2	94	unannotated_novel_miR
chr19_26190_star	chr19_26190	cccggatccgggcttgga	18	60	34	0	0	94	unannotated_novel_miR
chr13_20650_star	chr13_20650	ttgtatattgtcatcctgcttat	23	48	31	8	5	92	unannotated_novel_miR
chr3_8612_star	chr3_8612	gcccgcgcccgcctggagcc	20	44	32	15	1	92	unannotated_novel_miR
chr3_9135_mature	chr3_9135	tgaggtaggaggttttat	18	1	4	67	19	91	unannotated_novel_miR
chr5_11533_mature	chr5_11533	tcccgctctcccctctgccag	21	52	35	1	1	89	unannotated_novel_miR
chrx_32636_mature	chrx_32636	ggttaaattacaggtgga	18	53	34	2	0	89	unannotated_novel_miR
chr21_27961_star	chr21_27961	tgctaactatggctcttcccccacag	26	44	43	0	0	87	unannotated_novel_miR
chr11_18195_mature	chr11_18195	acgcgctgcctttgagccccc	21	40	45	1	1	87	unannotated_novel_miR
chr25_30386_mature	chr25_30386	atggattaaaatttatagtga	21	51	32	4	0	87	unannotated_novel_miR
chr22_28206_mature	chr22_28206	gcgacggcctgggcggacagt	21	38	44	4	1	87	unannotated_novel_miR
chr14_21613_mature	chr14_21613	ctgactgccgccccccgcag	20	27	22	23	15	87	unannotated_novel_miR
chr5_11112_mature	chr5_11112	gtgaggggactgggcttcag	20	57	24	4	1	86	unannotated_novel_miR
chr3_7330_mature	chr3_7330	aaggggaaggggaaaaaaa	19	31	46	3	5	85	unannotated_novel_miR
chr26_30932_mature	chr26_30932	gttctgttttgttggttt	18	22	13	46	4	85	unannotated_novel_miR
chr2_3748_star	chr2_3748	gagtgtgtagctgttccct	19	41	36	4	3	84	unannotated_novel_miR
chr14_21182_star	chr14_21182	gcaaagcatagcaaagga	18	51	33	0	0	84	unannotated_novel_miR
chr14_21285_star	chr14_21285	aggttttgtgtggtttcctac	21	6	1	48	28	83	unannotated_novel_miR
chr2_4145_star	chr2_4145	gcctttggaatctgcaccagt	21	50	31	0	1	82	unannotated_novel_miR
chr25_30081_mature	chr25_30081	aaagaactacaagacata	18	25	35	9	13	82	unannotated_novel_miR
chr24_30001_star	chr24_30001	cagcaactaaagatccctcag	21	21	36	9	14	80	unannotated_novel_miR
chr18_24747_star	chr18_24747	aaaaagttcatctgggttttt	21	10	56	4	10	80	unannotated_novel_miR
chr6_12473_mature	chr6_12473	gagcggtgagtgtaggtcggt	21	31	32	10	7	80	unannotated_novel_miR
chr2_5952_mature	chr2_5952	tgtaaacatccttgcctg	18	59	21	0	0	80	unannotated_novel_miR
chr1_1985_mature	chr1_1985	gaaaggactttgaaaaga	18	60	18	1	1	80	unannotated_novel_miR
chr11_18247_mature	chr11_18247	atcatgtatgatactgcaaac	21	27	40	7	5	79	unannotated_novel_miR
chr22_28287_mature	chr22_28287	tgtaaacatccttgagtg	18	58	20	0	1	79	unannotated_novel_miR
chr16_23146_mature	chr16_23146	agagaagtatggaactcggc	20	26	13	18	18	75	unannotated_novel_miR
chr3_7395_mature	chr3_7395	attgttaactgagggatttga	21	15	27	22	10	74	unannotated_novel_miR
chrx_31802_mature	chrx_31802	ctgattgctcctatctgat	19	26	47	0	1	74	unannotated_novel_miR
chr9_16558_star	chr9_16558	gccgccgccgccgcctcc	18	21	21	21	11	74	unannotated_novel_miR
chr2_4160_star	chr2_4160	tcaattagtgagccatct	18	42	32	0	0	74	unannotated_novel_miR
chr15_22222_mature	chr15_22222	ccaagggcagagagtggtctc	21	25	44	2	2	73	unannotated_novel_miR
chr21_27852_star	chr21_27852	ctacactgggtcttcactgcgg	22	37	32	2	1	72	unannotated_novel_miR
chr10_16916_mature	chr10_16916	caactgaactgaactgaac	19	29	37	3	3	72	unannotated_novel_miR
chr19_25862_star	chr19_25862	gtccagtggctaagactcggt	21	29	28	13	1	71	unannotated_novel_miR
chr14_21447_mature	chr14_21447	tgaaaacatccttgactg	18	53	16	1	1	71	unannotated_novel_miR
chr11_18558_mature	chr11_18558	tctggtgtggagtagacagg	20	4	9	35	22	70	unannotated_novel_miR
chr20_26593_star	chr20_26593	tgcgccggccgcttcccagc	20	42	27	1	0	70	unannotated_novel_miR
chr5_11041_mature	chr5_11041	tgctatgtaaggaagtgt	18	3	6	2	58	69	unannotated_novel_miR
chr1_879_star	chr1_879	ctgagccctgcgcagagc	18	3	8	30	28	69	unannotated_novel_miR
chr17_24288_mature	chr17_24288	tcaatgaagcaaattttt	18	31	36	1	0	68	unannotated_novel_miR
chr19_26254_mature	chr19_26254	aaggtggaggggctgaga	18	2	1	65	0	68	unannotated_novel_miR
chr4_10283_mature	chr4_10283	tctcccaggtttcggcacc	19	33	31	3	0	67	unannotated_novel_miR
chr4_10264_mature	chr4_10264	tggcctttcaagctgtatg	19	1	1	0	65	67	unannotated_novel_miR
chr2_4870_star	chr2_4870	tgccccgcggctggtctgg	19	25	35	6	0	66	unannotated_novel_miR
chr24_29628_star	chr24_29628	tgaaagttgctaagagag	18	29	37	0	0	66	unannotated_novel_miR
chr1_1837_star	chr1_1837	ccccactcagcttcgaatcctacg	24	36	28	1	0	65	unannotated_novel_miR
chr3_9267_star	chr3_9267	gcaaggggggggggagccagg	21	35	30	0	0	65	unannotated_novel_miR
chr10_17480_star	chr10_17480	taatcgatattcattctgg	19	6	33	16	10	65	unannotated_novel_miR
chr21_27901_mature	chr21_27901	tactgtctggtgtggaagatg	21	2	1	30	31	64	unannotated_novel_miR
chr4_10613_star	chr4_10613	gcagtagcgtccatcctcaga	21	28	32	1	3	64	unannotated_novel_miR
chr11_18253_star	chr11_18253	cgggttccgatggcctcgcc	20	37	26	1	0	64	unannotated_novel_miR
chrx_31939_star	chrx_31939	aaaccgaacaaactttttg	19	27	35	1	1	64	unannotated_novel_miR
chr17_23835_mature	chr17_23835	tgctatgtcaagaagtat	18	1	5	0	58	64	unannotated_novel_miR
chr1_2317_star	chr1_2317	gcaaggattactggagtg	18	31	23	8	2	64	unannotated_novel_miR
chr1_2201_mature	chr1_2201	ctggaggggctgagaggtg	19	35	17	11	0	63	unannotated_novel_miR
chr11_18890_star	chr11_18890	ggggccagcagcacagagctcag	23	29	30	0	3	62	unannotated_novel_miR
chr20_27122_mature	chr20_27122	gagccgcgggctggacctcgag	22	28	27	7	0	62	unannotated_novel_miR
chr11_18435_mature	chr11_18435	gggcccgggcacccgggg	18	27	31	2	2	62	unannotated_novel_miR
chr2_5610_star	chr2_5610	ggtcgcgtacagaagtgggca	21	35	26	0	0	61	unannotated_novel_miR
chr20_26644_mature	chr20_26644	gaaattctaaacacaaag	18	27	34	0	0	61	unannotated_novel_miR
chr20_26656_star	chr20_26656	cgacgacggcggcggcgg	18	31	26	3	1	61	unannotated_novel_miR
chr20_26656_mature	chr20_26656	cggcgactgcagggacgacgg	21	21	16	18	5	60	unannotated_novel_miR
chr3_8979_mature	chr3_8979	ggagggtttgggttaacatc	20	10	2	35	13	60	unannotated_novel_miR
chrx_31801_mature	chrx_31801	ctgattgctcctatctgat	19	28	30	2	0	60	unannotated_novel_miR
chr13_20190_star	chr13_20190	cttggctgtggttagctcaggg	22	35	19	5	0	59	unannotated_novel_miR
chr22_28099_star	chr22_28099	ggcgggagaggcgccgccggg	21	18	30	6	5	59	unannotated_novel_miR
chr2_3183_star	chr2_3183	aaacccgaaggaacattttg	20	14	40	2	3	59	unannotated_novel_miR
chr9_16355_mature	chr9_16355	cttcaggagtacggatga	18	19	40	0	0	59	unannotated_novel_miR
chr16_23409_star	chr16_23409	ggacctatggagagtctgaagcgtg	25	36	22	0	0	58	unannotated_novel_miR
chr12_19248_star	chr12_19248	cctgaccaaggattgaacccag	22	29	21	8	0	58	unannotated_novel_miR
chr7_13976_star	chr7_13976	cgttgctgagtggcagggag	20	25	27	5	1	58	unannotated_novel_miR
chr3_8927_mature	chr3_8927	ggggggctggggcaattt	18	6	4	43	5	58	unannotated_novel_miR
chr3_8128_mature	chr3_8128	ttgcgatgatgtgaatttctta	22	10	46	0	1	57	unannotated_novel_miR
chr11_18852_mature	chr11_18852	ttgctccctccacacttccag	21	27	24	3	3	57	unannotated_novel_miR
chr3_8617_mature	chr3_8617	agcagagcgagcaggacagtg	21	8	4	27	18	57	unannotated_novel_miR
chr15_22189_mature	chr15_22189	ttctgctttaaatgaatc	18	28	27	2	0	57	unannotated_novel_miR
chr3_6660_star	chr3_6660	tttcctggtgatgacatttga	21	27	28	0	1	56	unannotated_novel_miR
chr13_20274_mature	chr13_20274	aagctgccttgaagaactg	19	37	16	1	2	56	unannotated_novel_miR
chr7_14446_star	chr7_14446	gactgactatccgtggct	18	25	31	0	0	56	unannotated_novel_miR
chr14_21849_mature	chr14_21849	ttaggaacagtagcatttgggtg	23	2	0	26	27	55	unannotated_novel_miR
chr24_29603_mature	chr24_29603	ttggactcggtaacagaagggtg	23	35	19	1	0	55	unannotated_novel_miR
chr2_4131_star	chr2_4131	tctgatctcagatgcaaagtga	22	24	29	2	0	55	unannotated_novel_miR
chr11_17720_star	chr11_17720	gggattcctctcccgtcga	19	22	33	0	0	55	unannotated_novel_miR
chr11_18024_star	chr11_18024	acgcattccgggaaacaa	18	25	30	0	0	55	unannotated_novel_miR
chr1_2426_star	chr1_2426	ctgatatttctatttttg	18	35	20	0	0	55	unannotated_novel_miR
chr15_22727_mature	chr15_22727	gaaagtgtaaggcaaggtctgg	22	7	4	13	30	54	unannotated_novel_miR
chr9_16756_mature	chr9_16756	cagtcctggtgtctgagtga	20	15	34	5	0	54	unannotated_novel_miR
chr24_29677_star	chr24_29677	ggtggggaggggggtcggtg	20	31	21	2	0	54	unannotated_novel_miR
chr24_29738_star	chr24_29738	ccccctcccggcgggccgc	19	23	25	5	1	54	unannotated_novel_miR
chr24_29739_mature	chr24_29739	tcacgccatctctgagggg	19	24	23	5	2	54	unannotated_novel_miR
chr9_16259_mature	chr9_16259	tggaatgtaaagaaaaaa	18	33	20	0	1	54	unannotated_novel_miR
chr16_23281_mature	chr16_23281	agtgtagaggtgaaattc	18	28	18	8	0	54	unannotated_novel_miR
chr5_11199_star	chr5_11199	caactatgtgcgtgtgtg	18	21	19	12	2	54	unannotated_novel_miR
chr7_13947_star	chr7_13947	atgtgaaattaccagtatttg	21	38	14	0	1	53	unannotated_novel_miR
chr3_6691_mature	chr3_6691	tacagtgaccaggtgacgacg	21	3	5	23	21	52	unannotated_novel_miR
chr3_7890_mature	chr3_7890	tggggatgcttggactcag	19	15	32	3	2	52	unannotated_novel_miR
chr13_20752_mature	chr13_20752	gcattggttcagtggtag	18	16	17	14	5	52	unannotated_novel_miR
chr2_4860_star	chr2_4860	ccccagtgctgcccctgtctact	23	25	25	1	0	51	unannotated_novel_miR
chr3_8066_mature	chr3_8066	agaggcgggggggcgagc	18	23	21	7	0	51	unannotated_novel_miR
chr1_2745_star	chr1_2745	acagacttagttgctctgtggc	22	15	33	2	0	50	unannotated_novel_miR
chr15_22071_mature	chr15_22071	tcaaaggcaggagcttagatt	21	1	1	23	25	50	unannotated_novel_miR
chr9_16395_star	chr9_16395	agacttagttatctaccaac	20	21	24	2	3	50	unannotated_novel_miR
chr11_18098_mature	chr11_18098	ctgggcgggaggatgcgggt	20	21	19	7	3	50	unannotated_novel_miR
chr17_24288_star	chr17_24288	agaattttccatagtttat	19	28	18	4	0	50	unannotated_novel_miR
chr12_19988_mature	chr12_19988	tggaaaataaagaagtat	18	16	7	23	4	50	unannotated_novel_miR
chr1_83_mature	chr1_83	agggggtgggtcggcggg	18	17	18	13	2	50	unannotated_novel_miR
chr6_12899_mature	chr6_12899	tatccattggtcttagaa	18	16	32	1	1	50	unannotated_novel_miR
chr8_15746_star	chr8_15746	agtgactccgaggactgcgcgcggg	25	16	24	7	2	49	unannotated_novel_miR
chr12_19236_star	chr12_19236	gcctgcctctgctctccaaggtgcc	25	18	31	0	0	49	unannotated_novel_miR
chr14_21687_mature	chr14_21687	gctgaggctgctcaggctgtg	21	24	15	5	5	49	unannotated_novel_miR
chr15_22423_star	chr15_22423	cgcccctgccgcgtcggccc	20	24	25	0	0	49	unannotated_novel_miR
chr4_10284_mature	chr4_10284	tctcccaggtttcggcacc	19	29	20	0	0	49	unannotated_novel_miR
chr1_1116_star	chr1_1116	cagcgatcccggagccgca	19	17	24	8	0	49	unannotated_novel_miR
chr1_2921_star	chr1_2921	ctctaacttaatctcaga	18	20	29	0	0	49	unannotated_novel_miR
chr13_20675_mature	chr13_20675	agaaatgtaagggttgat	18	14	22	13	0	49	unannotated_novel_miR
chr14_21623_mature	chr14_21623	tcccgggctggaggagtctgcag	23	12	26	2	8	48	unannotated_novel_miR
chr13_20446_star	chr13_20446	ggctgctcctctgcccacagg	21	31	14	2	1	48	unannotated_novel_miR
chr1_1714_mature	chr1_1714	aaaaacctgaatgatgctttt	21	7	10	18	13	48	unannotated_novel_miR
chr3_6692_mature	chr3_6692	tacagtgaccaggtgacgacg	21	1	6	25	16	48	unannotated_novel_miR
chr20_26731_mature	chr20_26731	gcctctggcgacttcggcctt	21	30	16	0	2	48	unannotated_novel_miR
chr2_6021_mature	chr2_6021	tggaatgaaaggaggtgt	18	9	4	30	5	48	unannotated_novel_miR
chr19_25514_mature	chr19_25514	gtgcaggagggctgggaaggt	21	12	9	20	6	47	unannotated_novel_miR
chr21_27607_mature	chr21_27607	cggcccggcctctgcccccag	21	12	33	2	0	47	unannotated_novel_miR
chr10_16866_mature	chr10_16866	aaaaacctgaacaaacgtttg	21	19	26	0	1	46	unannotated_novel_miR
chr19_25768_mature	chr19_25768	tgagggaaagaatacagggca	21	23	10	10	3	46	unannotated_novel_miR
chr24_29929_star	chr24_29929	gagccgcgcggggcggcca	19	26	20	0	0	46	unannotated_novel_miR
chr1_2174_star	chr1_2174	aggcggctgcgtggaagag	19	24	20	1	1	46	unannotated_novel_miR
chr1_3087_star	chr1_3087	ggcctcgggttcagtccct	19	31	9	5	1	46	unannotated_novel_miR
chr2_6022_mature	chr2_6022	tggaatgaaaggaggtgt	18	6	4	34	2	46	unannotated_novel_miR
chr8_15700_mature	chr8_15700	aagacggagaagctggag	18	9	8	21	8	46	unannotated_novel_miR
chr7_14446_mature	chr7_14446	tccgtggctcctctgtcc	18	25	19	2	0	46	unannotated_novel_miR
chr26_30817_mature	chr26_30817	cctctctcggttagctccatag	22	24	20	0	1	45	unannotated_novel_miR
chr20_26622_mature	chr20_26622	ggcgttggagggacagtagtta	22	17	22	5	1	45	unannotated_novel_miR
chr2_3442_mature	chr2_3442	cgtgagcaggatgtagaagtg	21	5	5	8	27	45	unannotated_novel_miR
chr14_21938_mature	chr14_21938	tctccctgcacttgccctgca	21	16	11	17	1	45	unannotated_novel_miR
chr2_4742_mature	chr2_4742	ctgggctgtggagggagggc	20	3	6	18	18	45	unannotated_novel_miR
chr11_18752_mature	chr11_18752	cagagacctctcatcattct	20	16	26	2	1	45	unannotated_novel_miR
chr8_14920_mature	chr8_14920	acaggacttggagtcaga	18	5	5	0	35	45	unannotated_novel_miR
chrx_31770_mature	chrx_31770	tcttgggcctgcaagtcttggag	23	25	14	3	2	44	unannotated_novel_miR
chr3_7850_mature	chr3_7850	aaaagcccaaacgagcttttt	21	22	20	1	1	44	unannotated_novel_miR
chr1_1461_mature	chr1_1461	tgtactctgggactcgggtg	20	18	5	13	8	44	unannotated_novel_miR
chr3_8179_star	chr3_8179	agcctcttctttccccaca	19	16	23	5	0	44	unannotated_novel_miR
chr12_19295_mature	chr12_19295	agaaaatggattttagtt	18	36	8	0	0	44	unannotated_novel_miR
chr19_26175_mature	chr19_26175	agtgctcttcctgactgg	18	20	22	2	0	44	unannotated_novel_miR
chr9_16414_star	chr9_16414	ggggcctgcagctctggggcag	22	22	20	1	0	43	unannotated_novel_miR
chr2_5514_star	chr2_5514	aaaggttcattcaggtttttt	21	8	13	7	15	43	unannotated_novel_miR
chr1_720_mature	chr1_720	actgggggttgagaatggtgc	21	5	4	21	13	43	unannotated_novel_miR
chr26_30932_star	chr26_30932	aaccacagtgtccagtaat	19	18	9	16	0	43	unannotated_novel_miR
chr11_18092_mature	chr11_18092	gccagtcagggatcgttgc	19	21	19	2	1	43	unannotated_novel_miR
chr10_17537_star	chr10_17537	acgcattccgggaaacaa	18	16	27	0	0	43	unannotated_novel_miR
chr26_30937_mature	chr26_30937	acagactgagaactcttt	18	33	10	0	0	43	unannotated_novel_miR
chr14_21624_mature	chr14_21624	tcccgggctggaggagtctgcag	23	9	23	3	7	42	unannotated_novel_miR
chr24_29930_star	chr24_29930	cggccgccgccgtctcgggcct	22	18	19	4	1	42	unannotated_novel_miR
chr3_8419_star	chr3_8419	tgggtcccgggacgcggtgcgg	22	18	22	2	0	42	unannotated_novel_miR
chr3_7144_mature	chr3_7144	tcatggacaagctgtgtggca	21	1	0	4	37	42	unannotated_novel_miR
chr13_20648_mature	chr13_20648	tgtagggtctttagttgtggc	21	4	4	0	34	42	unannotated_novel_miR
chr24_29786_star	chr24_29786	ctgggagagctccggggcca	20	18	22	0	2	42	unannotated_novel_miR
chr2_4911_mature	chr2_4911	gaagggaaagaaattggga	19	6	1	0	35	42	unannotated_novel_miR
chr18_24910_mature	chr18_24910	cctgcgtgtgtcgttcggt	19	21	17	3	1	42	unannotated_novel_miR
chr3_8065_mature	chr3_8065	agaggcgggggggcgagc	18	21	17	4	0	42	unannotated_novel_miR
chr1_1192_star	chr1_1192	cactgggagagaggagtctgagc	23	18	21	1	1	41	unannotated_novel_miR
chr11_18247_star	chr11_18247	tttgcagtaacaggtgtgaac	21	13	21	2	5	41	unannotated_novel_miR
chr8_15524_mature	chr8_15524	tgaggttgtaggttggata	19	1	0	38	2	41	unannotated_novel_miR
chr18_25281_mature	chr18_25281	tgaaagcaggtgactcag	18	26	13	2	0	41	unannotated_novel_miR
chr18_24782_mature	chr18_24782	cggcggtagaggcggcggagacg	23	15	9	11	5	40	unannotated_novel_miR
chr3_7890_star	chr3_7890	tgggcttaactgcatcttgag	21	13	24	2	1	40	unannotated_novel_miR
chr1_1618_star	chr1_1618	atagttaagacatcattcaa	20	16	24	0	0	40	unannotated_novel_miR
chrx_32827_mature	chrx_32827	tggagagtgaagaagtatgt	20	3	1	31	5	40	unannotated_novel_miR
chrx_32086_mature	chrx_32086	gttaattctttacactctg	19	16	24	0	0	40	unannotated_novel_miR
chrx_32671_mature	chrx_32671	gaaggaggagggaagggc	18	19	16	4	1	40	unannotated_novel_miR
chr5_11628_mature	chr5_11628	aaaggactgtgtgtctct	18	30	9	1	0	40	unannotated_novel_miR
chr12_19877_mature	chr12_19877	aaaagttcatttgggttgttcc	22	12	24	2	1	39	unannotated_novel_miR
chr1_2099_mature	chr1_2099	gggatcgtgtagtccaggcgt	21	4	5	22	8	39	unannotated_novel_miR
chr1_1837_mature	chr1_1837	gtagttgtggccgagtggtta	21	11	22	3	3	39	unannotated_novel_miR
chrx_32711_mature	chrx_32711	gtggggagcgagctgagtgtg	21	18	17	2	2	39	unannotated_novel_miR
chr7_13478_mature	chr7_13478	aggcgaagactgagcgatt	19	4	2	23	10	39	unannotated_novel_miR
chr24_30059_mature	chr24_30059	cagagctgtggtcggtgt	18	21	14	4	0	39	unannotated_novel_miR
chr26_30885_star	chr26_30885	gagaaacacatcctcctg	18	17	22	0	0	39	unannotated_novel_miR
chr2_3627_mature	chr2_3627	aaaataaagtctctcactgttt	22	24	11	2	1	38	unannotated_novel_miR
chr3_6520_star	chr3_6520	cggggggccctcgcggctcag	21	23	12	3	0	38	unannotated_novel_miR
chr6_12875_star	chr6_12875	ggccctgcccttcctgcctg	20	25	13	0	0	38	unannotated_novel_miR
chr10_17036_star	chr10_17036	attttgtctttttttttt	18	16	22	0	0	38	unannotated_novel_miR
chr6_12467_mature	chr6_12467	tggaattgtttaagtaga	18	17	19	0	2	38	unannotated_novel_miR
chr5_10919_mature	chr5_10919	tgtgactgctagaaccgctcctg	23	8	7	6	16	37	unannotated_novel_miR
chr2_4908_mature	chr2_4908	ctcgggcagagctggtggggcca	23	12	10	8	7	37	unannotated_novel_miR
chr1_529_mature	chr1_529	agagggatagatcttggccagt	22	6	4	12	15	37	unannotated_novel_miR
chr19_25524_mature	chr19_25524	ccaggagtgtctttggattgt	21	8	13	6	10	37	unannotated_novel_miR
chr18_25348_mature	chr18_25348	ttggacacttcagtactgcta	21	9	5	8	15	37	unannotated_novel_miR
chr17_23749_star	chr17_23749	gaaaatgtaagtgaaggtgt	20	21	10	4	2	37	unannotated_novel_miR
chr25_30383_star	chr25_30383	cctagggccgtgttcccgtc	20	32	5	0	0	37	unannotated_novel_miR
chr7_14236_star	chr7_14236	gaagatcctggcaacaaca	19	23	14	0	0	37	unannotated_novel_miR
chr19_25850_mature	chr19_25850	gatgtacatctccacggc	18	32	5	0	0	37	unannotated_novel_miR
chr22_28684_star	chr22_28684	tgagcagcacctggggag	18	14	21	1	1	37	unannotated_novel_miR
chr7_14689_mature	chr7_14689	ttctgagacaggagggcaggtg	22	6	10	8	12	36	unannotated_novel_miR
chr7_14058_star	chr7_14058	acctgccctcctgtctcagaa	21	5	9	11	11	36	unannotated_novel_miR
chr2_3434_star	chr2_3434	gtttggagggtccaggggaa	20	17	16	2	1	36	unannotated_novel_miR
chr18_24810_mature	chr18_24810	aaaaaagaaggagtttgaaa	20	19	17	0	0	36	unannotated_novel_miR
chr3_7778_star	chr3_7778	ccagggattgaatctgggc	19	21	13	1	1	36	unannotated_novel_miR
chr3_6653_mature	chr3_6653	tccctgtcctccaggggct	19	12	16	7	1	36	unannotated_novel_miR
chr7_13707_mature	chr7_13707	gccgtcgggcggaggtggc	19	16	14	5	1	36	unannotated_novel_miR
chr11_18360_star	chr11_18360	attgatgatcgttcttct	18	10	10	6	10	36	unannotated_novel_miR
chr3_8540_mature	chr3_8540	tcctgtggtctagtggtt	18	17	11	8	0	36	unannotated_novel_miR
chr16_23333_star	chr16_23333	gtctgcacatgttcctctgtt	21	12	23	0	0	35	unannotated_novel_miR
chrx_32208_star	chrx_32208	acttagcaactaaacaacagc	21	18	8	7	2	35	unannotated_novel_miR
chr1_199_mature	chr1_199	tggtatttctactgatacagt	21	12	22	0	1	35	unannotated_novel_miR
chr3_8979_star	chr3_8979	atgtttatctggatcctcag	20	14	16	2	3	35	unannotated_novel_miR
chr3_6536_mature	chr3_6536	gctggaggctgggcaggcac	20	2	1	21	11	35	unannotated_novel_miR
chr18_24997_mature	chr18_24997	caggaaggtggagattaa	18	2	2	10	21	35	unannotated_novel_miR
chr1_1461_star	chr1_1461	ccccgagtccctggcgtgcac	21	15	13	4	2	34	unannotated_novel_miR
chr12_19284_mature	chr12_19284	agcaggggactggccgaggat	21	11	19	3	1	34	unannotated_novel_miR
chr2_4697_mature	chr2_4697	attggggcttgagagaggtg	20	18	14	2	0	34	unannotated_novel_miR
chr1_2604_star	chr1_2604	ggttaaatgaagcctgtag	19	14	20	0	0	34	unannotated_novel_miR
chr3_8507_star	chr3_8507	gatcagttagtcagtcagt	19	18	13	3	0	34	unannotated_novel_miR
chr9_16259_star	chr9_16259	tttttcttcaactactgt	18	18	16	0	0	34	unannotated_novel_miR
chr9_15949_mature	chr9_15949	atgaagaaggaattcacc	18	16	18	0	0	34	unannotated_novel_miR
chr6_12751_mature	chr6_12751	tggactggggctctgggg	18	17	17	0	0	34	unannotated_novel_miR
chr12_20081_mature	chr12_20081	tcctcctcctccgcccaacttg	22	7	7	13	6	33	unannotated_novel_miR
chr17_24116_mature	chr17_24116	tgacttaacatggcctctctc	21	17	9	6	1	33	unannotated_novel_miR
chr2_4412_mature	chr2_4412	aaaatggagtgcttgagaac	20	21	11	1	0	33	unannotated_novel_miR
chr11_18752_star	chr11_18752	gaatgatgagaggtctctcc	20	12	16	5	0	33	unannotated_novel_miR
chr2_4698_mature	chr2_4698	attggggcttgagagaggtg	20	13	16	2	2	33	unannotated_novel_miR
chr3_6800_star	chr3_6800	attcttgcctgccatgta	18	14	19	0	0	33	unannotated_novel_miR
chr20_26767_mature	chr20_26767	gtaggactcagactctaa	18	20	12	1	0	33	unannotated_novel_miR
chr6_13107_mature	chr6_13107	gagaacacagcaagctggtgcaga	24	11	21	0	0	32	unannotated_novel_miR
chr6_12138_mature	chr6_12138	tggtgaacttttagctccctgaca	24	12	20	0	0	32	unannotated_novel_miR
chr12_19283_mature	chr12_19283	agcaggggactggccgaggat	21	10	18	4	0	32	unannotated_novel_miR
chr8_15510_mature	chr8_15510	tggtgctccctggagctgag	20	14	15	1	2	32	unannotated_novel_miR
chr11_18076_star	chr11_18076	gttcggccggcgggcgggc	19	20	7	2	3	32	unannotated_novel_miR
chr2_5139_star	chr2_5139	agggaaatatggttgggatacgg	23	1	2	1	27	31	unannotated_novel_miR
chr3_7561_mature	chr3_7561	cctggccagggaagttctgca	21	11	16	3	1	31	unannotated_novel_miR
chr3_8976_mature	chr3_8976	aggtcccggcggcctgggca	20	3	7	14	7	31	unannotated_novel_miR
chr2_4920_star	chr2_4920	gcccggggagcggcgggtgc	20	12	16	1	2	31	unannotated_novel_miR
chr6_12783_mature	chr6_12783	acgctttatcttgattttcgccc	23	18	12	0	0	30	unannotated_novel_miR
chr14_21624_star	chr14_21624	tgcgtctcgtcccgcccgggga	22	5	14	5	6	30	unannotated_novel_miR
chr6_12479_mature	chr6_12479	ctgggctggagcatattaggtt	22	7	12	8	3	30	unannotated_novel_miR
chrx_32855_star	chrx_32855	aaaagttcatttgggttgttc	21	17	10	3	0	30	unannotated_novel_miR
chr1_200_mature	chr1_200	tggtatttctactgatacagt	21	18	10	0	2	30	unannotated_novel_miR
chr2_5168_star	chr2_5168	aaacacgaacaaatttttg	19	17	9	4	0	30	unannotated_novel_miR
chr1_1969_mature	chr1_1969	atgttccagtatgattcca	19	9	21	0	0	30	unannotated_novel_miR
chr2_3960_star	chr2_3960	tccatgaaggaaacgaga	18	13	15	2	0	30	unannotated_novel_miR
chr14_21353_mature	chr14_21353	aggtggtagactttgaag	18	27	3	0	0	30	unannotated_novel_miR
chr15_22964_star	chr15_22964	aatcttaaaggtattgtcccagact	25	17	9	3	0	29	unannotated_novel_miR
chr5_11617_mature	chr5_11617	atccctggtcagggaactagatcc	24	18	11	0	0	29	unannotated_novel_miR
chr3_8983_mature	chr3_8983	tgagaggagtagaggagaaaacg	23	2	2	15	10	29	unannotated_novel_miR
chr20_26622_star	chr20_26622	gactgctcgtaagtccactggcg	23	1	2	13	13	29	unannotated_novel_miR
chr19_26135_star	chr19_26135	ttgttcaaataagttttagatta	23	17	12	0	0	29	unannotated_novel_miR
chr17_24138_mature	chr17_24138	cggggaactcgtgggcgcgtc	21	4	3	16	6	29	unannotated_novel_miR
chr4_9870_mature	chr4_9870	acctgggcaggatgctgggga	21	6	6	13	4	29	unannotated_novel_miR
chr2_3703_mature	chr2_3703	gtccaactgtttgcaactcc	20	10	17	1	1	29	unannotated_novel_miR
chr3_6696_mature	chr3_6696	ttatgacttgaagtgatgt	19	6	0	0	23	29	unannotated_novel_miR
chrx_32298_star	chrx_32298	attgtaaataatgctgcaa	19	10	17	2	0	29	unannotated_novel_miR
chr6_12900_mature	chr6_12900	tatccattggtcttagaa	18	10	18	0	1	29	unannotated_novel_miR
chr16_23271_mature	chr16_23271	aataatctgaacctgaatactca	23	16	7	3	2	28	unannotated_novel_miR
chr15_22430_mature	chr15_22430	aagtagcaatttggcagatctg	22	15	3	3	7	28	unannotated_novel_miR
chr12_19313_star	chr12_19313	acactagtgataaagaacctg	21	13	12	3	0	28	unannotated_novel_miR
chr14_21325_mature	chr14_21325	tcagcaccatccttccctggc	21	8	12	7	1	28	unannotated_novel_miR
chr20_27092_star	chr20_27092	ttctttagtatctgagccac	20	16	8	3	1	28	unannotated_novel_miR
chr5_10979_star	chr5_10979	gccgggccgtgtgggtgagg	20	17	8	2	1	28	unannotated_novel_miR
chr2_3928_star	chr2_3928	tttaagggtgacaaagagct	20	19	5	3	1	28	unannotated_novel_miR
chr3_8179_mature	chr3_8179	ccggggagggacggggtta	19	1	2	10	15	28	unannotated_novel_miR
chr25_30323_mature	chr25_30323	tccctgggctctgcctcc	18	16	12	0	0	28	unannotated_novel_miR
chr15_22510_star	chr15_22510	tccctcctccttccaccctggtc	23	13	12	2	0	27	unannotated_novel_miR
chr11_18297_star	chr11_18297	cctagagtttgacggcctcggc	22	9	9	5	4	27	unannotated_novel_miR
chr11_18337_mature	chr11_18337	atctggatcagtctatgctgac	22	9	17	1	0	27	unannotated_novel_miR
chr1_1602_mature	chr1_1602	atctgaccttgctgacctcgca	22	2	3	7	15	27	unannotated_novel_miR
chr13_20591_star	chr13_20591	aaaagttcatttgggttgttc	21	10	17	0	0	27	unannotated_novel_miR
chr20_26751_mature	chr20_26751	agatctgtcctgaaaccagca	21	0	6	9	12	27	unannotated_novel_miR
chr24_29677_mature	chr24_29677	tcctcgctcctctctccgcag	21	17	6	4	0	27	unannotated_novel_miR
chr15_22437_star	chr15_22437	gagccgatcgcagccggt	18	15	10	1	1	27	unannotated_novel_miR
chr13_20552_mature	chr13_20552	gagaacgccttctctagc	18	14	13	0	0	27	unannotated_novel_miR
chr17_24477_star	chr17_24477	caggggcgagtgagacgt	18	15	12	0	0	27	unannotated_novel_miR
chr2_4128_star	chr2_4128	tctggactgaacctaaat	18	17	10	0	0	27	unannotated_novel_miR
chr13_20363_mature	chr13_20363	ctgggtctggctctggcc	18	15	12	0	0	27	unannotated_novel_miR
chrx_31972_star	chrx_31972	atttaaagatcctttaat	18	7	9	10	1	27	unannotated_novel_miR
chr13_21044_star	chr13_21044	ccgccccggccgccattg	18	15	9	2	1	27	unannotated_novel_miR
chr2_3393_mature	chr2_3393	tttcactggctcccgtttaggtgt	24	19	7	0	0	26	unannotated_novel_miR
chr24_29556_star	chr24_29556	ttcctgttagtcttgctggttctc	24	14	11	1	0	26	unannotated_novel_miR
chr21_27961_mature	chr21_27961	tgctggaggaggagccaggaac	22	7	16	2	1	26	unannotated_novel_miR
chr22_28451_star	chr22_28451	tctacaactctctgcctctata	22	17	8	0	1	26	unannotated_novel_miR
chr23_29113_mature	chr23_29113	actgctttaaaacctttgaca	21	20	6	0	0	26	unannotated_novel_miR
chr18_25186_mature	chr18_25186	tgtgggtggggtggaaagat	20	2	1	23	0	26	unannotated_novel_miR
chr14_21616_mature	chr14_21616	tgccccgccccttggttgcc	20	11	7	2	6	26	unannotated_novel_miR
chr12_19905_mature	chr12_19905	aaacgttcgttcgggtttt	19	0	2	13	11	26	unannotated_novel_miR
chr5_10939_star	chr5_10939	gaggcaggcgggaggcggg	19	13	4	8	1	26	unannotated_novel_miR
chr5_11072_mature	chr5_11072	gctccggaggctgcagtgg	19	13	4	8	1	26	unannotated_novel_miR
chrx_32155_mature	chrx_32155	gttggaatagctcagttg	18	13	11	2	0	26	unannotated_novel_miR
chr7_13895_mature	chr7_13895	aaagtacagaatctcctt	18	15	10	1	0	26	unannotated_novel_miR
chr2_5649_mature	chr2_5649	acttggtcctggtgataa	18	6	20	0	0	26	unannotated_novel_miR
chrx_32867_mature	chrx_32867	ggaggcagggagagacag	18	8	6	9	3	26	unannotated_novel_miR
chr15_22758_mature	chr15_22758	ttctccccttcctccctgcccag	23	8	12	1	4	25	unannotated_novel_miR
chr18_24731_mature	chr18_24731	ccgcccagctggaatgcagatg	22	16	9	0	0	25	unannotated_novel_miR
chr15_22558_mature	chr15_22558	ttcccttttctcttttgtaaac	22	13	12	0	0	25	unannotated_novel_miR
chr12_19745_mature	chr12_19745	ataagttcattcggagttgtc	21	12	8	2	3	25	unannotated_novel_miR
chr6_13218_star	chr6_13218	cgaggctgcgccgggcggggg	21	10	10	5	0	25	unannotated_novel_miR
chr3_6534_star	chr3_6534	tgccaggcggggctgggtcc	20	12	11	2	0	25	unannotated_novel_miR
chr8_14980_mature	chr8_14980	tgaggtataagtttgtaca	19	6	8	9	2	25	unannotated_novel_miR
chr4_10254_mature	chr4_10254	taaattagagtgaaatgtc	19	13	12	0	0	25	unannotated_novel_miR
chr10_16869_mature	chr10_16869	caatgcaatgtttcaaggg	19	1	3	0	21	25	unannotated_novel_miR
chr5_11579_mature	chr5_11579	ttggggaaaacaggctca	18	2	10	11	2	25	unannotated_novel_miR
chr13_20741_mature	chr13_20741	tccctgaaaagaaagtgc	18	18	7	0	0	25	unannotated_novel_miR
chr10_17057_mature	chr10_17057	agtacttggattggagac	18	16	9	0	0	25	unannotated_novel_miR
chr23_29332_mature	chr23_29332	ttcttctattggaaactc	18	14	11	0	0	25	unannotated_novel_miR
chr2_3191_mature	chr2_3191	tggcgtgtgtgtcccgag	18	13	12	0	0	25	unannotated_novel_miR
chr3_9222_star	chr3_9222	ccctgagctcaacgggtaagaccctt	26	19	5	0	0	24	unannotated_novel_miR
chr24_29711_mature	chr24_29711	agaggacagctgacgcctgttgg	23	2	6	6	10	24	unannotated_novel_miR
chr12_19745_star	chr12_19745	aaaactctgaatgaactttat	21	11	11	0	2	24	unannotated_novel_miR
chr5_11492_mature	chr5_11492	ttgacctgctgtcttccgcag	21	13	6	0	5	24	unannotated_novel_miR
chr8_15510_star	chr8_15510	acagctccaggggacgccgt	20	5	11	3	5	24	unannotated_novel_miR
chr18_24820_mature	chr18_24820	actagacttggagccaga	18	0	0	1	23	24	unannotated_novel_miR
chr13_20152_mature	chr13_20152	ccagagcacgtgggcaga	18	3	3	18	0	24	unannotated_novel_miR
chr3_7447_mature	chr3_7447	ctttttagatgttaaatg	18	7	17	0	0	24	unannotated_novel_miR
chr16_23370_star	chr16_23370	gccaattcaagtccaactgcaga	23	16	7	0	0	23	unannotated_novel_miR
chr20_26705_mature	chr20_26705	taacacatgtcataacgcggga	22	11	10	0	2	23	unannotated_novel_miR
chr6_12672_star	chr6_12672	aaaatctgaacaaactttctg	21	14	8	1	0	23	unannotated_novel_miR
chr17_24052_star	chr17_24052	tggctgtgcgcggccgcgcag	21	5	5	13	0	23	unannotated_novel_miR
chr1_25_star	chr1_25	cgcggtcacactgagggcggg	21	5	11	2	5	23	unannotated_novel_miR
chr18_24567_star	chr18_24567	ttctcatctggagctgaggc	20	13	9	1	0	23	unannotated_novel_miR
chr10_17365_star	chr10_17365	gcaacaggctgactcctctg	20	12	11	0	0	23	unannotated_novel_miR
chr2_5564_star	chr2_5564	ttgcttctgagtcgagatt	19	0	2	2	19	23	unannotated_novel_miR
chr22_28621_mature	chr22_28621	tgaagtggtaaaaagtata	19	1	6	0	16	23	unannotated_novel_miR
chr13_20894_star	chr13_20894	acccccttctccccttctgcagggtg	26	13	8	1	0	22	unannotated_novel_miR
chr1_2201_star	chr1_2201	gccggagaggccgagacgtccggg	24	11	3	7	1	22	unannotated_novel_miR
chr12_19876_mature	chr12_19876	ctagggcagaggttctaaagctt	23	12	8	2	0	22	unannotated_novel_miR
chr21_27591_mature	chr21_27591	tcctgtgctctttctcctgcag	22	5	3	10	4	22	unannotated_novel_miR
chr1_1969_star	chr1_1969	agctcatcatcaatggaaaggc	22	11	10	0	1	22	unannotated_novel_miR
chr3_6747_mature	chr3_6747	ctcttaaacagacttgctaggt	22	9	4	2	7	22	unannotated_novel_miR
chr20_26387_mature	chr20_26387	ttttttgctggaacatttctg	21	10	12	0	0	22	unannotated_novel_miR
chr19_26281_mature	chr19_26281	acctttccttttcagagaccc	21	14	8	0	0	22	unannotated_novel_miR
chr14_21756_star	chr14_21756	gtatcagaaagtgctcatgc	20	14	7	0	1	22	unannotated_novel_miR
chrx_31534_mature	chrx_31534	gcattcctgaatgacttggg	20	11	11	0	0	22	unannotated_novel_miR
chr13_20306_mature	chr13_20306	tgacatagaacattgtatag	20	1	2	0	19	22	unannotated_novel_miR
chr1_1219_star	chr1_1219	atttaactaatttcctaga	19	13	9	0	0	22	unannotated_novel_miR
chr11_18076_mature	chr11_18076	ctcgctgtgggtccgagga	19	1	3	9	9	22	unannotated_novel_miR
chr24_29933_mature	chr24_29933	gcggacggaaacggagagt	19	1	1	15	5	22	unannotated_novel_miR
chr6_12222_star	chr6_12222	taatgggagtcagtagaag	19	9	13	0	0	22	unannotated_novel_miR
chr3_6620_mature	chr3_6620	tctgagaataaaaaaaaaa	19	10	10	1	1	22	unannotated_novel_miR
chr5_11965_star	chr5_11965	tgctaatttgtctggaaa	18	18	4	0	0	22	unannotated_novel_miR
chr21_27833_mature	chr21_27833	agccaggaaggctgtttt	18	11	6	3	2	22	unannotated_novel_miR
chr10_17058_mature	chr10_17058	agtacttggattggagac	18	13	9	0	0	22	unannotated_novel_miR
chr13_20924_mature	chr13_20924	ggctctgaggactgggca	18	16	6	0	0	22	unannotated_novel_miR
chr14_21759_star	chr14_21759	gctctgggttgtgggagg	18	3	6	8	5	22	unannotated_novel_miR
chr1_1168_mature	chr1_1168	tggagaggggcctggggccctgg	23	6	15	0	0	21	unannotated_novel_miR
chr8_14869_star	chr8_14869	aaaaggttcatttggatttttc	22	4	15	2	0	21	unannotated_novel_miR
chr20_26886_mature	chr20_26886	aagtggagccagaaaccttgcc	22	5	2	5	9	21	unannotated_novel_miR
chr13_20847_mature	chr13_20847	gcagccccctggttctctgcag	22	16	4	0	1	21	unannotated_novel_miR
chr14_21653_mature	chr14_21653	tccctgtcttcaatcctgtag	21	6	3	7	5	21	unannotated_novel_miR
chr21_27314_mature	chr21_27314	cccagggactgggagtaaggt	21	4	4	6	7	21	unannotated_novel_miR
chr24_29709_star	chr24_29709	gacctaagcaggagctctcag	21	9	4	8	0	21	unannotated_novel_miR
chr15_22523_star	chr15_22523	tcctctctctctctgcccag	20	9	8	3	1	21	unannotated_novel_miR
chr25_30229_mature	chr25_30229	cttctcctcactccgtccag	20	11	10	0	0	21	unannotated_novel_miR
chr11_17825_mature	chr11_17825	gttttaaaacctgaaaaaaa	20	12	9	0	0	21	unannotated_novel_miR
chr24_29615_star	chr24_29615	gcttcaaggaggagaaaga	19	9	12	0	0	21	unannotated_novel_miR
chr5_10938_mature	chr5_10938	ctcattctgtgtgtctcat	19	15	6	0	0	21	unannotated_novel_miR
chr2_3601_star	chr2_3601	gaacactggtgctgacaag	19	10	10	1	0	21	unannotated_novel_miR
chr2_4507_star	chr2_4507	agttcatccactgcttgag	19	10	10	1	0	21	unannotated_novel_miR
chr6_12471_mature	chr6_12471	aggaatttgggttaatac	18	14	7	0	0	21	unannotated_novel_miR
chr5_11294_mature	chr5_11294	tgaaatttcaggaagtgt	18	5	1	0	15	21	unannotated_novel_miR
chr4_9505_mature	chr4_9505	tgaggtagtgcattgtgt	18	0	1	20	0	21	unannotated_novel_miR
chr11_17946_mature	chr11_17946	cggtgtggggtagaatgg	18	9	6	6	0	21	unannotated_novel_miR
chr14_21613_star	chr14_21613	tgcgggcagggagggcaggggagg	24	4	5	5	6	20	unannotated_novel_miR
chrx_32770_mature	chrx_32770	ttgtcctcttccccaccacccac	23	8	8	4	0	20	unannotated_novel_miR
chr15_22109_star	chr15_22109	agacaggactgaggtgacttag	22	6	12	1	1	20	unannotated_novel_miR
chr11_18888_star	chr11_18888	gcgccgagcggggcagggcgg	21	11	4	2	3	20	unannotated_novel_miR
chr19_26283_mature	chr19_26283	acctttccttttcagagaccc	21	9	9	2	0	20	unannotated_novel_miR
chr21_27851_star	chr21_27851	ccagggattgaaccttgacc	20	13	6	1	0	20	unannotated_novel_miR
chr1_1734_mature	chr1_1734	agggctgagggacgggcggg	20	3	2	7	8	20	unannotated_novel_miR
chr11_17974_star	chr11_17974	cctcccccggcagcggccg	19	6	12	2	0	20	unannotated_novel_miR
chr25_30650_star	chr25_30650	ttctggaggcaattcaag	18	7	12	0	1	20	unannotated_novel_miR
chrx_31588_mature	chrx_31588	tttactgagaaaggaatg	18	11	8	1	0	20	unannotated_novel_miR
chr13_20818_star	chr13_20818	caagtcattgaatggcag	18	9	11	0	0	20	unannotated_novel_miR
chr7_13677_mature	chr7_13677	cagaatctcttttagaag	18	13	7	0	0	20	unannotated_novel_miR
chr13_20544_mature	chr13_20544	gagggctgggacctggggagggt	23	7	9	2	1	19	unannotated_novel_miR
chr6_12777_star	chr6_12777	tctctgatctggaaagatcgca	22	12	7	0	0	19	unannotated_novel_miR
chr2_4908_star	chr2_4908	ggccccccggcgctgccctcca	22	9	9	0	1	19	unannotated_novel_miR
chr17_23969_mature	chr17_23969	tcacccgcctccacacccccag	22	9	9	1	0	19	unannotated_novel_miR
chr4_10588_star	chr4_10588	aaaagctcaaatgaccttttt	21	7	10	1	1	19	unannotated_novel_miR
chr14_21654_mature	chr14_21654	tccctgtcttcaatcctgtag	21	8	3	5	3	19	unannotated_novel_miR
chr21_27237_mature	chr21_27237	aaacaagatcacgcctctcag	21	8	5	4	2	19	unannotated_novel_miR
chr19_25982_mature	chr19_25982	aaagcccagatgaactttttg	21	5	14	0	0	19	unannotated_novel_miR
chr1_1550_mature	chr1_1550	ccgccctcagtgtgaccgcgg	21	3	13	2	1	19	unannotated_novel_miR
chr4_10429_mature	chr4_10429	tcaggagtttgggtagagtg	20	2	0	11	6	19	unannotated_novel_miR
chr5_11931_mature	chr5_11931	gcgggctcttgagttaggcg	20	5	1	2	11	19	unannotated_novel_miR
chr5_10888_mature	chr5_10888	tctgcatccgaggactcaac	20	0	0	12	7	19	unannotated_novel_miR
chr7_14421_mature	chr7_14421	tgggcctttcatcatggcag	20	4	10	3	2	19	unannotated_novel_miR
chr15_22661_star	chr15_22661	gtggtgatggtgatagtcc	19	6	3	10	0	19	unannotated_novel_miR
chr22_28268_mature	chr22_28268	tagagaagcgctgggggaa	19	2	2	9	6	19	unannotated_novel_miR
chr13_20516_mature	chr13_20516	gctggacttggagtcaaaa	19	5	14	0	0	19	unannotated_novel_miR
chr5_11833_mature	chr5_11833	tggaaaataaagaagtat	18	7	4	7	1	19	unannotated_novel_miR
chr13_20587_mature	chr13_20587	gggaatttttggaacttt	18	13	6	0	0	19	unannotated_novel_miR
chr26_31063_star	chr26_31063	cttgccctgagccttagg	18	4	15	0	0	19	unannotated_novel_miR
chr24_29474_mature	chr24_29474	ggagatggagcctcagaa	18	6	12	0	1	19	unannotated_novel_miR
chr26_30955_mature	chr26_30955	gggaggcccctagagtaaaggaca	24	13	5	0	0	18	unannotated_novel_miR
chr13_20920_mature	chr13_20920	aggaacatggactctgggcccag	23	10	7	0	1	18	unannotated_novel_miR
chr1_2811_mature	chr1_2811	atgagggagcagaaattctaagt	23	8	9	1	0	18	unannotated_novel_miR
chr7_14689_star	chr7_14689	acctgtcctcctgtctcagaag	22	5	5	6	2	18	unannotated_novel_miR
chr15_22137_mature	chr15_22137	tactgacattatcctgctgaca	22	8	10	0	0	18	unannotated_novel_miR
chr19_25984_mature	chr19_25984	aaagcccagatgaactttttg	21	7	7	3	1	18	unannotated_novel_miR
chr4_10569_mature	chr4_10569	cagggcaggatggctatctcg	21	2	3	5	8	18	unannotated_novel_miR
chr5_11589_mature	chr5_11589	ttctcaaccagactgattttg	21	8	10	0	0	18	unannotated_novel_miR
chr9_15885_mature	chr9_15885	tgaccaccctgacgccccag	20	12	6	0	0	18	unannotated_novel_miR
chr2_3927_star	chr2_3927	tcctttagaaccacccagtt	20	12	6	0	0	18	unannotated_novel_miR
chr2_3791_mature	chr2_3791	cgtgttgaggtgagaatctc	20	10	8	0	0	18	unannotated_novel_miR
chr3_7395_star	chr3_7395	gaaatgttttaggagcaagt	20	12	5	1	0	18	unannotated_novel_miR
chr1_539_mature	chr1_539	agaccctgttgttcttccag	20	6	6	2	4	18	unannotated_novel_miR
chr12_20051_mature	chr12_20051	gtggattccttactactga	19	11	6	0	1	18	unannotated_novel_miR
chr4_10429_star	chr4_10429	cctctgccttgctcccag	18	7	7	2	2	18	unannotated_novel_miR
chr13_20747_mature	chr13_20747	cagggagaaggtgagcag	18	1	1	9	7	18	unannotated_novel_miR
chr20_27122_star	chr20_27122	tccggggccagcctgcggtgtcc	23	10	7	0	0	17	unannotated_novel_miR
chr4_9455_star	chr4_9455	ataaactccttttccttctctt	22	8	9	0	0	17	unannotated_novel_miR
chr19_26105_star	chr19_26105	agcatgctcggctggggctcgc	22	5	5	7	0	17	unannotated_novel_miR
chr7_14509_mature	chr7_14509	ttctctgattaaatttttcttt	22	9	8	0	0	17	unannotated_novel_miR
chr15_22557_mature	chr15_22557	ttcccttttctcttttgtaaac	22	6	11	0	0	17	unannotated_novel_miR
chrx_32325_mature	chrx_32325	aggcgaggctcgaactggaagc	22	3	11	3	0	17	unannotated_novel_miR
chr17_24388_mature	chr17_24388	gcctcagccacacccctcacac	22	3	12	2	0	17	unannotated_novel_miR
chr9_16414_mature	chr9_16414	caccccggtcccgtctgcccag	22	7	4	2	4	17	unannotated_novel_miR
chr1_2587_star	chr1_2587	cctgtgccttttacctcttta	21	5	8	0	4	17	unannotated_novel_miR
chr5_10939_mature	chr5_10939	ctctgcccgctctctgtctta	21	6	8	1	2	17	unannotated_novel_miR
chr10_16877_mature	chr10_16877	cagggcccagaaatctgtatt	21	13	3	1	0	17	unannotated_novel_miR
chr1_2634_mature	chr1_2634	aaggatgtgaggctggcgagg	21	0	2	8	7	17	unannotated_novel_miR
chr1_1677_mature	chr1_1677	gtgggagtggagtggagcggc	21	3	2	4	8	17	unannotated_novel_miR
chr4_10603_mature	chr4_10603	acgaatcagacacgagtttg	20	6	8	2	1	17	unannotated_novel_miR
chr2_6284_mature	chr2_6284	taaggagactggctggacca	20	6	9	0	2	17	unannotated_novel_miR
chr1_2294_mature	chr1_2294	ccctcggtgagaacgccttc	20	7	10	0	0	17	unannotated_novel_miR
chr7_13973_star	chr7_13973	cggcgcggcaggctctcgc	19	10	7	0	0	17	unannotated_novel_miR
chrx_32682_mature	chrx_32682	attggcacgtcttggaatg	19	2	8	3	4	17	unannotated_novel_miR
chr2_5500_mature	chr2_5500	gaagcaattcctggaggag	19	5	12	0	0	17	unannotated_novel_miR
chr7_14553_mature	chr7_14553	cagagataacatccatgga	19	15	2	0	0	17	unannotated_novel_miR
chrx_32201_mature	chrx_32201	ttcaggagactgtggaccctttga	24	9	7	0	0	16	unannotated_novel_miR
chrx_31527_mature	chrx_31527	aaatacagcgtgctgtggaagtac	24	12	4	0	0	16	unannotated_novel_miR
chr13_20921_star	chr13_20921	agcctggcttcttacctcaagtc	23	8	7	1	0	16	unannotated_novel_miR
chr15_22430_star	chr15_22430	acttctgtccgtcttgctaccaa	23	9	3	2	2	16	unannotated_novel_miR
chr13_20893_mature	chr13_20893	acctcgcagggctgagtggggat	23	6	1	5	4	16	unannotated_novel_miR
chr16_23124_mature	chr16_23124	caccaaagtctggaggaggagaa	23	11	2	3	0	16	unannotated_novel_miR
chr8_14820_mature	chr8_14820	ttttccccaactgagactgtctg	23	10	4	2	0	16	unannotated_novel_miR
chr23_28821_star	chr23_28821	gcagttaggtgcgctggtgagc	22	5	8	1	2	16	unannotated_novel_miR
chr20_26487_mature	chr20_26487	aagtggagccagaaaccttgcc	22	3	4	7	2	16	unannotated_novel_miR
chr6_12971_star	chr6_12971	agccaaaacctgggaatgctgg	22	10	2	1	3	16	unannotated_novel_miR
chr2_3439_mature	chr2_3439	tgaccttctgctcccaggacag	22	10	4	1	1	16	unannotated_novel_miR
chr2_5455_mature	chr2_5455	tagaaagtttctttggggttt	21	0	16	0	0	16	unannotated_novel_miR
chr21_27148_star	chr21_27148	tggtgacaatgagacctgtaa	21	5	11	0	0	16	unannotated_novel_miR
chr19_26105_mature	chr19_26105	tggcttcagtcaggcatgcag	21	7	6	1	2	16	unannotated_novel_miR
chr24_29736_mature	chr24_29736	agggactgtctgcaccgacag	21	5	4	4	3	16	unannotated_novel_miR
chr10_16975_mature	chr10_16975	ccaggcctagatgagaaactt	21	5	2	4	5	16	unannotated_novel_miR
chr7_14442_mature	chr7_14442	ctttatgggaagagaccctct	21	9	7	0	0	16	unannotated_novel_miR
chr2_3873_star	chr2_3873	tcagaattttaaaattctcc	20	7	8	1	0	16	unannotated_novel_miR
chr25_30200_mature	chr25_30200	atcagaatttcctggggaac	20	5	7	0	4	16	unannotated_novel_miR
chr2_5258_mature	chr2_5258	tgacatcttgttctcttcag	20	7	8	0	1	16	unannotated_novel_miR
chr21_27620_mature	chr21_27620	gttgcttgtgacagaaccac	20	10	6	0	0	16	unannotated_novel_miR
chr12_19393_star	chr12_19393	cttagacagccaggtggaag	20	8	7	1	0	16	unannotated_novel_miR
chr14_21439_star	chr14_21439	gctggcaggtggggggccga	20	5	4	4	3	16	unannotated_novel_miR
chr11_18383_mature	chr11_18383	aatcggactgaagctagtgt	20	10	3	3	0	16	unannotated_novel_miR
chrx_31766_mature	chrx_31766	ttggaaaggcacaggacag	19	1	4	5	6	16	unannotated_novel_miR
chr13_20611_mature	chr13_20611	atttgattcttttctgatg	19	9	7	0	0	16	unannotated_novel_miR
chr19_25920_star	chr19_25920	ctgatatttctatttttg	18	9	7	0	0	16	unannotated_novel_miR
chr4_10700_mature	chr4_10700	gcactgagaacactgagg	18	9	7	0	0	16	unannotated_novel_miR
chr5_11331_mature	chr5_11331	ttccaaagatgagattga	18	13	3	0	0	16	unannotated_novel_miR
chr25_30615_star	chr25_30615	gagtcacagagacaggaa	18	7	9	0	0	16	unannotated_novel_miR
chr7_14418_mature	chr7_14418	gaatgtaaagaaaaatgt	18	5	3	0	8	16	unannotated_novel_miR
chr9_16640_mature	chr9_16640	ttcttctattggaaactc	18	11	5	0	0	16	unannotated_novel_miR
chr1_714_star	chr1_714	accttctccactgaccaa	18	5	10	0	1	16	unannotated_novel_miR
chr5_11365_star	chr5_11365	ctcttagcagattagtccacctgtg	25	8	6	1	0	15	unannotated_novel_miR
chr12_19377_mature	chr12_19377	tcttctgcttagaatactaatgt	23	6	9	0	0	15	unannotated_novel_miR
chr13_20177_mature	chr13_20177	cgagtacagaggagtgatggatg	23	8	6	0	1	15	unannotated_novel_miR
chr3_7175_mature	chr3_7175	aggaacagacggctggggcagt	22	6	5	4	0	15	unannotated_novel_miR
chr16_23403_mature	chr16_23403	cattcttcaaagcaaaaaaaaa	22	7	7	0	1	15	unannotated_novel_miR
chrx_31770_star	chrx_31770	tccaagccttgggcctgagat	21	3	12	0	0	15	unannotated_novel_miR
chr7_13432_mature	chr7_13432	agttgtagactgaatttcaag	21	4	10	1	0	15	unannotated_novel_miR
chr18_25013_mature	chr18_25013	gatgcgcgtcgtctgtctcac	21	1	5	3	6	15	unannotated_novel_miR
chr1_91_mature	chr1_91	tcactgggggtgaaggaccca	21	1	12	2	0	15	unannotated_novel_miR
chr13_20426_mature	chr13_20426	tctggggttgtgggcagtggc	21	2	2	7	4	15	unannotated_novel_miR
chr3_7447_star	chr3_7447	gtatagcaggaactagggaat	21	6	8	1	0	15	unannotated_novel_miR
chr11_18595_mature	chr11_18595	ccatcgatgctgggactcgcc	21	8	4	3	0	15	unannotated_novel_miR
chr14_21450_mature	chr14_21450	aaacagggcggtccatgggaa	21	0	3	5	7	15	unannotated_novel_miR
chr9_16671_star	chr9_16671	gcctgaaatccagagccaga	20	7	7	1	0	15	unannotated_novel_miR
chr23_29006_star	chr23_29006	cctcctggagcccctggcct	20	3	11	1	0	15	unannotated_novel_miR
chr7_13415_mature	chr7_13415	aatgtacttgtggagttgga	20	3	1	2	9	15	unannotated_novel_miR
chr20_26973_mature	chr20_26973	tagccagttggggaagaatg	20	5	6	2	2	15	unannotated_novel_miR
chr4_10247_star	chr4_10247	ttaaaaggagcagtcatcaa	20	10	5	0	0	15	unannotated_novel_miR
chr3_9036_mature	chr3_9036	gcagctgctgagcgagcccg	20	7	3	1	4	15	unannotated_novel_miR
chr26_31043_mature	chr26_31043	tctaaccaccggaccacctt	20	7	7	0	1	15	unannotated_novel_miR
chr2_3231_star	chr2_3231	gcatagggttttagattcag	20	10	5	0	0	15	unannotated_novel_miR
chr11_18890_mature	chr11_18890	tgagctctctgcctgcccag	20	5	8	1	1	15	unannotated_novel_miR
chr13_20394_star	chr13_20394	tttgagctgggaggggaag	19	1	4	6	4	15	unannotated_novel_miR
chr7_14012_star	chr7_14012	aaccttaaagagtccacca	19	9	6	0	0	15	unannotated_novel_miR
chr10_17296_star	chr10_17296	ccactaaactggggaaacc	19	9	4	2	0	15	unannotated_novel_miR
chr18_24697_mature	chr18_24697	ctcggggagactttgcgac	19	6	9	0	0	15	unannotated_novel_miR
chr6_12338_mature	chr6_12338	agagactaataatgacaag	19	6	9	0	0	15	unannotated_novel_miR
chr16_23638_mature	chr16_23638	gtagctgtagacttcaggc	19	10	5	0	0	15	unannotated_novel_miR
chr14_21934_star	chr14_21934	tgaggtgggaggtggggag	19	6	5	4	0	15	unannotated_novel_miR
chr3_6589_mature	chr3_6589	cagaaggggagttggagc	18	3	1	11	0	15	unannotated_novel_miR
chr4_10247_mature	chr4_10247	tgagaatgccctctaaat	18	14	1	0	0	15	unannotated_novel_miR
chr1_1626_mature	chr1_1626	cctggaagggaggacctc	18	9	6	0	0	15	unannotated_novel_miR
chr2_6077_mature	chr2_6077	tctgactcagagtacttc	18	3	8	2	2	15	unannotated_novel_miR
chr26_30972_mature	chr26_30972	gaacatgatgattgggaa	18	4	10	1	0	15	unannotated_novel_miR
chr1_427_star	chr1_427	ccgttagttccaccacctaagtttc	25	2	12	0	0	14	unannotated_novel_miR
chr26_31088_star	chr26_31088	gggggcttcaaggccagcttggac	24	6	8	0	0	14	unannotated_novel_miR
chr13_20648_star	chr13_20648	tggcacctgggatcttttcatcgt	24	5	5	2	2	14	unannotated_novel_miR
chr23_28792_mature	chr23_28792	acatttgtagggcttttctccagt	24	4	10	0	0	14	unannotated_novel_miR
chr6_12502_star	chr6_12502	tttggataaataccctggagtgga	24	7	7	0	0	14	unannotated_novel_miR
chrx_31543_star	chrx_31543	ttttgtgtatggtgttagggagt	23	5	7	2	0	14	unannotated_novel_miR
chr7_13883_mature	chr7_13883	gttggtgtcacacggtactctct	23	4	10	0	0	14	unannotated_novel_miR
chr2_5640_star	chr2_5640	tgagtctgatggggcggtgtgt	22	6	3	4	1	14	unannotated_novel_miR
chr3_9003_mature	chr3_9003	aaaagttcatttgtggtttttc	22	2	11	0	1	14	unannotated_novel_miR
chr11_18946_star	chr11_18946	gccacgggagctgacccagtgc	22	6	8	0	0	14	unannotated_novel_miR
chr7_13713_mature	chr7_13713	gacctctgtgcttcagtagctc	22	3	10	1	0	14	unannotated_novel_miR
chr6_13258_mature	chr6_13258	ctgtctttccctcccttctttc	22	3	6	3	2	14	unannotated_novel_miR
chr3_7291_star	chr3_7291	ggatcttcttcttccctttcta	22	11	2	0	1	14	unannotated_novel_miR
chr15_22700_mature	chr15_22700	agcaggctgccaacaagaaaca	22	7	4	1	2	14	unannotated_novel_miR
chr3_8105_star	chr3_8105	gctcccgggagcggggccgcgg	22	6	8	0	0	14	unannotated_novel_miR
chr26_30917_star	chr26_30917	aggcctctcctgttgccgagcc	22	8	4	1	1	14	unannotated_novel_miR
chr2_3319_star	chr2_3319	ataactctccggatcagtttc	21	3	11	0	0	14	unannotated_novel_miR
chr14_21687_star	chr14_21687	acaccctgctcagcttcagaa	21	5	4	4	1	14	unannotated_novel_miR
chr11_18057_mature	chr11_18057	ttaatttttgcaaggcttttc	21	4	7	1	2	14	unannotated_novel_miR
chr18_25310_mature	chr18_25310	tcgcaacacagttccaaccga	21	2	11	1	0	14	unannotated_novel_miR
chr15_23005_mature	chr15_23005	tcctgagtggaagaagaaggt	21	7	5	1	1	14	unannotated_novel_miR
chr6_12900_star	chr6_12900	cttgagtgtcaaagtggttaa	21	2	12	0	0	14	unannotated_novel_miR
chr26_30715_mature	chr26_30715	aagtcggaaagaggtggaagg	21	2	3	4	5	14	unannotated_novel_miR
chr14_21179_mature	chr14_21179	caaggaacagccagcgcccgg	21	7	5	0	2	14	unannotated_novel_miR
chr24_29739_star	chr24_29739	ctcctcagagctggcgtgtt	20	8	2	2	2	14	unannotated_novel_miR
chr19_25788_mature	chr19_25788	tgcgagtgggatcggagcga	20	1	2	6	5	14	unannotated_novel_miR
chr7_13416_mature	chr7_13416	aatgtacttgtggagttgga	20	1	3	2	8	14	unannotated_novel_miR
chr11_18465_mature	chr11_18465	atggggtaaggatggagagg	20	1	0	6	7	14	unannotated_novel_miR
chr25_30470_star	chr25_30470	tgcagagcatgggctccagg	20	3	8	3	0	14	unannotated_novel_miR
chr2_5425_mature	chr2_5425	tgtatgcaactcattggatg	20	2	12	0	0	14	unannotated_novel_miR
chr17_24386_mature	chr17_24386	ccccctctgacacatccgtg	20	4	9	1	0	14	unannotated_novel_miR
chr1_1951_mature	chr1_1951	tccggagtaagatggctgc	19	3	2	6	3	14	unannotated_novel_miR
chr1_2265_mature	chr1_2265	agggactaccctggcacgc	19	7	3	2	2	14	unannotated_novel_miR
chr24_29527_mature	chr24_29527	tcagcccttattgcctgag	19	11	2	1	0	14	unannotated_novel_miR
chr11_17919_mature	chr11_17919	acagtaatttgcttattgg	19	0	0	0	14	14	unannotated_novel_miR
chr16_23632_star	chr16_23632	tgctttgtcatctttgtc	18	4	4	0	6	14	unannotated_novel_miR
chr1_757_star	chr1_757	gttgaccggccatgggca	18	7	6	1	0	14	unannotated_novel_miR
chr8_14922_mature	chr8_14922	agtcctggtgtctgagtg	18	6	8	0	0	14	unannotated_novel_miR
chr2_5610_mature	chr2_5610	ccccacccctccgccccc	18	9	4	1	0	14	unannotated_novel_miR
chr15_22579_star	chr15_22579	ccccatcgtaactagaga	18	6	7	1	0	14	unannotated_novel_miR
chr3_6724_mature	chr3_6724	gatcagatgggctactgg	18	8	5	1	0	14	unannotated_novel_miR
chr19_25453_mature	chr19_25453	accggctctgagaaaggc	18	1	9	3	1	14	unannotated_novel_miR
chr2_4889_mature	chr2_4889	caaccgggatttcagtgaacaagg	24	9	4	0	0	13	unannotated_novel_miR
chr8_15414_mature	chr8_15414	tttaaaaaaggttctggcatttga	24	8	4	1	0	13	unannotated_novel_miR
chr2_3855_mature	chr2_3855	ctggtgactgacgttttactgttt	24	10	3	0	0	13	unannotated_novel_miR
chr15_22964_mature	chr15_22964	atctgtgggcgtggcttttgcctc	24	6	6	0	1	13	unannotated_novel_miR
chr8_14870_star	chr8_14870	aatagataatcaacaaagaccta	23	6	6	1	0	13	unannotated_novel_miR
chr9_16638_star	chr9_16638	cctcctcatcttccttatcagta	23	3	6	3	1	13	unannotated_novel_miR
chr2_4910_mature	chr2_4910	gccgggctttccagtgtcggggc	23	5	8	0	0	13	unannotated_novel_miR
chr1_416_mature	chr1_416	aaagctgactgactagttaaaag	23	6	7	0	0	13	unannotated_novel_miR
chr25_30074_star	chr25_30074	ggttggttgggtttctgttcctg	23	7	4	2	0	13	unannotated_novel_miR
chr14_21215_star	chr14_21215	tgtctttccttcctggcctcagt	23	6	5	0	2	13	unannotated_novel_miR
chr21_27318_star	chr21_27318	gtgattcgaaggtggggatgga	22	2	11	0	0	13	unannotated_novel_miR
chr5_10919_star	chr5_10919	tagagggtccctgtggtcacaa	22	1	5	3	4	13	unannotated_novel_miR
chr1_1153_mature	chr1_1153	acttggcagttcttgctctgtg	22	2	11	0	0	13	unannotated_novel_miR
chr2_4635_star	chr2_4635	agtcgggaggcggcggcggaag	22	2	5	3	3	13	unannotated_novel_miR
chr26_30715_star	chr26_30715	cttcctctcgggcaaagtcttg	22	6	5	2	0	13	unannotated_novel_miR
chr11_18187_mature	chr11_18187	gtgctcctggctgtcagctggc	22	8	5	0	0	13	unannotated_novel_miR
chr17_23990_mature	chr17_23990	cggggaggtaggcagagccgga	22	0	1	8	4	13	unannotated_novel_miR
chr13_20306_star	chr13_20306	tgcacagagtatattatggaaa	22	2	11	0	0	13	unannotated_novel_miR
chr3_6505_mature	chr3_6505	cccaggtcttctgtgcccggct	22	4	7	2	0	13	unannotated_novel_miR
chr3_8397_star	chr3_8397	aaaaggtcgtttgggttttcc	21	2	1	7	3	13	unannotated_novel_miR
chr11_18852_star	chr11_18852	aggaagtgaggaaggagccag	21	2	5	4	2	13	unannotated_novel_miR
chr14_21654_star	chr14_21654	tcaggagttggggatggggtg	21	5	1	5	2	13	unannotated_novel_miR
chr1_720_star	chr1_720	caacattctcaacccctaggc	21	10	3	0	0	13	unannotated_novel_miR
chr11_17958_mature	chr11_17958	cacaggttttgcttccatcac	21	6	5	2	0	13	unannotated_novel_miR
chr11_18706_mature	chr11_18706	ttaatttttgcaaggcttttc	21	10	3	0	0	13	unannotated_novel_miR
chr11_18057_star	chr11_18057	aaaagccttgcaaaaattaat	21	3	10	0	0	13	unannotated_novel_miR
chr20_26834_mature	chr20_26834	ttttcactccctccttcgcag	21	5	5	1	2	13	unannotated_novel_miR
chr24_29886_star	chr24_29886	agccagagtggccaccccggt	21	3	7	3	0	13	unannotated_novel_miR
chr3_8258_mature	chr3_8258	ttacagcccggggaaactgga	21	7	6	0	0	13	unannotated_novel_miR
chr1_142_mature	chr1_142	cattgctcgcttggtccacag	21	4	1	4	4	13	unannotated_novel_miR
chr1_2265_star	chr1_2265	cgggcatgggtttgatccctc	21	5	6	1	1	13	unannotated_novel_miR
chr8_15369_mature	chr8_15369	ttatgtgaagtggtgggctgt	21	3	6	0	4	13	unannotated_novel_miR
chr2_5178_star	chr2_5178	tacttaaatggcaggcctgag	21	3	6	0	4	13	unannotated_novel_miR
chr17_24552_star	chr17_24552	tgtgcttcagtggctttgcac	21	3	10	0	0	13	unannotated_novel_miR
chr9_15821_mature	chr9_15821	tttcactgtagaggatgcaag	21	4	4	4	1	13	unannotated_novel_miR
chr2_4631_star	chr2_4631	tggaatcctcataagttactg	21	7	6	0	0	13	unannotated_novel_miR
chr22_28520_star	chr22_28520	aatgttcattcaggtttttc	20	3	7	3	0	13	unannotated_novel_miR
chrx_32710_star	chrx_32710	ctgcactcaggatctttgat	20	8	3	0	2	13	unannotated_novel_miR
chr3_8281_star	chr3_8281	aaatccaaacaaactttttg	20	4	2	4	3	13	unannotated_novel_miR
chr2_3725_star	chr2_3725	gagacccctcacttcctctg	20	4	7	1	1	13	unannotated_novel_miR
chr11_18173_mature	chr11_18173	ctggagcatggagggaactt	20	1	1	8	3	13	unannotated_novel_miR
chr5_12078_star	chr5_12078	ggagacagtttggaggttc	19	9	4	0	0	13	unannotated_novel_miR
chr1_1602_star	chr1_1602	gcggggacagggtcggctc	19	2	0	7	4	13	unannotated_novel_miR
chr3_7350_star	chr3_7350	ttctgaccctgccactaac	19	5	7	1	0	13	unannotated_novel_miR
chrx_31972_mature	chrx_31972	ttaataggaatataaaata	19	4	9	0	0	13	unannotated_novel_miR
chr2_3806_star	chr2_3806	gaagtggatggacctagaa	19	6	6	0	1	13	unannotated_novel_miR
chr5_11582_star	chr5_11582	tgggaggagttgggaaaag	19	2	1	9	1	13	unannotated_novel_miR
chr15_22123_star	chr15_22123	taaattatacctttgtaa	18	6	4	2	1	13	unannotated_novel_miR
chr1_2415_mature	chr1_2415	agaaatgtaagggttgat	18	1	0	11	1	13	unannotated_novel_miR
chrx_31462_star	chrx_31462	attctactaatttacatt	18	4	7	2	0	13	unannotated_novel_miR
chr3_7083_mature	chr3_7083	cacaagctttactcaacc	18	8	5	0	0	13	unannotated_novel_miR
chr11_18711_mature	chr11_18711	cccagggctggggaaggc	18	1	6	4	2	13	unannotated_novel_miR
chr1_1273_mature	chr1_1273	gaagttccctctcagaag	18	4	7	2	0	13	unannotated_novel_miR
chr8_15250_star	chr8_15250	caaagttctagagataaa	18	8	4	0	1	13	unannotated_novel_miR
chr3_7561_star	chr3_7561	ttggaacttccctcgtggtccagagg	26	7	5	0	0	12	unannotated_novel_miR
chr2_6100_star	chr2_6100	ctttgctgaaggctctctgtgttgga	26	6	6	0	0	12	unannotated_novel_miR
chr11_18695_star	chr11_18695	cgcaggtgaaggcccggagcggctc	25	7	5	0	0	12	unannotated_novel_miR
chr3_7188_star	chr3_7188	ccaggggctgaatctaggccccct	24	4	7	1	0	12	unannotated_novel_miR
chr20_26428_star	chr20_26428	ccagccttgtcatcggcccagagg	24	7	3	2	0	12	unannotated_novel_miR
chr15_22860_star	chr15_22860	tgtgaacttgataggagctggtt	23	5	5	0	2	12	unannotated_novel_miR
chr3_6782_mature	chr3_6782	ttacacaatctggcttagtggag	23	9	3	0	0	12	unannotated_novel_miR
chr9_15876_mature	chr9_15876	tgggctggagctggacctggcat	23	4	4	1	3	12	unannotated_novel_miR
chr10_17390_mature	chr10_17390	ttcattgactgttctttttctag	23	6	6	0	0	12	unannotated_novel_miR
chr3_7746_star	chr3_7746	gtagccatgcgtcccgggaaac	22	6	6	0	0	12	unannotated_novel_miR
chr2_5865_star	chr2_5865	cagaaagcacattcaagatttt	22	7	5	0	0	12	unannotated_novel_miR
chr21_27195_star	chr21_27195	aaaaatgttcattcgggtttct	22	8	4	0	0	12	unannotated_novel_miR
chr9_15878_star	chr9_15878	ctcagccccaacccgagcttct	22	2	10	0	0	12	unannotated_novel_miR
chr15_22410_star	chr15_22410	gcttgagaagcattttagatgg	22	7	5	0	0	12	unannotated_novel_miR
chr6_12604_mature	chr6_12604	acagagaactgggtattggtgt	22	8	4	0	0	12	unannotated_novel_miR
chr12_19214_star	chr12_19214	agggctgaccagtccccaagga	22	3	8	1	0	12	unannotated_novel_miR
chrx_32281_star	chrx_32281	agcaaaataagcaaatggaaa	21	6	6	0	0	12	unannotated_novel_miR
chr1_842_star	chr1_842	aaagagttctctcatgttttt	21	6	6	0	0	12	unannotated_novel_miR
chr2_5513_star	chr2_5513	aagagtgtttgccgatttacc	21	5	1	3	3	12	unannotated_novel_miR
chr2_3718_star	chr2_3718	aaaacccagatgagctttttg	21	6	4	0	2	12	unannotated_novel_miR
chr18_25348_star	chr18_25348	ggcagtcagatattgtttaac	21	8	2	2	0	12	unannotated_novel_miR
chr4_10613_mature	chr4_10613	atggagatggtgcctactgca	21	1	2	4	5	12	unannotated_novel_miR
chr2_3523_star	chr2_3523	tccatgtcttcatttttcagt	21	7	3	2	0	12	unannotated_novel_miR
chr7_13683_mature	chr7_13683	aaaaacccagatgaaattttt	21	5	7	0	0	12	unannotated_novel_miR
chr5_10898_star	chr5_10898	aaaatcagtctggttgagaac	21	6	6	0	0	12	unannotated_novel_miR
chr14_21616_star	chr14_21616	gctgcgcttgaggcggtgctg	21	3	7	1	1	12	unannotated_novel_miR
chr10_17383_mature	chr10_17383	attcttttgtgtattgtgggc	21	3	3	2	4	12	unannotated_novel_miR
chr4_9873_star	chr4_9873	cagggagtgggggtggggctg	21	6	5	1	0	12	unannotated_novel_miR
chr19_26126_mature	chr19_26126	tgctggctgccttgtcttgaa	21	6	6	0	0	12	unannotated_novel_miR
chr13_20786_mature	chr13_20786	agaactctagattaataatgt	21	7	5	0	0	12	unannotated_novel_miR
chr26_30917_mature	chr26_30917	gctcggtagctgtgatgcgcg	21	1	1	3	7	12	unannotated_novel_miR
chr21_27309_mature	chr21_27309	ttaaccaagagttgcgcacac	21	8	4	0	0	12	unannotated_novel_miR
chr22_28572_mature	chr22_28572	tgagggactactgtgtgccag	21	1	0	0	11	12	unannotated_novel_miR
chr5_11631_star	chr5_11631	caacaagtcacagcttcctc	20	4	6	2	0	12	unannotated_novel_miR
chrx_31987_star	chrx_31987	ctcctgcctacccctggcct	20	1	4	7	0	12	unannotated_novel_miR
chr5_11932_mature	chr5_11932	gcgggctcttgagttaggcg	20	1	1	1	9	12	unannotated_novel_miR
chr21_27833_star	chr21_27833	cctcagaccttcctttgttc	20	2	9	1	0	12	unannotated_novel_miR
chr4_9870_star	chr4_9870	cccttcctccctggcaggtg	20	7	3	1	1	12	unannotated_novel_miR
chr25_30246_star	chr25_30246	actcaggccccctcttccag	20	5	3	1	3	12	unannotated_novel_miR
chr19_25830_mature	chr19_25830	gtggggacctctcatgtctg	20	4	8	0	0	12	unannotated_novel_miR
chr4_10092_mature	chr4_10092	agtgatcaggactcacggat	20	3	5	2	2	12	unannotated_novel_miR
chr12_19494_mature	chr12_19494	gttggcactgtcactgactg	20	5	7	0	0	12	unannotated_novel_miR
chr15_22945_mature	chr15_22945	cttctttcgtcgcggcgccc	20	8	3	1	0	12	unannotated_novel_miR
chr9_16433_mature	chr9_16433	actctgaggaagagctggcg	20	4	6	1	1	12	unannotated_novel_miR
chr2_5247_mature	chr2_5247	ttgtcacatgaaacctctca	20	7	5	0	0	12	unannotated_novel_miR
chr13_20502_star	chr13_20502	gcctgtcctcttcccagaac	20	6	5	0	1	12	unannotated_novel_miR
chr1_2205_mature	chr1_2205	tttttttctctgaagcaac	19	4	8	0	0	12	unannotated_novel_miR
chr10_16916_star	chr10_16916	ttatcagctgtaaagttgt	19	6	6	0	0	12	unannotated_novel_miR
chr1_2792_star	chr1_2792	cacagtctataattccact	19	2	10	0	0	12	unannotated_novel_miR
chr22_28606_mature	chr22_28606	aatgtttatggctgttttg	19	6	6	0	0	12	unannotated_novel_miR
chr13_20505_mature	chr13_20505	agcccctgcctgggcccgg	19	5	7	0	0	12	unannotated_novel_miR
chr4_10407_mature	chr4_10407	cctgcaggctcttctgttg	19	6	6	0	0	12	unannotated_novel_miR
chr5_10830_mature	chr5_10830	gggttggccaaaaggttca	19	3	9	0	0	12	unannotated_novel_miR
chr2_3326_star	chr2_3326	atctcaaattcaacattt	18	2	9	1	0	12	unannotated_novel_miR
chr4_10284_star	chr4_10284	ggagaaagagagggagag	18	6	6	0	0	12	unannotated_novel_miR
chr12_18999_star	chr12_18999	gcaagcccccggggcagt	18	1	7	3	1	12	unannotated_novel_miR
chrx_32110_mature	chrx_32110	ttaacattcagattcaga	18	7	5	0	0	12	unannotated_novel_miR
chr9_16685_mature	chr9_16685	gagcagacaggactggaa	18	4	1	6	1	12	unannotated_novel_miR
chr3_8080_mature	chr3_8080	acttgggttattgtgctc	18	10	2	0	0	12	unannotated_novel_miR
chr3_9193_star	chr3_9193	gacctcgcccctccaccg	18	0	1	11	0	12	unannotated_novel_miR
chr26_30953_star	chr26_30953	taacactgtcttaaagca	18	6	6	0	0	12	unannotated_novel_miR
chrx_31834_mature	chrx_31834	gagaacaagtacaagcag	18	7	5	0	0	12	unannotated_novel_miR
chr4_10485_star	chr4_10485	gcggcggagagcccacgg	18	4	4	4	0	12	unannotated_novel_miR
chr20_27070_mature	chr20_27070	tcagagactgaactgaga	18	6	4	1	1	12	unannotated_novel_miR
chr3_7362_mature	chr3_7362	ccgaggagctggcggaga	18	6	6	0	0	12	unannotated_novel_miR
chr17_24531_star	chr17_24531	cacgcctctcccccccac	18	3	8	1	0	12	unannotated_novel_miR
chr2_5701_star	chr2_5701	tataatcacaagggatat	18	4	7	0	1	12	unannotated_novel_miR
chr6_12302_mature	chr6_12302	ttttgtttgtttgttttt	18	8	3	1	0	12	unannotated_novel_miR
chrx_32824_star	chrx_32824	attctgaagctgtgaaatgaagagc	25	8	3	0	0	11	unannotated_novel_miR
chr1_1115_star	chr1_1115	cagtccggtcccgcggtgtctccg	24	2	6	0	3	11	unannotated_novel_miR
chr3_9327_star	chr3_9327	gcggggcctctgccggaccgtcac	24	2	8	1	0	11	unannotated_novel_miR
chr11_18115_star	chr11_18115	ggcggaggggtaggaggagttgga	24	1	5	3	2	11	unannotated_novel_miR
chr18_24697_star	chr18_24697	tcggacggagtaagcgccctgtac	24	9	1	1	0	11	unannotated_novel_miR
chrx_32113_star	chrx_32113	gctttaaagttggttgattagcaa	24	4	7	0	0	11	unannotated_novel_miR
chr3_6607_mature	chr3_6607	acatttgtagggcttttctccagt	24	6	5	0	0	11	unannotated_novel_miR
chr12_19901_star	chr12_19901	ttatgacgtgggagatctagttc	23	7	4	0	0	11	unannotated_novel_miR
chr13_20894_mature	chr13_20894	acctcgcagggctgagtggggat	23	1	1	6	3	11	unannotated_novel_miR
chr19_25830_star	chr19_25830	agtcctgagtggtcccttaagct	23	3	8	0	0	11	unannotated_novel_miR
chr25_30227_mature	chr25_30227	tttgccctcttccttttgtccag	23	2	8	0	1	11	unannotated_novel_miR
chr8_15746_mature	chr8_15746	tcgggctcatctctggggtgctg	23	3	6	0	2	11	unannotated_novel_miR
chr14_21966_star	chr14_21966	cacctgggcccggccgggcaagg	23	5	4	2	0	11	unannotated_novel_miR
chr16_23160_star	chr16_23160	tactgtatgaaaaggacttcaa	22	3	8	0	0	11	unannotated_novel_miR
chr14_21160_mature	chr14_21160	gagagggactgttgagaagatg	22	5	6	0	0	11	unannotated_novel_miR
chr5_10965_mature	chr5_10965	cctgcgcccgaagcccagcctt	22	1	1	1	8	11	unannotated_novel_miR
chr6_12802_star	chr6_12802	gtcatagttcactgtcattact	22	8	2	1	0	11	unannotated_novel_miR
chr13_20814_star	chr13_20814	ttctctggtctgtctttttaag	22	5	6	0	0	11	unannotated_novel_miR
chr9_16655_mature	chr9_16655	acagcaggaggtgagtgacggg	22	6	3	2	0	11	unannotated_novel_miR
chr16_23197_mature	chr16_23197	tctgagctctctgcatggacca	22	4	6	0	1	11	unannotated_novel_miR
chr3_7100_mature	chr3_7100	tgtatgaattcttattttattt	22	5	5	1	0	11	unannotated_novel_miR
chr3_8919_mature	chr3_8919	tgctgcctggaccgagcctgag	22	5	5	0	1	11	unannotated_novel_miR
chr26_31133_star	chr26_31133	gtctgcaggtccgatggcagga	22	1	4	5	1	11	unannotated_novel_miR
chr3_8011_mature	chr3_8011	ttcagagaccgtctgttttagg	22	3	8	0	0	11	unannotated_novel_miR
chr3_6891_star	chr3_6891	ttatgacttatagtaacttggt	22	9	2	0	0	11	unannotated_novel_miR
chr1_2689_star	chr1_2689	gttgtcgttccccctgctaaa	21	6	4	1	0	11	unannotated_novel_miR
chr14_21231_star	chr14_21231	gtagggagaagatggaggttc	21	4	7	0	0	11	unannotated_novel_miR
chr1_1116_mature	chr1_1116	gcggcccgcgggctcggatgc	21	4	1	1	5	11	unannotated_novel_miR
chr18_25385_star	chr18_25385	tcactgggcatcctctgcttt	21	2	6	0	3	11	unannotated_novel_miR
chr20_26973_star	chr20_26973	attgttctccaacctggctct	21	6	3	1	1	11	unannotated_novel_miR
chr3_6541_mature	chr3_6541	agggcagctggaggaggtcag	21	1	1	7	2	11	unannotated_novel_miR
chr2_4635_mature	chr2_4635	gaccgcgctctctcccggcag	21	0	1	3	7	11	unannotated_novel_miR
chr4_9807_mature	chr4_9807	ttgctgtgacctgtctgagga	21	0	4	3	4	11	unannotated_novel_miR
chr21_27237_star	chr21_27237	tgagagacatgatcttgtttt	21	5	6	0	0	11	unannotated_novel_miR
chr4_10683_mature	chr4_10683	actgctggaaccaagggaagc	21	6	0	4	1	11	unannotated_novel_miR
chr3_8080_star	chr3_8080	agcataaggctggcccttgaa	21	3	8	0	0	11	unannotated_novel_miR
chr20_26820_mature	chr20_26820	ctggtggtaagccacagcttt	21	6	5	0	0	11	unannotated_novel_miR
chr2_5611_mature	chr2_5611	agtgaaatgtgcagctctggc	21	5	5	1	0	11	unannotated_novel_miR
chr11_18814_mature	chr11_18814	tgtgtaaggcaatttggcaag	21	1	4	5	1	11	unannotated_novel_miR
chr11_17956_mature	chr11_17956	gaatcatggaataaagaagcc	21	4	7	0	0	11	unannotated_novel_miR
chr22_28179_star	chr22_28179	agttctggatgaagctcagga	21	5	6	0	0	11	unannotated_novel_miR
chr3_7106_mature	chr3_7106	cctgtcgcctttgcagtgggg	21	10	1	0	0	11	unannotated_novel_miR
chr10_17365_mature	chr10_17365	aacacggagtcagaactggct	21	4	5	2	0	11	unannotated_novel_miR
chr21_27309_star	chr21_27309	tgtgggcaggccttggtgttc	21	4	7	0	0	11	unannotated_novel_miR
chr12_19236_mature	chr12_19236	acatagagtgggaagcaggct	21	2	0	6	3	11	unannotated_novel_miR
chr11_18835_star	chr11_18835	gactgtccaggtttcagaca	20	5	6	0	0	11	unannotated_novel_miR
chr22_28417_mature	chr22_28417	agtgggaggtgacccaattc	20	5	6	0	0	11	unannotated_novel_miR
chr3_8192_mature	chr3_8192	gtttattgaactttctaggt	20	6	3	1	1	11	unannotated_novel_miR
chr7_14089_mature	chr7_14089	aggtaccacatcctaaagac	20	6	5	0	0	11	unannotated_novel_miR
chr19_26012_mature	chr19_26012	catctggaaagctgttgaac	20	4	5	1	1	11	unannotated_novel_miR
chr12_19776_star	chr12_19776	aggcttccactcaccttggc	20	6	5	0	0	11	unannotated_novel_miR
chr16_23154_mature	chr16_23154	aagggatgagcagatttctc	20	4	5	2	0	11	unannotated_novel_miR
chr1_873_mature	chr1_873	ccctcggtgagaacgccttc	20	6	3	1	1	11	unannotated_novel_miR
chr5_11488_star	chr5_11488	cagtagactttaaagactat	20	5	2	4	0	11	unannotated_novel_miR
chr24_29565_star	chr24_29565	ccagacggactctctgctcc	20	4	5	2	0	11	unannotated_novel_miR
chr2_3307_mature	chr2_3307	aacttaacatgagcaatttc	20	3	7	1	0	11	unannotated_novel_miR
chr13_20398_mature	chr13_20398	cctggcttcctctctctgac	20	4	7	0	0	11	unannotated_novel_miR
chr13_20828_star	chr13_20828	tgggggagccagtgggagac	20	8	3	0	0	11	unannotated_novel_miR
chr1_2128_star	chr1_2128	ctggcccgccccgctccag	19	2	6	2	1	11	unannotated_novel_miR
chr18_24997_star	chr18_24997	tgatttagcatcttccacg	19	7	2	2	0	11	unannotated_novel_miR
chrx_32110_star	chrx_32110	taaaattaaaaatgttaat	19	5	6	0	0	11	unannotated_novel_miR
chr6_12675_mature	chr6_12675	aagtgtgggagacatgggc	19	7	2	2	0	11	unannotated_novel_miR
chr8_15698_mature	chr8_15698	tacgtgtgtaccgtatctt	19	7	3	1	0	11	unannotated_novel_miR
chr9_16697_mature	chr9_16697	tccttggtgaacttctgag	19	9	2	0	0	11	unannotated_novel_miR
chr23_28989_mature	chr23_28989	ttgatacttgtagaatcta	19	3	7	0	1	11	unannotated_novel_miR
chr6_13256_mature	chr6_13256	tcagagattctggaggatg	19	4	4	3	0	11	unannotated_novel_miR
chr23_28738_mature	chr23_28738	gtgaggactgagatgcagc	19	3	7	0	1	11	unannotated_novel_miR
chr1_3085_mature	chr1_3085	ttgactcaggatttaaaaa	19	4	5	0	2	11	unannotated_novel_miR
chr2_3173_star	chr2_3173	tgtttttctttctcaagtt	19	7	4	0	0	11	unannotated_novel_miR
chr9_16543_mature	chr9_16543	ccaaagaagataaatatga	19	9	1	1	0	11	unannotated_novel_miR
chr12_19482_mature	chr12_19482	agggctgagggacgggcgg	19	5	3	3	0	11	unannotated_novel_miR
chr6_12550_star	chr6_12550	atctcaaattcaacattt	18	4	7	0	0	11	unannotated_novel_miR
chr18_24766_star	chr18_24766	ccagtggaattgagaaca	18	5	6	0	0	11	unannotated_novel_miR
chr1_264_star	chr1_264	gttcttttgttttctgca	18	3	8	0	0	11	unannotated_novel_miR
chr11_18435_star	chr11_18435	ccctggttccctggtcac	18	3	8	0	0	11	unannotated_novel_miR
chr15_22778_star	chr15_22778	tcaattcagtgagcttgc	18	8	3	0	0	11	unannotated_novel_miR
chr17_24312_mature	chr17_24312	actttgagttatagttcc	18	7	4	0	0	11	unannotated_novel_miR
chr20_26748_mature	chr20_26748	gctctgaatctctgtgtt	18	4	7	0	0	11	unannotated_novel_miR
chr19_26065_mature	chr19_26065	ttaggtagataagagaac	18	7	2	2	0	11	unannotated_novel_miR
chr12_20048_mature	chr12_20048	gcgacctgtgttctctct	18	4	7	0	0	11	unannotated_novel_miR
chr6_12366_mature	chr6_12366	ctgtagcagtttcagccc	18	4	6	1	0	11	unannotated_novel_miR
chr12_19334_mature	chr12_19334	tgatcagccacattggga	18	8	3	0	0	11	unannotated_novel_miR
chr2_3393_star	chr2_3393	cgccagacggaaagcatcagtgatca	26	7	3	0	0	10	unannotated_novel_miR
chrx_31832_star	chrx_31832	ctttgattttgcccaagccacatac	25	6	4	0	0	10	unannotated_novel_miR
chr7_14196_star	chr7_14196	gattgtctggagaagagagaggctg	25	3	3	2	2	10	unannotated_novel_miR
chr2_6480_star	chr2_6480	ggagcctcttgcatttcttggagca	25	6	3	1	0	10	unannotated_novel_miR
chr12_19876_star	chr12_19876	ggatcagtccctcagtcttgctggt	25	6	4	0	0	10	unannotated_novel_miR
chr3_8274_star	chr3_8274	agtctttcaaagtacttttttttt	24	4	4	1	1	10	unannotated_novel_miR
chr12_19377_star	chr12_19377	catgatatatttaaagatggagag	24	6	4	0	0	10	unannotated_novel_miR
chr1_1057_star	chr1_1057	acagaattgtggcttcacagagga	24	4	5	1	0	10	unannotated_novel_miR
chr13_20906_star	chr13_20906	tgcctctatgaatccaactacttg	24	5	3	1	1	10	unannotated_novel_miR
chr3_8748_mature	chr3_8748	ggttgggtttggtcctttatgaat	24	5	4	0	1	10	unannotated_novel_miR
chr23_29205_star	chr23_29205	ccctgactagggatcaaacccag	23	3	6	0	1	10	unannotated_novel_miR
chr19_25965_star	chr19_25965	gcagctgtccagtctaccagatt	23	4	3	2	1	10	unannotated_novel_miR
chr3_7175_star	chr3_7175	cggcccacggctatttaaaccgc	23	0	7	1	2	10	unannotated_novel_miR
chr10_16981_star	chr10_16981	tggacggccagggtgtcctgaga	23	5	5	0	0	10	unannotated_novel_miR
chr2_5579_star	chr2_5579	tggccaggagacagataagcatg	23	2	7	1	0	10	unannotated_novel_miR
chr1_1057_mature	chr1_1057	ctaagtggaggcagagttctgat	23	5	5	0	0	10	unannotated_novel_miR
chr3_7022_mature	chr3_7022	aggcaggaggagtagaagctgta	23	1	6	3	0	10	unannotated_novel_miR
chr17_24388_star	chr17_24388	ggtgaggtggggtggctgcagcc	23	3	7	0	0	10	unannotated_novel_miR
chr1_1036_mature	chr1_1036	agaatacccaaaccacacaccag	23	2	4	0	4	10	unannotated_novel_miR
chr26_31133_mature	chr26_31133	caagagctgctttggaggggagt	23	8	2	0	0	10	unannotated_novel_miR
chr2_3627_star	chr2_3627	cctgatgcaatgattttatttgc	23	6	2	1	1	10	unannotated_novel_miR
chr21_27881_mature	chr21_27881	atgagaatgacaagcttggctg	22	1	7	2	0	10	unannotated_novel_miR
chrx_32770_star	chrx_32770	caggggtgggggagagagaaag	22	1	7	2	0	10	unannotated_novel_miR
chr6_12288_mature	chr6_12288	tagtctcagagactctgattta	22	6	4	0	0	10	unannotated_novel_miR
chr15_22408_star	chr15_22408	acaacacgcgtcagtcaggctc	22	2	7	0	1	10	unannotated_novel_miR
chr8_15514_star	chr8_15514	ttcccttgcgcatcagtccctt	22	3	7	0	0	10	unannotated_novel_miR
chr4_10641_mature	chr4_10641	gatctagaagtgaatctttatg	22	5	3	2	0	10	unannotated_novel_miR
chr7_13916_mature	chr7_13916	cactcaggtgaatataaattcc	22	0	5	5	0	10	unannotated_novel_miR
chr1_3154_mature	chr1_3154	ctcatgggagaacaaactgtga	22	7	3	0	0	10	unannotated_novel_miR
chr6_12481_mature	chr6_12481	aactctgttctgaaggcagttc	22	5	5	0	0	10	unannotated_novel_miR
chr17_24485_mature	chr17_24485	ttcaggcaagtgggccccaggc	22	5	5	0	0	10	unannotated_novel_miR
chr6_12536_star	chr6_12536	gagaattaagatcttccttcac	22	4	5	1	0	10	unannotated_novel_miR
chr14_21472_mature	chr14_21472	tccgggccccttgaatctcgaa	22	2	8	0	0	10	unannotated_novel_miR
chr24_29417_star	chr24_29417	aaaaggttcatttgggttctt	21	1	7	0	2	10	unannotated_novel_miR
chr2_4387_star	chr2_4387	aaaatctcaatgaaatttttg	21	5	5	0	0	10	unannotated_novel_miR
chr4_10190_star	chr4_10190	gtcgtatgtgtggcgccatct	21	1	1	2	6	10	unannotated_novel_miR
chr21_27148_mature	chr21_27148	cacaggttttgcttccatcac	21	3	4	0	3	10	unannotated_novel_miR
chr13_20106_mature	chr13_20106	cacaggttttgcttccatcac	21	3	7	0	0	10	unannotated_novel_miR
chr7_14058_mature	chr7_14058	tctgagacaggaggacaggtg	21	1	5	3	1	10	unannotated_novel_miR
chr26_30835_mature	chr26_30835	gccctgccgtgctctcgtcag	21	5	0	4	1	10	unannotated_novel_miR
chr3_6542_mature	chr3_6542	agggcagctggaggaggtcag	21	2	0	8	0	10	unannotated_novel_miR
chr11_18336_mature	chr11_18336	cctgcttgggctctcctctag	21	0	10	0	0	10	unannotated_novel_miR
chr15_22756_mature	chr15_22756	ctgacccatctctcaccccag	21	3	5	0	2	10	unannotated_novel_miR
chr3_6520_mature	chr3_6520	tcacctgtgcgtctcccccag	21	3	7	0	0	10	unannotated_novel_miR
chr5_11589_star	chr5_11589	aaaatcagtctggttgagaac	21	8	2	0	0	10	unannotated_novel_miR
chr5_10898_mature	chr5_10898	ttctcaaccagactgattttg	21	7	3	0	0	10	unannotated_novel_miR
chr14_21811_mature	chr14_21811	gccctgcagggcctggtcctt	21	5	5	0	0	10	unannotated_novel_miR
chr6_12380_mature	chr6_12380	actatccgtggcattttagtc	21	3	7	0	0	10	unannotated_novel_miR
chr10_16877_star	chr10_16877	ccacagagttctgggccctgc	21	4	6	0	0	10	unannotated_novel_miR
chr1_551_mature	chr1_551	tttgaggggaagatagaggaa	21	2	5	2	1	10	unannotated_novel_miR
chr24_29846_mature	chr24_29846	acggtcattgcagaagaaaag	21	5	3	2	0	10	unannotated_novel_miR
chr8_15421_mature	chr8_15421	agaagttccaaagcactctta	21	6	4	0	0	10	unannotated_novel_miR
chr10_17099_mature	chr10_17099	aaaagctggtaatctatagaa	21	3	7	0	0	10	unannotated_novel_miR
chr7_14128_mature	chr7_14128	aagatacagcttctttgacta	21	7	3	0	0	10	unannotated_novel_miR
chr2_4966_mature	chr2_4966	tcattaggatgttgtgagagg	21	3	2	1	4	10	unannotated_novel_miR
chr8_15610_mature	chr8_15610	aagcctaaatgaactttctgg	21	5	4	1	0	10	unannotated_novel_miR
chr7_13911_mature	chr7_13911	agccggagactggctctcaga	21	3	3	1	3	10	unannotated_novel_miR
chr1_1253_star	chr1_1253	gagcgcaatttccccaacctc	21	3	7	0	0	10	unannotated_novel_miR
chr15_22177_star	chr15_22177	cctaccagaaaaattcttgca	21	5	5	0	0	10	unannotated_novel_miR
chr15_22256_star	chr15_22256	tcaagtcaactccagtcctca	21	3	6	1	0	10	unannotated_novel_miR
chr14_21885_mature	chr14_21885	gagactcggtagaagtaacgc	21	1	1	2	6	10	unannotated_novel_miR
chr22_28571_mature	chr22_28571	tgagggactactgtgtgccag	21	3	2	1	4	10	unannotated_novel_miR
chr1_1526_mature	chr1_1526	tgtaaatgtttctctctgcag	21	3	5	1	1	10	unannotated_novel_miR
chr4_10018_star	chr4_10018	aaactcgtgtctgattcgtt	20	4	4	1	1	10	unannotated_novel_miR
chr11_18164_mature	chr11_18164	ctgggcggagaagggagggg	20	3	1	4	2	10	unannotated_novel_miR
chr4_9663_star	chr4_9663	aagaagtataaaaatcttgt	20	6	3	1	0	10	unannotated_novel_miR
chr4_9561_star	chr4_9561	tgctgatgatatactaggcc	20	3	7	0	0	10	unannotated_novel_miR
chr7_14288_mature	chr7_14288	cagtttaaatgtagattctt	20	8	2	0	0	10	unannotated_novel_miR
chr3_7094_mature	chr3_7094	agtagagactgtatgtggct	20	3	2	5	0	10	unannotated_novel_miR
chr2_6320_mature	chr2_6320	actagaattttctttgatgc	20	3	7	0	0	10	unannotated_novel_miR
chr25_30074_mature	chr25_30074	aagtgcaatctgaacgactt	20	2	8	0	0	10	unannotated_novel_miR
chr4_9387_mature	chr4_9387	tcagcctcccctctgcctgc	20	7	0	1	2	10	unannotated_novel_miR
chr14_21285_mature	chr14_21285	ttgaaatctgattggaccta	20	5	5	0	0	10	unannotated_novel_miR
chr6_12470_mature	chr6_12470	tatctttaaaagggcagtag	20	5	4	1	0	10	unannotated_novel_miR
chr1_543_mature	chr1_543	cactgactgtgggcatgtgt	20	3	5	2	0	10	unannotated_novel_miR
chr5_10995_mature	chr5_10995	tgcgggcacaggaaggcata	20	7	1	0	2	10	unannotated_novel_miR
chr1_304_star	chr1_304	tctcatacttcatttcaaga	20	7	3	0	0	10	unannotated_novel_miR
chr3_8723_star	chr3_8723	agacctcccaagcactgtg	19	6	4	0	0	10	unannotated_novel_miR
chr4_9740_star	chr4_9740	aatccattaattttaggaa	19	5	5	0	0	10	unannotated_novel_miR
chr5_11188_mature	chr5_11188	aaacaagagaggctgttga	19	2	5	2	1	10	unannotated_novel_miR
chr24_29616_star	chr24_29616	gcacaggccttctaagatg	19	2	7	1	0	10	unannotated_novel_miR
[truncated: 397 more rows]

## Sheet: Sheet1
miRNAName	miRNApreName	mirSequence	miR sequence length	A3Y	A40	F110	F90	Total	Category
chr3_8968_star@@bta-miR-2432	chr3_8968	acctctaagtctagaacccctctg	24	0	5	0	0	5	novel_bta-miR
chr2_4247_mature@@bta-miR-2285t	chr2_4247	aaaaatctgcatgaactttgtgg	23	1	4	0	0	5	novel_bta-miR
chr11_18223_mature@@bta-miR-2285n	chr11_18223	gaaaaacccgaatgagcttttg	22	1	3	1	0	5	novel_bta-miR
chr10_16889_star@@bta-miR-2285c	chr10_16889	aaaacgtttgttcaggttgta	21	1	4	0	0	5	novel_bta-miR
chr11_18892_star@@bta-miR-2285n	chr11_18892	caaaagctcattcgggttttt	21	0	5	0	0	5	novel_bta-miR
chr25_30595_star@@bta-miR-2284y	chr25_30595	aaaagttcctttgggtttttc	21	3	2	0	0	5	novel_bta-miR
chr12_19327_star@@bta-miR-2285c	chr12_19327	aaaaaattttgttcaggtttt	21	2	3	0	0	5	novel_bta-miR
chr10_16866_star@@bta-miR-2284y	chr10_16866	agaagttcgtttgggtttttc	21	0	0	0	5	5	novel_bta-miR
chr1_1508_mature@@bta-miR-2285e	chr1_1508	taaacctgaacgaactttttg	21	1	4	0	0	5	novel_bta-miR
chr3_8966_mature@@bta-miR-2432	chr3_8966	aggattctaggcttagaggtc	21	0	1	2	2	5	novel_bta-miR
chr3_8966_star@@bta-miR-2432	chr3_8966	acctctaagtctagaacccctctg	24	4	2	0	0	6	novel_bta-miR
chr8_15223_star@@bta-miR-2285n	chr8_15223	aaaagttcactcgggttcttc	21	1	5	0	0	6	novel_bta-miR
chr1_1471_star@@bta-miR-2285f	chr1_1471	caaaaagttcattcagtttct	21	1	4	1	0	6	novel_bta-miR
chr1_1471_mature@@bta-miR-2285e	chr1_1471	aaagctgaacgaactttttgg	21	1	4	0	1	6	novel_bta-miR
chr3_7368_mature@@bta-miR-2425-5p	chr3_7368	accagggtacggatccatg	19	1	2	3	0	6	novel_bta-miR
chr17_23772_star@@bta-miR-2284aa-4	chr17_23772	aaaacccaagcaaacgttttg	21	3	3	0	1	7	novel_bta-miR
chr15_22236_mature@@bta-miR-2284z	chr15_22236	aaaaaggtcgtttgggttttt	21	0	0	4	3	7	novel_bta-miR
chr11_18082_mature@@bta-miR-2284z	chr11_18082	aaaaagctcgtttgggttttt	21	1	1	3	2	7	novel_bta-miR
chr11_18719_mature@@bta-miR-2284z	chr11_18719	aaaaagctcgtttgggttttt	21	1	1	5	0	7	novel_bta-miR
chr12_19788_star@@bta-miR-2284n	chr12_19788	aaacccgaataaacttttt	19	1	0	5	1	7	novel_bta-miR
chr2_3815_star@@bta-miR-2284f	chr2_3815	aaaaagtccgttcagatttttc	22	5	2	1	0	8	novel_bta-miR
chr3_9016_mature@@bta-miR-2285m	chr3_9016	aaaaacacaaatgaacctttt	21	2	6	0	0	8	novel_bta-miR
chr23_29089_mature@@bta-miR-3432	chr23_29089	tgcgggatcttgagttgtgg	20	0	3	2	3	8	novel_bta-miR
chr1_1849_mature@@bta-miR-2284m	chr1_1849	gaaaagtttgttcgggtt	18	3	5	0	0	8	novel_bta-miR
chrx_32244_star@@bta-miR-2284z	chrx_32244	aaaaagtttgtttggatttttt	22	2	1	4	2	9	novel_bta-miR
chr25_30524_mature@@bta-miR-2285u	chr25_30524	aaaaatctgagtgaacttttt	21	2	3	2	2	9	novel_bta-miR
chr1_887_mature@@bta-miR-2285u	chr1_887	aaaaatctgagtgaacttttt	21	5	1	1	2	9	novel_bta-miR
chr1_1508_star@@bta-miR-2284f	chr1_1508	aaaaaggtcgttcggatttct	21	0	5	4	0	9	novel_bta-miR
chr3_7850_star@@bta-miR-2284o	chr3_7850	gaaagttcgttcggagttttc	21	0	0	2	7	9	novel_bta-miR
chr3_9118_mature@@bta-miR-2285j	chr3_9118	aaaaccagaacgaacttttt	20	3	6	0	0	9	novel_bta-miR
chr9_16718_star@@bta-miR-2285c	chr9_16718	aagaagtttgttcaggtttt	20	1	4	0	4	9	novel_bta-miR
chr6_13228_mature@@bta-miR-2285r	chr6_13228	gaaaaacctagatgaacttt	20	2	6	1	0	9	novel_bta-miR
chr2_5168_mature@@bta-miR-2284aa-4	chr2_5168	aaaagtttgtttgggtttt	19	0	4	4	1	9	novel_bta-miR
chr1_1106_star@@bta-miR-2340	chr1_1106	gaccaccagggaagtccccgacac	24	5	5	0	0	10	novel_bta-miR
chr1_1106_mature@@bta-miR-3432	chr1_1106	tgcgggttctttagttgtggcc	22	1	2	4	3	10	novel_bta-miR
chr21_27848_star@@bta-miR-2285r	chr21_27848	agttcatccaggtttcttcat	21	6	4	0	0	10	novel_bta-miR
chr1_2806_mature@@bta-miR-3432	chr1_2806	tgcgggatctttggttgtg	19	1	3	0	6	10	novel_bta-miR
chr3_6700_mature@@bta-miR-2284z	chr3_6700	gaacgtttgtttgggttttt	20	1	2	2	6	11	novel_bta-miR
chr3_8304_mature@@bta-miR-2312	chr3_8304	aaagttcgttcaggttttt	19	3	5	1	2	11	novel_bta-miR
chr1_1946_mature@@bta-miR-3432	chr1_1946	tgcgggatttttagttgt	18	0	1	6	4	11	novel_bta-miR
chr12_19241_star@@bta-miR-2285f	chr12_19241	aaaaaattcattcaggttttt	21	2	10	0	0	12	novel_bta-miR
chr18_25344_star@@bta-miR-2285n	chr18_25344	caaaaagttcattcgggttgt	21	9	3	0	0	12	novel_bta-miR
chr16_23394_mature@@bta-miR-2285c	chr16_23394	aaaacctgaacaaactgtttg	21	1	7	2	2	12	novel_bta-miR
chr18_25041_mature@@bta-miR-2285e	chr18_25041	aaagctgaacgaactttttgg	21	2	8	1	1	12	novel_bta-miR
chr7_13369_mature@@bta-miR-2284q	chr7_13369	gacccgaacgaactttttggc	21	1	4	1	6	12	novel_bta-miR
chr20_26593_mature@@bta-miR-2403	chr20_26593	ctcgggaagctagctggcctt	21	1	1	2	8	12	novel_bta-miR
chr6_13227_mature@@bta-miR-2285r	chr6_13227	gaaaaacctagatgaacttt	20	5	4	1	2	12	novel_bta-miR
chr3_8860_star@@bta-miR-2285m	chr3_8860	aaaaagttcatttgggtttctg	22	8	5	0	0	13	novel_bta-miR
chr8_15302_star@@bta-miR-2285f	chr8_15302	aaaaagtttattcaggtttgt	21	2	9	1	1	13	novel_bta-miR
chr2_3549_star@@bta-miR-2285m	chr2_3549	aaacacaaatgaaccttttg	20	4	7	1	1	13	novel_bta-miR
chr8_15223_mature@@bta-miR-2285j	chr8_15223	aaaaccagaacgaacttttt	20	5	8	0	0	13	novel_bta-miR
chr1_1994_mature@@bta-miR-3432	chr1_1994	gaggatctttagttgtggc	19	5	3	0	5	13	novel_bta-miR
chr3_7380_mature@@bta-miR-2426	chr3_7380	caaggaagtggcttggggaaag	22	6	2	4	2	14	novel_bta-miR
chr10_16983_star@@bta-miR-2285m	chr10_16983	aaaagttcatttgggttttcc	21	9	3	2	0	14	novel_bta-miR
chr13_20666_mature@@bta-miR-2285f	chr13_20666	aaaacctgaatgaacttt	18	2	12	0	0	14	novel_bta-miR
chr4_9841_mature@@bta-miR-2285e	chr4_9841	aaaccctgaacgaactttttgg	22	7	3	2	3	15	novel_bta-miR
chr16_23438_mature@@bta-miR-2285c	chr16_23438	aaaacctgaacaaactgtttg	21	8	6	1	0	15	novel_bta-miR
chr9_16019_star@@bta-miR-2285g	chr9_16019	aaaagcttgttcaggtttttc	21	5	6	3	1	15	novel_bta-miR
chr4_9841_star@@bta-miR-2285u	chr4_9841	ccaaaagttcattcagatttt	21	9	6	0	0	15	novel_bta-miR
chr7_13886_mature@@bta-miR-2284x	chr7_13886	gaaaagttccttcgggtttt	20	2	4	5	4	15	novel_bta-miR
chr13_20666_star@@bta-miR-2285p	chr13_20666	aaagttcactcaggttttt	19	9	6	0	0	15	novel_bta-miR
chr14_21991_mature@@bta-miR-2330-5p	chr14_21991	tgggcttgggcagtgaggactg	22	3	2	5	6	16	novel_bta-miR
chr12_19327_mature@@bta-miR-2285e	chr12_19327	aaagctgaacgaactttttgg	21	9	4	0	3	16	novel_bta-miR
chr4_10190_mature@@bta-miR-489	chr4_10190	agtgacatcacatatatggcg	21	0	10	2	4	16	novel_bta-miR
chr2_6264_star@@bta-miR-2285n	chr2_6264	aaaagttcattcgagttttt	20	6	6	0	4	16	novel_bta-miR
chr1_2745_mature@@bta-miR-3432	chr1_2745	tgcgggctctttagttgtgg	20	5	5	3	3	16	novel_bta-miR
chr23_28992_mature@@bta-miR-3432	chr23_28992	tgcggatctttagttgtggct	21	2	0	4	11	17	novel_bta-miR
chr26_31058_mature@@bta-miR-3432	chr26_31058	gcgggatctttagttgtgg	19	4	8	3	2	17	novel_bta-miR
chr6_13054_star@@bta-miR-2284aa-4	chr6_13054	aaaacccaaacgaacttgttg	21	5	11	1	1	18	novel_bta-miR
chr18_25393_star@@bta-miR-1247-3p	chr18_25393	cgggaacgtcgggactggag	20	10	6	2	0	18	novel_bta-miR
chr15_22510_mature@@bta-miR-6528	chr15_22510	agagggaagagggaaggagggat	23	1	3	14	1	19	novel_bta-miR
chr8_14870_mature@@bta-miR-2285u	chr8_14870	agaaatctgaatgaaccttttg	22	8	11	0	0	19	novel_bta-miR
chr3_8234_mature@@bta-miR-2285f	chr3_8234	aaaggcctgaatgaactttttg	22	5	9	2	3	19	novel_bta-miR
chr3_9003_star@@bta-miR-2312	chr3_9003	aaaaacctgaacgaactcttt	21	1	3	0	15	19	novel_bta-miR
chr12_19788_mature@@bta-miR-2284aa-4	chr12_19788	aaaagtttgtttgggtttc	19	3	11	4	1	19	novel_bta-miR
chrx_32119_mature@@bta-miR-2284m	chrx_32119	tgaaaagtttgttcgggtt	19	3	7	7	2	19	novel_bta-miR
chr1_1190_star@@bta-miR-2285n	chr1_1190	gaaaagttcattcgggttttc	21	4	7	5	4	20	novel_bta-miR
chr2_5217_mature@@bta-miR-2285j	chr2_5217	gaaaagttcgttctggtttt	20	2	5	12	1	20	novel_bta-miR
chrx_31973_star@@bta-miR-2285n	chrx_31973	agaaagttcattcgggtttt	20	3	16	0	2	21	novel_bta-miR
chrx_32813_star@@bta-miR-2285f	chrx_32813	gaaacctgaatgaacttttgg	21	12	10	0	0	22	novel_bta-miR
chr21_27219_mature@@bta-miR-2285j	chr21_27219	aaaaccagaacgaacttttt	20	4	17	1	0	22	novel_bta-miR
chr8_14869_mature@@bta-miR-2285u	chr8_14869	agaaatctgaatgaaccttttg	22	8	14	1	0	23	novel_bta-miR
chr2_5473_mature@@bta-miR-2312	chr2_5473	agaaaagttcgttcaggtttt	21	3	13	3	4	23	novel_bta-miR
chr3_9016_star@@bta-miR-2285m	chr3_9016	aaaagttcatttgagtttttc	21	12	10	1	0	23	novel_bta-miR
chr12_19946_mature@@bta-miR-2285n	chr12_19946	aaaaacccgaatgaactt	18	2	18	0	3	23	novel_bta-miR
chr8_15302_mature@@bta-miR-2284v	chr8_15302	aagacccaaacgaactttttg	21	4	13	6	1	24	novel_bta-miR
chr18_25308_star@@bta-miR-2285c	chr18_25308	aagaagtttgttcaggtttc	20	17	5	1	1	24	novel_bta-miR
chr21_27825_star@@bta-miR-2285e	chr21_27825	aaaaagttcgttcaggttttc	21	9	16	0	0	25	novel_bta-miR
chrx_32855_mature@@bta-miR-2285f	chrx_32855	gaaaacctgaatgaacttatc	21	11	13	0	1	25	novel_bta-miR
chr2_3183_mature@@bta-miR-2284aa-4	chr2_3183	aaaaagttcctttgggtttt	20	7	16	2	0	25	novel_bta-miR
chr3_7840_star@@bta-miR-2285f	chr3_7840	aaacctgaatgaacttgttga	21	1	11	2	12	26	novel_bta-miR
chr11_17862_star@@bta-miR-2331-3p	chr11_17862	accctgcagccaaagaagcta	21	6	16	2	3	27	novel_bta-miR
chr3_7991_mature@@bta-miR-2285o	chr3_7991	aagggacccgaacgaactttt	21	7	16	2	2	27	novel_bta-miR
chr10_17567_star@@bta-miR-2285f	chr10_17567	aaaacctgaatgaacttttgg	21	8	19	0	1	28	novel_bta-miR
chrx_32785_mature@@bta-miR-2483-5p	chrx_32785	cgtcaaccatccagctgtttg	21	14	10	2	2	28	novel_bta-miR
chrx_31790_star@@bta-miR-2284t-3p	chrx_31790	gaaactcgaatgaattttttg	21	11	6	9	3	29	novel_bta-miR
chr1_2392_mature@@bta-miR-1271	chr1_2392	ttggcacctagtaagtac	18	9	15	4	1	29	novel_bta-miR
chr11_18250_mature@@bta-miR-3432	chr11_18250	tgcgggatctttagtagtggcg	22	0	2	18	11	31	novel_bta-miR
chr13_20591_mature@@bta-miR-2285f	chr13_20591	gaaaacctgaatgaacttatc	21	10	19	1	1	31	novel_bta-miR
chr2_5474_mature@@bta-miR-2312	chr2_5474	agaaaagttcgttcaggtttt	21	5	10	11	5	31	novel_bta-miR
chr6_12434_star@@bta-miR-2285h	chr6_12434	acaagttcgtttgggttttct	21	8	15	0	9	32	novel_bta-miR
chr7_14118_mature@@bta-miR-2285n	chr7_14118	gaaaaacccgaatgaacctttg	22	2	9	2	20	33	novel_bta-miR
chr12_19901_mature@@bta-miR-3432	chr12_19901	tacgggatctttagttgtggc	21	1	2	9	22	34	novel_bta-miR
chr3_8303_mature@@bta-miR-2312	chr3_8303	aaagttcgttcaggttttt	19	3	23	4	4	34	novel_bta-miR
chr6_13096_star@@bta-miR-2285f	chr6_13096	caaaagttccttcaggttttc	21	4	31	0	0	35	novel_bta-miR
chr21_27195_mature@@bta-miR-2285l	chr21_27195	aaaacccgcatgaactttttg	21	8	13	10	4	35	novel_bta-miR
chr8_14844_mature@@bta-miR-6536	chr8_14844	tttaagtacacgatgaactgc	21	15	11	7	2	35	novel_bta-miR
chr9_16718_mature@@bta-miR-2285n	chr9_16718	aaacccgaatgaacttctt	19	12	23	0	0	35	novel_bta-miR
chr4_10137_mature@@bta-miR-3432	chr4_10137	tgcgggatctttggttgtggt	21	1	2	3	30	36	novel_bta-miR
chr2_5640_mature@@bta-miR-2466-3p	chr2_5640	caatccctccgtctgactcag	21	9	4	11	12	36	novel_bta-miR
chrx_31775_star@@bta-miR-105b	chrx_31775	aaatgctcagactccttggtggc	23	14	11	6	6	37	novel_bta-miR
chrx_32307_mature@@bta-miR-2284aa-4	chrx_32307	aataagttcgtttgggtttt	20	1	5	17	14	37	novel_bta-miR
chr12_19902_mature@@bta-miR-3432	chr12_19902	tacgggatctttagttgtggc	21	2	3	5	28	38	novel_bta-miR
chrx_31939_mature@@bta-miR-2284aa-4	chrx_31939	aaaaagtttgtttgggttt	19	6	9	16	7	38	novel_bta-miR
chrx_32676_mature@@bta-miR-2285e	chrx_32676	aagaacctgaacgaaccttttg	22	17	0	8	15	40	novel_bta-miR
chr21_27784_mature@@bta-miR-2285e	chr21_27784	aaaacctgaacgaactttttg	21	5	35	0	0	40	novel_bta-miR
chr5_10879_star@@bta-miR-27a-5p	chr5_10879	agggcttagctgcttgtgagc	21	23	15	0	3	41	novel_bta-miR
chr2_6264_mature@@bta-miR-2285l	chr2_6264	aaaacccgcatgaactttttg	21	10	20	10	1	41	novel_bta-miR
chr25_30595_mature@@bta-miR-2285n	chr25_30595	aaaaacccaaatgaacttttg	21	13	28	1	1	43	novel_bta-miR
chrx_31545_mature@@bta-miR-2285f	chrx_31545	gaaacctgaataaactttttg	21	18	19	0	6	43	novel_bta-miR
chr13_20929_mature@@bta-miR-2284y	chr13_20929	agaagttcgtttgggtttttc	21	2	1	15	27	45	novel_bta-miR
chr18_25308_mature@@bta-miR-2284q	chr18_25308	aaatccgaacgaactttttg	20	14	27	1	3	45	novel_bta-miR
chr3_8397_mature@@bta-miR-2285m	chr3_8397	caaaacccaaatgaacttttt	21	14	31	1	0	46	novel_bta-miR
chr18_25346_mature@@bta-miR-2285l	chr18_25346	aaaccggcatgaactttttgg	21	2	28	10	7	47	novel_bta-miR
chr6_13096_mature@@bta-miR-2284q	chr6_13096	aaatccgaacgaactttttg	20	16	30	0	1	47	novel_bta-miR
chrx_32813_mature@@bta-miR-2284y	chrx_32813	aaaaaggtcgttcgggttttt	21	4	6	5	33	48	novel_bta-miR
chr20_26307_star@@bta-miR-2284v	chr20_26307	aacaacccaaaagaacttttt	21	21	28	0	1	50	novel_bta-miR
chr14_21446_mature@@bta-miR-2284y	chr14_21446	aaaaaggtcgttcgggttttt	21	4	6	12	30	52	novel_bta-miR
chr9_16439_mature@@bta-miR-2284y	chr9_16439	aaaaggtcgtttgggtttttc	21	0	3	19	32	54	novel_bta-miR
chr3_8281_mature@@bta-miR-2284x	chr3_8281	gaaaagttcgttcgtgtttt	20	12	13	14	15	54	novel_bta-miR
chr19_25984_star@@bta-miR-2285m	chr19_25984	aaaaagttcatttgggttttt	21	26	29	2	1	58	novel_bta-miR
chr10_16966_star@@bta-miR-2285f	chr10_16966	aaaacctgaatgaacttttta	21	8	49	1	1	59	novel_bta-miR
chr3_9116_mature@@bta-miR-2285f	chr3_9116	aaaaacctgaaggaatttttt	21	5	53	0	1	59	novel_bta-miR
chr17_23772_mature@@bta-miR-2284z	chr17_23772	aataagttcgtttgggttttt	21	4	1	22	33	60	novel_bta-miR
chr3_7191_mature@@bta-miR-2285e	chr3_7191	aaaacctgaacgaactttttg	21	6	53	1	0	60	novel_bta-miR
chr1_1531_star@@bta-miR-149-3p	chr1_1531	agggagggacgggggctgtg	20	29	19	12	0	60	novel_bta-miR
chr14_21401_mature@@bta-miR-3432	chr14_21401	tgcgggttctttagttgtggcg	22	2	1	8	50	61	novel_bta-miR
chr21_27851_mature@@bta-miR-3432	chr21_27851	tgcgggatctttagttatggc	21	5	7	17	32	61	novel_bta-miR
chr10_16896_star@@bta-miR-2285f	chr10_16896	aagaacctgaatgaacctttt	21	7	43	3	9	62	novel_bta-miR
chr19_25982_star@@bta-miR-2285m	chr19_25982	aaaaagttcatttgggttttt	21	27	29	1	5	62	novel_bta-miR
chrx_32816_star@@bta-miR-2284w	chrx_32816	aagagtttgttcgggtttct	20	7	23	17	15	62	novel_bta-miR
chr12_19248_mature@@bta-miR-3432	chr12_19248	tgcgggatctttagttttggc	21	2	5	16	40	63	novel_bta-miR
chr12_19247_mature@@bta-miR-3432	chr12_19247	tgcgggatctttagttttggc	21	3	3	21	39	66	novel_bta-miR
chr8_15185_mature@@bta-miR-2285n	chr8_15185	gaaaatccgaatgaacttt	19	25	40	1	0	66	novel_bta-miR
chr12_19877_star@@bta-miR-2285f	chr12_19877	ggaaaacctgaatgaacttatt	22	26	42	0	0	68	novel_bta-miR
chr4_10727_mature@@bta-miR-6525	chr4_10727	ccggggaaagcaggagtgaggg	22	21	16	26	5	68	novel_bta-miR
chr21_27852_mature@@bta-miR-3432	chr21_27852	tgcgggatctttagttatggc	21	3	3	17	45	68	novel_bta-miR
chr2_3718_mature@@bta-miR-2284z	chr2_3718	aataagttcgtttgggttttt	21	1	2	28	39	70	novel_bta-miR
chr10_16983_mature@@bta-miR-2285n	chr10_16983	aaaaacccgaatgaacttttt	21	13	56	3	1	73	novel_bta-miR
chr10_17567_mature@@bta-miR-2284y	chr10_17567	aacaagttcgttcgggttttt	21	1	4	30	39	74	novel_bta-miR
chr21_27825_mature@@bta-miR-2285c	chr21_27825	aaaatctgaacaaactttttg	21	30	39	2	7	78	novel_bta-miR
chr14_21402_mature@@bta-miR-3432	chr14_21402	tgcgggttctttagttgtggcg	22	1	4	17	58	80	novel_bta-miR
chr2_6203_star@@bta-miR-2355-3p	chr2_6203	tgtccttgctgtttggagata	21	24	45	10	4	83	novel_bta-miR
chr20_26307_mature@@bta-miR-2285n	chr20_26307	aaaagttcatttgggtttttc	21	31	47	2	6	86	novel_bta-miR
chr11_18001_mature@@bta-miR-2285l	chr11_18001	aaacccgcatgaactttttgg	21	31	46	7	5	89	novel_bta-miR
chr2_5022_mature@@bta-miR-3432	chr2_5022	ggcgggatctttagttgtggc	21	12	14	15	49	90	novel_bta-miR
chr2_4387_mature@@bta-miR-2285m	chr2_4387	aaaaagttcatttgggttttt	21	32	54	3	4	93	novel_bta-miR
chr18_25403_mature@@bta-miR-2284k	chr18_25403	gaaaagttcggtcgggtttttc	22	6	11	49	28	94	novel_bta-miR
chr6_12357_mature@@bta-miR-2285n	chr6_12357	ataacccgaatgaacttttgg	21	3	94	0	0	97	novel_bta-miR
chr10_16966_mature@@bta-miR-2284m	chr10_16966	aaaaagtttgttcgagttttt	21	5	86	4	3	98	novel_bta-miR
chr2_3549_mature@@bta-miR-2284aa-4	chr2_3549	aaaaggtttgtttgggtttt	20	0	4	42	53	99	novel_bta-miR
chr7_13772_star@@bta-miR-2284aa-4	chr7_13772	aaacccaaacaaacttttg	19	8	84	7	3	102	novel_bta-miR
chr24_29981_mature@@bta-miR-2387	chr24_29981	tggaaggcctggctttgcagc	21	8	13	36	46	103	novel_bta-miR
chr7_14464_mature@@bta-miR-2284z	chr7_14464	aaaagtttgtttgggtttttc	21	9	87	5	4	105	novel_bta-miR
chr25_30419_mature@@bta-miR-3432	chr25_30419	tacgggatctttagttgtggc	21	4	8	29	66	107	novel_bta-miR
chr24_29982_mature@@bta-miR-2387	chr24_29982	tggaaggcctggctttgcagc	21	10	10	37	50	107	novel_bta-miR
chr1_285_mature@@bta-miR-3432	chr1_285	tgcgggacctttagttgtggc	21	9	4	35	61	109	novel_bta-miR
chr10_16896_mature@@bta-miR-2285h	chr10_16896	agaagttcgtttgggttttcc	21	3	5	40	64	112	novel_bta-miR
chr3_7346_mature@@bta-miR-3432	chr3_7346	tgcgggatctttaattgtggc	21	3	6	49	55	113	novel_bta-miR
chr11_17853_mature@@bta-miR-3432	chr11_17853	tgggggatctttcgttgtggc	21	3	1	3	108	115	novel_bta-miR
chr3_7188_mature@@bta-miR-3432	chr3_7188	ggcgggatctttagttgtggc	21	3	22	33	60	118	novel_bta-miR
chr12_19582_star@@bta-miR-2284d	chr12_19582	aaaagttcattagggtttttc	21	44	73	1	1	119	novel_bta-miR
chrx_32699_mature@@bta-miR-2285n	chrx_32699	gaaaagttcattcgggtttttc	22	10	48	27	35	120	novel_bta-miR
chr4_10188_star@@bta-miR-653	chr4_10188	tgttgaaacaatctccgttga	21	24	94	0	3	121	novel_bta-miR
chr6_12672_mature@@bta-miR-2284z	chr6_12672	taaaagtttggttgggttttt	21	32	49	30	10	121	novel_bta-miR
chr11_18847_mature@@bta-miR-3432	chr11_18847	tgcgtgatctttagttgtggc	21	3	10	49	60	122	novel_bta-miR
chr13_20846_mature@@bta-miR-2285n	chr13_20846	tgaaaagttcattcgggtttt	21	18	76	17	12	123	novel_bta-miR
chr13_20427_mature@@bta-miR-3432	chr13_20427	tgcgggatctttaggtgtggc	21	5	12	47	61	125	novel_bta-miR
chr2_5865_mature@@bta-miR-2285u	chr2_5865	aaatctgaatgaacttttgg	20	74	51	0	2	127	novel_bta-miR
chr13_20490_mature@@bta-miR-3432	chr13_20490	tgcgggatcgttagttgtggc	21	10	13	45	66	134	novel_bta-miR
chr3_7778_mature@@bta-miR-3432	chr3_7778	tgcgggatctttatttgtggc	21	5	12	47	72	136	novel_bta-miR
chr1_1192_mature@@bta-miR-3432	chr1_1192	ttcgggatctttagttgtggc	21	3	7	56	71	137	novel_bta-miR
chr11_17862_mature@@bta-miR-2331-5p	chr11_17862	ggcttccgtgcctgcagatgtc	22	5	11	49	76	141	novel_bta-miR
chr19_25862_mature@@bta-miR-3432	chr19_25862	tgcgggatctttagttggggc	21	5	9	63	64	141	novel_bta-miR
chr2_3815_mature@@bta-miR-2285i	chr2_3815	gaaactggaacgaactttttg	21	53	68	8	14	143	novel_bta-miR
chrx_31964_star@@bta-miR-6119-3p	chrx_31964	gcaaatcattttttactctcca	22	58	79	2	8	147	novel_bta-miR
chr11_18223_star@@bta-miR-2285j	chr11_18223	aaaagttcgttctggttttccc	22	56	87	1	3	147	novel_bta-miR
chr7_14464_star@@bta-miR-2284y	chr7_14464	aaaaacccgaacgaacttttg	21	9	50	49	42	150	novel_bta-miR
chr8_14844_star@@bta-miR-6536	chr8_14844	cagtccatcatatacttaaag	21	43	63	27	19	152	novel_bta-miR
chr7_13772_mature@@bta-miR-2284y	chr7_13772	aaaagttcgttcgggtttt	19	5	53	41	53	152	novel_bta-miR
chrx_32765_star@@bta-miR-2285n	chrx_32765	gaaaagttcattcgggttttt	21	12	61	46	38	157	novel_bta-miR
chrx_31790_mature@@bta-miR-2284m	chrx_31790	aaaaagtttgttcgagttttt	21	42	108	8	5	163	novel_bta-miR
chr11_18892_mature@@bta-miR-2285j	chr11_18892	aaaaccagaacgaactttttg	21	55	109	0	0	164	novel_bta-miR
chrx_32787_mature@@bta-miR-2284y	chrx_32787	aagaagttcgttcgggttttt	21	3	1	11	150	165	novel_bta-miR
chr23_29205_mature@@bta-miR-3432	chr23_29205	tgcgggatctttggttgtggc	21	10	6	45	105	166	novel_bta-miR
chr12_19792_star@@bta-miR-3120	chr12_19792	tgcctgtctacacttgctgtg	21	22	131	7	8	168	novel_bta-miR
chr2_6456_mature@@bta-miR-2284q	chr2_6456	gaaatccgaacgaactttttgg	22	70	99	0	0	169	novel_bta-miR
chr12_19193_mature@@bta-miR-3120	chr12_19193	cacagcaagtgtagacaggca	21	23	129	7	12	171	novel_bta-miR
chr1_570_mature@@bta-miR-3432	chr1_570	tgcgggatctttagttggggc	21	0	9	75	89	173	novel_bta-miR
chr12_19316_mature@@bta-miR-2284y	chr12_19316	cagaagttcgttcgggttttt	21	1	5	5	164	175	novel_bta-miR
chr6_13248_mature@@bta-miR-2448-3p	chr6_13248	gtggttgattggatccgtgggta	23	8	15	80	74	177	novel_bta-miR
chr3_8860_mature@@bta-miR-2285e	chr3_8860	aaaacctgaacgaactttttg	21	18	159	0	4	181	novel_bta-miR
chr4_10588_mature@@bta-miR-2284z	chr4_10588	aaaagtttgtttgggtttttc	21	27	129	17	11	184	novel_bta-miR
chr16_23471_mature@@bta-miR-2284m	chr16_23471	tgaaaagtttgttcgggtttt	21	15	22	55	94	186	novel_bta-miR
chr1_569_mature@@bta-miR-3432	chr1_569	tgcgggatctttagttggggc	21	4	9	85	94	192	novel_bta-miR
chr12_19241_mature@@bta-miR-2285f	chr12_19241	aaaacctgaatgaactttttg	21	75	124	3	2	204	novel_bta-miR
chr22_28520_mature@@bta-miR-2284f	chr22_28520	gaaaatccgaacgaacttt	19	119	96	2	1	218	novel_bta-miR
chrx_32137_star@@bta-miR-2285e	chrx_32137	aaaaagttcgttcaggttttt	21	12	195	17	15	239	novel_bta-miR
chr14_21532_mature@@bta-miR-769	chr14_21532	tgagacctccgggttctgagc	21	83	157	2	1	243	novel_bta-miR
chrx_32710_mature@@bta-miR-3432	chrx_32710	tggaggatctttagttgtggc	21	8	7	1	232	248	novel_bta-miR
chr10_17000_mature@@bta-miR-2284y	chr10_17000	aaaagttcgttcgggtttt	19	34	74	59	81	248	novel_bta-miR
chr10_17472_mature@@bta-miR-2284h-5p	chr10_17472	aaacccgaacgaacttttggg	21	27	79	71	77	254	novel_bta-miR
chr23_28883_mature@@bta-miR-2285o	chr23_28883	gaaacccgaacgaacttttg	20	49	207	8	3	267	novel_bta-miR
chr6_12135_mature@@bta-miR-2285u	chr6_12135	aaaatctgaatgaactttttg	21	84	176	8	4	272	novel_bta-miR
chr16_23645_mature@@bta-miR-3432	chr16_23645	tgcgggatctttcgttgtggc	21	2	0	14	288	304	novel_bta-miR
chr7_14047_mature@@bta-miR-2285f	chr7_14047	aaaacctgaatgaactttttg	21	141	187	1	3	332	novel_bta-miR
chr10_17481_mature@@bta-miR-2285n	chr10_17481	aaacccgaatgaactttttg	20	155	187	2	0	344	novel_bta-miR
chr7_13861_mature@@bta-miR-2285n	chr7_13861	aaacccgaatgaactttttg	20	172	194	4	2	372	novel_bta-miR
chr2_3392_mature@@bta-miR-2284z	chr2_3392	aaaagttcgtttgggttttt	20	14	20	150	190	374	novel_bta-miR
chrx_31973_mature@@bta-miR-2285n	chrx_31973	aaacccgaatgaactttttg	20	178	214	2	1	395	novel_bta-miR
chr1_842_mature@@bta-miR-2285f	chr1_842	aaaacctgaatgaactttttg	21	87	307	1	3	398	novel_bta-miR
chrx_32765_mature@@bta-miR-2285f	chrx_32765	aaaacctgaatgaactttttg	21	78	312	9	4	403	novel_bta-miR
chrx_31545_star@@bta-miR-2285f	chrx_31545	aaaaagttcattcaggttttt	21	74	330	4	2	410	novel_bta-miR
chrx_32137_mature@@bta-miR-2285f	chrx_32137	aaaacctgaatgaactttttg	21	97	307	5	3	412	novel_bta-miR
chr26_31100_mature@@bta-miR-3432	chr26_31100	tgcgggatctttagttgtgtc	21	11	19	313	116	459	novel_bta-miR
chr1_1190_mature@@bta-miR-2285f	chr1_1190	aaaacctgaatgaactttttg	21	107	354	2	4	467	novel_bta-miR
chrx_32244_mature@@bta-miR-2285n	chrx_32244	gaaaatccgaatgaactttttg	22	186	369	0	1	556	novel_bta-miR
chr18_25393_mature@@bta-miR-1247-5p	chr18_25393	acccgtcccgtgcgtccccgg	21	151	405	6	3	565	novel_bta-miR
chr18_25344_mature@@bta-miR-2284h-5p	chr18_25344	aaacccgaacgaacttttggg	21	15	57	246	279	597	novel_bta-miR
chr13_20394_mature@@bta-miR-6123	chr13_20394	tgccaagcccacgttcaaag	20	107	364	82	51	604	novel_bta-miR
chr14_21427_mature@@bta-miR-2285n	chr14_21427	gaaaatccgaatgaactttttg	22	235	378	1	1	615	novel_bta-miR
chr3_7840_mature@@bta-miR-2284aa-4	chr3_7840	tgacaagttcgtttgggtttt	21	3	1	40	636	680	novel_bta-miR
chr14_21991_star@@bta-miR-2330-3p	chr14_21991	actccttacccctggccgt	19	319	334	63	20	736	novel_bta-miR
chrx_32166_star@@bta-miR-2284m	chrx_32166	aaaaagtttgttcgagtttttc	22	64	745	5	3	817	novel_bta-miR
chrx_31880_star@@bta-miR-503-3p	chrx_31880	ggagtattgtttccgctgcccg	22	76	112	218	419	825	novel_bta-miR
chr6_12434_mature@@bta-miR-2284z	chr6_12434	aaaaacccaaacgaacttttt	21	35	46	774	342	1197	novel_bta-miR
chr6_13054_mature@@bta-miR-2284z	chr6_13054	aaaaagttcgtttgggttttt	21	36	52	786	349	1223	novel_bta-miR
chrx_31858_mature@@bta-miR-504	chrx_31858	agaccctggtctgcactctgtc	22	223	232	491	440	1386	novel_bta-miR
chrx_31786_mature@@bta-miR-3431	chrx_31786	cctcagtcagccttgtggatg	21	254	618	191	487	1550	novel_bta-miR
chr13_20366_mature@@bta-miR-1388-5p	chr13_20366	aggactgtccaacctgagaa	20	974	642	5	5	1626	novel_bta-miR
chr9_15818_mature@@bta-miR-30f	chr9_15818	tgtaaacaccctacactctcag	22	605	994	60	79	1738	novel_bta-miR
chr5_11070_mature@@bta-miR-1271	chr5_11070	cttggcacctagtaagtactc	21	752	1056	146	47	2001	novel_bta-miR
chr11_18270_mature@@bta-miR-2487	chr11_18270	ggggctgggtcggtcggg	18	435	402	1176	459	2472	novel_bta-miR
chr10_16890_mature@@bta-miR-2284f	chr10_16890	aaaatccgaacgaactttttg	21	894	1890	10	8	2802	novel_bta-miR
chr10_16889_mature@@bta-miR-2284f	chr10_16889	aaaatccgaacgaactttttg	21	916	1886	6	13	2821	novel_bta-miR
chrx_31964_mature@@bta-miR-6119-5p	chrx_31964	agaggtaaaaaattgatttgac	22	2024	2406	42	89	4561	novel_bta-miR
chr1_2587_mature@@bta-miR-6529	chr1_2587	gagagatcagaggcgcagag	20	38	72	3330	4245	7685	novel_bta-miR
chrx_32166_mature@@bta-miR-2285n	chrx_32166	aaaaacccgaatgaacttttg	21	148	9532	3	1	9684	novel_bta-miR
chrx_32341_mature@@bta-miR-660	chrx_32341	tacccattgcatatcggagc	20	1523	4606	7641	7649	21419	novel_bta-miR
chr18_24925_mature@@bta-miR-342	chr18_24925	tctcacacagaaatcgcaccca	22	3497	8451	3894	5676	21518	novel_bta-miR
chr7_14093_star@@bta-miR-2284m	chr7_14093	aaacacgaacaaacttttcgg	21	8657	14077	43	116	22893	novel_bta-miR
chr24_30001_mature@@bta-miR-3432	chr24_30001	tgcgggatctttagttgtggc	21	341	689	14616	26527	42173	novel_bta-miR
chr7_14093_mature@@bta-miR-2284x	chr7_14093	tgaaaagttcgttcgggtttt	21	2631	4450	27343	26944	61368	novel_bta-miR
chr12_19884_mature@@eca-miR-429	chr12_19884	taatactgtctggtaatgccg	21	1	1	2	1	5	novel_eca-miR
chr7_14688_mature@@eca-miR-374a	chr7_14688	cttatcaggttgtattat	18	6	1	0	0	7	novel_eca-miR
chrx_32824_mature@@eca-miR-1298	chrx_32824	ttcattcggctgtccagatgt	21	0	0	3	6	9	novel_eca-miR
chr22_28204_star@@eca-miR-146b-3p	chr22_28204	cctagggactcagttctgg	19	4	5	0	0	9	novel_eca-miR
chr8_15502_mature@@eca-miR-378	chr8_15502	tagacttggagtcagaag	18	2	2	0	5	9	novel_eca-miR
chrx_32340_star@@eca-miR-502-5p	chrx_32340	aatccttgctctctgggtgctag	23	6	3	0	1	10	novel_eca-miR
chr22_28251_mature@@eca-miR-345-5p	chr22_28251	ctgactcctagtccagtgc	19	2	7	1	1	11	novel_eca-miR
chrx_32823_mature@@eca-miR-1298	chrx_32823	ttcattcggctgtccagatgt	21	2	1	4	6	13	novel_eca-miR
chr4_9864_star@@eca-miR-129a-3p	chr4_9864	agcccttaccccaaaaagt	19	0	2	2	9	13	novel_eca-miR
chr2_6052_mature@@eca-miR-361-5p	chr2_6052	ttatcagaatctctaggg	18	5	7	1	0	13	novel_eca-miR
chr4_10053_star@@eca-miR-490-5p	chr4_10053	accatggatctccaggtggg	20	7	4	1	2	14	novel_eca-miR
chr3_7350_mature@@eca-miR-378	chr3_7350	tagacttggagtcagaag	18	5	7	0	2	14	novel_eca-miR
chr2_3176_mature@@eca-miR-345-5p	chr2_3176	ctgactcctagtccagtgc	19	9	3	1	2	15	novel_eca-miR
chr11_18047_star@@eca-miR-33b	chr11_18047	gtgcattgctgttgcattgc	20	8	9	2	1	20	novel_eca-miR
chr16_23144_star@@eca-miR-582-3p	chr16_23144	aaccagttgaacaactgaacc	21	19	3	0	0	22	novel_eca-miR
chr13_21007_mature@@eca-miR-378	chr13_21007	actggacttgaagtcagag	19	6	15	1	0	22	novel_eca-miR
chr13_20749_mature@@eca-miR-125a-5p	chr13_20749	tccctgagaccctttatc	18	7	12	2	1	22	novel_eca-miR
chr14_21964_star@@eca-miR-330	chr14_21964	tctgggcctgtgtcttaggct	21	7	14	2	1	24	novel_eca-miR
chr18_25193_mature@@eca-miR-211	chr18_25193	ttccctttgtcatcctttgcc	21	23	5	0	0	28	novel_eca-miR
chr18_24890_mature@@eca-miR-378	chr18_24890	actggacttagagtcagag	19	10	17	0	1	28	novel_eca-miR
chr2_3666_star@@eca-miR-491-3p	chr2_3666	ccttatgcaagattcccttcta	22	18	11	0	0	29	novel_eca-miR
chrx_31779_star@@eca-miR-105	chrx_31779	aaatgctcagactcctgtggt	21	6	12	3	12	33	novel_eca-miR
chr3_8449_mature@@eca-miR-1461	chr3_8449	gaatctctacgggtaagtgtgt	22	7	5	17	9	38	novel_eca-miR
chr3_6968_star@@eca-miR-1461	chr3_6968	cacacttacccgtagagattct	22	5	5	24	6	40	novel_eca-miR
chr6_12314_mature@@eca-let-7c	chr6_12314	aagatagtaggttgtatggt	20	1	0	13	33	47	novel_eca-miR
chr15_22159_star@@eca-miR-34b-3p	chr15_22159	aatcactagttccactgccat	21	17	27	1	3	48	novel_eca-miR
chr17_24558_mature@@eca-miR-301b-3p	chr17_24558	cagtgcaatgatattgtcaaag	22	5	15	9	23	52	novel_eca-miR
chrx_32340_mature@@eca-miR-502-3p	chrx_32340	atgcacctggacaaggattc	20	23	18	7	7	55	novel_eca-miR
chr15_22159_mature@@eca-miR-34b-5p	chr15_22159	aggcagtgtaattagctgattg	22	0	0	30	34	64	novel_eca-miR
chrx_31684_mature@@eca-miR-374a	chrx_31684	ataatacaacctgataag	18	33	28	3	6	70	novel_eca-miR
chr17_24048_mature@@eca-miR-151-5p	chr17_24048	tcggggagctcacagtctagt	21	30	30	0	32	92	novel_eca-miR
chr7_13457_mature@@eca-miR-208a	chr7_13457	ataagacgagcaaaaagcttg	21	64	32	0	0	96	novel_eca-miR
chr23_29193_mature@@eca-miR-378	chr23_29193	ctagacttggagtcagaag	19	13	55	7	45	120	novel_eca-miR
chr11_18552_star@@eca-miR-324-5p	chr11_18552	ccgcatcccctagggcattg	20	16	35	47	36	134	novel_eca-miR
chr24_29887_mature@@eca-miR-361-5p	chr24_29887	gtatcagaatctccagggg	19	70	61	2	1	134	novel_eca-miR
chr14_21600_star@@eca-miR-125a-3p	chr14_21600	aggtgaggttcttgggag	18	17	36	42	40	135	novel_eca-miR
chrx_32011_mature@@eca-let-7c	chrx_32011	tgaggtagtaggttttatg	19	5	7	94	31	137	novel_eca-miR
chrx_32012_mature@@eca-let-7c	chrx_32012	tgaggtagtaggttttatg	19	5	3	98	34	140	novel_eca-miR
chr26_31087_star@@eca-miR-486-3p	chr26_31087	cgggtcagctcagtaccgggc	21	81	48	5	9	143	novel_eca-miR
chr9_16671_mature@@eca-miR-378	chr9_16671	atggacttggagtcagaag	19	51	90	4	13	158	novel_eca-miR
chr26_30838_mature@@eca-miR-486-5p	chr26_30838	cccggtactgagctgacccgag	22	96	68	10	8	182	novel_eca-miR
chr16_23144_mature@@eca-miR-582-5p	chr16_23144	ttacagttgttcaaccagtta	21	185	26	0	0	211	novel_eca-miR
chr5_10784_star@@eca-miR-340-3p	chr5_10784	tccgtctcagttactttatagc	22	101	128	2	1	232	novel_eca-miR
chr3_8762_star@@eca-miR-615-5p	chr3_8762	gggggtccccggtgctcggat	21	104	109	20	17	250	novel_eca-miR
chr11_18552_mature@@eca-miR-324-3p	chr11_18552	actgccccaggtgctgctgg	20	91	116	30	37	274	novel_eca-miR
chrx_32352_mature@@eca-miR-188-3p	chrx_32352	ctcccacatgcagggtttgc	20	97	174	4	5	280	novel_eca-miR
chr13_20921_mature@@eca-miR-378	chr13_20921	actgaacttggagtcagaagg	21	38	85	37	158	318	novel_eca-miR
chr7_13710_mature@@eca-miR-628a	chr7_13710	atgctgacatatttactagag	21	247	68	2	7	324	novel_eca-miR
chr1_1531_mature@@eca-miR-149	chr1_1531	tctggctccgtgtcttcactc	21	110	232	3	5	350	novel_eca-miR
chr15_22511_mature@@eca-miR-129b-3p	chr15_22511	aagcccttaccccaaaaagca	21	3	5	120	267	395	novel_eca-miR
chr25_30495_mature@@eca-miR-1296	chr25_30495	ttagggccctggctccatctc	21	233	179	4	1	417	novel_eca-miR
chr18_24925_star@@eca-miR-342-5p	chr18_24925	gggtgctatctgtggttgaggac	23	4	14	211	226	455	novel_eca-miR
chrx_31837_mature@@eca-miR-505	chrx_31837	gtcaacacttgctggtttcctc	22	222	219	7	9	457	novel_eca-miR
chrx_31778_mature@@eca-miR-767-5p	chrx_31778	tgcaccatggttgtctgagca	21	4	5	248	202	459	novel_eca-miR
chr12_19603_mature@@eca-miR-194	chr12_19603	tgtaacagcaactccatgtgg	21	241	242	2	3	488	novel_eca-miR
chr14_21814_mature@@eca-miR-328	chr14_21814	ctggccctctctgcccttccg	21	229	244	7	31	511	novel_eca-miR
chr12_19103_mature@@eca-miR-194	chr12_19103	cacatggagttgctgttacaa	21	249	272	1	2	524	novel_eca-miR
chr18_24931_star@@eca-miR-345-5p	chr18_24931	tgctgactcctagtccagtgc	21	137	138	119	174	568	novel_eca-miR
chr21_27411_mature@@eca-miR-194	chr21_27411	cacatggagttgctgttac	19	350	436	13	13	812	novel_eca-miR
chr21_27965_mature@@eca-miR-194	chr21_27965	tgtaacagcaactccatgtgg	21	399	410	13	9	831	novel_eca-miR
chr6_13191_mature@@eca-miR-378	chr6_13191	actggacttggaatcagaag	20	213	662	74	110	1059	novel_eca-miR
chrx_31903_mature@@eca-miR-363	chrx_31903	aattgcacggtatccatctgc	21	59	610	338	480	1487	novel_eca-miR
chrx_31881_star@@eca-miR-542-5p	chrx_31881	tcggggatcatcatgtcacga	21	314	971	219	240	1744	novel_eca-miR
chrx_32281_mature@@eca-miR-1468	chrx_32281	ctccgtttgcctgttttgctg	21	775	888	90	97	1850	novel_eca-miR
chr11_18339_mature@@eca-miR-378	chr11_18339	ctggacttggagtcagaa	18	422	1413	68	71	1974	novel_eca-miR
chr14_21993_mature@@eca-miR-150	chr14_21993	tctcccaacccttgtaccagt	21	522	1451	6	1	1980	novel_eca-miR
chr12_19286_mature@@eca-miR-378	chr12_19286	aaaggacttggagtcagaag	20	160	486	32	1515	2193	novel_eca-miR
chrx_32344_star@@eca-miR-500	chrx_32344	aatccttgctacctgggtgagag	23	522	1821	43	88	2474	novel_eca-miR
chrx_32842_mature@@eca-miR-652	chrx_32842	aatggcgccactagggttgtg	21	1295	1072	68	58	2493	novel_eca-miR
chr5_10784_mature@@eca-miR-340-5p	chr5_10784	ttataaagcaatgagactgat	21	415	513	730	1326	2984	novel_eca-miR
chrx_31684_star@@eca-miR-374b	chrx_31684	ttagcaggttgtattata	18	860	2119	164	279	3422	novel_eca-miR
chr1_2675_star@@eca-miR-28-3p	chr1_2675	actagattgagagctcctgg	20	1281	1358	432	665	3736	novel_eca-miR
chrx_32353_star@@eca-miR-532-3p	chrx_32353	cctcccacacccaaggcttgc	21	290	1037	1346	1545	4218	novel_eca-miR
chr21_27258_mature@@eca-miR-708	chr21_27258	aaggagcttacaatctagctg	21	1413	2647	209	382	4651	novel_eca-miR
chr3_8756_mature@@eca-miR-148b-3p	chr3_8756	tcagtgcatcacagaactttg	21	950	2293	1131	662	5036	novel_eca-miR
chrx_32634_mature@@eca-miR-361-5p	chrx_32634	ttatcagaatctccaggggta	21	2975	4104	50	93	7222	novel_eca-miR
chrx_32633_mature@@eca-miR-361-5p	chrx_32633	ttatcagaatctccaggggta	21	3058	4093	50	101	7302	novel_eca-miR
chr7_13449_mature@@eca-miR-208b	chr7_13449	ataagacgaacaaaaggtttg	21	6054	1802	25	56	7937	novel_eca-miR
chrx_31888_mature@@eca-miR-450c	chrx_31888	ttttgcgatgtgttcctaata	21	1287	6065	336	483	8171	novel_eca-miR
chrx_31886_mature@@eca-miR-450c	chrx_31886	ttttgcgatgtgttcctaata	21	1324	6228	355	435	8342	novel_eca-miR
chr15_22553_mature@@eca-miR-130a	chr15_22553	cagtgcaatgttaaaagggca	21	484	1738	1889	5003	9114	novel_eca-miR
chrx_31881_mature@@eca-miR-542-3p	chrx_31881	tgtgacagattgataactgaa	21	732	4642	3352	3882	12608	novel_eca-miR
chr9_16395_mature@@eca-miR-1839	chr9_16395	aaggtagatagaacaggtctt	21	317	322	7041	12150	19830	novel_eca-miR
chrx_31686_star@@eca-miR-374a	chrx_31686	acttatcaggttgtattataat	22	8569	14452	100	199	23320	novel_eca-miR
chrx_32353_mature@@eca-miR-532-5p	chrx_32353	catgccttgagtgtaggaccg	21	1816	6557	7794	11285	27452	novel_eca-miR
chr14_21600_mature@@eca-miR-125a-5p	chr14_21600	tccctgagaccctttaacctg	21	9081	20811	1575	2379	33846	novel_eca-miR
chr26_30838_star@@eca-miR-486-5p	chr26_30838	tcggggcagctcagtacaggac	22	21648	19334	4800	3313	49095	novel_eca-miR
chr26_31088_mature@@eca-miR-486-5p	chr26_31088	tcctgtactgagctgccccga	21	21995	19246	4767	3259	49267	novel_eca-miR
chr26_31087_mature@@eca-miR-486-5p	chr26_31087	tcctgtactgagctgccccga	21	22086	19179	4866	3311	49442	novel_eca-miR
chr14_21598_mature@@eca-let-7e	chr14_21598	tgaggtaggaggttgtatagt	21	450	1046	174660	122242	298398	novel_eca-miR
chr5_11233_mature@@eca-miR-378	chr5_11233	actggacttggagtcagaagg	21	175397	463423	53922	78133	770875	novel_eca-miR
chr1_2367_mature@@eca-let-7c	chr1_2367	tgaggtagtaggttgtatggt	21	2345	5652	580630	488023	1076650	novel_eca-miR
chr25_30639_mature@@ggo-miR-346	chr25_30639	tgtctgcccgcatgcctgcctc	22	4	1	0	10	15	novel_ggo-miR
chr25_30640_mature@@ggo-miR-346	chr25_30640	tgtctgcccgcatgcctgcctc	22	1	0	7	10	18	novel_ggo-miR
chr18_25015_mature@@ggo-miR-656	chr18_25015	aatattatacagtcaacctc	20	13	74	29	22	138	novel_ggo-miR
chr23_29272_mature@@ggo-miR-378e	chr23_29272	actggacttggagtcaggaaacc	23	72	180	17	13	282	novel_ggo-miR
chr20_26913_mature@@ggo-miR-877	chr20_26913	gtagaggagatggcgcaggggac	23	26	52	215	101	394	novel_ggo-miR
chrx_32347_mature@@ggo-miR-502b	chrx_32347	atccacctgggcaaggattctga	23	90	104	48	180	422	novel_ggo-miR
chr24_29469_star@@ggo-miR-193b	chr24_29469	cggggttttgagggcgagatg	21	144	106	337	111	698	novel_ggo-miR
chr2_3666_mature@@ggo-miR-491	chr2_3666	agtggggaacccttccatgagga	23	443	297	2	5	747	novel_ggo-miR
chr14_21964_mature@@ggo-miR-330	chr14_21964	gcaaagcacacggcctgcagag	22	13	20	372	401	806	novel_ggo-miR
chr8_15353_mature@@ggo-miR-378b	chr8_15353	actggacttggaggcagaagg	21	294	811	67	193	1365	novel_ggo-miR
chr8_15354_mature@@ggo-miR-378b	chr8_15354	actggacttggaggcagaagg	21	326	856	54	192	1428	novel_ggo-miR
chr1_2323_mature@@ggo-miR-155	chr1_2323	ttaatgctaatcgtgatagggg	22	400	724	168	274	1566	novel_ggo-miR
chrx_32345_star@@ggo-miR-362	chrx_32345	acacacctattcaaggattc	20	556	871	396	930	2753	novel_ggo-miR
chr2_4700_mature@@ggo-miR-26b	chr2_4700	ttcaagtaattcaggataggt	21	41540	39950	7740	8889	98119	novel_ggo-miR
chrx_31899_star@@hsa-miR-19b-2-5p	chrx_31899	agttttgctggtttgcatttcag	23	1	3	1	0	5	novel_hsa-miR
chr22_28263_mature@@hsa-miR-6715b-5p	chr22_28263	ccaaaccagttgtgcctgtag	21	2	1	1	1	5	novel_hsa-miR
chr12_19886_star@@hsa-miR-200a-5p	chr12_19886	atcttaccggacagtgctgg	20	1	1	3	1	6	novel_hsa-miR
chr18_24731_star@@hsa-miR-5008-3p	chr18_24731	ctctgtgctccctgggccac	20	2	3	1	0	6	novel_hsa-miR
chr2_5684_star@@hsa-miR-3615	chr2_5684	ggtcggctcctcggggctct	20	4	2	0	0	6	novel_hsa-miR
chr3_9216_star@@hsa-miR-141-5p	chr3_9216	tcttccagcacagtgttgg	19	3	2	2	0	7	novel_hsa-miR
chr22_28263_star@@hsa-miR-6715b-3p	chr22_28263	cacaggcacggccagtttgagc	22	5	8	0	1	14	novel_hsa-miR
chr12_20061_star@@hsa-miR-181b-3p	chr12_20061	ctcactgaacaatgagtgcaa	21	3	2	5	4	14	novel_hsa-miR
chr10_17397_star@@hsa-miR-16-1-3p	chr10_17397	ccagtattaactgtgctgctga	22	3	6	4	3	16	novel_hsa-miR
chr11_18047_mature@@hsa-miR-33b-3p	chr11_18047	cagtgcctcggcagtgcagc	20	9	9	0	0	18	novel_hsa-miR
chr17_24399_mature@@hsa-miR-4446-5p	chr17_24399	acagagggaatggctgggaa	20	7	7	4	3	21	novel_hsa-miR
chr23_28868_mature@@hsa-miR-378f	chr23_28868	actggacttggagccagag	19	8	11	1	2	22	novel_hsa-miR
chr10_17166_star@@hsa-miR-18a-3p	chr10_17166	ctgccctaagtgctccttctgg	22	5	15	3	1	24	novel_hsa-miR
chrx_32341_star@@hsa-miR-660-3p	chrx_32341	ctcctatgtgcatggattac	20	5	13	3	4	25	novel_hsa-miR
chrx_31894_star@@hsa-miR-106a-3p	chrx_31894	actgcaatgcaagcacttctta	22	5	17	5	5	32	novel_hsa-miR
chr3_8032_star@@hsa-miR-33a-3p	chr3_8032	caatgtttccacagtgcatc	20	7	14	1	13	35	novel_hsa-miR
chr11_18547_star@@hsa-miR-497-3p	chr11_18547	aaaccacactgtggtgttagagcga	25	25	23	0	1	49	novel_hsa-miR
chr5_11070_star@@hsa-miR-1271-3p	chr5_11070	agtgcctgctatgtgccaggc	21	6	14	26	11	57	novel_hsa-miR
chr6_12340_star@@hsa-miR-218-1-3p	chr6_12340	atggttccgtcaagcaccat	20	29	32	0	0	61	novel_hsa-miR
chrx_32818_star@@hsa-miR-1277-5p	chrx_32818	tatatatatatatgtacgtat	21	7	21	11	23	62	novel_hsa-miR
chr19_25784_star@@hsa-miR-191-3p	chr19_25784	ctgcgcttggatttcgttcc	20	24	27	6	6	63	novel_hsa-miR
chr19_26193_mature@@hsa-miR-191-3p	chr19_26193	gaacgaaatccaagcgcagct	21	32	21	4	7	64	novel_hsa-miR
chrx_31779_mature@@hsa-miR-105-3p	chrx_31779	ccacggatgtttgagcatgtg	21	0	0	25	40	65	novel_hsa-miR
chrx_31775_mature@@hsa-miR-105-3p	chrx_31775	ccacggatgtttgagcatgtg	21	0	0	24	47	71	novel_hsa-miR
chr2_6203_mature@@hsa-miR-2355-5p	chr2_6203	atccccagatacaatggacaa	21	28	37	2	6	73	novel_hsa-miR
chr1_535_star@@hsa-miR-197-5p	chr1_535	cgggtagagagggcagtggga	21	36	30	8	0	74	novel_hsa-miR
chr19_26220_mature@@hsa-miR-4435	chr19_26220	tctgtgtgagctctggcacgg	21	1	7	30	55	93	novel_hsa-miR
chr1_1774_star@@hsa-miR-101-5p	chr1_1774	agttatcacagtgctgatgct	21	81	67	0	0	148	novel_hsa-miR
chr3_6514_mature@@hsa-miR-6089	chr3_6514	ccggggccccgccccaccccgc	22	77	83	0	0	160	novel_hsa-miR
chr15_22771_star@@hsa-miR-125b-1-3p	chr15_22771	acgggttaggctcttgggag	20	66	112	12	21	211	novel_hsa-miR
chr5_11567_star@@hsa-miR-181c-3p	chr5_11567	ccatcgaccgttgagtggac	20	76	77	56	45	254	novel_hsa-miR
chr2_4700_star@@hsa-miR-26b-3p	chr2_4700	cctgttctccattacttggc	20	125	154	0	0	279	novel_hsa-miR
chr4_9886_star@@hsa-miR-335-3p	chr4_9886	ttttcattattgctcctgac	20	29	119	39	101	288	novel_hsa-miR
chr14_21231_mature@@hsa-miR-1260a	chr14_21231	aatcccacctctgccacc	18	215	156	64	59	494	novel_hsa-miR
chr5_10842_mature@@hsa-miR-378g	chr5_10842	actgggcttggggtcagaaggc	22	130	291	116	55	592	novel_hsa-miR
chr1_2369_star@@hsa-miR-99a-3p	chr1_2369	aagctcgcttctatgggtct	20	312	340	97	142	891	novel_hsa-miR
chrx_31832_mature@@hsa-miR-378g	chrx_31832	actgggcttggagtcagaaga	21	327	766	96	83	1272	novel_hsa-miR
chr22_28554_star@@hsa-miR-1307-5p	chr22_28554	cgaccggacctcgaccggctc	21	465	376	483	413	1737	novel_hsa-miR
chr24_29662_star@@hsa-miR-106b-3p	chr24_29662	ccgcactgtgggtacttgct	20	307	528	549	722	2106	novel_hsa-miR
chr1_2365_star@@hsa-miR-125b-2-3p	chr1_2365	acaagtcaggctcttgggac	20	1111	1423	280	127	2941	novel_hsa-miR
chr16_23174_mature@@mdo-miR-449	chr16_23174	tggcagtgtattgttagctgg	21	1	0	3	1	5	novel_mdo-miR
chr18_24739_mature@@mdo-miR-184	chr18_24739	tggacggagaactgataaggg	21	0	2	3	1	6	novel_mdo-miR
chr2_6306_mature@@mdo-miR-153	chr2_6306	ttgcatagtcacaaaagtgat	21	2	5	0	0	7	novel_mdo-miR
chr3_9218_mature@@mdo-miR-200c	chr3_9218	taatactgccgggtaatgatgg	22	5	0	0	3	8	novel_mdo-miR
chr4_10778_mature@@mdo-miR-153	chr4_10778	ttgcatagtcacaaaagtgat	21	3	5	1	0	9	novel_mdo-miR
chr4_10777_mature@@mdo-miR-153	chr4_10777	ttgcatagtcacaaaagtgat	21	1	7	0	2	10	novel_mdo-miR
chr16_23173_mature@@mdo-miR-449	chr16_23173	tggcagtgtattgttagctgg	21	2	6	1	1	10	novel_mdo-miR
chr18_24740_mature@@mdo-miR-184	chr18_24740	tggacggagaactgataaggg	21	4	2	4	2	12	novel_mdo-miR
chr11_18503_star@@mdo-miR-212	chr11_18503	taacagtctccagtcacggcc	21	2	8	2	6	18	novel_mdo-miR
chr1_2820_mature@@mdo-miR-551b	chr1_2820	gcgacccatacttggtttcag	21	6	2	9	2	19	novel_mdo-miR
chr1_913_mature@@mdo-miR-206	chr1_913	agaatgaaaggaagtgtg	18	3	1	1	16	21	novel_mdo-miR
chr20_26340_mature@@mdo-miR-219	chr20_26340	tgattgtccaaacgcaattctc	22	2	4	10	6	22	novel_mdo-miR
chr12_19888_mature@@mdo-miR-200b	chr12_19888	taatactgcctggtaatgatga	22	2	18	1	5	26	novel_mdo-miR
chr12_19886_mature@@mdo-miR-200a-3p	chr12_19886	taacactgtctggtaacgatg	21	5	20	0	5	30	novel_mdo-miR
chr5_10900_mature@@mdo-miR-152	chr5_10900	tagtgcatgacagaacttg	19	18	31	1	3	53	novel_mdo-miR
chr1_2173_star@@mdo-miR-9-3p	chr1_2173	ataaagctagataaccgaaagt	22	33	22	6	9	70	novel_mdo-miR
chr5_12003_mature@@mdo-miR-9-5p	chr5_12003	tctttggttatctagctgtatg	22	28	25	13	24	90	novel_mdo-miR
chr5_12003_star@@mdo-miR-9-3p	chr5_12003	ataaagctagataaccgaaagt	22	42	30	4	14	90	novel_mdo-miR
chr16_23654_mature@@mdo-miR-206	chr16_23654	gaatgtaagcaagtgtgtg	19	28	25	23	16	92	novel_mdo-miR
chr12_19601_mature@@mdo-miR-215	chr12_19601	tgacctatgaattgacagaca	21	15	6	19	57	97	novel_mdo-miR
chr1_2173_mature@@mdo-miR-9-5p	chr1_2173	tctttggttatctagctgtatg	22	38	56	8	16	118	novel_mdo-miR
chrx_31841_mature@@mdo-let-7f	chrx_31841	tttagtagattgtatagt	18	7	12	55	52	126	novel_mdo-miR
chr1_2174_mature@@mdo-miR-9-5p	chr1_2174	tctttggttatctagctgtatg	22	54	53	11	11	129	novel_mdo-miR
chr10_16931_mature@@mdo-miR-145	chr10_16931	gtccagttttcctaggaat	19	58	88	2	1	149	novel_mdo-miR
chr11_18381_star@@mdo-miR-301	chr11_18381	cagtgcaatagtattgtcaaagca	24	19	86	35	80	220	novel_mdo-miR
chr21_27277_mature@@mdo-miR-145	chr21_27277	gtccagttttcccaggaa	18	167	72	2	0	241	novel_mdo-miR
chrx_31543_mature@@mdo-miR-145	chrx_31543	gtccagttttcccaggaa	18	164	94	0	1	259	novel_mdo-miR
chr23_28722_mature@@mdo-miR-206	chr23_28722	gggaatggaaggaagtgt	18	59	35	66	102	262	novel_mdo-miR
chr25_30636_mature@@mdo-let-7f	chr25_30636	tgaggaagtagattatatag	20	9	4	246	18	277	novel_mdo-miR
chr23_29008_mature@@mdo-miR-122	chr23_29008	tggagtgtgacaatggtgttt	21	42	28	41	420	531	novel_mdo-miR
chr25_30254_mature@@mdo-miR-126	chr25_30254	gattattacttttggtaa	18	241	322	4	0	567	novel_mdo-miR
chr10_17164_star@@mdo-miR-17-3p	chr10_17164	actgcagtgaaggcacttgta	21	113	175	134	202	624	novel_mdo-miR
chr26_30810_mature@@mdo-miR-206	chr26_30810	tggaatgtcaggaagtgta	19	540	127	185	59	911	novel_mdo-miR
chr22_28204_mature@@mdo-miR-146b	chr22_28204	tgagaactgaattccataggc	21	283	452	82	126	943	novel_mdo-miR
chr3_8032_mature@@mdo-miR-33	chr3_8032	gtgcattgtagttgcattgc	20	15	21	498	602	1136	novel_mdo-miR
chr14_21403_star@@mdo-miR-140	chr14_21403	cagtggttttaccctatggta	21	1113	1207	4	3	2327	novel_mdo-miR
chrx_32276_mature@@mdo-miR-222a	chrx_32276	agctacatctggctactgggtc	22	272	273	1537	394	2476	novel_mdo-miR
chr12_19429_mature@@mdo-miR-29a	chr12_19429	tagcaccatttgaaatcggt	20	2362	110	25	26	2523	novel_mdo-miR
chr12_19425_mature@@mdo-miR-29a	chr12_19425	tagcaccatttgaaatcggt	20	2379	92	41	31	2543	novel_mdo-miR
chr5_11311_mature@@mdo-miR-146b	chr5_11311	tgagaactgaattccataggt	21	2381	1437	2	3	3823	novel_mdo-miR
chr5_11312_mature@@mdo-miR-146b	chr5_11312	tgagaactgaattccataggt	21	2457	1466	0	12	3935	novel_mdo-miR
chr11_18452_mature@@mdo-miR-365	chr11_18452	taatgcccctaaaaatcctta	21	7654	4121	48	123	11946	novel_mdo-miR
chr3_6591_star@@mdo-miR-199b	chr3_6591	ccagtgtttagactatctgtt	21	2556	7200	2014	439	12209	novel_mdo-miR
chr19_26193_star@@mdo-miR-191	chr19_26193	gctgcttttgggattccgttgc	22	6660	8254	4600	6199	25713	novel_mdo-miR
chr19_25784_mature@@mdo-miR-191	chr19_25784	caacggaatcccaaaagcagc	21	6740	8113	4469	6392	25714	novel_mdo-miR
chr4_9741_mature@@mdo-miR-148	chr4_9741	tcagtgcactacagaactttg	21	5948	17528	4243	3392	31111	novel_mdo-miR
chr5_11228_mature@@mdo-miR-145	chr5_11228	gtccagttttcccaggaatccc	22	15559	21044	885	524	38012	novel_mdo-miR
chr11_18093_mature@@mdo-miR-152	chr11_18093	tcagtgcatgacagaacttg	20	5946	20432	16531	30311	73220	novel_mdo-miR
chr2_5107_mature@@mdo-let-7d	chr2_5107	agaggtagtaggttgcatagt	21	1825	2836	57148	59100	120909	novel_mdo-miR
chr13_20448_mature@@mdo-miR-499	chr13_20448	ttaagacttgcagtgatgtt	20	91656	10625	11893	22429	136603	novel_mdo-miR
chr3_9329_star@@mdo-let-7b	chr3_9329	accacacaacctactacctc	20	6321	11867	907942	496813	1422943	novel_mdo-miR
chr2_5110_mature@@mdo-let-7f	chr2_5110	tgaggtagtagattgtatagt	21	16580	19252	680394	717337	1433563	novel_mdo-miR
chr2_5109_mature@@mdo-let-7f	chr2_5109	tgaggtagtagattgtatagt	21	16646	19405	681063	717235	1434349	novel_mdo-miR
chr20_26465_mature@@mdo-miR-206	chr20_26465	tggaatgtaaggaagtgtgtg	21	384065	219761	3726348	2624059	6954233	novel_mdo-miR
chr3_7321_star@@mml-miR-331-5p	chr3_7321	ctaggtatggtcccagggatccc	23	408	520	12	19	959	novel_mml-miR
chr3_9322_star@@mmu-miR-1249-5p	chr3_9322	gaggagggaggagatgggccacgtt	25	2	2	1	0	5	novel_mmu-miR
chr2_5583_star@@mmu-miR-31-3p	chr2_5583	tgctatgccaacatattgccat	22	4	0	1	0	5	novel_mmu-miR
chr18_24739_star@@mmu-miR-184-5p	chr18_24739	ccttatcacttttccagccag	21	1	3	1	0	5	novel_mmu-miR
chr17_24558_star@@mmu-miR-301b-5p	chr17_24558	tctgacgaggttgcactactgtgc	24	1	5	0	0	6	novel_mmu-miR
chr19_25512_star@@mmu-miR-26a-1-3p	chr19_25512	cctattctcggttacttgcac	21	2	3	3	0	8	novel_mmu-miR
chr3_8193_star@@mmu-miR-181b-2-3p	chr3_8193	ctcactgatcaatgaatgcaa	21	3	3	1	1	8	novel_mmu-miR
chr12_20035_star@@mmu-miR-205-3p	chr12_20035	gatttcagtggagtgaagctc	21	7	1	0	0	8	novel_mmu-miR
chr15_22773_star@@mmu-let-7a-2-3p	chr15_22773	ctgtacagcctcctagctttc	21	1	9	0	0	10	novel_mmu-miR
chr3_8763_star@@mmu-miR-196a-2-3p	chr3_8763	cggcaacaagaaactgcctga	21	0	7	3	0	10	novel_mmu-miR
chrx_31858_star@@mmu-miR-504-3p	chrx_31858	aagggagcgcagggcagggtttc	23	4	3	3	1	11	novel_mmu-miR
chr2_6040_star@@mmu-miR-128-1-5p	chr2_6040	cggggccgtagcactgtctgag	22	2	9	2	0	13	novel_mmu-miR
chr14_21814_star@@mmu-miR-328-5p	chr14_21814	gggggggcaggaggggctcagg	22	4	4	5	0	13	novel_mmu-miR
chr15_22553_star@@mmu-miR-130a-5p	chr15_22553	gctcttttcacattgtgctac	21	1	6	5	1	13	novel_mmu-miR
chr5_11784_star@@mmu-miR-874-5p	chr5_11784	gcggccccacgcaccagggtaag	23	6	5	3	0	14	novel_mmu-miR
chr11_18863_mature@@mmu-miR-3064-5p	chr11_18863	tctggctgttgtggtgtgcaa	21	1	2	9	2	14	novel_mmu-miR
chr1_2367_star@@mmu-let-7c-1-3p	chr1_2367	ctgtacaaccttctagctttc	21	2	12	0	1	15	novel_mmu-miR
chr5_10877_star@@mmu-miR-23a-5p	chr5_10877	ggttcctggggatgggatt	19	9	3	3	2	17	novel_mmu-miR
chr23_29122_mature@@mmu-miR-378a-5p	chr23_29122	ttcctgactccagggcctg	19	8	9	0	0	17	novel_mmu-miR
chr10_17171_star@@mmu-miR-19b-1-5p	chr10_17171	agttttgcaggtttgcatccag	22	2	16	0	0	18	novel_mmu-miR
chr7_13449_star@@mmu-miR-208b-5p	chr7_13449	aagctttttgctcgcgttatg	21	15	3	1	1	20	novel_mmu-miR
chr12_19427_star@@mmu-miR-29b-2-5p	chr12_19427	tggtttcacatggtggcttag	21	18	5	0	0	23	novel_mmu-miR
chr7_13457_star@@mmu-miR-208a-5p	chr7_13457	gagcttttggcccgggttata	21	16	7	0	0	23	novel_mmu-miR
chr19_25499_star@@mmu-miR-128-2-5p	chr19_25499	gggggccgaggcactgtccgag	22	9	3	10	4	26	novel_mmu-miR
chr12_19423_star@@mmu-miR-29b-2-5p	chr12_19423	tggtttcacatggtggcttag	21	21	6	0	0	27	novel_mmu-miR
chr20_26913_star@@mmu-miR-877-3p	chr20_26913	tcctcttctccctcctccc	19	10	13	1	3	27	novel_mmu-miR
chr2_3238_star@@mmu-miR-32-3p	chr2_3238	aatttagtgtgtgtgatat	19	21	3	2	4	30	novel_mmu-miR
chr11_18093_star@@mmu-miR-152-5p	chr11_18093	agtttctgtgatactctccgac	22	6	24	3	1	34	novel_mmu-miR
chr22_28470_star@@mmu-miR-107-5p	chr22_28470	agcttctttacagtgttgcctt	22	8	6	6	15	35	novel_mmu-miR
chr19_25750_star@@mmu-let-7g-3p	chr19_25750	ctgtacaggccactgccttgc	21	10	25	3	0	38	novel_mmu-miR
chr14_21598_star@@mmu-let-7e-3p	chr14_21598	ctatacggcctcctagctttc	21	6	19	6	10	41	novel_mmu-miR
chr1_2891_star@@mmu-miR-16-2-3p	chr1_2891	aatattattgtgctgcttt	19	17	25	4	5	51	novel_mmu-miR
chr1_2893_star@@mmu-miR-15b-3p	chr1_2893	cgaatcattatttgctgctct	21	14	23	5	11	53	novel_mmu-miR
chr11_18545_star@@mmu-miR-195a-3p	chr11_18545	caatattggctgtgctgctcc	21	22	40	2	6	70	novel_mmu-miR
chr19_25747_star@@mmu-miR-135a-1-3p	chr19_25747	atatagggattggagccgtgg	21	12	11	30	37	90	novel_mmu-miR
chr11_18696_star@@mmu-miR-346-3p	chr11_18696	agcaggggctgggcctggtgg	21	41	81	1	0	123	novel_mmu-miR
chrx_31584_star@@mmu-miR-98-3p	chrx_31584	ctatacaacttactactttcc	21	9	9	23	94	135	novel_mmu-miR
chr2_5109_star@@mmu-let-7f-1-3p	chr2_5109	ctatacaatctattgccttcc	21	55	70	8	7	140	novel_mmu-miR
chrx_31837_star@@mmu-miR-505-5p	chrx_31837	ggggagccaggaagtattgatg	22	3	3	101	35	142	novel_mmu-miR
chr24_29664_star@@mmu-miR-93-3p	chr24_29664	actgctgagccagcacttccc	21	29	59	21	55	164	novel_mmu-miR
chrx_31784_star@@mmu-miR-224-3p	chrx_31784	atggtaccctagtgactaca	20	31	94	38	12	175	novel_mmu-miR
chr13_20870_star@@mmu-miR-1a-2-5p	chr13_20870	acatacttctttatgtgcccat	22	22	11	53	151	237	novel_mmu-miR
chrx_31888_star@@mmu-miR-450b-3p	chrx_31888	attgggagcattttgcatgta	21	25	168	26	43	262	novel_mmu-miR
chr3_7371_mature@@mmu-miR-5126	chr3_7371	gccgggcggggccggggggg	20	89	102	91	6	288	novel_mmu-miR
chr12_19429_star@@mmu-miR-29c-5p	chr12_19429	ccgatttctcctggtgttcag	21	292	22	0	0	314	novel_mmu-miR
chr12_19425_star@@mmu-miR-29c-5p	chr12_19425	ccgatttctcctggtgttcag	21	315	35	0	0	350	novel_mmu-miR
chr23_28847_star@@mmu-miR-1a-2-5p	chr23_28847	acatacttctttatgtacccat	22	22	19	122	243	406	novel_mmu-miR
chr3_9329_mature@@mmu-let-7b-3p	chr3_9329	aggcagtaggttgtatagtt	20	137	130	124	43	434	novel_mmu-miR
chr1_90_star@@mmu-miR-30c-1-3p	chr1_90	ctgggagagggttgtttactc	21	163	227	55	25	470	novel_mmu-miR
chr3_8923_star@@mmu-let-7i-3p	chr3_8923	cgcaagctactgccttgc	18	121	405	35	27	588	novel_mmu-miR
chrx_31782_star@@mmu-miR-452-3p	chrx_31782	cagtctcatctgcaaagaagta	22	103	557	25	31	716	novel_mmu-miR
chr2_3399_star@@mmu-miR-320-5p	chr2_3399	gccttctcttcccggttcttc	21	310	204	270	84	868	novel_mmu-miR
chr24_29665_star@@mmu-miR-25-5p	chr24_29665	aggcggagacttgggcaattg	21	21	21	483	378	903	novel_mmu-miR
chr7_13688_mature@@mmu-miR-378b	chr7_13688	tggacttggagtcagaagac	20	259	684	69	79	1091	novel_mmu-miR
chr3_8195_star@@mmu-miR-181a-2-3p	chr3_8195	ccaccgaccgttgactgtac	20	105	118	523	454	1200	novel_mmu-miR
chr21_27318_mature@@mmu-miR-5097	chr21_27318	tcatttccctgttcgggcgcc	21	1283	716	225	166	2390	novel_mmu-miR
chr8_14858_mature@@mmu-miR-3960	chr8_14858	ggggggcggcggcggcggcga	21	422	389	3159	759	4729	novel_mmu-miR
chr5_11233_star@@mmu-miR-378a-5p	chr5_11233	ctcctgactccaggtcctgtg	21	3991	12916	32	55	16994	novel_mmu-miR
chrx_31901_star@@oan-miR-92a-1-5p	chrx_31901	gggtggggatttgttgcactgc	22	2	0	2	1	5	novel_oan-miR
chr1_1468_mature@@oan-miR-802-5p	chr1_1468	tcagtaacaaagattcatcct	21	3	2	0	0	5	novel_oan-miR
chr21_27963_star@@oan-miR-192-3p	chr21_27963	ctgccaattccataggtcaca	21	1	3	1	1	6	novel_oan-miR
chr2_6306_star@@oan-miR-153-5p	chr2_6306	tcatttttgtgatctgcagc	20	4	2	0	0	6	novel_oan-miR
chr12_19888_star@@oan-miR-200b-5p	chr12_19888	catcttactgggcagcattgg	21	4	3	0	0	7	novel_oan-miR
chr2_5616_star@@oan-miR-124-5p	chr2_5616	gttcacagcggaccttga	18	3	3	1	0	7	novel_oan-miR
chr3_7610_star@@oan-miR-135a-3p	chr3_7610	atgtagggatggaagccatga	21	4	3	1	2	10	novel_oan-miR
chr10_17399_star@@oan-miR-15a-3p	chr10_17399	aggccatattgtgctgcctc	20	6	4	0	4	14	novel_oan-miR
chr15_22775_star@@oan-miR-100-3p	chr15_22775	aagcttgtgtctataggtat	20	5	9	1	1	16	novel_oan-miR
chr4_10596_star@@oan-miR-29b-5p	chr4_10596	tggtttcatatggtggtttag	21	12	5	0	0	17	novel_oan-miR
chr11_18380_star@@oan-miR-454-5p	chr11_18380	cctatcgatattgtctctg	19	0	1	12	4	17	novel_oan-miR
chrx_31555_star@@oan-miR-223-5p	chrx_31555	gtgtatttgacaagctgagtt	21	7	13	6	13	39	novel_oan-miR
chr7_14387_star@@oan-miR-190a-3p	chr7_14387	ctatatatcaaacatattcc	20	22	23	0	1	46	novel_oan-miR
chr11_17824_star@@oan-miR-21-3p	chr11_17824	aacagcagtcgatgggctgt	20	11	18	22	20	71	novel_oan-miR
chrx_31903_star@@oan-miR-363-5p	chrx_31903	cgggtggatcacgatgcaattt	22	1	1	36	35	73	novel_oan-miR
chr20_26465_star@@oan-miR-206-5p	chr20_26465	acatgcttctttatatccccat	22	8	1	24	43	76	novel_oan-miR
chr1_1789_star@@oan-miR-186-3p	chr1_1789	cccaaaggtgaattttttgg	20	39	18	18	8	83	novel_oan-miR
chr4_10594_star@@oan-miR-29a-1-5p	chr4_10594	ctgatttcttttggtgttcag	21	83	24	0	0	107	novel_oan-miR
chr10_17173_star@@oan-miR-92a-2-5p	chr10_17173	aggttgggatcagttgcaatgc	22	45	51	8	7	111	novel_oan-miR
chr10_17170_star@@oan-miR-20a-2-3p	chr10_17170	actgcattatgagcacttaaag	22	43	81	2	2	128	novel_oan-miR
chr11_18381_mature@@oan-miR-301-5p	chr11_18381	gctctgactttattgcactac	21	3	10	125	133	271	novel_oan-miR
chr20_26469_star@@oan-miR-133b-5p	chr20_26469	ctggtcaaacggaaccaagt	20	17	2	159	157	335	novel_oan-miR
chr2_5146_star@@oan-miR-23b-5p	chr2_5146	tgggttcctggcatgctgatt	21	18	26	181	151	376	novel_oan-miR
chr2_5111_star@@oan-let-7e-3p	chr2_5111	ctatacaatctactgtctttc	21	210	345	35	31	621	novel_oan-miR
chr5_11365_mature@@oan-let-7e-5p	chr5_11365	tgaggtagtagattgaatagt	21	72	60	483	153	768	novel_oan-miR
chr13_20366_star@@oan-miR-1388-3p	chr13_20366	tctcaggttcgtcagcccgc	20	415	362	103	118	998	novel_oan-miR
chr1_757_mature@@oan-miR-1386	chr1_757	actcctggctgtctcgcc	18	1195	965	2	1	2163	novel_oan-miR
chr2_5793_star@@oan-miR-10b-3p	chr2_5793	agattcgattctaggggaat	20	1038	3227	14	18	4297	novel_oan-miR
chr2_5998_mature@@ppa-miR-28	chr2_5998	aaggagctcacagtttatt	19	12	1	0	0	13	novel_ppa-miR
chr3_6970_mature@@ppa-miR-217	chr3_6970	tactgcatcaggaactgattgg	22	2	1	2	10	15	novel_ppa-miR
chr2_4977_mature@@ppa-miR-214	chr2_4977	acagcgggcacagacagg	18	5	5	5	3	18	novel_ppa-miR
chr3_6980_mature@@ppa-miR-107	chr3_6980	agcagcattgtccagggc	18	2	0	11	5	18	novel_ppa-miR
chr3_7610_mature@@ppa-miR-135	chr3_7610	tatggctttttattcctatgtg	22	4	6	4	9	23	novel_ppa-miR
chrx_31896_mature@@ppa-miR-18	chrx_31896	taaggtgcatctagtgcag	19	1	18	5	6	30	novel_ppa-miR
chr4_10128_mature@@ppa-miR-128	chr4_10128	tcacagtgaacaggtctcta	20	8	9	7	8	32	novel_ppa-miR
chr9_16057_mature@@ppa-miR-124a	chr9_16057	taaggcacgcggtgaatg	18	26	5	3	8	42	novel_ppa-miR
chr2_5616_mature@@ppa-miR-124a	chr2_5616	taaggcacgcggtgaatg	18	27	4	3	12	46	novel_ppa-miR
chr19_25747_mature@@ppa-miR-135	chr19_25747	tatggctttttattcctatgtg	22	44	8	2	12	66	novel_ppa-miR
chr14_21218_mature@@ppa-miR-26a	chr14_21218	ttcaagtaatccaggagggc	20	26	32	3	5	66	novel_ppa-miR
chr18_24763_mature@@ppa-miR-24-3p	chr18_24763	tggcacagttcagcaggaa	19	39	36	1	0	76	novel_ppa-miR
chr10_17193_mature@@ppa-miR-214	chr10_17193	gacagcaggcacagacag	18	10	51	20	22	103	novel_ppa-miR
chr12_19232_mature@@ppa-miR-34a	chr12_19232	tggcagtgtcttagctggttg	21	76	30	5	7	118	novel_ppa-miR
chr1_598_mature@@ppa-miR-22	chr1_598	aagctgccatttgaagaa	18	75	43	4	0	122	novel_ppa-miR
chrx_31894_mature@@ppa-miR-106a	chrx_31894	aaaagtgcttacagtgcaggta	22	27	118	12	19	176	novel_ppa-miR
chrx_31555_mature@@ppa-miR-223	chrx_31555	tgtcagtttgtcaaatacccc	21	40	139	8	4	191	novel_ppa-miR
chr11_18545_mature@@ppa-miR-195	chr11_18545	tagcagcacagaaatgttgg	20	104	64	12	20	200	novel_ppa-miR
chr16_23333_mature@@ppa-miR-214	chr16_23333	acagcaggcacagacaggga	20	13	73	84	63	233	novel_ppa-miR
chr10_17166_mature@@ppa-miR-18	chr10_17166	taaggtgcatctagtgcaga	20	30	99	45	62	236	novel_ppa-miR
chr13_20512_mature@@ppa-miR-1	chr13_20512	tgaatgtaaagcagtatg	18	68	30	9	138	245	novel_ppa-miR
chr2_3544_mature@@ppa-miR-204	chr2_3544	ttccctttgtcatcctatgcc	21	180	147	7	4	338	novel_ppa-miR
chr23_29051_mature@@ppa-miR-107	chr23_29051	aggagcattgtacagggct	19	69	71	68	238	446	novel_ppa-miR
chr16_23357_mature@@ppa-miR-218	chr16_23357	ttgtgcttgatctaaccatg	20	153	308	5	5	471	novel_ppa-miR
chr6_12340_mature@@ppa-miR-218	chr6_12340	ttgtgcttgatctaaccatg	20	197	281	3	3	484	novel_ppa-miR
chr12_19423_mature@@ppa-miR-29b	chr12_19423	tagcaccatttgaaatcag	19	475	39	4	7	525	novel_ppa-miR
chr4_10596_mature@@ppa-miR-29b	chr4_10596	tagcaccatttgaaatcag	19	478	42	3	5	528	novel_ppa-miR
chr12_19427_mature@@ppa-miR-29b	chr12_19427	tagcaccatttgaaatcag	19	488	38	0	9	535	novel_ppa-miR
chr5_11217_mature@@ppa-miR-186	chr5_11217	caaagaattctccatttgg	19	277	335	1	5	618	novel_ppa-miR
chr10_17167_mature@@ppa-miR-19a	chr10_17167	tgtgcaaatctatgcaaaactg	22	175	443	2	13	633	novel_ppa-miR
chr12_20063_star@@ppa-miR-181a-3p	chr12_20063	ccatcgaccgttgattgtac	20	17	447	92	78	634	novel_ppa-miR
chr2_5142_star@@ppa-miR-24-5p	chr2_5142	gcctactgagctgatatcag	20	414	312	2	1	729	novel_ppa-miR
chr6_13124_mature@@ppa-miR-143	chr6_13124	tgagataaagcactgtag	18	385	362	5	12	764	novel_ppa-miR
chr1_2893_mature@@ppa-miR-15b	chr1_2893	tagcagcacatcatggtttac	21	258	378	122	77	835	novel_ppa-miR
chrx_32352_star@@ppa-miR-188	chrx_32352	catcccttgcatggtggagg	20	125	255	124	370	874	novel_ppa-miR
chr10_17164_mature@@ppa-miR-17-5p	chr10_17164	caaagtgcttacagtgcaggta	22	228	508	56	101	893	novel_ppa-miR
chr2_3238_mature@@ppa-miR-32	chr2_3238	tattgcacattactaagttg	20	438	491	10	13	952	novel_ppa-miR
chr10_17163_mature@@ppa-miR-17-5p	chr10_17163	caaagtgcttacagtgcaggta	22	249	522	62	120	953	novel_ppa-miR
chr7_14387_mature@@ppa-miR-190	chr7_14387	tgatatgtttgatatattag	20	229	727	3	7	966	novel_ppa-miR
chr12_19291_mature@@ppa-miR-1	chr12_19291	aggaatgtaaagaagtaa	18	1110	217	12	5	1344	novel_ppa-miR
chr1_535_mature@@ppa-miR-197	chr1_535	ttcaccaccttctccacccag	21	746	751	31	23	1551	novel_ppa-miR
chr13_20478_mature@@ppa-miR-1	chr13_20478	tggaatgtaaagcagtat	18	1066	144	108	302	1620	novel_ppa-miR
chr5_11567_mature@@ppa-miR-181c	chr5_11567	aacattcaacctgtcggtgag	21	370	834	192	241	1637	novel_ppa-miR
chrx_32273_mature@@ppa-miR-221	chrx_32273	agctacattgtctgctgggttt	22	490	459	520	447	1916	novel_ppa-miR
chrx_32274_mature@@ppa-miR-221	chrx_32274	agctacattgtctgctgggttt	22	523	493	485	460	1961	novel_ppa-miR
chr14_21989_mature@@ppa-miR-1	chr14_21989	tggaatgtaaataagtat	18	1103	373	297	207	1980	novel_ppa-miR
chr10_17170_mature@@ppa-miR-20	chr10_17170	taaagtgcttatagtgcaggta	22	947	1960	40	91	3038	novel_ppa-miR
chr8_15334_mature@@ppa-miR-1	chr8_15334	gggaatgtaaagaagtat	18	2387	715	36	33	3171	novel_ppa-miR
chrx_31784_mature@@ppa-miR-224	chrx_31784	caagtcactagtggttccgtt	21	266	714	797	1462	3239	novel_ppa-miR
chr6_13266_mature@@ppa-miR-95	chr6_13266	ttcaacgggtatttattgag	20	1218	1506	385	236	3345	novel_ppa-miR
chr12_19792_mature@@ppa-miR-214	chr12_19792	acagcaggcacagacaggcag	21	174	1001	1212	1522	3909	novel_ppa-miR
chr10_17399_mature@@ppa-miR-15a	chr10_17399	tagcagcacataatggtttg	20	1882	1837	100	108	3927	novel_ppa-miR
chr12_19193_star@@ppa-miR-214	chr12_19193	gcctgtctgtgcctgctgtac	21	195	1003	1287	1509	3994	novel_ppa-miR
chr24_29662_mature@@ppa-miR-106b	chr24_29662	taaagtgctgacagtgcaga	20	1112	2083	501	689	4385	novel_ppa-miR
chr3_8763_mature@@ppa-miR-196	chr3_8763	taggtagtttcatgttgttgg	21	12	2990	366	1028	4396	novel_ppa-miR
chr12_20061_mature@@ppa-miR-181b	chr12_20061	aacattcattgctgtcggtgggt	23	150	472	1558	3127	5307	novel_ppa-miR
chrx_31583_mature@@ppa-miR-98	chrx_31583	tgaggtagtaagttgtattgt	21	955	1303	2030	1280	5568	novel_ppa-miR
chrx_31584_mature@@ppa-miR-98	chrx_31584	tgaggtagtaagttgtattgt	21	1061	1367	2108	1347	5883	novel_ppa-miR
chr1_2891_mature@@ppa-miR-16	chr1_2891	tagcagcacgtaaatattg	19	2161	2280	586	910	5937	novel_ppa-miR
chr1_2675_mature@@ppa-miR-28	chr1_2675	aaggagctcacagtctattg	20	4413	5058	86	93	9650	novel_ppa-miR
chr3_8193_mature@@ppa-miR-181b	chr3_8193	aacattcattgctgtcggtgggt	23	166	573	2790	6922	10451	novel_ppa-miR
chrx_31901_mature@@ppa-miR-92	chrx_31901	tattgcacttgtcccggcctg	21	2231	3853	3987	2169	12240	novel_ppa-miR
chr10_17173_mature@@ppa-miR-92	chr10_17173	tattgcacttgtcccggcctg	21	2654	4869	4189	2439	14151	novel_ppa-miR
chr11_18088_mature@@ppa-miR-10a	chr11_18088	taccctgtagatccgaatttg	21	4482	5638	3521	4359	18000	novel_ppa-miR
chr5_11606_star@@ppa-miR-199a	chr5_11606	ccagtgttcagactacctgtt	21	4257	20768	846	341	26212	novel_ppa-miR
chr12_19796_star@@ppa-miR-199a	chr12_19796	ccagtgttcagactacctgtt	21	4295	20704	872	353	26224	novel_ppa-miR
chr19_25499_mature@@ppa-miR-128	chr19_25499	tcacagtgaaccggtctctt	20	2187	3358	14546	14901	34992	novel_ppa-miR
chr9_15930_mature@@ppa-miR-30b	chr9_15930	tgtaaacatcctacactcagc	21	17449	17522	133	225	35329	novel_ppa-miR
chr2_5146_mature@@ppa-miR-23b	chr2_5146	atcacattgccagggattaccac	23	16421	16381	1302	1711	35815	novel_ppa-miR
chr1_1789_mature@@ppa-miR-186	chr1_1789	caaagaattctccttttgggc	21	14185	22580	415	700	37880	novel_ppa-miR
chr10_17397_mature@@ppa-miR-16	chr10_17397	tagcagcacgtaaatattgga	21	23700	19400	668	853	44621	novel_ppa-miR
chr22_28470_mature@@ppa-miR-107	chr22_28470	agcagcattgtacagggcta	20	326	337	21766	23455	45884	novel_ppa-miR
chr5_10877_mature@@ppa-miR-23a	chr5_10877	atcacattgccagggatttc	20	21999	21102	1714	2090	46905	novel_ppa-miR
chr24_29665_mature@@ppa-miR-25	chr24_29665	cattgcacttgtctcggtctg	21	3293	5098	11711	29757	49859	novel_ppa-miR
chr16_23356_mature@@ppa-miR-107	chr16_23356	agcagcattgtacagggcta	20	1472	2029	27997	30773	62271	novel_ppa-miR
chr12_20063_mature@@ppa-miR-181a-5p	chr12_20063	aacattcaacgctgtcggtgag	22	4391	38152	8362	13499	64404	novel_ppa-miR
chr3_8195_mature@@ppa-miR-181a-5p	chr3_8195	aacattcaacgctgtcggtgag	22	4451	38340	8527	13428	64746	novel_ppa-miR
chr2_6040_mature@@ppa-miR-128	chr2_6040	tcacagtgaaccggtctctt	20	2477	3620	28646	30957	65700	novel_ppa-miR
chr9_15814_mature@@ppa-miR-30a-5p	chr9_15814	tgtaaacatcctcgactgg	19	19131	29536	10677	6524	65868	novel_ppa-miR
chr4_10594_mature@@ppa-miR-29a	chr4_10594	tagcaccatctgaaatcggt	20	52866	12019	428	678	65991	novel_ppa-miR
chr5_10879_mature@@ppa-miR-27a	chr5_10879	ttcacagtggctaagttccg	20	44006	32296	1756	824	78882	novel_ppa-miR
chr15_22775_mature@@ppa-miR-100	chr15_22775	aacccgtagatccgaacttg	20	27625	51679	726	1117	81147	novel_ppa-miR
chr9_15928_mature@@ppa-miR-30d	chr9_15928	tgtaaacatccccgactgg	19	58415	90652	8780	7548	165395	novel_ppa-miR
chr2_5793_mature@@ppa-miR-10b	chr2_5793	taccctgtagaaccgaatttg	21	66754	179071	3495	6355	255675	novel_ppa-miR
chr19_25512_mature@@ppa-miR-26a	chr19_25512	ttcaagtaatccaggataggc	21	180798	204427	4952	7040	397217	novel_ppa-miR
chr3_7524_mature@@ppa-miR-26a	chr3_7524	ttcaagtaatccaggataggc	21	180731	204895	5059	7615	398300	novel_ppa-miR
chr1_2369_mature@@ppa-miR-99a	chr1_2369	aacccgtagatccgatcttg	20	158072	279589	3849	5508	447018	novel_ppa-miR
chr11_18500_mature@@ppa-miR-22	chr11_18500	aagctgccagttgaagaactg	21	338843	302007	963	826	642639	novel_ppa-miR
chr5_11225_mature@@ppa-miR-143	chr5_11225	tgagatgaagcactgtagct	20	313378	598740	15341	8760	936219	novel_ppa-miR
chr13_20862_mature@@ppa-miR-133a	chr13_20862	ttggtccccttcaaccagctg	21	686475	639806	1950	2647	1330878	novel_ppa-miR
chr23_28849_mature@@ppa-miR-133a	chr23_28849	ttggtccccttcaaccagctg	21	688255	639666	1946	2664	1332531	novel_ppa-miR
chr13_20870_mature@@ppa-miR-1	chr13_20870	tggaatgtaaagaagtatgta	21	2071842	1225630	1383258	1410613	6091343	novel_ppa-miR
chr23_28847_mature@@ppa-miR-1	chr23_28847	tggaatgtaaagaagtatgta	21	2073354	1225581	1380856	1412201	6091992	novel_ppa-miR
chr2_5258_star@@ptr-miR-1236	chr2_5258	tggagagagaaggggacag	19	2	3	1	2	8	novel_ptr-miR
chr15_22162_star@@ptr-miR-34c	chr15_22162	aatcactaaccacacggccag	21	2	12	0	1	15	novel_ptr-miR
chr21_27607_star@@ptr-miR-762	chr21_27607	tgggggctggggccggggccagg	23	7	7	2	3	19	novel_ptr-miR
chr24_29379_mature@@ptr-miR-320d	chr24_29379	aaaagctggattgagagg	18	2	7	10	8	27	novel_ptr-miR
chr2_3321_mature@@ptr-miR-422a	chr2_3321	actggacttggggtcaga	18	14	34	0	0	48	novel_ptr-miR
chrx_32767_mature@@ptr-miR-378a	chrx_32767	actggacctggagtcaga	18	19	32	1	1	53	novel_ptr-miR
chr11_18988_mature@@ptr-miR-663a	chr11_18988	acgggcggggcggcgcggg	19	20	23	14	0	57	novel_ptr-miR
chr16_23160_mature@@ptr-miR-185	chr16_23160	tggagagaaatgcagttc	18	29	18	135	8	190	novel_ptr-miR
chr5_10839_mature@@ptr-miR-6128	chr5_10839	actggaattggagtcagaggg	21	52	114	43	38	247	novel_ptr-miR
chr7_13710_star@@ptr-miR-628	chr7_13710	tctagtaagagtggcagtcga	21	188	69	25	26	308	novel_ptr-miR
chr25_30313_mature@@ptr-miR-378a	chr25_30313	actggacctggagtcaga	18	1096	2420	107	108	3731	novel_ptr-miR
chr3_8449_star@@sha-miR-216b	chr3_8449	catttgcctgcagagatttt	20	3	2	1	3	9	novel_sha-miR
chr14_21321_mature@@sha-miR-138	chr14_21321	agctggtgttgtgaatcaggcc	22	3	1	1	5	10	novel_sha-miR
chr14_21322_mature@@sha-miR-138	chr14_21322	agctggtgttgtgaatcaggcc	22	4	4	1	4	13	novel_sha-miR
chr12_20035_mature@@sha-miR-205	chr12_20035	tccttcattccaccggagtct	21	5	2	1	5	13	novel_sha-miR
chr3_6968_mature@@sha-miR-216b	chr3_6968	aaatctctgcaggcaaatgt	20	2	1	6	8	17	novel_sha-miR
chr3_9216_mature@@sha-miR-141	chr3_9216	taacactgtctggtaaagat	20	10	9	0	1	20	novel_sha-miR
chr16_23196_mature@@sha-miR-24	chr16_23196	cagctcagttcagcaggaa	19	11	9	0	0	20	novel_sha-miR
chr21_27990_mature@@sha-miR-24	chr21_27990	ggctcagttcagcaggag	18	28	20	1	0	49	novel_sha-miR
chr2_3544_star@@sha-miR-204	chr2_3544	gctgggaaggcaaagggacg	20	12	1	25	18	56	novel_sha-miR
chr4_9864_mature@@sha-miR-129	chr4_9864	ctttttgcggtctgggctt	19	2	4	13	43	62	novel_sha-miR
chr10_17114_mature@@sha-miR-27b	chr10_17114	ttcacagtgctaagttct	18	45	28	1	0	74	novel_sha-miR
chr26_30766_mature@@sha-miR-383	chr26_30766	agatcagaaggtgattgtggc	21	6	4	31	46	87	novel_sha-miR
chr3_7524_star@@sha-miR-26a	chr3_7524	cctattcttgattacttgttt	21	46	59	1	0	106	novel_sha-miR
chr19_25554_mature@@sha-miR-138	chr19_25554	agctggtgttgtgaatcaggcc	22	64	79	2	6	151	novel_sha-miR
chr1_1618_mature@@sha-let-7i	chr1_1618	tgtagtagtttgtgctgtt	19	21	29	37	299	386	novel_sha-miR
chr2_3342_star@@sha-miR-7	chr2_3342	caacaaatcacagtctgccat	21	265	147	16	23	451	novel_sha-miR
chr11_18380_mature@@sha-miR-454	chr11_18380	tagtgcaatattgcttataggg	22	115	401	3	10	529	novel_sha-miR
chr11_18547_mature@@sha-miR-497	chr11_18547	cagcagcacactgtggtttg	20	532	944	107	107	1690	novel_sha-miR
chr24_29664_mature@@sha-miR-93	chr24_29664	caaagtgctgttcgtgcaggta	22	784	1439	515	414	3152	novel_sha-miR
chr10_17171_mature@@sha-miR-19b	chr10_17171	tgtgcaaatccatgcaaaactg	22	956	2141	71	131	3299	novel_sha-miR
chrx_31899_mature@@sha-miR-19b	chrx_31899	tgtgcaaatccatgcaaaactg	22	951	2261	75	124	3411	novel_sha-miR
chr24_29469_mature@@sha-miR-193	chr24_29469	aactggcccacaaagtcccgc	21	5852	3249	389	203	9693	novel_sha-miR
chr1_90_mature@@sha-miR-30c	chr1_90	tgtaaacatcctacactctcagc	23	19280	19951	224	376	39831	novel_sha-miR
chr5_10882_mature@@sha-miR-24	chr5_10882	tggctcagttcagcaggaa	19	24175	28994	1423	994	55586	novel_sha-miR
chr2_5142_mature@@sha-miR-24	chr2_5142	tggctcagttcagcaggaa	19	24245	29543	1344	1076	56208	novel_sha-miR
chr5_10881_mature@@sha-miR-24	chr5_10881	tggctcagttcagcaggaa	19	24338	29553	1395	1017	56303	novel_sha-miR
chr1_1774_mature@@sha-miR-101	chr1_1774	gtacagtactgtgataactg	20	29440	21109	9625	7827	68001	novel_sha-miR
chr2_3571_mature@@sha-miR-101	chr2_3571	gtacagtactgtgataactg	20	30376	22143	9854	8025	70398	novel_sha-miR
chr11_17824_mature@@sha-miR-21	chr11_17824	tagcttatcagactgatgttg	21	30162	31284	8534	8975	78955	novel_sha-miR
chr1_88_mature@@sha-miR-30e	chr1_88	tgtaaacatccttgactggaagc	23	41892	45880	794	623	89189	novel_sha-miR
chr1_2365_mature@@sha-miR-125a	chr1_2365	tccctgagaccctaacttgtg	21	29506	56322	1513	2073	89414	novel_sha-miR
chr15_22771_mature@@sha-miR-125a	chr15_22771	tccctgagaccctaacttgtg	21	30254	57219	1450	2122	91045	novel_sha-miR
chr14_21403_mature@@sha-miR-140	chr14_21403	accacagggtagaaccacgg	20	11177	13131	55421	62831	142560	novel_sha-miR
chr5_11606_mature@@sha-miR-199a	chr5_11606	acagtagtctgcacattggt	20	3485	14551	64584	69156	151776	novel_sha-miR
chr3_6591_mature@@sha-miR-199a	chr3_6591	acagtagtctgcacattggt	20	3595	14848	64201	69445	152089	novel_sha-miR
chr12_19796_mature@@sha-miR-199a	chr12_19796	acagtagtctgcacattggt	20	3541	15053	64870	69962	153426	novel_sha-miR
chr2_5144_mature@@sha-miR-27b	chr2_5144	ttcacagtggctaagttctg	20	136558	133096	1929	1492	273075	novel_sha-miR
chr19_25750_mature@@sha-let-7g	chr19_25750	tgaggtagtagtttgtacagt	21	32419	41565	165038	146858	385880	novel_sha-miR
chr3_8923_mature@@sha-let-7i	chr3_8923	tgaggtagtagtttgtgc	18	12672	35582	267490	145166	460910	novel_sha-miR
chr15_22773_mature@@sha-let-7a	chr15_22773	tgaggtagtaggttgtatagt	21	7165	11944	849982	689842	1558933	novel_sha-miR
chr2_5111_mature@@sha-let-7a	chr2_5111	tgaggtagtaggttgtatagt	21	6881	11832	850639	690547	1559899	novel_sha-miR
chr14_21532_star@@ssc-miR-769-3p	chr14_21532	ctgggatctctggggtctcgg	21	4	0	2	1	7	novel_ssc-miR
chr12_19603_star@@ssc-miR-194b-3p	chr12_19603	cagtggagatgctgttactt	20	5	3	0	1	9	novel_ssc-miR
chr25_30495_star@@ssc-miR-1296-3p	chr25_30495	agtggggctttgaccctaac	20	7	1	0	1	9	novel_ssc-miR
chrx_32574_star@@ssc-miR-545-5p	chrx_32574	cctcagtaaatgtttattggatg	23	3	5	1	1	10	novel_ssc-miR
chr11_18504_mature@@ssc-miR-212	chr11_18504	accttggctctagactgcttac	22	0	1	5	5	11	novel_ssc-miR
chr7_13989_mature@@ssc-miR-545-5p	chr7_13989	tcagtaaatgtttattggatg	21	2	8	1	2	13	novel_ssc-miR
chr12_19103_star@@ssc-miR-194b-3p	chr12_19103	agtaacagcatctccactgg	20	5	8	1	0	14	novel_ssc-miR
chr15_22229_mature@@ssc-miR-378	chr15_22229	actggatttggagtcagaaa	20	4	9	2	1	16	novel_ssc-miR
chr15_22230_mature@@ssc-miR-378	chr15_22230	actggatttggagtcagaaa	20	7	7	2	1	17	novel_ssc-miR
chr11_18503_mature@@ssc-miR-212	chr11_18503	accttggctctagactgcttac	22	0	3	4	13	20	novel_ssc-miR
chr20_26398_mature@@ssc-miR-133a-5p	chr20_26398	agctggtaaaatggaaat	18	7	10	3	1	21	novel_ssc-miR
chr23_28788_mature@@ssc-miR-187	chr23_28788	tcgtgtcttgtgttgcagccgg	22	2	1	11	8	22	novel_ssc-miR
chr18_24880_mature@@ssc-miR-2366	chr18_24880	tgggtcacagaagagggtctgg	22	0	0	5	18	23	novel_ssc-miR
chr23_28787_mature@@ssc-miR-187	chr23_28787	tcgtgtcttgtgttgcagccgg	22	1	3	10	9	23	novel_ssc-miR
chrx_32568_star@@ssc-miR-421-5p	chrx_32568	cctcattaaatgtttgttgaatg	23	12	12	0	1	25	novel_ssc-miR
chrx_32574_mature@@ssc-miR-545-3p	chrx_32574	atcaacaaacatttattgtgtg	22	12	10	1	2	25	novel_ssc-miR
chr18_24879_mature@@ssc-miR-2366	chr18_24879	tgggtcacagaagagggtctgg	22	2	0	6	20	28	novel_ssc-miR
chrx_32785_star@@ssc-miR-2483	chrx_32785	aaacatctggttggttgagag	21	9	9	5	6	29	novel_ssc-miR
chr3_6660_mature@@ssc-miR-339	chr3_6660	tccctgtcctccaggagag	19	5	4	23	5	37	novel_ssc-miR
chr23_29099_mature@@ssc-miR-339	chr23_29099	tccctgtcctccagaagct	19	20	24	4	1	49	novel_ssc-miR
chrx_32842_star@@ssc-miR-652	chrx_32842	acaaccctaggagagggtgccattc	25	24	25	2	2	53	novel_ssc-miR
chr20_26340_star@@ssc-miR-219	chr20_26340	agagttgagtctggacgtccc	21	24	24	5	3	56	novel_ssc-miR
chr20_26674_mature@@ssc-miR-339	chr20_26674	tccctgtcttccaggagct	19	27	17	10	2	56	novel_ssc-miR
chrx_32569_star@@ssc-miR-374b-3p	chrx_32569	ttatcaggttgtattatcat	20	27	30	4	4	65	novel_ssc-miR
chr4_10053_mature@@ssc-miR-490	chr4_10053	caacctggaggactccatgctg	22	20	22	9	31	82	novel_ssc-miR
chr3_8695_mature@@ssc-miR-4336	chr3_8695	tgtagtttcctttactcatag	21	45	38	5	2	90	novel_ssc-miR
chr11_18088_star@@ssc-miR-10a-3p	chr11_18088	aaattcgtatctaggggaat	20	52	59	5	10	126	novel_ssc-miR
chr15_22878_mature@@ssc-miR-326	chr15_22878	cctctgggcccttcctccag	20	81	92	4	4	181	novel_ssc-miR
chrx_32274_star@@ssc-miR-221-5p	chrx_32274	acctggcatacaatgtagatttctg	25	42	49	50	67	208	novel_ssc-miR
chr3_8762_mature@@ssc-miR-615	chr3_8762	tccgagcctgggtctccctc	20	112	76	9	12	209	novel_ssc-miR
chr2_5583_mature@@ssc-miR-31	chr2_5583	aggcaagatgctggcatagctg	22	172	24	14	20	230	novel_ssc-miR
chrx_32818_mature@@ssc-miR-1277	chrx_32818	tacgtagatatatatgtattt	21	5	16	60	166	247	novel_ssc-miR
chr19_25786_star@@ssc-miR-425-3p	chr19_25786	ccatcgggaatgtcgtgtccgcc	23	83	101	40	29	253	novel_ssc-miR
chr2_5144_star@@ssc-miR-27b-5p	chr2_5144	agagcttagctgattggtgaac	22	83	57	65	52	257	novel_ssc-miR
chr11_18452_star@@ssc-miR-365-5p	chr11_18452	gagggactttcaggggcagctg	22	7	3	176	74	260	novel_ssc-miR
chrx_31890_star@@ssc-miR-450b-3p	chrx_31890	ttgggaacattttgcatcca	20	34	108	60	83	285	novel_ssc-miR
chr3_9322_mature@@ssc-miR-1249	chr3_9322	acgcccttcccccccttcttc	21	222	69	1	4	296	novel_ssc-miR
chr21_27258_star@@ssc-miR-708-3p	chr21_27258	atctagactgtgagcttctag	21	173	177	6	22	378	novel_ssc-miR
chr3_8756_star@@ssc-miR-148b-5p	chr3_8756	gaagttctgttatacactcaggc	23	100	225	22	33	380	novel_ssc-miR
chr9_15818_star@@ssc-miR-30c-3p	chr9_15818	tgggaggaggctgtttactc	20	16	19	284	61	380	novel_ssc-miR
chr5_12017_mature@@ssc-miR-378	chr5_12017	actggatttggagtcagaaag	21	114	213	34	35	396	novel_ssc-miR
chr9_15930_star@@ssc-miR-30b-3p	chr9_15930	ctgggaggtggatgtttactt	21	147	154	68	33	402	novel_ssc-miR
chr4_9741_star@@ssc-miR-148a-5p	chr4_9741	aaagttctgagacactccgac	21	134	308	0	2	444	novel_ssc-miR
chr5_11784_mature@@ssc-miR-874	chr5_11784	ctgccctggcccgagggaccgac	23	228	214	7	8	457	novel_ssc-miR
chrx_32568_mature@@ssc-miR-421-3p	chrx_32568	atcaacagacattaattgggcg	22	65	190	76	126	457	novel_ssc-miR
chrx_32575_star@@ssc-miR-374a-3p	chrx_32575	ttatcaggttgtattgtaat	20	224	260	26	30	540	novel_ssc-miR
chrx_31686_mature@@ssc-miR-374a-3p	chrx_31686	ttacaatacaacctgataagtg	22	243	262	29	30	564	novel_ssc-miR
chrx_32633_star@@ssc-miR-361-3p	chrx_32633	cccccaggtgtgattctgatttg	23	286	393	22	17	718	novel_ssc-miR
chr18_24688_mature@@ssc-miR-7	chr18_24688	tggaagactagtgattttgttgt	23	417	279	20	39	755	novel_ssc-miR
chr5_11631_mature@@ssc-miR-7	chr5_11631	tggaagactagtgattttgttgt	23	414	289	21	39	763	novel_ssc-miR
chr2_3342_mature@@ssc-miR-7	chr2_3342	tggaagactagtgattttgttgt	23	414	287	20	52	773	novel_ssc-miR
chrx_31886_star@@ssc-miR-450c-3p	chrx_31886	attgggaacattttgcattca	21	140	479	150	139	908	novel_ssc-miR
chr1_2147_mature@@ssc-miR-190b	chr1_2147	tgatatgtttgatattgggttg	22	699	316	6	5	1026	novel_ssc-miR
chr5_10881_star@@ssc-miR-24-1-5p	chr5_10881	gcctactgagctgaaacacag	21	627	398	18	5	1048	novel_ssc-miR
chr13_20115_mature@@ssc-miR-339	chr13_20115	tccctgtcctcgaggagctc	20	499	580	22	6	1107	novel_ssc-miR
chr2_5107_star@@ssc-let-7d-3p	chr2_5107	ctatacgacctgctgcctttc	21	300	485	128	247	1160	novel_ssc-miR
chr13_20395_star@@ssc-miR-296-5p	chr13_20395	gagggccccccccaatcctg	20	195	860	104	140	1299	novel_ssc-miR
chr17_24433_mature@@ssc-miR-339	chr17_24433	tctctgtcctccaggagctc	20	658	666	50	15	1389	novel_ssc-miR
chr13_20916_mature@@ssc-miR-339	chr13_20916	ccctgtcctccaggagct	18	643	782	14	13	1452	novel_ssc-miR
chr19_25786_mature@@ssc-miR-425-5p	chr19_25786	aatgacacgatcactcccgttgag	24	725	1076	27	52	1880	novel_ssc-miR
chr15_22162_mature@@ssc-miR-34c	chr15_22162	aggcagtgtagttagctgattg	22	66	203	874	903	2046	novel_ssc-miR
chr5_11565_mature@@ssc-miR-181d-5p	chr5_11565	aacattcattgttgtcggtgggt	23	180	87	892	1729	2888	novel_ssc-miR
chr11_18500_star@@ssc-miR-22-5p	chr11_18500	agttcttcagtggcaagcttt	21	1709	1234	93	79	3115	novel_ssc-miR
chrx_32569_mature@@ssc-miR-374b-5p	chrx_32569	atataatacaacctgctaag	20	860	2186	169	275	3490	novel_ssc-miR
chr22_28554_mature@@ssc-miR-1307	chr22_28554	actcggcgtggcgtcggtcgt	21	339	281	1696	1191	3507	novel_ssc-miR
chr5_11225_star@@ssc-miR-143-5p	chr5_11225	ggtgcagtgctgcatctctg	20	687	1086	1368	546	3687	novel_ssc-miR
chr4_10039_mature@@ssc-miR-574	chr4_10039	cacgctcatgcacacacacac	21	1154	1962	500	521	4137	novel_ssc-miR
chr1_88_star@@ssc-miR-30e-3p	chr1_88	ctttcagtcggatgtttacag	21	2670	2037	385	292	5384	novel_ssc-miR
chr3_7321_mature@@ssc-miR-331-3p	chr3_7321	gcccctgggcctatcctaga	20	2510	2281	434	488	5713	novel_ssc-miR
chrx_31890_mature@@ssc-miR-450b-5p	chrx_31890	ttttgcaatatgttcctgaa	20	1451	4010	442	647	6550	novel_ssc-miR
chr2_4720_mature@@ssc-miR-339-5p	chr2_4720	tccttgtcctccaggagctcac	22	3014	3479	36	89	6618	novel_ssc-miR
chr18_24931_mature@@ssc-miR-345-3p	chr18_24931	ccctgaactaggggtctggag	21	221	404	2700	3339	6664	novel_ssc-miR
chr13_20448_star@@ssc-miR-499-3p	chr13_20448	acatcacagcaagtctgtgc	20	6649	907	2	14	7572	novel_ssc-miR
chrx_31877_star@@ssc-miR-424-5p	chrx_31877	agcagcaattcatgttttga	20	1975	4160	1508	1335	8978	novel_ssc-miR
chr19_26140_mature@@ssc-miR-339	chr19_26140	tccttgtcctccaggagctc	20	4546	5131	65	76	9818	novel_ssc-miR
chr9_15904_star@@ssc-miR-151-3p	chr9_15904	tagactgaagctccttgag	19	3180	5589	595	887	10251	novel_ssc-miR
chrx_31877_mature@@ssc-miR-424-3p	chrx_31877	caaaacgtgaggcgctgcta	20	96	247	5491	5102	10936	novel_ssc-miR
chr11_17918_star@@ssc-miR-423-3p	chr11_17918	agctcggtctgaggcccctcag	22	3988	5078	1073	1053	11192	novel_ssc-miR
chrx_32344_mature@@ssc-miR-500	chrx_32344	atgcacctgggcaaggattc	20	3870	4598	2762	1299	12529	novel_ssc-miR
chr21_27963_mature@@ssc-miR-192	chr21_27963	ctgacctatgaattgacagc	20	1016	1228	5388	5249	12881	novel_ssc-miR
chr13_20862_star@@ssc-miR-133a-5p	chr13_20862	agctggtaaaatggaaccaaa	21	5283	8973	115	155	14526	novel_ssc-miR
chr13_20395_mature@@ssc-miR-296-3p	chr13_20395	agggttgggcggaggctttcc	21	119	281	6631	7998	15029	novel_ssc-miR
chr23_28849_star@@ssc-miR-133a-5p	chr23_28849	agctggtaaaatggaaccaaa	21	6082	9721	172	195	16170	novel_ssc-miR
chr5_11228_star@@ssc-miR-145-3p	chr5_11228	ggattcctggaaatactgttct	22	6273	9896	46	36	16251	novel_ssc-miR
chr7_14491_mature@@ssc-miR-185	chr7_14491	gggagagaaaggcagttcc	19	2336	2283	9865	2918	17402	novel_ssc-miR
chrx_31782_mature@@ssc-miR-452	chrx_31782	aactgtttgcagaggaaactga	22	188	1323	6930	11141	19582	novel_ssc-miR
chr4_9886_mature@@ssc-miR-335	chr4_9886	tcaagagcaataacgaaaaa	20	1469	16011	1681	2008	21169	novel_ssc-miR
chrx_32575_mature@@ssc-miR-374a-5p	chrx_32575	ttataatacaacctgataag	20	8741	14448	109	198	23496	novel_ssc-miR
chr20_26469_mature@@ssc-miR-133b	chr20_26469	tttggtccccttcaaccagc	20	16047	10424	1122	1827	29420	novel_ssc-miR
chrx_32345_mature@@ssc-miR-362	chrx_32345	aatccttggaacctaggtgtgag	23	8360	20471	349	949	30129	novel_ssc-miR
chr9_15904_mature@@ssc-miR-151-5p	chr9_15904	tcgaggagctcacagtctag	20	22831	26208	322	358	49719	novel_ssc-miR
chrx_31880_mature@@ssc-miR-503	chrx_31880	tagcagcgggaacagtactgca	22	240	309	30361	41248	72158	novel_ssc-miR
chr11_17918_mature@@ssc-miR-423-5p	chr11_17918	tgaggggcagagagcgagactt	22	1612	2069	65553	37550	106784	novel_ssc-miR
chr2_3399_mature@@ssc-miR-320	chr2_3399	aaaagctgggttgagagggcg	21	1244	3311	171223	128003	303781	novel_ssc-miR
chr1_551_star	chr1_551	tctagggagtatgttcgctctcagat	26	4	1	0	0	5	unannotated_novel_miR
chr23_29263_star	chr23_29263	cttgtgccaatcagcaaaggaagtgt	26	4	0	1	0	5	unannotated_novel_miR
chr17_24449_star	chr17_24449	agagctgtgacatcttattgtttgat	26	4	1	0	0	5	unannotated_novel_miR
chr21_27816_star	chr21_27816	ggaactcctgagctttgtatttcta	25	3	2	0	0	5	unannotated_novel_miR
chr1_611_star	chr1_611	cccatttcctgccatcaagacacgt	25	4	0	0	1	5	unannotated_novel_miR
chr6_12429_star	chr6_12429	gtaatttccctttgtagacttggat	25	3	2	0	0	5	unannotated_novel_miR
chr8_15353_star	chr8_15353	gctctgccacttaccagccaggtg	24	2	3	0	0	5	unannotated_novel_miR
chr2_4742_star	chr2_4742	ctttcccacactgcttcgttcagc	24	0	0	4	1	5	unannotated_novel_miR
chr15_23030_mature	chr15_23030	aatacctcctgtcatgtcggctaa	24	1	2	2	0	5	unannotated_novel_miR
chr14_21873_star	chr14_21873	ctttacccaacctgcaaattttgt	24	4	1	0	0	5	unannotated_novel_miR
chr5_11829_star	chr5_11829	tagaacccagaggctcatttcttt	24	3	0	2	0	5	unannotated_novel_miR
chr15_22373_star	chr15_22373	gactgagttaggggccaggttagg	24	3	2	0	0	5	unannotated_novel_miR
chr7_13565_mature	chr7_13565	tacactagcattaattgaagatcg	24	2	0	3	0	5	unannotated_novel_miR
chr18_24965_star	chr18_24965	gtgttcactattctggtttttttg	24	2	0	2	1	5	unannotated_novel_miR
chr19_25466_mature	chr19_25466	taacagtgagattgtgttttatgt	24	3	2	0	0	5	unannotated_novel_miR
chr7_14064_star	chr7_14064	caacgggagtggctagccccctgc	24	3	2	0	0	5	unannotated_novel_miR
chr16_23066_mature	chr16_23066	ctgttggcgagtctgctgtttgac	24	1	4	0	0	5	unannotated_novel_miR
chr4_10299_mature	chr4_10299	gatttccatcactttttcatagac	24	1	1	2	1	5	unannotated_novel_miR
chr2_5631_star	chr2_5631	tgtagcccagaaaccaacaatgga	24	4	0	1	0	5	unannotated_novel_miR
chrx_32088_star	chrx_32088	attcctttgacacgtgccctgatc	24	3	2	0	0	5	unannotated_novel_miR
chr4_10375_mature	chr4_10375	cctgtaggtgctgtttgaagtaag	24	2	3	0	0	5	unannotated_novel_miR
chr15_22837_mature	chr15_22837	catttggagtgtttcaaagagtcc	24	0	4	1	0	5	unannotated_novel_miR
chr13_20942_star	chr13_20942	atttatctggtttcctcatgttta	24	3	1	0	1	5	unannotated_novel_miR
chr3_9133_mature	chr3_9133	aattgtaatgttatttaactctaa	24	0	3	1	1	5	unannotated_novel_miR
chr3_8475_star	chr3_8475	tagccaaagactccaggaaacaa	23	0	4	1	0	5	unannotated_novel_miR
chr13_20545_star	chr13_20545	gaggttcctgactcgtcactggg	23	1	4	0	0	5	unannotated_novel_miR
chr1_2270_star	chr1_2270	ctgtatggtctagtccaggagtt	23	5	0	0	0	5	unannotated_novel_miR
chr16_23173_star	chr16_23173	ttgttaacgaagtacaccggtga	23	3	1	1	0	5	unannotated_novel_miR
chr21_27916_mature	chr21_27916	tccctcctgactttccctgccag	23	4	1	0	0	5	unannotated_novel_miR
chr11_18336_star	chr11_18336	ttgaggagagtgcccaagattaa	23	2	2	0	1	5	unannotated_novel_miR
chr4_9382_star	chr4_9382	tcactggtattttattttctcac	23	2	3	0	0	5	unannotated_novel_miR
chr24_29967_star	chr24_29967	ggcctgtattttctctgtttcct	23	3	2	0	0	5	unannotated_novel_miR
chr4_10342_mature	chr4_10342	ataggactgaagaaaggagactg	23	0	2	1	2	5	unannotated_novel_miR
chr3_6534_mature	chr3_6534	gaggcaggcactgttgcgagcac	23	4	1	0	0	5	unannotated_novel_miR
chr9_16685_star	chr9_16685	gaatgtcttatttctgaaactct	23	1	4	0	0	5	unannotated_novel_miR
chr1_1206_star	chr1_1206	tggctcaaagtcatcagccaaaa	23	4	1	0	0	5	unannotated_novel_miR
chr22_28521_mature	chr22_28521	agcagggctcagaggggaggcat	23	2	0	3	0	5	unannotated_novel_miR
chr10_16981_mature	chr10_16981	ctcaaggcaggcaaatcgttcag	23	2	3	0	0	5	unannotated_novel_miR
chr26_31005_mature	chr26_31005	gcctgagccggtgcagaacgcta	23	1	2	2	0	5	unannotated_novel_miR
chr14_21869_star	chr14_21869	gggagaggccaggagcctcggaa	23	2	2	1	0	5	unannotated_novel_miR
chr3_6983_star	chr3_6983	gtgaaatttactgttgtattaat	23	1	4	0	0	5	unannotated_novel_miR
chr2_6100_mature	chr2_6100	ccaaagtagctattcagtgttat	23	1	4	0	0	5	unannotated_novel_miR
chr2_4860_mature	chr2_4860	aaagacaagggcagtggagggtg	23	1	1	3	0	5	unannotated_novel_miR
chr1_2604_mature	chr1_2604	tgcagacctttaaaccttagccc	23	2	3	0	0	5	unannotated_novel_miR
chr12_19214_mature	chr12_19214	acttggaaacacggtcatctctg	23	0	2	1	2	5	unannotated_novel_miR
chr15_22313_star	chr15_22313	ttttaaattaaaattttcctttg	23	5	0	0	0	5	unannotated_novel_miR
chr4_9814_star	chr4_9814	atgagtccaaggcatgaaaagtt	23	3	2	0	0	5	unannotated_novel_miR
chr4_10381_mature	chr4_10381	ggaaactgctgccttaagaagtc	23	2	3	0	0	5	unannotated_novel_miR
chr4_10382_mature	chr4_10382	ggaaactgctgccttaagaagtc	23	0	5	0	0	5	unannotated_novel_miR
chr6_12180_star	chr6_12180	agcactgtcactgctgagggat	22	3	2	0	0	5	unannotated_novel_miR
chr7_13688_star	chr7_13688	tcaaacagacgtgggcttccaa	22	1	3	0	1	5	unannotated_novel_miR
chr21_27845_star	chr21_27845	gccactgtacatgggtttctag	22	2	3	0	0	5	unannotated_novel_miR
chr4_10128_star	chr4_10128	agagacagcagtagactcagga	22	2	3	0	0	5	unannotated_novel_miR
chr8_15750_mature	chr8_15750	tgcccagagcatctcgggagtc	22	4	1	0	0	5	unannotated_novel_miR
chr25_30246_mature	chr25_30246	tgcgaagaagaggcctgacgtg	22	0	1	3	1	5	unannotated_novel_miR
chr13_20847_star	chr13_20847	tgtcctccctggggaaggtgct	22	2	1	2	0	5	unannotated_novel_miR
chrx_31458_mature	chrx_31458	taaccagtggggatggattttg	22	1	3	0	1	5	unannotated_novel_miR
chr21_28013_mature	chr21_28013	tcggcctctgagtgtgtctgag	22	2	3	0	0	5	unannotated_novel_miR
chr12_19393_mature	chr12_19393	atagaccgttggctgtatgagt	22	2	2	1	0	5	unannotated_novel_miR
chr2_3716_mature	chr2_3716	aaatgaggaaagtgggactggc	22	0	3	2	0	5	unannotated_novel_miR
chr23_28961_star	chr23_28961	cggattcaacagacttcttcca	22	3	2	0	0	5	unannotated_novel_miR
chr2_6035_mature	chr2_6035	gggaattccccgggaattagtt	22	2	3	0	0	5	unannotated_novel_miR
chr24_29846_star	chr24_29846	ttttattcctgtcttgaaaggg	22	1	3	1	0	5	unannotated_novel_miR
chr1_807_star	chr1_807	tcaaattttaaggcttagatta	22	4	1	0	0	5	unannotated_novel_miR
chr2_5529_star	chr2_5529	actttagaacaatgcttacggg	22	2	3	0	0	5	unannotated_novel_miR
chr6_12709_mature	chr6_12709	agtctaggtgtactgaccccat	22	3	2	0	0	5	unannotated_novel_miR
chr6_12762_mature	chr6_12762	tctggtgcttagactctgtgct	22	1	4	0	0	5	unannotated_novel_miR
chr3_7587_star	chr3_7587	agtaatgtatgattgaacataa	22	1	3	1	0	5	unannotated_novel_miR
chr20_26774_mature	chr20_26774	ttgtgattgattctgtaggaga	22	3	1	1	0	5	unannotated_novel_miR
chr10_17277_mature	chr10_17277	attgtgtccccaggggaggact	22	5	0	0	0	5	unannotated_novel_miR
chr14_21770_mature	chr14_21770	aggggtggcagagagactctta	22	3	1	0	1	5	unannotated_novel_miR
chr15_22222_star	chr15_22222	tgactgatctctgaccccccag	22	1	1	1	2	5	unannotated_novel_miR
chrx_31809_star	chrx_31809	ctgcccagacaggcactattca	22	2	2	1	0	5	unannotated_novel_miR
chr15_22401_mature	chr15_22401	acgctataggagagtgaaagag	22	2	2	1	0	5	unannotated_novel_miR
chr17_24449_mature	chr17_24449	ttaaacaaattgctaagatctt	22	3	2	0	0	5	unannotated_novel_miR
chr12_20048_star	chr12_20048	gagagaggcattccaggacgtt	22	2	3	0	0	5	unannotated_novel_miR
chr26_31021_mature	chr26_31021	agacagccggctcgttcacctt	22	1	2	2	0	5	unannotated_novel_miR
chr7_14335_star	chr7_14335	gtttttactgcaatgtcacatc	22	4	1	0	0	5	unannotated_novel_miR
chr13_20391_mature	chr13_20391	taggagcggttggtgggcgggc	22	1	0	3	1	5	unannotated_novel_miR
chr7_13434_mature	chr7_13434	cccagggatgtagctcctagtg	22	3	2	0	0	5	unannotated_novel_miR
chr19_25578_mature	chr19_25578	ataagatacagtctatgtgagt	22	4	1	0	0	5	unannotated_novel_miR
chr16_23142_mature	chr16_23142	ttgtcaaatgatgttggaagaa	22	2	3	0	0	5	unannotated_novel_miR
chr3_9078_star	chr3_9078	ggatggtgtctgggagggatgg	22	1	4	0	0	5	unannotated_novel_miR
chr11_18242_star	chr11_18242	gtgccatgcgttctgggaaac	21	4	1	0	0	5	unannotated_novel_miR
chrx_32787_star	chrx_32787	aaaacccaaaagaaatttttg	21	0	1	0	4	5	unannotated_novel_miR
chr12_19316_star	chr12_19316	aaaatgtgaatgaactttttg	21	1	3	1	0	5	unannotated_novel_miR
chr1_1714_star	chr1_1714	aaaggttcatttgggtttctc	21	4	1	0	0	5	unannotated_novel_miR
chr2_5474_star	chr2_5474	tagctcaggaagaagtatttg	21	1	4	0	0	5	unannotated_novel_miR
chr9_16768_star	chr9_16768	cggctcccacaggacgccggc	21	2	2	0	1	5	unannotated_novel_miR
chr21_27784_star	chr21_27784	tttaaattccttgagtatttt	21	2	2	1	0	5	unannotated_novel_miR
chr23_29113_star	chr23_29113	gtcaaaagttttaaagcagtc	21	1	3	1	0	5	unannotated_novel_miR
chr5_11932_star	chr5_11932	ggctagctgcgggccctcgcc	21	3	1	0	1	5	unannotated_novel_miR
chr26_30835_star	chr26_30835	tggctgggagcggggtgggct	21	0	1	2	2	5	unannotated_novel_miR
chr18_25310_star	chr18_25310	ctggttggtatgttttgcttg	21	2	2	0	1	5	unannotated_novel_miR
chr1_83_star	chr1_83	ccagccctcaccgaggccaat	21	3	1	1	0	5	unannotated_novel_miR
chr14_21129_mature	chr14_21129	cccggaaaagtggaaacgcgc	21	2	0	1	2	5	unannotated_novel_miR
chr17_23778_mature	chr17_23778	ttgtaatatacttttagtgac	21	3	2	0	0	5	unannotated_novel_miR
chr4_9382_mature	chr4_9382	ttggagaatcttactactgtt	21	4	1	0	0	5	unannotated_novel_miR
chr9_16019_mature	chr9_16019	aaaaacccagatgaaattttt	21	1	3	0	1	5	unannotated_novel_miR
chr19_25829_star	chr19_25829	agacattgagtactccctgtt	21	3	2	0	0	5	unannotated_novel_miR
chr15_22762_mature	chr15_22762	gtgtgtccgtctcttccccag	21	0	2	0	3	5	unannotated_novel_miR
chr3_7103_mature	chr3_7103	agactgacacacaagaacaaa	21	1	4	0	0	5	unannotated_novel_miR
chr9_16769_mature	chr9_16769	ttcacctgcatctgtgagcta	21	1	4	0	0	5	unannotated_novel_miR
chr3_7338_star	chr3_7338	caaaggcagtcctgggggagg	21	3	1	1	0	5	unannotated_novel_miR
chr10_17383_star	chr10_17383	cccacagtacacaaaagaatt	21	3	2	0	0	5	unannotated_novel_miR
chr7_13991_star	chr7_13991	tgtttaaagcctttattgaat	21	4	1	0	0	5	unannotated_novel_miR
chr11_18206_mature	chr11_18206	tatggccctagctctgaagac	21	5	0	0	0	5	unannotated_novel_miR
chrx_31554_star	chrx_31554	tctgactggtgagggaagagg	21	1	1	3	0	5	unannotated_novel_miR
chr21_27284_star	chr21_27284	tctttccacttgactaaatgg	21	4	1	0	0	5	unannotated_novel_miR
chr7_13976_mature	chr7_13976	tccctcctgtcaagcaaaaga	21	0	5	0	0	5	unannotated_novel_miR
chr20_26704_star	chr20_26704	ccgtctggatccacaactgtt	21	4	1	0	0	5	unannotated_novel_miR
chr3_7687_mature	chr3_7687	tcagatatatgacgacatcac	21	2	1	2	0	5	unannotated_novel_miR
chr21_28016_mature	chr21_28016	ctctccagctacgccgggagg	21	1	3	1	0	5	unannotated_novel_miR
chr2_4966_star	chr2_4966	atctcacaatattctagtgag	21	2	3	0	0	5	unannotated_novel_miR
chr15_22866_mature	chr15_22866	agacagaattgtaacttatat	21	3	2	0	0	5	unannotated_novel_miR
chr20_26431_mature	chr20_26431	tgtcctcccaccccaacccag	21	1	1	2	1	5	unannotated_novel_miR
chr1_921_mature	chr1_921	tgtttccatgtgatcagactc	21	4	1	0	0	5	unannotated_novel_miR
chr3_8057_mature	chr3_8057	ctggggactgctgtttttgct	21	0	3	0	2	5	unannotated_novel_miR
chr11_18173_star	chr11_18173	agttccctgccttgccccaag	21	1	2	2	0	5	unannotated_novel_miR
chrx_32113_mature	chrx_32113	tgcttgcaattacatagggct	21	4	1	0	0	5	unannotated_novel_miR
chr5_11686_mature	chr5_11686	aagatttaaaataagatgcta	21	3	2	0	0	5	unannotated_novel_miR
chr2_4559_star	chr2_4559	caggccacttatcttctctac	21	4	0	1	0	5	unannotated_novel_miR
chr2_3508_star	chr2_3508	attattagtaagaacattcaa	21	3	2	0	0	5	unannotated_novel_miR
chr18_25174_star	chr18_25174	gggacatgttactctgttttc	21	2	2	1	0	5	unannotated_novel_miR
chr3_8134_star	chr3_8134	ccgccccgcccgcgcggagca	21	1	4	0	0	5	unannotated_novel_miR
chr3_7727_mature	chr3_7727	gatagggaaaatgccaaggct	21	4	1	0	0	5	unannotated_novel_miR
chr9_15821_star	chr9_15821	agacatccctgatggtgaaat	21	1	4	0	0	5	unannotated_novel_miR
chrx_32711_star	chrx_32711	cagcatcagctcggcctcttc	21	2	2	1	0	5	unannotated_novel_miR
chr11_18696_mature	chr11_18696	cactgtctctggcccctgcag	21	0	2	2	1	5	unannotated_novel_miR
chr11_18695_mature	chr11_18695	cactgtctctggcccctgcag	21	0	2	1	2	5	unannotated_novel_miR
chr12_19892_mature	chr12_19892	tgggtatgcatctggcgaaga	21	1	4	0	0	5	unannotated_novel_miR
chr7_13342_star	chr7_13342	tcatttcccccttctgtgacc	21	3	1	1	0	5	unannotated_novel_miR
chr2_4930_star	chr2_4930	tatttcaaatagaggatattt	21	1	1	0	3	5	unannotated_novel_miR
chr1_1990_mature	chr1_1990	caagggtccgtcctcaaccac	21	2	3	0	0	5	unannotated_novel_miR
chr26_31085_star	chr26_31085	gccccacgcacgcgtccctgg	21	2	2	0	1	5	unannotated_novel_miR
chr11_17934_star	chr11_17934	tcagtcaggccagccccctcg	21	1	4	0	0	5	unannotated_novel_miR
chr1_1210_star	chr1_1210	gtaattgccttttccattctc	21	4	0	1	0	5	unannotated_novel_miR
chr14_21525_mature	chr14_21525	tgtagagcctggatgggttgg	21	3	0	1	1	5	unannotated_novel_miR
chr13_20502_mature	chr13_20502	ttctgggaatgaggtagggcc	21	0	0	3	2	5	unannotated_novel_miR
chr5_10984_mature	chr5_10984	tctggggcagagaggcgcagg	21	2	1	2	0	5	unannotated_novel_miR
chr8_14858_star	chr8_14858	ccggtgactggcggacgtcg	20	2	0	2	1	5	unannotated_novel_miR
chr7_13608_star	chr7_13608	tcctgactagggagctgaga	20	2	2	0	1	5	unannotated_novel_miR
chr23_29193_star	chr23_29193	taagtgacactgagtctgga	20	0	4	1	0	5	unannotated_novel_miR
chrx_32155_star	chrx_32155	tacatggcgtgtttccagca	20	1	4	0	0	5	unannotated_novel_miR
chr12_19469_star	chr12_19469	cggcggggcagacggccagg	20	2	1	2	0	5	unannotated_novel_miR
chrx_31807_star	chrx_31807	tacccagcctggtgcagttc	20	4	1	0	0	5	unannotated_novel_miR
chr7_13535_mature	chr7_13535	aaatcaagacagctttgaag	20	4	1	0	0	5	unannotated_novel_miR
chr18_24738_star	chr18_24738	gaactctactttcttcccaa	20	3	2	0	0	5	unannotated_novel_miR
chr18_24703_mature	chr18_24703	gcggaaccgagggagacaac	20	1	2	0	2	5	unannotated_novel_miR
chr11_18946_mature	chr11_18946	cactatctgactctgtgccg	20	1	4	0	0	5	unannotated_novel_miR
chr1_695_star	chr1_695	ggctttctgtgtggaagaaa	20	2	3	0	0	5	unannotated_novel_miR
chr11_18386_mature	chr11_18386	ccaccaggggtgaacggatg	20	2	0	3	0	5	unannotated_novel_miR
chr26_30774_star	chr26_30774	aggattggctgtggtttaaa	20	2	2	1	0	5	unannotated_novel_miR
chr23_29074_mature	chr23_29074	tgtgagaacggggaactact	20	2	3	0	0	5	unannotated_novel_miR
chr1_313_mature	chr1_313	tcagggtagtcaactatgta	20	2	2	0	1	5	unannotated_novel_miR
chrx_32839_mature	chrx_32839	tggggttacactgactatag	20	5	0	0	0	5	unannotated_novel_miR
chr21_27632_mature	chr21_27632	ttacctggatcgtttgtctt	20	3	2	0	0	5	unannotated_novel_miR
chr16_23344_star	chr16_23344	tcctcgcccccttgtctgat	20	1	1	2	1	5	unannotated_novel_miR
chr5_11628_star	chr5_11628	gggaagaaggagggccttgc	20	2	1	1	1	5	unannotated_novel_miR
chrx_32068_star	chrx_32068	atcagaacccgttatcccag	20	2	2	1	0	5	unannotated_novel_miR
chrx_32068_mature	chrx_32068	tgtggatgcgggctcttagg	20	2	0	3	0	5	unannotated_novel_miR
chr6_12172_mature	chr6_12172	aggatctgtgttggcttttt	20	2	1	0	2	5	unannotated_novel_miR
chr18_24965_mature	chr18_24965	atataaactttaggatcacg	20	2	0	1	2	5	unannotated_novel_miR
chr3_7927_star	chr3_7927	gagaacttcaccctcctccc	20	3	2	0	0	5	unannotated_novel_miR
chr4_10078_star	chr4_10078	cagtaatgccttgtgcttta	20	4	1	0	0	5	unannotated_novel_miR
chr25_30624_mature	chr25_30624	gggtcctcacctcttgcatg	20	3	2	0	0	5	unannotated_novel_miR
chr8_15167_star	chr8_15167	gtcctcgtataattagccag	20	1	3	1	0	5	unannotated_novel_miR
chr3_8300_mature	chr3_8300	gcttaatcgtgtcccattga	20	2	0	3	0	5	unannotated_novel_miR
chr2_4205_star	chr2_4205	ttttctttatcatatacatg	20	1	4	0	0	5	unannotated_novel_miR
chr17_24324_mature	chr17_24324	atataagtggaatcaggcag	20	3	0	2	0	5	unannotated_novel_miR
chr1_1142_star	chr1_1142	tgtttagaaaaactggcaga	20	2	2	1	0	5	unannotated_novel_miR
chr10_17120_star	chr10_17120	ggcagtgggaaaagggagta	20	3	1	1	0	5	unannotated_novel_miR
chr20_26427_mature	chr20_26427	cctgggggaggggcagtggg	20	2	0	2	1	5	unannotated_novel_miR
chr12_19530_mature	chr12_19530	ttggtatttgctgccctctt	20	1	3	0	1	5	unannotated_novel_miR
chr23_29042_mature	chr23_29042	tctccgcgaggctgggaggc	20	2	1	2	0	5	unannotated_novel_miR
chr14_21264_star	chr14_21264	catggtccagagaaaatgct	20	2	3	0	0	5	unannotated_novel_miR
chr1_2776_mature	chr1_2776	ctaacttggtagagatttcg	20	5	0	0	0	5	unannotated_novel_miR
chr8_15416_star	chr8_15416	cccccttacttctgtttaac	20	1	4	0	0	5	unannotated_novel_miR
chr19_26092_mature	chr19_26092	agtgtagaggcttacttttc	20	1	4	0	0	5	unannotated_novel_miR
chr26_30824_star	chr26_30824	ccactcagtcattagttttt	20	2	3	0	0	5	unannotated_novel_miR
chr1_1482_mature	chr1_1482	acgcgaggggtggaatggcg	20	2	1	1	1	5	unannotated_novel_miR
chrx_32656_star	chrx_32656	cgatttgatcttgatttcat	20	3	2	0	0	5	unannotated_novel_miR
chr23_28857_star	chr23_28857	gtcggcggggcaggagggca	20	2	2	1	0	5	unannotated_novel_miR
chr4_10407_star	chr4_10407	gaaaattagttcttggagga	20	3	2	0	0	5	unannotated_novel_miR
chr2_5126_star	chr2_5126	ggtggagacggtgcccttt	19	5	0	0	0	5	unannotated_novel_miR
chrx_31520_star	chrx_31520	gtcccagatcatgttaggg	19	3	2	0	0	5	unannotated_novel_miR
chr6_13191_star	chr6_13191	gtctgaatctgggctagtt	19	3	2	0	0	5	unannotated_novel_miR
chr15_22857_star	chr15_22857	ggcccctcccccaccaccc	19	2	3	0	0	5	unannotated_novel_miR
chr6_12231_mature	chr6_12231	aaacccgaatgaacctttt	19	3	2	0	0	5	unannotated_novel_miR
chr20_26674_star	chr20_26674	gctgctgggaaggagagaa	19	3	1	0	1	5	unannotated_novel_miR
chr12_19989_mature	chr12_19989	aaaatgttcgttcgggttt	19	1	0	3	1	5	unannotated_novel_miR
chr15_22172_star	chr15_22172	ccctgatgatctattggta	19	5	0	0	0	5	unannotated_novel_miR
chr21_27305_star	chr21_27305	gggagtgctctcagggtcc	19	3	2	0	0	5	unannotated_novel_miR
chr16_23457_star	chr16_23457	tttctgtctctctgtgtca	19	3	2	0	0	5	unannotated_novel_miR
chr4_10569_star	chr4_10569	gagggcttccctgtcctgc	19	2	3	0	0	5	unannotated_novel_miR
chr2_5154_star	chr2_5154	atgccaatgacaatcagag	19	1	4	0	0	5	unannotated_novel_miR
chr16_23533_star	chr16_23533	ttttaatgagactcacact	19	1	4	0	0	5	unannotated_novel_miR
chr2_5089_star	chr2_5089	gtgccaagtccaagtctgg	19	3	2	0	0	5	unannotated_novel_miR
chr15_22859_mature	chr15_22859	accagcggcatcagcatca	19	0	5	0	0	5	unannotated_novel_miR
chr24_29794_mature	chr24_29794	tttttctgatttagtcttg	19	1	3	1	0	5	unannotated_novel_miR
chr3_7330_star	chr3_7330	ttgaagctcctgcccccct	19	1	4	0	0	5	unannotated_novel_miR
chr4_10743_mature	chr4_10743	tcttcggtctcagctgggt	19	2	3	0	0	5	unannotated_novel_miR
chr16_23140_star	chr16_23140	atgttcctttctccatgaa	19	0	5	0	0	5	unannotated_novel_miR
chr15_22109_mature	chr15_22109	tgagctggcccagagttta	19	4	1	0	0	5	unannotated_novel_miR
chr22_28178_mature	chr22_28178	tgagactgtcaggccacct	19	4	1	0	0	5	unannotated_novel_miR
chr24_29518_star	chr24_29518	ccttttattctgacattct	19	2	2	1	0	5	unannotated_novel_miR
chr1_2544_star	chr1_2544	tgtgatgaatttccaaggc	19	3	1	1	0	5	unannotated_novel_miR
chr2_5580_mature	chr2_5580	aggcgatgagactggccat	19	1	1	2	1	5	unannotated_novel_miR
chr2_5579_mature	chr2_5579	aggcgatgagactggccat	19	3	0	1	1	5	unannotated_novel_miR
chr6_12862_mature	chr6_12862	agttactgtggcataacct	19	1	2	2	0	5	unannotated_novel_miR
chr12_19226_mature	chr12_19226	catctcgtcagcacctctg	19	4	0	1	0	5	unannotated_novel_miR
chr6_12280_mature	chr6_12280	agtgaagctttcaagttga	19	2	3	0	0	5	unannotated_novel_miR
chr15_22296_star	chr15_22296	acttgttgagctgtttgaa	19	3	2	0	0	5	unannotated_novel_miR
chr12_19446_star	chr12_19446	ctctcagcccagcccagcc	19	4	1	0	0	5	unannotated_novel_miR
chr17_24389_mature	chr17_24389	cttagaggtactgttctta	19	3	2	0	0	5	unannotated_novel_miR
chr1_2792_mature	chr1_2792	atggagaaagtagatcggt	19	1	2	2	0	5	unannotated_novel_miR
chr5_10938_star	chr5_10938	tgagccagccagagaagat	19	3	1	1	0	5	unannotated_novel_miR
chr15_22700_star	chr15_22700	gactagtaggcagctgctc	19	3	1	1	0	5	unannotated_novel_miR
chr3_8293_mature	chr3_8293	gagttacttgttgagaatt	19	1	4	0	0	5	unannotated_novel_miR
chr4_10401_mature	chr4_10401	ttgaaaggattgtaattgg	19	2	3	0	0	5	unannotated_novel_miR
chr6_12692_mature	chr6_12692	aggcagctgtgtgaaactg	19	1	4	0	0	5	unannotated_novel_miR
chr14_21216_star	chr14_21216	ctcctgcgatggcccctca	19	3	2	0	0	5	unannotated_novel_miR
chr1_491_star	chr1_491	tggacttaaggtacctggg	19	3	2	0	0	5	unannotated_novel_miR
chr1_491_mature	chr1_491	ccaggtttgagagggacag	19	3	2	0	0	5	unannotated_novel_miR
chr24_29488_star	chr24_29488	gcttctccatcctgtcttg	19	3	1	1	0	5	unannotated_novel_miR
chr1_1492_mature	chr1_1492	tgcggtcgggcttaggggg	19	1	4	0	0	5	unannotated_novel_miR
chr8_15323_mature	chr8_15323	cgacagggcttgggactga	19	1	3	1	0	5	unannotated_novel_miR
chr3_7100_star	chr3_7100	aaaatgaaccagtcaacaa	19	2	3	0	0	5	unannotated_novel_miR
chr7_14346_star	chr7_14346	tggcattgaagctgctgtg	19	3	2	0	0	5	unannotated_novel_miR
chr23_29132_mature	chr23_29132	gcacgtctgtctgttcacg	19	3	2	0	0	5	unannotated_novel_miR
chr4_9814_mature	chr4_9814	attctccttccgtctcttc	19	2	1	2	0	5	unannotated_novel_miR
chr5_12001_mature	chr5_12001	agaggtactgtatctgagc	19	0	4	1	0	5	unannotated_novel_miR
chr19_25840_mature	chr19_25840	agggagctgggacctcact	19	2	3	0	0	5	unannotated_novel_miR
chr11_18595_star	chr11_18595	gcgggtccccagctccggc	19	3	1	1	0	5	unannotated_novel_miR
chr3_6897_mature	chr3_6897	gttctgttaactctgtgtg	19	4	1	0	0	5	unannotated_novel_miR
chr12_19892_star	chr12_19892	gtaccaccaggcaactccc	19	2	3	0	0	5	unannotated_novel_miR
chr24_30059_star	chr24_30059	cattggccatgtgcacagt	19	2	3	0	0	5	unannotated_novel_miR
chr3_8107_mature	chr3_8107	tgggactgtgtggatgaac	19	5	0	0	0	5	unannotated_novel_miR
chr20_27082_mature	chr20_27082	tttttcattattgcttgac	19	1	2	0	2	5	unannotated_novel_miR
chr13_20974_mature	chr13_20974	cttgacccaccttttttac	19	3	2	0	0	5	unannotated_novel_miR
chr15_22477_mature	chr15_22477	cctggtgggaaggaaggga	19	0	3	2	0	5	unannotated_novel_miR
chr9_16255_mature	chr9_16255	atagatattctgaacagac	19	0	5	0	0	5	unannotated_novel_miR
chr13_20427_star	chr13_20427	ctgcaccaggtcttagct	18	2	2	1	0	5	unannotated_novel_miR
chr2_4410_star	chr2_4410	ccagacttcccagccact	18	2	1	2	0	5	unannotated_novel_miR
chr26_30865_star	chr26_30865	acccccaattctacttct	18	3	1	0	1	5	unannotated_novel_miR
chr2_4879_star	chr2_4879	gctgacgtcagagggact	18	4	0	1	0	5	unannotated_novel_miR
chr2_4619_mature	chr2_4619	agagcacagcagtacatg	18	1	4	0	0	5	unannotated_novel_miR
chr15_22075_mature	chr15_22075	tctgtataggtggtgaga	18	3	1	0	1	5	unannotated_novel_miR
chr8_15774_mature	chr8_15774	catgcagaatgtggagca	18	3	1	0	1	5	unannotated_novel_miR
chr1_99_mature	chr1_99	gaggtgggggttaccgga	18	2	3	0	0	5	unannotated_novel_miR
chr2_3292_mature	chr2_3292	aatcttctagggctgggg	18	1	2	2	0	5	unannotated_novel_miR
chr22_28178_star	chr22_28178	ggaggtcagtgacaagag	18	1	3	1	0	5	unannotated_novel_miR
chr24_29518_mature	chr24_29518	cttggttgtgaatagtga	18	0	3	2	0	5	unannotated_novel_miR
chr2_3522_mature	chr2_3522	caccagtagaagaaaagt	18	3	2	0	0	5	unannotated_novel_miR
chr12_20032_mature	chr12_20032	aggagacatgctagctat	18	2	2	1	0	5	unannotated_novel_miR
chr23_28738_star	chr23_28738	ctggaccgtgaccgcact	18	2	2	1	0	5	unannotated_novel_miR
chr7_13676_mature	chr7_13676	agagacttgagcagtgtt	18	2	3	0	0	5	unannotated_novel_miR
chr7_13348_star	chr7_13348	ggttcaacagctttggtc	18	2	3	0	0	5	unannotated_novel_miR
chr21_27416_mature	chr21_27416	caccagggacctgaggcc	18	2	3	0	0	5	unannotated_novel_miR
chr24_29381_star	chr24_29381	ggaaggatgtcttaatct	18	4	1	0	0	5	unannotated_novel_miR
chr24_29381_mature	chr24_29381	gattgggctgtggggaat	18	1	4	0	0	5	unannotated_novel_miR
chr12_20084_mature	chr12_20084	cgttgcctgaagaaactg	18	2	3	0	0	5	unannotated_novel_miR
chr19_25498_mature	chr19_25498	atccaagcttcatagttc	18	3	2	0	0	5	unannotated_novel_miR
chr4_10092_star	chr4_10092	gcagtgtagtcatggttc	18	2	3	0	0	5	unannotated_novel_miR
chr1_733_mature	chr1_733	ggaccagagtcaagaatt	18	1	4	0	0	5	unannotated_novel_miR
chr14_21519_mature	chr14_21519	tttctgttacttatgagt	18	0	5	0	0	5	unannotated_novel_miR
chr2_4668_star	chr2_4668	atcatgaatgatatttct	18	0	5	0	0	5	unannotated_novel_miR
chr16_23439_mature	chr16_23439	catatgtattctttgaaa	18	4	1	0	0	5	unannotated_novel_miR
chr8_15543_mature	chr8_15543	actagttacacctttgat	18	3	2	0	0	5	unannotated_novel_miR
chr1_1142_mature	chr1_1142	ttgtagttatccctgcat	18	2	3	0	0	5	unannotated_novel_miR
chr19_25717_mature	chr19_25717	tgaagttttcctggtctc	18	2	1	2	0	5	unannotated_novel_miR
chr1_1400_star	chr1_1400	cccctgagggtgtttccc	18	0	2	0	3	5	unannotated_novel_miR
chr16_23101_mature	chr16_23101	cagctggagtctcgtaac	18	3	2	0	0	5	unannotated_novel_miR
chr2_5649_star	chr2_5649	aatgacacagagtgagca	18	4	1	0	0	5	unannotated_novel_miR
chr4_9803_mature	chr4_9803	agtgaacatgttaaccac	18	2	3	0	0	5	unannotated_novel_miR
chr25_30243_mature	chr25_30243	actcatgagcttagccac	18	2	2	0	1	5	unannotated_novel_miR
chr2_6085_star	chr2_6085	ctggagggggcactgtct	18	2	1	2	0	5	unannotated_novel_miR
chr3_9155_star	chr3_9155	ccatgggactccagacca	18	2	3	0	0	5	unannotated_novel_miR
chr19_26013_mature	chr19_26013	cggacagatcttgctcat	18	2	2	1	0	5	unannotated_novel_miR
chr2_4764_star	chr2_4764	ttcttggcttgtagatag	18	3	2	0	0	5	unannotated_novel_miR
chr20_26384_mature	chr20_26384	tcactttagcagagcctg	18	1	4	0	0	5	unannotated_novel_miR
chr14_21756_mature	chr14_21756	cacagtagctctgactca	18	2	2	0	1	5	unannotated_novel_miR
chr14_21755_mature	chr14_21755	cacagtagctctgactca	18	3	1	0	1	5	unannotated_novel_miR
chr1_2575_mature	chr1_2575	tggctcaaccatttgttc	18	5	0	0	0	5	unannotated_novel_miR
chr18_24807_mature	chr18_24807	ctgctacataattttaca	18	2	3	0	0	5	unannotated_novel_miR
chr16_23370_mature	chr16_23370	ctgcggcggacgcaggcc	18	2	1	2	0	5	unannotated_novel_miR
chrx_32665_star	chrx_32665	caaataagttttagatta	18	3	2	0	0	5	unannotated_novel_miR
chr6_12535_star	chr6_12535	gaaaatttgcttctaacc	18	2	3	0	0	5	unannotated_novel_miR
chr9_16431_mature	chr9_16431	agattatctgggggatgg	18	4	1	0	0	5	unannotated_novel_miR
chr15_22256_mature	chr15_22256	gaggtggcgtctgatgac	18	0	2	3	0	5	unannotated_novel_miR
chr1_544_star	chr1_544	tacaatggctgtcacgaa	18	3	2	0	0	5	unannotated_novel_miR
chr10_17271_mature	chr10_17271	tgggtttgatccctggtc	18	2	3	0	0	5	unannotated_novel_miR
chr15_22246_star	chr15_22246	atcaaaaaaaattattgc	18	2	3	0	0	5	unannotated_novel_miR
chr14_21461_star	chr14_21461	taatgtggtatgcaaacatctatgat	26	3	3	0	0	6	unannotated_novel_miR
chr21_27397_star	chr21_27397	ctgaatgaaataaaccaggcacaga	25	3	3	0	0	6	unannotated_novel_miR
chr21_27161_star	chr21_27161	acctttttgttaaaacagaggtttt	25	3	3	0	0	6	unannotated_novel_miR
chr14_21450_star	chr14_21450	tcccaccctgtccctgtagggcatt	25	4	2	0	0	6	unannotated_novel_miR
chr15_22968_star	chr15_22968	cattcatcatcaaggtaacccaag	24	3	3	0	0	6	unannotated_novel_miR
chr24_29736_star	chr24_29736	tgggccggtgttggcgggactctc	24	2	1	3	0	6	unannotated_novel_miR
chr7_14670_mature	chr7_14670	aggtatctgtttggcataactgtt	24	1	0	2	3	6	unannotated_novel_miR
chr6_12334_mature	chr6_12334	gatttggttttaatgcagttggaa	24	2	4	0	0	6	unannotated_novel_miR
chr8_15557_mature	chr8_15557	ttcagatgctggtacctgggcctc	24	2	4	0	0	6	unannotated_novel_miR
chr23_29263_mature	chr23_29263	ttgttcctactctggctccattgt	24	2	2	2	0	6	unannotated_novel_miR
chr7_13767_mature	chr7_13767	aacgtgtggacatcagagagcaga	24	1	3	0	2	6	unannotated_novel_miR
chr3_7022_star	chr3_7022	ccagctgtatttttattggtcgtc	24	3	0	0	3	6	unannotated_novel_miR
chr20_26774_star	chr20_26774	ttcagccaattagtctgcatatgc	24	4	2	0	0	6	unannotated_novel_miR
chr10_17691_mature	chr10_17691	gtaagaatttggacataattagtc	24	1	4	1	0	6	unannotated_novel_miR
chr3_6547_star	chr3_6547	atggtcggggcgctggactccatc	24	3	2	0	1	6	unannotated_novel_miR
chr1_646_star	chr1_646	aggctctcactagtcattttccc	23	2	4	0	0	6	unannotated_novel_miR
chr5_11217_star	chr5_11217	cattttgagcaaagtttcatggg	23	3	2	1	0	6	unannotated_novel_miR
chr7_14320_star	chr7_14320	cccgcagcccagccgcacagcca	23	1	5	0	0	6	unannotated_novel_miR
chr3_6514_star	chr3_6514	ggggctggggtctgtgccccagt	23	2	2	2	0	6	unannotated_novel_miR
chr1_440_star	chr1_440	tggcacatgggattttaataatg	23	3	2	1	0	6	unannotated_novel_miR
chr5_11734_star	chr5_11734	gttcacagactacaactatcttg	23	0	4	1	1	6	unannotated_novel_miR
chr1_2135_star	chr1_2135	gcgttcccgagggccaggctgtc	23	2	3	1	0	6	unannotated_novel_miR
chr2_4910_star	chr2_4910	ctcatggtgctggtggtttggtc	23	3	2	0	1	6	unannotated_novel_miR
chr25_30227_star	chr25_30227	tgggcaggtgcaggtgggcaaac	23	1	3	2	0	6	unannotated_novel_miR
chr19_26142_star	chr19_26142	actctgcagatggctgcatttcc	23	4	2	0	0	6	unannotated_novel_miR
chr26_30852_star	chr26_30852	tctcagaagagtgatgtctgtat	23	3	2	1	0	6	unannotated_novel_miR
chr14_21869_mature	chr14_21869	gccgcttggcctggtctgtcgct	23	1	1	0	4	6	unannotated_novel_miR
chr4_10095_mature	chr4_10095	actgggctgcctctgggctcccc	23	4	2	0	0	6	unannotated_novel_miR
chr16_23403_star	chr16_23403	ttcgtcatgtttttcagagaagg	23	4	0	2	0	6	unannotated_novel_miR
chr3_8277_mature	chr3_8277	ttgggggggcggaatgtggggtt	23	2	0	1	3	6	unannotated_novel_miR
chr21_27394_mature	chr21_27394	ccaaagtgtaggaatggatagtg	23	3	2	1	0	6	unannotated_novel_miR
chr17_24485_star	chr17_24485	gaacaggctgatgtggtctgagg	23	2	3	1	0	6	unannotated_novel_miR
chr2_6451_star	chr2_6451	agtcactggtctcttctctgcag	23	1	4	0	1	6	unannotated_novel_miR
chr5_11772_mature	chr5_11772	ttcctgaagtggatgcatgaatg	23	2	0	1	3	6	unannotated_novel_miR
chr19_26209_star	chr19_26209	acctgcctgccccactggcccag	23	2	2	0	2	6	unannotated_novel_miR
chrx_32634_star	chrx_32634	actccatggtgattcttccctg	22	1	5	0	0	6	unannotated_novel_miR
chr13_20274_star	chr13_20274	agagcccaagagctgcagctac	22	5	1	0	0	6	unannotated_novel_miR
chr21_27591_star	chr21_27591	ggcgggagggagacaaaaggat	22	2	3	0	1	6	unannotated_novel_miR
chr7_14118_star	chr7_14118	aaagctttgtccaggtttttcc	22	3	3	0	0	6	unannotated_novel_miR
chr5_11492_star	chr5_11492	caaggtaggcagtacggtccag	22	2	3	0	1	6	unannotated_novel_miR
chr3_8085_star	chr3_8085	cccaccccgacacacgtggcac	22	3	2	1	0	6	unannotated_novel_miR
chr16_23324_star	chr16_23324	tattgagacaacagttgcaaca	22	3	2	1	0	6	unannotated_novel_miR
chr2_5203_mature	chr2_5203	tgattccgtctggagctggtca	22	2	0	2	2	6	unannotated_novel_miR
chr24_29967_mature	chr24_29967	tataacgagaacaaagaggcaa	22	4	1	1	0	6	unannotated_novel_miR
chr7_13713_star	chr7_13713	gacttactaagcacagaggttc	22	5	1	0	0	6	unannotated_novel_miR
chr3_8915_star	chr3_8915	cactgtaggccctgttcctgat	22	4	2	0	0	6	unannotated_novel_miR
chr14_21439_mature	chr14_21439	tggctcccgccttgaccctgca	22	5	0	1	0	6	unannotated_novel_miR
chr6_12771_mature	chr6_12771	cctttgcagtttagatgggtct	22	0	5	1	0	6	unannotated_novel_miR
chr7_14371_mature	chr7_14371	agattctgttttttcatatgga	22	2	4	0	0	6	unannotated_novel_miR
chr19_26142_mature	chr19_26142	gaggaagtcagtctgcagagaa	22	2	1	2	1	6	unannotated_novel_miR
chr25_30533_mature	chr25_30533	caggaactgagggtctctgcat	22	4	2	0	0	6	unannotated_novel_miR
chr21_28016_star	chr21_28016	agctcggcggggctggggaagg	22	2	2	2	0	6	unannotated_novel_miR
chr2_5181_star	chr2_5181	ctttttgtattctcttgtttgt	22	3	3	0	0	6	unannotated_novel_miR
chrx_32214_star	chrx_32214	tttcatgtgttttcctactgat	22	4	2	0	0	6	unannotated_novel_miR
chr8_15360_star	chr8_15360	ctctcctctttcagactagttg	22	5	0	1	0	6	unannotated_novel_miR
chr26_30955_star	chr26_30955	gtctcttactggggttctgttt	22	2	3	1	0	6	unannotated_novel_miR
chr2_4853_mature	chr2_4853	tcggccactcttcactgcaccc	22	1	5	0	0	6	unannotated_novel_miR
chr9_16745_star	chr9_16745	caaaatagtaacttcattttgt	22	4	2	0	0	6	unannotated_novel_miR
chr11_18709_mature	chr11_18709	tcaaccctcggcttcctgagca	22	5	1	0	0	6	unannotated_novel_miR
chr18_24618_star	chr18_24618	tcaatcaggctgcccagcgact	22	2	2	1	1	6	unannotated_novel_miR
chr2_5228_mature	chr2_5228	gctgggctgctgtatggttgca	22	1	0	4	1	6	unannotated_novel_miR
chr26_31021_star	chr26_31021	aggtaaagggacaggctgtcat	22	5	1	0	0	6	unannotated_novel_miR
chr15_22948_star	chr15_22948	agttcccatacctcttatccac	22	3	2	0	1	6	unannotated_novel_miR
chr16_23322_star	chr16_23322	tgcttctttgggaaatttcag	21	3	3	0	0	6	unannotated_novel_miR
chr19_26265_star	chr19_26265	cctcggagaagctgtccgctc	21	0	5	1	0	6	unannotated_novel_miR
chr18_25041_star	chr18_25041	cgaaaagtttgttcgaatttt	21	3	1	1	1	6	unannotated_novel_miR
chr23_28788_star	chr23_28788	ccgcgcgggactcggcagcgg	21	3	3	0	0	6	unannotated_novel_miR
chr25_30229_star	chr25_30229	tgggcaggcagggggagaggc	21	4	2	0	0	6	unannotated_novel_miR
chr13_20106_star	chr13_20106	tggtgacaatgagacctgtaa	21	4	2	0	0	6	unannotated_novel_miR
chr5_11533_star	chr5_11533	tggtgatggatgagctgggct	21	3	2	0	1	6	unannotated_novel_miR
chr11_18706_star	chr11_18706	aaaagccttgcaaaaattaat	21	2	3	0	1	6	unannotated_novel_miR
chr13_20282_star	chr13_20282	ggcagaggactttctggaaat	21	5	1	0	0	6	unannotated_novel_miR
chr7_13736_mature	chr7_13736	caatcaagatatagaacattt	21	5	1	0	0	6	unannotated_novel_miR
chrx_32582_mature	chrx_32582	tgaggctcgccaggggagttg	21	0	1	2	3	6	unannotated_novel_miR
chr12_19469_mature	chr12_19469	ccggccctcttctctcgccag	21	2	2	1	1	6	unannotated_novel_miR
chr11_18862_mature	chr11_18862	gaagtctgtctgtttgatctt	21	2	4	0	0	6	unannotated_novel_miR
chr7_14497_star	chr7_14497	tcaattttctctgtaaaccta	21	4	2	0	0	6	unannotated_novel_miR
chr19_25546_mature	chr19_25546	ataaaataagttcaaatgatg	21	5	1	0	0	6	unannotated_novel_miR
chr21_27698_star	chr21_27698	ccgggggtcccagcccttgtc	21	1	4	0	1	6	unannotated_novel_miR
chr24_29958_star	chr24_29958	acagtcagtttctttggggtg	21	4	2	0	0	6	unannotated_novel_miR
chr10_17250_mature	chr10_17250	actttcccgggacttggagcg	21	1	1	2	2	6	unannotated_novel_miR
chr10_17250_star	chr10_17250	gctccttgtcccgagagcgcg	21	2	2	2	0	6	unannotated_novel_miR
chr13_20924_star	chr13_20924	ttcctttctcagccatggccg	21	2	4	0	0	6	unannotated_novel_miR
chr24_30050_star	chr24_30050	tgtatggctgagtagtattcc	21	3	2	0	1	6	unannotated_novel_miR
chr10_17579_mature	chr10_17579	gttatttatttgtttggacaa	21	3	3	0	0	6	unannotated_novel_miR
chr11_18812_mature	chr11_18812	ttgccagataacttgtttatc	21	2	3	1	0	6	unannotated_novel_miR
chr24_29556_mature	chr24_29556	ggcggcctgtaaggcaggaac	21	4	2	0	0	6	unannotated_novel_miR
chr24_29986_mature	chr24_29986	tagacgtcatccagaagtcag	21	3	2	1	0	6	unannotated_novel_miR
chr4_10485_mature	chr4_10485	cggctgggctctgtggctgct	21	0	3	2	1	6	unannotated_novel_miR
chr7_14147_mature	chr7_14147	acttgacatctggttcgtcta	21	2	4	0	0	6	unannotated_novel_miR
chr20_26394_mature	chr20_26394	ctgcacccactctcatgactg	21	3	3	0	0	6	unannotated_novel_miR
chr5_11706_star	chr5_11706	ctgcccctggcccccctcgca	21	3	1	1	1	6	unannotated_novel_miR
chr22_28549_mature	chr22_28549	aaaagaagatcatttggcagc	21	4	0	2	0	6	unannotated_novel_miR
chr17_24552_mature	chr17_24552	tggaaggccacagaggagtcg	21	1	3	1	1	6	unannotated_novel_miR
chr15_22889_mature	chr15_22889	tcaggccttgaccgttggcag	21	5	1	0	0	6	unannotated_novel_miR
chrx_32670_star	chrx_32670	aattctaccaactcattcttc	21	4	1	1	0	6	unannotated_novel_miR
chr10_17020_mature	chr10_17020	ccttacttgttgaattatgta	21	4	2	0	0	6	unannotated_novel_miR
chr1_427_mature	chr1_427	agaagggtctgggacaactca	21	3	1	2	0	6	unannotated_novel_miR
chr12_19320_mature	chr12_19320	aagagggtaactatacagtga	21	2	4	0	0	6	unannotated_novel_miR
chr4_10357_star	chr4_10357	aaaaaaacaaacaaacctttt	21	3	3	0	0	6	unannotated_novel_miR
chr19_26210_mature	chr19_26210	agagcctggggctggcaggtc	21	0	0	4	2	6	unannotated_novel_miR
chr19_26209_mature	chr19_26209	agagcctggggctggcaggtc	21	0	2	2	2	6	unannotated_novel_miR
chr1_2066_mature	chr1_2066	cactgcctcctgccatcaaag	21	3	2	1	0	6	unannotated_novel_miR
chr11_17977_star	chr11_17977	tctgagcgagatgagtaccgg	21	4	1	1	0	6	unannotated_novel_miR
chr25_30419_star	chr25_30419	cggcatgtgggatctagttc	20	2	3	1	0	6	unannotated_novel_miR
chr13_20490_star	chr13_20490	tggcatgtggaatctagttc	20	3	3	0	0	6	unannotated_novel_miR
chr5_11194_star	chr5_11194	gattctactccaggctctac	20	6	0	0	0	6	unannotated_novel_miR
chr21_27901_star	chr21_27901	gtcttccctcttggcagcaa	20	2	3	0	1	6	unannotated_novel_miR
chr1_2606_star	chr1_2606	cacccctccacagagaccac	20	2	3	0	1	6	unannotated_novel_miR
chr22_28251_star	chr22_28251	caaaagctggtcacagcaga	20	5	1	0	0	6	unannotated_novel_miR
chr7_13415_star	chr7_13415	ccagctccgtgtgtacgttc	20	3	3	0	0	6	unannotated_novel_miR
chr3_9116_star	chr3_9116	gaaagttcatttggattttt	20	4	2	0	0	6	unannotated_novel_miR
chr23_29089_star	chr23_29089	cagaatgtgagatctagctc	20	5	1	0	0	6	unannotated_novel_miR
chr1_170_star	chr1_170	aatgttctgtatcttgttgt	20	4	2	0	0	6	unannotated_novel_miR
chr4_9561_mature	chr4_9561	gctaaggactttatttgcat	20	2	2	2	0	6	unannotated_novel_miR
chr8_15171_mature	chr8_15171	acacaatacctgattaactg	20	1	5	0	0	6	unannotated_novel_miR
chr15_22078_star	chr15_22078	tatcctcatagtttatttta	20	5	1	0	0	6	unannotated_novel_miR
chr26_30774_mature	chr26_30774	aggaacttcagccaaagctg	20	4	1	1	0	6	unannotated_novel_miR
chr13_20440_mature	chr13_20440	taacaatcctaggactttgc	20	1	4	1	0	6	unannotated_novel_miR
chr7_14271_mature	chr7_14271	aggttgaaatgccaaaggtt	20	2	2	2	0	6	unannotated_novel_miR
chr5_12011_mature	chr5_12011	tcctctggtctccttccgtc	20	5	1	0	0	6	unannotated_novel_miR
chr1_2677_mature	chr1_2677	actgttagggtctcggcatg	20	3	1	2	0	6	unannotated_novel_miR
chr4_9646_mature	chr4_9646	taaagtactcgagagtcagg	20	2	1	2	1	6	unannotated_novel_miR
chr2_3335_mature	chr2_3335	gctagggattgtggctgatg	20	2	4	0	0	6	unannotated_novel_miR
chr1_2352_mature	chr1_2352	ttgataggaatttgtttaca	20	1	5	0	0	6	unannotated_novel_miR
chr23_28869_star	chr23_28869	agttgagtggtagttgggtc	20	2	3	1	0	6	unannotated_novel_miR
chr2_5529_mature	chr2_5529	ctgtctattgttctcacagc	20	4	2	0	0	6	unannotated_novel_miR
chr15_22810_mature	chr15_22810	acattttgtagctttataga	20	1	5	0	0	6	unannotated_novel_miR
chr1_1691_mature	chr1_1691	agatggactgcattctgcct	20	3	3	0	0	6	unannotated_novel_miR
chr10_17142_star	chr10_17142	tattaggagaaaagatagat	20	2	2	2	0	6	unannotated_novel_miR
chr1_1253_mature	chr1_1253	cacctggggaattttgctca	20	2	4	0	0	6	unannotated_novel_miR
chr3_9209_star	chr3_9209	ttcctgcatggtcaggattg	20	4	2	0	0	6	unannotated_novel_miR
chr5_11900_star	chr5_11900	gtcccaccccagaccagtga	20	3	3	0	0	6	unannotated_novel_miR
chr2_5753_star	chr2_5753	gttctctaagagagatattt	20	3	3	0	0	6	unannotated_novel_miR
chr14_21975_mature	chr14_21975	tccaggctgagcacagagtg	20	2	1	0	3	6	unannotated_novel_miR
chr21_27638_mature	chr21_27638	gtacaaacctccaactgctg	20	1	5	0	0	6	unannotated_novel_miR
chr1_544_mature	chr1_544	cactgactgtgggcatgtgt	20	2	3	0	1	6	unannotated_novel_miR
chr16_23605_mature	chr16_23605	ggctaggctctggttaccac	20	5	1	0	0	6	unannotated_novel_miR
chr19_26150_star	chr19_26150	catattgtacactcaagaag	20	1	5	0	0	6	unannotated_novel_miR
chrx_32075_mature	chrx_32075	ctctgtagggagatggcgag	20	1	1	2	2	6	unannotated_novel_miR
chr6_12750_mature	chr6_12750	agggacacggcaggcggccc	20	1	3	2	0	6	unannotated_novel_miR
chr5_11011_star	chr5_11011	actgcataatctctggcatt	20	3	3	0	0	6	unannotated_novel_miR
chr11_18253_mature	chr11_18253	tcggggtcgtcggcgcccgt	20	2	2	2	0	6	unannotated_novel_miR
chr2_3330_star	chr2_3330	ctattctgaatgtctgaat	19	4	1	0	1	6	unannotated_novel_miR
chr16_23654_star	chr16_23654	ttaccttgaaagagatact	19	2	2	1	1	6	unannotated_novel_miR
chr14_21987_star	chr14_21987	ggatcccacatgcctcacg	19	4	2	0	0	6	unannotated_novel_miR
chr12_19115_mature	chr12_19115	atacgttcttccctcctgt	19	2	0	4	0	6	unannotated_novel_miR
chr25_30593_mature	chr25_30593	tgatgaaacgtggtcttac	19	2	4	0	0	6	unannotated_novel_miR
chr24_30020_star	chr24_30020	tctctccgaggccccctgg	19	2	2	1	1	6	unannotated_novel_miR
chr5_11689_mature	chr5_11689	aagaatctctagaatgaaa	19	3	3	0	0	6	unannotated_novel_miR
chr5_11689_star	chr5_11689	ttctgtgtagagtctctgg	19	2	4	0	0	6	unannotated_novel_miR
chr4_10683_star	chr4_10683	cttctcttggctccagctg	19	2	4	0	0	6	unannotated_novel_miR
chr24_29794_star	chr24_29794	aagactagagaagaaataa	19	2	4	0	0	6	unannotated_novel_miR
chr6_12380_star	chr6_12380	tctaatgcacactggagtt	19	2	3	0	1	6	unannotated_novel_miR
chr5_11211_star	chr5_11211	aggatgaactggggcctgg	19	2	2	2	0	6	unannotated_novel_miR
chr17_24461_mature	chr17_24461	aggcaagagggactgtggc	19	1	1	4	0	6	unannotated_novel_miR
chr4_9587_mature	chr4_9587	gttatgtccaataactctt	19	5	1	0	0	6	unannotated_novel_miR
chr14_21694_star	chr14_21694	ttcacaatggaccagacat	19	1	5	0	0	6	unannotated_novel_miR
chr20_26765_mature	chr20_26765	catgtgtctaagcagaaac	19	2	4	0	0	6	unannotated_novel_miR
chr2_6189_star	chr2_6189	tagaaggggaactctttaa	19	3	3	0	0	6	unannotated_novel_miR
chr13_20440_star	chr13_20440	tagaaatcccagatgtttt	19	3	3	0	0	6	unannotated_novel_miR
chr20_26704_mature	chr20_26704	gcaatggagaaggaccagc	19	2	2	2	0	6	unannotated_novel_miR
chr2_5433_mature	chr2_5433	ggtcaggctgtgttctcat	19	3	1	0	2	6	unannotated_novel_miR
chr18_24904_star	chr18_24904	aggacacagccatacagac	19	2	4	0	0	6	unannotated_novel_miR
chr4_10249_mature	chr4_10249	tgaataacggtgaagaggt	19	4	2	0	0	6	unannotated_novel_miR
chr2_3242_mature	chr2_3242	atataatctgaaaccataa	19	3	2	1	0	6	unannotated_novel_miR
chr1_1263_mature	chr1_1263	tttgttttgtggtagcata	19	3	3	0	0	6	unannotated_novel_miR
chr7_13933_mature	chr7_13933	atggaaaggcctagatacc	19	2	2	2	0	6	unannotated_novel_miR
chrx_31834_star	chrx_31834	tgacactgaactgacctca	19	2	3	0	1	6	unannotated_novel_miR
chr11_18899_star	chr11_18899	ctgagctccttgtgtcctc	19	2	4	0	0	6	unannotated_novel_miR
chr9_15810_mature	chr9_15810	tttagcaactcaaagcatg	19	2	4	0	0	6	unannotated_novel_miR
chr17_24389_star	chr17_24389	ctgaagggtagagctgaga	19	1	3	0	2	6	unannotated_novel_miR
chr23_29285_mature	chr23_29285	ccttttggagagttaaaaa	19	4	2	0	0	6	unannotated_novel_miR
chr10_17155_mature	chr10_17155	caagtggaaatattgagaa	19	1	5	0	0	6	unannotated_novel_miR
chr13_20900_mature	chr13_20900	atgtagaaactcatggtat	19	0	6	0	0	6	unannotated_novel_miR
chr8_15765_star	chr8_15765	gattttcaagtagaaagga	19	3	1	2	0	6	unannotated_novel_miR
chr1_1682_mature	chr1_1682	actctctgcgggcacggtc	19	1	5	0	0	6	unannotated_novel_miR
chr6_12222_mature	chr6_12222	ttatacattctcttattgc	19	1	5	0	0	6	unannotated_novel_miR
chr8_15728_mature	chr8_15728	cagagacttggattgctgg	19	2	2	2	0	6	unannotated_novel_miR
chr3_9209_mature	chr3_9209	agcaaaggcatggatggat	19	5	1	0	0	6	unannotated_novel_miR
chr22_28250_mature	chr22_28250	tgttattttaggtctgggc	19	3	0	1	2	6	unannotated_novel_miR
chr15_22177_mature	chr15_22177	gagagactgaaactgaggg	19	2	1	3	0	6	unannotated_novel_miR
chr3_8507_mature	chr3_8507	gaaactggaaaacaaatcc	19	1	5	0	0	6	unannotated_novel_miR
chr13_21049_star	chr13_21049	tttttagtccaatgactag	19	3	2	1	0	6	unannotated_novel_miR
chr17_23769_mature	chr17_23769	tcctgatgacccagtgtcc	19	5	1	0	0	6	unannotated_novel_miR
chr6_13233_mature	chr6_13233	ctcactgtagtaacaggat	19	1	5	0	0	6	unannotated_novel_miR
chr11_18264_mature	chr11_18264	atcttgtgatcttgtgttt	19	2	3	1	0	6	unannotated_novel_miR
chr1_1185_mature	chr1_1185	tctgagaatataattttgg	19	3	3	0	0	6	unannotated_novel_miR
chr9_16255_star	chr9_16255	tctgttcagaatatctatc	19	5	0	0	1	6	unannotated_novel_miR
chr26_30872_star	chr26_30872	gcagagcgctggagcgtag	19	5	1	0	0	6	unannotated_novel_miR
chr13_20916_star	chr13_20916	gctctttgatccagtgtc	18	2	4	0	0	6	unannotated_novel_miR
chr5_10839_star	chr5_10839	cctctgaccttagcaggg	18	4	1	1	0	6	unannotated_novel_miR
chr6_13021_star	chr6_13021	ctcttctgctggtagcat	18	1	4	0	1	6	unannotated_novel_miR
chr14_21653_star	chr14_21653	tacacggagcggaaggag	18	3	3	0	0	6	unannotated_novel_miR
chr14_21321_star	chr14_21321	gcctcggagcaccagcca	18	3	3	0	0	6	unannotated_novel_miR
chr3_7368_star	chr3_7368	ctagaccctgccctgcgc	18	2	4	0	0	6	unannotated_novel_miR
chr11_18835_mature	chr11_18835	ccttgaagctctaacact	18	3	3	0	0	6	unannotated_novel_miR
chr2_5531_mature	chr2_5531	gatggctaaagagacttg	18	1	3	0	2	6	unannotated_novel_miR
chr2_4976_mature	chr2_4976	ttgatcatgtgctttttg	18	4	2	0	0	6	unannotated_novel_miR
chr21_27696_mature	chr21_27696	aggggctgagctgacggc	18	1	1	3	1	6	unannotated_novel_miR
chr22_28077_star	chr22_28077	tctatgttcttagtttct	18	4	1	1	0	6	unannotated_novel_miR
chr15_22299_mature	chr15_22299	agtatggagcaggaagct	18	2	3	1	0	6	unannotated_novel_miR
chr23_28959_mature	chr23_28959	atctcacagaaccagttt	18	4	1	1	0	6	unannotated_novel_miR
chr25_30473_star	chr25_30473	gcttctgttctgctggag	18	3	2	1	0	6	unannotated_novel_miR
chr21_27920_mature	chr21_27920	gcttctgtatattaagtc	18	3	2	1	0	6	unannotated_novel_miR
chr1_2824_mature	chr1_2824	agatactgcaatgttgat	18	1	0	4	1	6	unannotated_novel_miR
chr12_20040_star	chr12_20040	cgttttctcgtgtgaatg	18	4	2	0	0	6	unannotated_novel_miR
chr14_21392_mature	chr14_21392	cctccaagtgggtttggc	18	5	1	0	0	6	unannotated_novel_miR
chr26_31063_mature	chr26_31063	tgaaggcttggattatcc	18	6	0	0	0	6	unannotated_novel_miR
chr3_6686_mature	chr3_6686	tgagaggactttttcgaa	18	3	3	0	0	6	unannotated_novel_miR
chr3_7868_mature	chr3_7868	ttgtacacatttcgttgg	18	4	2	0	0	6	unannotated_novel_miR
chr1_2983_mature	chr1_2983	gttaccagtagtaccacc	18	2	4	0	0	6	unannotated_novel_miR
chr1_2983_star	chr1_2983	ggaggggcaaaaggaaca	18	3	3	0	0	6	unannotated_novel_miR
chr2_4668_mature	chr2_4668	gaagaattagttatgatc	18	3	3	0	0	6	unannotated_novel_miR
chr13_20662_mature	chr13_20662	actggtattgtgaatgat	18	4	2	0	0	6	unannotated_novel_miR
chr7_13945_mature	chr7_13945	gccgcggaggaaagaggg	18	0	0	3	3	6	unannotated_novel_miR
chr1_1564_mature	chr1_1564	acgtttcttggtgcaggt	18	2	2	2	0	6	unannotated_novel_miR
chr23_29101_mature	chr23_29101	cttgtccctgggggttat	18	1	5	0	0	6	unannotated_novel_miR
chr2_5949_mature	chr2_5949	accgttgtgatcgccggc	18	1	0	2	3	6	unannotated_novel_miR
chr1_347_star	chr1_347	ggaaaagctgaaaaggct	18	3	3	0	0	6	unannotated_novel_miR
chr8_15765_mature	chr8_15765	acttttaatggataacta	18	2	4	0	0	6	unannotated_novel_miR
chr2_4666_mature	chr2_4666	gagatgaactcagacata	18	3	3	0	0	6	unannotated_novel_miR
chr11_18233_mature	chr11_18233	agtcagagtcctaacatc	18	4	2	0	0	6	unannotated_novel_miR
chr10_17142_mature	chr10_17142	tctacctacttcctggac	18	0	6	0	0	6	unannotated_novel_miR
chrx_32024_mature	chrx_32024	gagtggccaccatgtatg	18	5	1	0	0	6	unannotated_novel_miR
chr23_29132_star	chr23_29132	gaaagcagccttttgtct	18	2	2	1	1	6	unannotated_novel_miR
chr16_23369_mature	chr16_23369	ctgcggcggacgcaggcc	18	1	3	2	0	6	unannotated_novel_miR
chr13_20236_mature	chr13_20236	acatcttgaacatagctt	18	4	2	0	0	6	unannotated_novel_miR
chrx_32665_mature	chrx_32665	attttggaatttagtaaa	18	0	3	1	2	6	unannotated_novel_miR
chr25_30273_mature	chr25_30273	ccaagtggatccaagaat	18	2	4	0	0	6	unannotated_novel_miR
chrx_32794_star	chrx_32794	tttctttctctgaaaaat	18	4	2	0	0	6	unannotated_novel_miR
chr2_5948_mature	chr2_5948	gaaagaatacatttgaaa	18	5	1	0	0	6	unannotated_novel_miR
chr1_759_mature	chr1_759	ttagtatagtgtgatcat	18	4	1	0	1	6	unannotated_novel_miR
chr21_27752_star	chr21_27752	aggagtacaagaggagagacctataa	26	4	3	0	0	7	unannotated_novel_miR
chr15_22229_star	chr15_22229	tgcatctgtccatcccagtccatct	25	6	0	1	0	7	unannotated_novel_miR
chr4_10180_star	chr4_10180	gttactttctgctcctgaaaatatt	25	4	3	0	0	7	unannotated_novel_miR
chr9_16501_star	chr9_16501	agaaaatctgagagttggccctcag	25	5	2	0	0	7	unannotated_novel_miR
chr8_15749_star	chr8_15749	aggcctctcacctgctctgggatc	24	5	2	0	0	7	unannotated_novel_miR
chr4_10727_star	chr4_10727	cctcgtcctgctttccccacaggc	24	0	6	0	1	7	unannotated_novel_miR
chr23_28875_star	chr23_28875	tttggtttcttttgtcttctctcc	24	3	4	0	0	7	unannotated_novel_miR
chr19_26153_mature	chr19_26153	ctactgaactcccatttttatcat	24	6	1	0	0	7	unannotated_novel_miR
chr3_8915_mature	chr3_8915	tttggagctctgggctcacagtac	24	6	0	1	0	7	unannotated_novel_miR
chr1_1205_star	chr1_1205	tggctttgttctccatccacttgt	24	4	3	0	0	7	unannotated_novel_miR
chr16_23513_mature	chr16_23513	tctgtgattactaagtgaatagtt	24	3	4	0	0	7	unannotated_novel_miR
chr6_12488_mature	chr6_12488	ctcaggctgtactcaggaagcact	24	6	1	0	0	7	unannotated_novel_miR
chr10_17155_star	chr10_17155	tctgaattttgagctcctatttga	24	1	4	2	0	7	unannotated_novel_miR
chr18_24937_mature	chr18_24937	tgcctgagacggcccatgggattg	24	1	2	4	0	7	unannotated_novel_miR
chr20_26714_star	chr20_26714	acttttcaaaagctcgattttgtt	24	3	4	0	0	7	unannotated_novel_miR
chr19_25519_mature	chr19_25519	ctgggagtctgttcctcaggcgag	24	5	1	1	0	7	unannotated_novel_miR
chr17_23997_mature	chr17_23997	atgaagactgaataattttttatc	24	6	1	0	0	7	unannotated_novel_miR
chr3_6820_star	chr3_6820	tcaggtattatagacttatgaca	23	5	2	0	0	7	unannotated_novel_miR
chr14_21401_star	chr14_21401	gttgcagcatgcaggatcttcag	23	6	0	0	1	7	unannotated_novel_miR
chr16_23207_star	chr16_23207	tcattaacttactgggagtcatc	23	3	4	0	0	7	unannotated_novel_miR
chr11_18183_mature	chr11_18183	aaggtcacagggatgacctagga	23	3	4	0	0	7	unannotated_novel_miR
chr23_29350_mature	chr23_29350	ctctgacagcttgtggacgccct	23	2	3	2	0	7	unannotated_novel_miR
chr2_3809_mature	chr2_3809	aatatttaaaggcttttctttgg	23	4	3	0	0	7	unannotated_novel_miR
chr9_15896_mature	chr9_15896	gacttcctctgcttcaaacttgt	23	3	4	0	0	7	unannotated_novel_miR
chr7_13916_star	chr7_13916	gggttcacagttctcctgaagct	23	2	4	1	0	7	unannotated_novel_miR
chr9_16143_star	chr9_16143	tagcactgaggcatgcaggagat	23	3	4	0	0	7	unannotated_novel_miR
chr2_3280_mature	chr2_3280	agctctgcactagcacctttgct	23	5	2	0	0	7	unannotated_novel_miR
chr17_24281_mature	chr17_24281	tttgatgaatggctgaagactga	23	4	3	0	0	7	unannotated_novel_miR
chr5_11706_mature	chr5_11706	ttgagggtgaccagggagacagg	23	0	3	4	0	7	unannotated_novel_miR
chr10_17184_mature	chr10_17184	gaagggatactgcacatccagtc	23	5	1	1	0	7	unannotated_novel_miR
chr3_9133_star	chr3_9133	aggagactaattgaggacacttt	23	5	2	0	0	7	unannotated_novel_miR
chr22_28179_mature	chr22_28179	tctgagaaactgacccaggacat	23	6	1	0	0	7	unannotated_novel_miR
chr2_6052_star	chr2_6052	ccactgaggaattttttggaaca	23	2	1	4	0	7	unannotated_novel_miR
chr9_15953_star	chr9_15953	ccaggttcacaggtgcctgtggg	23	3	4	0	0	7	unannotated_novel_miR
chr3_8476_star	chr3_8476	agccatgaggccttggagtagc	22	4	3	0	0	7	unannotated_novel_miR
chr16_23645_star	chr16_23645	ttacggcaagtgggcttcgtag	22	3	2	1	1	7	unannotated_novel_miR
chr15_22967_star	chr15_22967	gggcccaaatcagtatccagtg	22	4	2	1	0	7	unannotated_novel_miR
chr1_199_star	chr1_199	ttaattcagtatctggcatcac	22	1	4	1	1	7	unannotated_novel_miR
chr20_26387_star	chr20_26387	ggaaatgttctagccaaaaaag	22	5	2	0	0	7	unannotated_novel_miR
chr13_20749_star	chr13_20749	ttaaagggaaagcttggaggag	22	5	2	0	0	7	unannotated_novel_miR
chr9_16638_mature	chr9_16638	gctgaatttgagagtgggattc	22	1	0	2	4	7	unannotated_novel_miR
chr3_8234_star	chr3_8234	aaaaagtttgttcaagctttgc	22	7	0	0	0	7	unannotated_novel_miR
chr1_1626_star	chr1_1626	aggtgcactgagaatcagaggg	22	3	3	1	0	7	unannotated_novel_miR
chr15_22762_star	chr15_22762	aggggactgaggtgggcgcagt	22	2	3	2	0	7	unannotated_novel_miR
chr24_29958_mature	chr24_29958	tttccacggaggcctttctgag	22	1	5	1	0	7	unannotated_novel_miR
chr12_20080_mature	chr12_20080	tgactgtctggtgtcttcccag	22	3	4	0	0	7	unannotated_novel_miR
chr6_13122_mature	chr6_13122	aggacctgtgagttcattgttc	22	3	4	0	0	7	unannotated_novel_miR
chr19_26012_star	chr19_26012	taatcacagcatgtcctccctc	22	5	1	1	0	7	unannotated_novel_miR
chr6_13218_mature	chr6_13218	cccgagcgccgacgcagcccag	22	3	3	0	1	7	unannotated_novel_miR
chr11_18855_mature	chr11_18855	gtggctcaggcctccagctccc	22	5	2	0	0	7	unannotated_novel_miR
chr26_30852_mature	chr26_30852	tagagggatacatgggagagag	22	0	2	4	1	7	unannotated_novel_miR
chr3_8753_mature	chr3_8753	cctccgttggctcattcattta	22	4	3	0	0	7	unannotated_novel_miR
chr1_1672_mature	chr1_1672	ctctggaactggtgagtatgag	22	2	3	1	1	7	unannotated_novel_miR
chr5_10952_star	chr5_10952	cctggggtctgaaggggcttcc	22	4	3	0	0	7	unannotated_novel_miR
chr13_20646_mature	chr13_20646	ttcggttttgagcctgtgtgac	22	1	6	0	0	7	unannotated_novel_miR
chr1_1173_star	chr1_1173	atctgtgcagatgccctttatt	22	4	3	0	0	7	unannotated_novel_miR
chr19_25505_mature	chr19_25505	gcagacaggagggtaggtagat	22	2	3	2	0	7	unannotated_novel_miR
chr2_5631_mature	chr2_5631	tctgtaaggattctggctgctc	22	3	4	0	0	7	unannotated_novel_miR
chrx_31911_mature	chrx_31911	tgcagtggcgcccgggctgggc	22	2	2	2	1	7	unannotated_novel_miR
chr20_26714_mature	chr20_26714	aagttagggagctctgagtgtg	22	4	3	0	0	7	unannotated_novel_miR
chr16_23249_star	chr16_23249	tcttgggccccacccctggaga	22	2	4	0	1	7	unannotated_novel_miR
chr19_25577_star	chr19_25577	atcaagtggactaagtctgaga	22	6	1	0	0	7	unannotated_novel_miR
chr15_22432_mature	chr15_22432	atggactgagggttagagtaac	22	3	3	0	1	7	unannotated_novel_miR
chr2_4697_star	chr2_4697	actctgtccttggggctctcca	22	2	4	1	0	7	unannotated_novel_miR
chr5_11617_star	chr5_11617	ggcttccctggtctagtggcta	22	3	3	1	0	7	unannotated_novel_miR
chr6_12505_star	chr6_12505	gcctttttctctcgcaaagtag	22	4	1	0	2	7	unannotated_novel_miR
chr14_21993_star	chr14_21993	ctggtacaggtacggggaggc	21	2	5	0	0	7	unannotated_novel_miR
chr14_21402_star	chr14_21402	tccctgccttgggagcgtgga	21	3	4	0	0	7	unannotated_novel_miR
chr7_13432_star	chr7_13432	tagaaattaagtctacaacct	21	4	3	0	0	7	unannotated_novel_miR
chr17_24025_star	chr17_24025	tcccaggctaggggtactcct	21	5	2	0	0	7	unannotated_novel_miR
chr23_29090_star	chr23_29090	catgactgactgacacagcac	21	2	4	0	1	7	unannotated_novel_miR
chr12_20081_star	chr12_20081	cagctgggtggggaggtggcg	21	3	3	0	1	7	unannotated_novel_miR
chr21_27866_mature	chr21_27866	agaagaatgtctgcaacctgg	21	0	3	2	2	7	unannotated_novel_miR
chr6_12875_mature	chr6_12875	aaggcaggcagagtagggctg	21	2	0	0	5	7	unannotated_novel_miR
chr11_18115_mature	chr11_18115	tcctcccctgctcctccacag	21	3	4	0	0	7	unannotated_novel_miR
chr12_19033_mature	chr12_19033	gctaggacctccaaaattata	21	6	1	0	0	7	unannotated_novel_miR
chr1_2136_star	chr1_2136	gtgggtgtgtggagtgtggtc	21	2	3	1	1	7	unannotated_novel_miR
chr6_12495_mature	chr6_12495	ttcttctttctttattgaacc	21	2	5	0	0	7	unannotated_novel_miR
chr23_28961_mature	chr23_28961	aagggaaaagtgtgaaagcgt	21	1	1	2	3	7	unannotated_novel_miR
chr11_18397_star	chr11_18397	gttcaagacagctcaagtcct	21	4	3	0	0	7	unannotated_novel_miR
chr3_7380_star	chr3_7380	gacacccgtccacttcctttc	21	3	4	0	0	7	unannotated_novel_miR
chr14_21392_star	chr14_21392	tgtgtggccagtctaggaaga	21	5	2	0	0	7	unannotated_novel_miR
chr7_13783_mature	chr7_13783	tggggattaggctttgaatat	21	5	2	0	0	7	unannotated_novel_miR
chr5_10952_mature	chr5_10952	gaagcccccagaaccttaggg	21	4	3	0	0	7	unannotated_novel_miR
chr1_1994_star	chr1_1994	ttgcaacacacaggatcttca	21	4	3	0	0	7	unannotated_novel_miR
chr3_8502_mature	chr3_8502	tacatccattcccccacagtg	21	6	1	0	0	7	unannotated_novel_miR
chr13_20818_mature	chr13_20818	tgtcttgattttgtgacaggg	21	4	1	2	0	7	unannotated_novel_miR
chr15_22997_mature	chr15_22997	tggacctggtgatggcggagg	21	3	1	3	0	7	unannotated_novel_miR
chr10_16952_mature	chr10_16952	ttttccacctgaattatctac	21	4	3	0	0	7	unannotated_novel_miR
chr3_6847_mature	chr3_6847	cgaggttcggcgatccgggaa	21	0	6	0	1	7	unannotated_novel_miR
chr25_30256_star	chr25_30256	ttaaacttgctctcaaagaga	21	6	1	0	0	7	unannotated_novel_miR
chr24_29789_star	chr24_29789	gtcacctttcttgccgcggca	21	6	1	0	0	7	unannotated_novel_miR
chr12_19996_mature	chr12_19996	acttgaagagaaaatgttgac	21	0	7	0	0	7	unannotated_novel_miR
chr3_8954_mature	chr3_8954	tgtcctctcgcccccgctgca	21	3	4	0	0	7	unannotated_novel_miR
chr19_25519_star	chr19_25519	tccccatagggatctctgtct	21	3	1	3	0	7	unannotated_novel_miR
chr16_23142_star	chr16_23142	cagtcacaacattggaacaat	21	2	3	2	0	7	unannotated_novel_miR
chr1_1895_star	chr1_1895	gttacttcattcctactgctt	21	3	4	0	0	7	unannotated_novel_miR
chr3_8011_star	chr3_8011	ctaagtgtagtatttctgaat	21	1	6	0	0	7	unannotated_novel_miR
chr14_21832_mature	chr14_21832	tggccagcagggacagggctc	21	3	2	0	2	7	unannotated_novel_miR
chr18_25346_star	chr18_25346	cagaaagttcatttggtttt	20	4	3	0	0	7	unannotated_novel_miR
chr26_30830_star	chr26_30830	cccttctccctctcctggct	20	2	1	4	0	7	unannotated_novel_miR
chr2_3442_star	chr2_3442	actctacttcctgttcctcc	20	5	2	0	0	7	unannotated_novel_miR
chr5_10888_star	chr5_10888	ttgaatccacagatgtgaga	20	2	5	0	0	7	unannotated_novel_miR
chr7_13736_star	chr7_13736	aatgttctgtatcttgttgt	20	2	5	0	0	7	unannotated_novel_miR
chr12_19283_star	chr12_19283	tcccctgtcttctcctgtga	20	1	4	2	0	7	unannotated_novel_miR
chr2_5229_mature	chr2_5229	attgctgtacttgagttctc	20	2	5	0	0	7	unannotated_novel_miR
chr15_22795_star	chr15_22795	ctcggagaaaatgaatgaaa	20	2	5	0	0	7	unannotated_novel_miR
chr9_15957_mature	chr9_15957	cggcggctggcgcagatggg	20	1	1	4	1	7	unannotated_novel_miR
chr5_12012_mature	chr5_12012	tcctctggtctccttccgtc	20	6	1	0	0	7	unannotated_novel_miR
chr9_16329_mature	chr9_16329	gaggaaaataggaaagtgaa	20	3	3	1	0	7	unannotated_novel_miR
chr8_14724_mature	chr8_14724	tcagacgtgcagaggtagac	20	2	0	4	1	7	unannotated_novel_miR
chr15_22622_mature	chr15_22622	agaaactttagaagcatctg	20	1	6	0	0	7	unannotated_novel_miR
chr25_30615_mature	chr25_30615	accagccctctgtggactcc	20	2	5	0	0	7	unannotated_novel_miR
chr26_31023_star	chr26_31023	cgcctgacagtgcctcctct	20	5	2	0	0	7	unannotated_novel_miR
chr22_28608_mature	chr22_28608	ctccagggggcgtccattgc	20	3	4	0	0	7	unannotated_novel_miR
chr1_837_star	chr1_837	agtgatggcttcgtgtagta	20	4	2	1	0	7	unannotated_novel_miR
chr17_24324_star	chr17_24324	actctgtttctatgagtatg	20	4	3	0	0	7	unannotated_novel_miR
chr13_20906_mature	chr13_20906	atataagtggaatcaggcag	20	5	1	0	1	7	unannotated_novel_miR
chr15_22842_mature	chr15_22842	gaggcgtgctggacaccact	20	0	0	6	1	7	unannotated_novel_miR
chr11_18110_star	chr11_18110	gccaccatcaagagctgggt	20	3	4	0	0	7	unannotated_novel_miR
chr13_20718_star	chr13_20718	tacataggaagactagttgg	20	4	2	1	0	7	unannotated_novel_miR
chr7_14528_mature	chr7_14528	gtcttggagccagctacggg	20	0	5	2	0	7	unannotated_novel_miR
chr1_2445_mature	chr1_2445	caaaaattagaactcattgt	20	2	3	0	2	7	unannotated_novel_miR
chr3_9310_mature	chr3_9310	agtccctgtccttccatgtg	20	2	5	0	0	7	unannotated_novel_miR
chr3_9336_mature	chr3_9336	caaggaacccactgtagtca	20	2	4	1	0	7	unannotated_novel_miR
chr5_11686_star	chr5_11686	ggcatcttttttaaattttt	20	2	5	0	0	7	unannotated_novel_miR
chr7_14421_star	chr7_14421	tgtcaaggtggaggggtctg	20	1	3	0	3	7	unannotated_novel_miR
chr13_20398_star	chr13_20398	tcaggagaaagagggcagag	20	3	2	2	0	7	unannotated_novel_miR
chr3_7826_mature	chr3_7826	actgtgcactgtgaccctct	20	2	5	0	0	7	unannotated_novel_miR
chr2_5425_star	chr2_5425	attcaatgagtagtgtacaa	20	6	1	0	0	7	unannotated_novel_miR
chr2_4930_mature	chr2_4930	aatattctgtccagatccag	20	4	3	0	0	7	unannotated_novel_miR
chr8_15148_star	chr8_15148	tgttctctttctgtttcttc	20	2	4	1	0	7	unannotated_novel_miR
chr3_7794_star	chr3_7794	aaaaggtctttcgagttttt	20	4	2	1	0	7	unannotated_novel_miR
chr2_5573_star	chr2_5573	tctcaaaacatttttaacca	20	4	3	0	0	7	unannotated_novel_miR
chr3_7371_star	chr3_7371	atcttcactcccgcccggct	20	2	3	2	0	7	unannotated_novel_miR
chr10_17269_star	chr10_17269	actcgtggtaaagagcccgc	20	2	3	2	0	7	unannotated_novel_miR
chrx_31495_star	chrx_31495	tgtgtcacttcaaagttttg	20	6	1	0	0	7	unannotated_novel_miR
chr1_285_star	chr1_285	ctgcaccaggtcttagcgg	19	2	4	1	0	7	unannotated_novel_miR
chr12_19126_star	chr12_19126	atgcagagggcaaggagag	19	3	3	1	0	7	unannotated_novel_miR
chr21_27653_star	chr21_27653	aacagctgtcccccctccc	19	3	2	1	1	7	unannotated_novel_miR
chr19_25760_star	chr19_25760	actaagatcctgcagccaa	19	3	3	1	0	7	unannotated_novel_miR
chr7_13651_mature	chr7_13651	ttttgatgggagcaatgca	19	2	3	0	2	7	unannotated_novel_miR
chr9_16208_mature	chr9_16208	tggctgcatcctattaaaa	19	6	0	1	0	7	unannotated_novel_miR
chr9_16208_star	chr9_16208	agaaatgtgatgtcagcat	19	5	2	0	0	7	unannotated_novel_miR
chr10_17435_mature	chr10_17435	gtaatattgtagagcatat	19	6	1	0	0	7	unannotated_novel_miR
chr6_12843_mature	chr6_12843	cacacacaccataaggccc	19	4	3	0	0	7	unannotated_novel_miR
chr2_5222_mature	chr2_5222	ctagataattggacaaaag	19	3	4	0	0	7	unannotated_novel_miR
chr16_23360_star	chr16_23360	tggggttggggggtggaga	19	3	1	1	2	7	unannotated_novel_miR
chr9_16532_star	chr9_16532	gaagatgctgggaccagga	19	3	3	0	1	7	unannotated_novel_miR
chr2_4554_mature	chr2_4554	ttagggtacatagtcagta	19	3	3	0	1	7	unannotated_novel_miR
chr26_30731_mature	chr26_30731	tctgtagccttaataccgc	19	4	3	0	0	7	unannotated_novel_miR
chr2_3522_star	chr2_3522	ctcagcttcctatggaggg	19	3	4	0	0	7	unannotated_novel_miR
chr3_6854_mature	chr3_6854	ttttgattgcagacctaaa	19	4	3	0	0	7	unannotated_novel_miR
chr12_19513_mature	chr12_19513	ggttgtgggactctgacat	19	5	2	0	0	7	unannotated_novel_miR
chr8_15285_mature	chr8_15285	tatataaagaggtggatag	19	2	5	0	0	7	unannotated_novel_miR
chr12_19117_mature	chr12_19117	tattataaatatgctgtca	19	3	4	0	0	7	unannotated_novel_miR
chr3_7766_mature	chr3_7766	attggtctgttttcctgat	19	3	4	0	0	7	unannotated_novel_miR
chr11_18230_mature	chr11_18230	agaatcgtggcctctggtc	19	1	6	0	0	7	unannotated_novel_miR
chr18_25329_mature	chr18_25329	agtaaactcttctccacca	19	0	6	0	1	7	unannotated_novel_miR
chr1_3150_mature	chr1_3150	tctcttgggattctgacag	19	6	1	0	0	7	unannotated_novel_miR
chr2_4405_mature	chr2_4405	aactgtatttttatctgag	19	4	3	0	0	7	unannotated_novel_miR
chr9_16067_mature	chr9_16067	atggaagaattgtatgcag	19	3	4	0	0	7	unannotated_novel_miR
chr1_1271_mature	chr1_1271	agtgatctctgcctataat	19	2	5	0	0	7	unannotated_novel_miR
chr14_21186_star	chr14_21186	gtgctactgtcttcatcct	19	4	2	1	0	7	unannotated_novel_miR
chr11_18941_mature	chr11_18941	tgcatccctagatcttcag	19	1	6	0	0	7	unannotated_novel_miR
chr2_6233_star	chr2_6233	tgctgataaaattagggtg	19	3	3	1	0	7	unannotated_novel_miR
chr4_9454_mature	chr4_9454	agctggtaaaatggagcca	19	2	3	2	0	7	unannotated_novel_miR
chr11_18037_star	chr11_18037	cctgagccctgatagccg	18	3	3	1	0	7	unannotated_novel_miR
chr1_440_mature	chr1_440	attctatcccagtacatt	18	3	4	0	0	7	unannotated_novel_miR
chr1_2126_mature	chr1_2126	cacagggatggggagaaa	18	0	3	3	1	7	unannotated_novel_miR
chr9_15808_mature	chr9_15808	ctgctcggtcatgtatgt	18	5	2	0	0	7	unannotated_novel_miR
chr1_2868_mature	chr1_2868	attttgggaggaaaggtt	18	2	5	0	0	7	unannotated_novel_miR
chr11_17925_star	chr11_17925	gccttgtcttaattcctg	18	4	3	0	0	7	unannotated_novel_miR
chr1_1903_mature	chr1_1903	actcagggaaatcggttt	18	4	2	1	0	7	unannotated_novel_miR
chr21_28006_star	chr21_28006	caggctataccctgggcc	18	5	2	0	0	7	unannotated_novel_miR
chr7_13991_mature	chr7_13991	ttttgggctctgaggcat	18	0	6	0	1	7	unannotated_novel_miR
chr2_3725_mature	chr2_3725	ggacattgtgaggactcc	18	2	3	1	1	7	unannotated_novel_miR
chr25_30577_star	chr25_30577	aggtggagagccagttat	18	5	1	0	1	7	unannotated_novel_miR
chr7_13540_mature	chr7_13540	tggaaatataagaaagac	18	3	3	1	0	7	unannotated_novel_miR
chr15_22295_mature	chr15_22295	agaaatagtatggcagtg	18	2	3	2	0	7	unannotated_novel_miR
chr12_19446_mature	chr12_19446	gtgggactgctgggaagt	18	1	6	0	0	7	unannotated_novel_miR
chr23_28908_mature	chr23_28908	ctagagactgcaattttc	18	1	4	2	0	7	unannotated_novel_miR
chr19_25582_star	chr19_25582	caaaaccatgtgtgttgg	18	5	2	0	0	7	unannotated_novel_miR
chr3_7826_star	chr3_7826	gaggtgtctgacttggtt	18	2	4	0	1	7	unannotated_novel_miR
chr4_10581_mature	chr4_10581	ataacagaatcactgatc	18	3	4	0	0	7	unannotated_novel_miR
chr7_14231_mature	chr7_14231	gagttgtaatcttgagtt	18	7	0	0	0	7	unannotated_novel_miR
chr8_15437_mature	chr8_15437	ttctcctgtagctcttgt	18	3	2	1	1	7	unannotated_novel_miR
chr1_2737_mature	chr1_2737	aagaatctccatgaatat	18	1	5	1	0	7	unannotated_novel_miR
chr1_1674_mature	chr1_1674	gtctttcatcctgaattt	18	2	5	0	0	7	unannotated_novel_miR
chr3_8075_star	chr3_8075	gggctcccaggatcgccc	18	4	3	0	0	7	unannotated_novel_miR
chr1_2559_mature	chr1_2559	aaacccccttgtttgtat	18	4	3	0	0	7	unannotated_novel_miR
chr23_28770_mature	chr23_28770	ctctctgattgtagggcc	18	3	4	0	0	7	unannotated_novel_miR
chr3_8855_mature	chr3_8855	aagaagcttacaatctag	18	1	5	1	0	7	unannotated_novel_miR
chr1_936_star	chr1_936	cttgagatattttaaaatatttttgt	26	5	3	0	0	8	unannotated_novel_miR
chr7_14685_star	chr7_14685	ttgagtccaaacgtttatacttcag	25	3	5	0	0	8	unannotated_novel_miR
chr2_6035_star	chr2_6035	atcgactctgaggggaagagtcccg	25	6	1	1	0	8	unannotated_novel_miR
chr21_27394_star	chr21_27394	gcctaggacagctctgcactgctaa	25	6	1	0	1	8	unannotated_novel_miR
chr3_7144_star	chr3_7144	gttctacagcaccttgtccatgca	24	4	3	0	1	8	unannotated_novel_miR
chr11_18238_star	chr11_18238	aggagctcctttccctttttctgt	24	5	2	1	0	8	unannotated_novel_miR
chr18_24927_mature	chr18_24927	ctgcgtccgtggttcctggcgctg	24	2	5	1	0	8	unannotated_novel_miR
chr4_10359_mature	chr4_10359	caaagattgccttgttcttaatac	24	4	3	1	0	8	unannotated_novel_miR
chr1_595_mature	chr1_595	cgttggtggaggggaactcagatg	24	3	5	0	0	8	unannotated_novel_miR
chr11_17831_mature	chr11_17831	tgacagtgcagacagaatgctgaa	24	4	4	0	0	8	unannotated_novel_miR
chr9_16501_mature	chr9_16501	ggagaagctagttcagatgcaaga	24	5	0	1	2	8	unannotated_novel_miR
chr20_26943_mature	chr20_26943	gatgtctgtctagtgatactaact	24	3	5	0	0	8	unannotated_novel_miR
chr9_16655_star	chr9_16655	ccatcactcacattactggttgaa	24	5	3	0	0	8	unannotated_novel_miR
chr4_10080_mature	chr4_10080	ccgtgcagaaatctcgggctgttc	24	3	2	1	2	8	unannotated_novel_miR
chr14_21264_mature	chr14_21264	gttaagatctttactgggtgatga	24	3	4	1	0	8	unannotated_novel_miR
chrx_32088_mature	chrx_32088	aagctgtggtacctgcatggacaa	24	4	4	0	0	8	unannotated_novel_miR
chr11_17956_star	chr11_17956	gctgcctgttgtgtcctgggttct	24	6	2	0	0	8	unannotated_novel_miR
chr12_19286_star	chr12_19286	tgtctctgctcctcagtcatagt	23	7	0	0	1	8	unannotated_novel_miR
chr1_80_star	chr1_80	ggcggctgcggaccggggactgg	23	5	3	0	0	8	unannotated_novel_miR
chr5_12017_star	chr5_12017	tttgctgtttcaccatccatgtg	23	7	1	0	0	8	unannotated_novel_miR
chrx_32676_star	chrx_32676	gaaaagtttgttttgagttttcc	23	2	6	0	0	8	unannotated_novel_miR
chr6_13074_star	chr6_13074	tgtctcatttctccagggctccc	23	4	4	0	0	8	unannotated_novel_miR
chr9_16054_star	chr9_16054	agataaatatggaatttagaaag	23	4	3	1	0	8	unannotated_novel_miR
chr3_7338_mature	chr3_7338	gacccccagctcctagcttatgt	23	3	5	0	0	8	unannotated_novel_miR
chr13_20415_mature	chr13_20415	gagaaaccctggaaagctcctaa	23	3	4	1	0	8	unannotated_novel_miR
chr4_9666_mature	chr4_9666	atgcacacatgtgcttgcctgtc	23	5	2	0	1	8	unannotated_novel_miR
chr14_21676_mature	chr14_21676	agagacgtgcctttgcctctgtg	23	7	1	0	0	8	unannotated_novel_miR
chr14_21894_star	chr14_21894	ccctggctctggaaacccgctcg	23	4	3	1	0	8	unannotated_novel_miR
chr22_28357_mature	chr22_28357	ctttcttgatactgtcttttgaa	23	4	4	0	0	8	unannotated_novel_miR
chr13_20283_mature	chr13_20283	gtcattattgagatctgcttgct	23	1	6	1	0	8	unannotated_novel_miR
chr3_6747_star	chr3_6747	cttagcaacagtctattggtggc	23	6	2	0	0	8	unannotated_novel_miR
chr20_26995_mature	chr20_26995	acaatgtaagagaactcacttaa	23	3	2	3	0	8	unannotated_novel_miR
chr16_23196_star	chr16_23196	ctctgttataaactaaagatttg	23	6	2	0	0	8	unannotated_novel_miR
chr10_17163_star	chr10_17163	ccttgtaaactgaagattgaga	22	2	3	3	0	8	unannotated_novel_miR
chr26_31058_star	chr26_31058	ggcatgtgagatcttcgatctt	22	5	3	0	0	8	unannotated_novel_miR
chr24_29711_star	chr24_29711	ccacgggccagtgttcctcatg	22	3	2	1	2	8	unannotated_novel_miR
chrx_31458_star	chrx_31458	agggtgtggagtggtgggaggg	22	1	4	2	1	8	unannotated_novel_miR
chr16_23409_mature	chr16_23409	atcctgtagggcttcgtaggct	22	1	4	2	1	8	unannotated_novel_miR
chr3_6851_mature	chr3_6851	tagtgtgatggaatttcattta	22	4	3	0	1	8	unannotated_novel_miR
chr15_22408_mature	chr15_22408	accctgacgggcgtggattgtg	22	5	1	1	1	8	unannotated_novel_miR
chr3_8274_mature	chr3_8274	tggactaggtagtttgtttctt	22	4	4	0	0	8	unannotated_novel_miR
chrx_31369_mature	chrx_31369	gatgcatacaggtaggtagatc	22	2	1	3	2	8	unannotated_novel_miR
chr2_5684_mature	chr2_5684	gggcccctgtggcgtttgtctc	22	5	3	0	0	8	unannotated_novel_miR
chr4_10482_mature	chr4_10482	acagcagtgccaccgcaccttc	22	2	4	2	0	8	unannotated_novel_miR
chr1_1672_star	chr1_1672	tcttcctcgctggtatcggtcc	22	2	6	0	0	8	unannotated_novel_miR
chr11_18110_mature	chr11_18110	cccgctcttgaatctatggacc	22	6	2	0	0	8	unannotated_novel_miR
chrx_31809_mature	chrx_31809	acatagtgcctttctgggttgt	22	7	0	1	0	8	unannotated_novel_miR
chr23_29124_mature	chr23_29124	gtgcagctgtgtgctttgtgtt	22	4	4	0	0	8	unannotated_novel_miR
chr4_10345_mature	chr4_10345	gagggatgaagggaacataggt	22	3	3	1	1	8	unannotated_novel_miR
chr2_6161_mature	chr2_6161	tcggaacagttggagcgtcttg	22	3	1	2	2	8	unannotated_novel_miR
chr19_25771_mature	chr19_25771	cgtgcctgcctcctccccgcag	22	3	1	1	3	8	unannotated_novel_miR
chr14_21966_mature	chr14_21966	cggcccaccaggacccaggcgg	22	5	1	1	1	8	unannotated_novel_miR
chr9_16439_star	chr9_16439	gaagacccaaatgaaatgttc	21	3	5	0	0	8	unannotated_novel_miR
chr12_19021_star	chr12_19021	cccacgccctctgtctcccag	21	5	3	0	0	8	unannotated_novel_miR
chr1_1259_star	chr1_1259	cttctcataggacattccagc	21	0	7	1	0	8	unannotated_novel_miR
chr16_23471_star	chr16_23471	aaacccaatgaactttttggc	21	2	3	1	2	8	unannotated_novel_miR
chr15_22071_star	chr15_22071	atctaagctcctgtttttgga	21	6	2	0	0	8	unannotated_novel_miR
chr26_31139_star	chr26_31139	gcagcaactcctgacaactag	21	4	4	0	0	8	unannotated_novel_miR
chr2_4412_star	chr2_4412	ttctacaagcactccatttcc	21	4	4	0	0	8	unannotated_novel_miR
chr8_15209_star	chr8_15209	tagtgatgatgtatatggaag	21	3	5	0	0	8	unannotated_novel_miR
chr1_2270_mature	chr1_2270	tccctgaacgagaccatcatt	21	1	0	5	2	8	unannotated_novel_miR
chr3_8230_star	chr3_8230	gattcacacagctttggggat	21	6	2	0	0	8	unannotated_novel_miR
chr15_22756_star	chr15_22756	tggggggatgggtgggcctgg	21	6	2	0	0	8	unannotated_novel_miR
chr7_13632_mature	chr7_13632	aaaagagttgtttcggatttt	21	1	3	2	2	8	unannotated_novel_miR
chr2_5515_mature	chr2_5515	atgccggctaaccatagctta	21	2	3	1	2	8	unannotated_novel_miR
chr24_29886_mature	chr24_29886	ctggtgggctctctttggcag	21	1	3	0	4	8	unannotated_novel_miR
chr9_15878_mature	chr9_15878	gaggtgtgggtgggacgcggc	21	1	4	2	1	8	unannotated_novel_miR
chr15_23005_star	chr15_23005	ccctcctctccccacccagac	21	1	5	1	1	8	unannotated_novel_miR
chr13_20830_star	chr13_20830	actttcagcttatcattgtgg	21	4	4	0	0	8	unannotated_novel_miR
chr23_28875_mature	chr23_28875	gagctttagtaggatacagag	21	4	4	0	0	8	unannotated_novel_miR
chr7_14419_mature	chr7_14419	aatgaaactgggaatcctggt	21	4	4	0	0	8	unannotated_novel_miR
chr3_8111_star	chr3_8111	gtgttgaggctggggaagggg	21	4	1	1	2	8	unannotated_novel_miR
chr5_11601_mature	chr5_11601	cctgtgccagaactactgagt	21	5	3	0	0	8	unannotated_novel_miR
chr5_12051_mature	chr5_12051	aggagtcattcactctcagga	21	2	6	0	0	8	unannotated_novel_miR
chr7_13753_mature	chr7_13753	tgagatttcctctttgacata	21	2	6	0	0	8	unannotated_novel_miR
chr1_837_mature	chr1_837	gagtaatgacagctgttatag	21	1	3	2	2	8	unannotated_novel_miR
chr5_11924_mature	chr5_11924	tcctattaacagctttggtgt	21	5	3	0	0	8	unannotated_novel_miR
chr18_24828_mature	chr18_24828	gaactttccagagctgtgcag	21	4	4	0	0	8	unannotated_novel_miR
chr11_18132_mature	chr11_18132	aggggcctccgtggaaacctg	21	2	4	2	0	8	unannotated_novel_miR
chr2_6390_mature	chr2_6390	tctagagtttcttcccttcag	21	4	3	1	0	8	unannotated_novel_miR
chr20_27031_mature	chr20_27031	agaaggttggctgagttccct	21	2	4	0	2	8	unannotated_novel_miR
chr3_8580_mature	chr3_8580	gagtgggggcagtggctgtgg	21	3	2	0	3	8	unannotated_novel_miR
chr2_5032_mature	chr2_5032	atctggggtagggcctgggaa	21	4	4	0	0	8	unannotated_novel_miR
chr13_20950_mature	chr13_20950	tcagggaaaggtgggaaaggt	21	4	0	4	0	8	unannotated_novel_miR
chr1_484_mature	chr1_484	tttttcgagaaatgtgcagga	21	1	6	0	1	8	unannotated_novel_miR
chr1_1990_star	chr1_1990	aggttgagggagggcctgtgg	21	4	3	1	0	8	unannotated_novel_miR
chr3_7794_mature	chr3_7794	aaaactccaaatgaccttttt	21	5	3	0	0	8	unannotated_novel_miR
chr23_28722_star	chr23_28722	agctccttccagaagacccc	20	3	5	0	0	8	unannotated_novel_miR
chr4_10018_mature	chr4_10018	acgaatcagacacgagtttg	20	5	2	1	0	8	unannotated_novel_miR
chr4_10603_star	chr4_10603	aaactcgtgtctgattcgtt	20	2	4	1	1	8	unannotated_novel_miR
chr3_8304_star	chr3_8304	aatgcacagaaggggcctgg	20	3	3	2	0	8	unannotated_novel_miR
chr15_22230_star	chr15_22230	tacgacatctacatctcact	20	6	2	0	0	8	unannotated_novel_miR
chr13_20933_mature	chr13_20933	actcccggtaggcaacgcgc	20	1	6	1	0	8	unannotated_novel_miR
chr19_25829_mature	chr19_25829	gtggggacctctcatgtctg	20	2	6	0	0	8	unannotated_novel_miR
chr12_19033_star	chr12_19033	ttgaatttggattccttctc	20	5	2	1	0	8	unannotated_novel_miR
chr3_8030_mature	chr3_8030	tgagtcgactcgcccggcct	20	3	1	4	0	8	unannotated_novel_miR
chr18_24703_star	chr18_24703	gaatctccgctcaagccgct	20	2	4	2	0	8	unannotated_novel_miR
chr6_13074_mature	chr6_13074	acagttttggaggatagaag	20	5	2	0	1	8	unannotated_novel_miR
chr10_17356_mature	chr10_17356	atgcatctatttgacagacc	20	3	4	1	0	8	unannotated_novel_miR
chr2_3716_star	chr2_3716	tgagttctatcattcattcc	20	1	7	0	0	8	unannotated_novel_miR
chr7_14604_mature	chr7_14604	gggggaaaaacctaagactc	20	4	3	1	0	8	unannotated_novel_miR
chr12_19234_star	chr12_19234	gcatttctcttgtcagcaca	20	5	2	1	0	8	unannotated_novel_miR
chr2_5139_mature	chr2_5139	cgtgtgaacgtggactgttc	20	5	2	0	1	8	unannotated_novel_miR
chr3_8867_mature	chr3_8867	ctgcactcttgagaagtcga	20	3	5	0	0	8	unannotated_novel_miR
chr25_30460_star	chr25_30460	ccaggccatgtgggcagggc	20	4	3	1	0	8	unannotated_novel_miR
chr11_18899_mature	chr11_18899	gggacacataaggactcgac	20	0	8	0	0	8	unannotated_novel_miR
chr23_28869_mature	chr23_28869	attagtcttaaatttaattg	20	4	3	0	1	8	unannotated_novel_miR
chr8_15288_mature	chr8_15288	atatatatgactttcaggca	20	2	6	0	0	8	unannotated_novel_miR
chr14_21199_mature	chr14_21199	cctccttggacttggctggc	20	3	2	1	2	8	unannotated_novel_miR
chr11_17783_star	chr11_17783	tactggattctcagagctgg	20	5	3	0	0	8	unannotated_novel_miR
chr13_21006_mature	chr13_21006	agtagacactgactgttgcc	20	2	4	1	1	8	unannotated_novel_miR
chr18_25174_mature	chr18_25174	aattacagagtacagaactg	20	3	5	0	0	8	unannotated_novel_miR
chr8_15416_mature	chr8_15416	ttaaacaggactaaggtgtt	20	1	2	1	4	8	unannotated_novel_miR
chr3_7504_mature	chr3_7504	gtgggaggtggacgggagga	20	1	3	4	0	8	unannotated_novel_miR
chr2_4256_mature	chr2_4256	cctgttcttctgaggtggat	20	5	2	0	1	8	unannotated_novel_miR
chrx_32656_mature	chrx_32656	ggaaggcagtagacagacat	20	2	3	3	0	8	unannotated_novel_miR
chr5_11926_mature	chr5_11926	gttatcagcagcaacagagg	20	4	2	2	0	8	unannotated_novel_miR
chr10_17271_star	chr10_17271	actcgtggtaaagagcccgc	20	3	2	2	1	8	unannotated_novel_miR
chr6_12502_mature	chr6_12502	ctatttttaatcttttgagg	20	3	5	0	0	8	unannotated_novel_miR
chr5_10882_star	chr5_10882	ccctccttgggtgagccag	19	8	0	0	0	8	unannotated_novel_miR
chr3_6677_star	chr3_6677	cctctttttctttttccta	19	6	2	0	0	8	unannotated_novel_miR
chr3_6536_star	chr3_6536	gacctgccagcctcctgct	19	3	1	3	1	8	unannotated_novel_miR
chr13_20516_star	chr13_20516	ttctaatccagttccatca	19	5	3	0	0	8	unannotated_novel_miR
chr2_5674_mature	chr2_5674	cgcaggtctgtgggtgcgc	19	2	0	3	3	8	unannotated_novel_miR
chr2_4437_mature	chr2_4437	ttggaactagatatttctt	19	4	3	0	1	8	unannotated_novel_miR
chr1_2911_mature	chr1_2911	ctttgagatagaaccttta	19	4	2	2	0	8	unannotated_novel_miR
chr3_9193_mature	chr3_9193	gtgagggaggggagggtat	19	2	1	5	0	8	unannotated_novel_miR
chr3_8931_star	chr3_8931	tccttgtcttgggtacctt	19	4	2	2	0	8	unannotated_novel_miR
chr5_10934_mature	chr5_10934	aacttcacccataagaggc	19	4	2	0	2	8	unannotated_novel_miR
chr7_13348_mature	chr7_13348	actccagagaacagaacag	19	3	5	0	0	8	unannotated_novel_miR
chr1_2208_mature	chr1_2208	tgttctgtgtagaaatggc	19	4	2	2	0	8	unannotated_novel_miR
chr15_22180_mature	chr15_22180	ctggagggtgggttacggc	19	1	1	4	2	8	unannotated_novel_miR
chr20_26820_star	chr20_26820	aaactgaatttggactagg	19	6	2	0	0	8	unannotated_novel_miR
chr21_27857_mature	chr21_27857	aggcagtccagagtcgtgg	19	0	6	1	1	8	unannotated_novel_miR
chr26_31023_mature	chr26_31023	cgggaatgctttcaggcct	19	2	6	0	0	8	unannotated_novel_miR
chr6_12963_mature	chr6_12963	gaagaggaaattctgttgg	19	3	5	0	0	8	unannotated_novel_miR
chr8_15587_mature	chr8_15587	ttaaggtgtggactgtaca	19	5	3	0	0	8	unannotated_novel_miR
chr6_12615_mature	chr6_12615	agaatgataactttgattt	19	2	5	1	0	8	unannotated_novel_miR
chr18_25160_mature	chr18_25160	tgtacctagaaaaccttaa	19	5	3	0	0	8	unannotated_novel_miR
chr2_3601_mature	chr2_3601	tgacctgtcagaaacattt	19	3	4	0	1	8	unannotated_novel_miR
chr18_24816_mature	chr18_24816	ggtgtgtagacttctcatt	19	3	4	0	1	8	unannotated_novel_miR
chr19_25632_star	chr19_25632	tccattcctgtcactgagt	19	4	4	0	0	8	unannotated_novel_miR
chr8_15206_mature	chr8_15206	ttctgttaaaaagggacag	19	4	2	1	1	8	unannotated_novel_miR
chr22_28311_star	chr22_28311	gctccttggggatgactcg	19	4	4	0	0	8	unannotated_novel_miR
chr15_22671_mature	chr15_22671	aaatgttttaatctgtagg	19	2	6	0	0	8	unannotated_novel_miR
chr2_3191_star	chr2_3191	tggaggactgggacgtctg	19	3	4	1	0	8	unannotated_novel_miR
chrx_31924_star	chrx_31924	aggctgaggcagaaatag	18	3	4	0	1	8	unannotated_novel_miR
chr10_17705_star	chr10_17705	gaggtcccggccgagctc	18	3	4	1	0	8	unannotated_novel_miR
chr13_20548_star	chr13_20548	gcccacctcctgcctggg	18	3	5	0	0	8	unannotated_novel_miR
chr2_6379_star	chr2_6379	gaaggcacaagacgagaa	18	3	4	1	0	8	unannotated_novel_miR
chr12_19936_star	chr12_19936	aaattcatttgggttgtc	18	4	3	0	1	8	unannotated_novel_miR
chr3_8695_star	chr3_8695	tgtggggatgaactacaa	18	4	4	0	0	8	unannotated_novel_miR
chr15_22545_star	chr15_22545	accaagctgggaacagca	18	2	5	0	1	8	unannotated_novel_miR
chr5_11735_star	chr5_11735	ctctctctcagttccact	18	2	5	1	0	8	unannotated_novel_miR
chr4_10427_star	chr4_10427	acattcattaatattcat	18	2	4	2	0	8	unannotated_novel_miR
chr5_12027_mature	chr5_12027	gccaggaaggctgttttt	18	2	2	2	2	8	unannotated_novel_miR
chr21_27801_mature	chr21_27801	aatttatgctaggtctct	18	5	3	0	0	8	unannotated_novel_miR
chr19_26192_mature	chr19_26192	accggacgtttaggaggt	18	2	1	1	4	8	unannotated_novel_miR
chr4_10441_mature	chr4_10441	gtgatgtttaaaggggga	18	1	7	0	0	8	unannotated_novel_miR
chr19_25437_star	chr19_25437	ggggtttaggtccttggt	18	6	2	0	0	8	unannotated_novel_miR
chr6_13133_mature	chr6_13133	gttctcaccatttctact	18	4	4	0	0	8	unannotated_novel_miR
chr6_12963_star	chr6_12963	caagagaaaggctctgtg	18	1	7	0	0	8	unannotated_novel_miR
chr5_11112_star	chr5_11112	tgacccaccaccctctcc	18	5	2	0	1	8	unannotated_novel_miR
chr15_22807_mature	chr15_22807	aaagtctgtaatggtttt	18	1	7	0	0	8	unannotated_novel_miR
chr3_8580_star	chr3_8580	catgccagccttgagtct	18	3	5	0	0	8	unannotated_novel_miR
chr22_28199_mature	chr22_28199	cagtagaactaaagaagg	18	2	5	1	0	8	unannotated_novel_miR
chr20_26767_star	chr20_26767	tggggcctcagttttttt	18	3	4	0	1	8	unannotated_novel_miR
chr22_28245_mature	chr22_28245	gacgtcatgcctccagct	18	6	2	0	0	8	unannotated_novel_miR
chr13_20196_mature	chr13_20196	agatggagggttttgttt	18	3	5	0	0	8	unannotated_novel_miR
chr1_1273_star	chr1_1273	ttcatggcagggtcttgt	18	5	3	0	0	8	unannotated_novel_miR
chrx_31910_mature	chrx_31910	agggcctgctatgtgcca	18	5	1	0	2	8	unannotated_novel_miR
chr16_23271_star	chr16_23271	ggtgctgaggaagaattcagagagtc	26	7	2	0	0	9	unannotated_novel_miR
chr18_24879_star	chr18_24879	ggggtcctcttgtctgagccccag	24	5	4	0	0	9	unannotated_novel_miR
chr26_30836_star	chr26_30836	tgaagcgggagaaggtgaaggaca	24	3	4	1	1	9	unannotated_novel_miR
chr15_22308_mature	chr15_22308	cagttaggaagctctcacagtact	24	4	5	0	0	9	unannotated_novel_miR
chr2_5461_mature	chr2_5461	ttaggaagaagctgccagaagatg	24	6	3	0	0	9	unannotated_novel_miR
chr21_27752_mature	chr21_27752	cctaggatctctgcagtgctccag	24	2	7	0	0	9	unannotated_novel_miR
chr1_2546_mature	chr1_2546	accgctggagcttgtgttttaagt	24	6	3	0	0	9	unannotated_novel_miR
chr3_6607_star	chr3_6607	ctgaacaagggctgaacagtcact	24	5	3	0	1	9	unannotated_novel_miR
chr18_25000_star	chr18_25000	aatcattgactgttttgttcttt	23	6	3	0	0	9	unannotated_novel_miR
chr17_24421_mature	chr17_24421	ttgtcttggctgtcctggttgac	23	7	2	0	0	9	unannotated_novel_miR
chr8_15600_star	chr8_15600	cttttgacataggccacacttt	22	6	2	1	0	9	unannotated_novel_miR
chr4_10144_star	chr4_10144	ttggaatgttcttacagagttt	22	4	3	2	0	9	unannotated_novel_miR
chr11_18250_star	chr11_18250	tccctgcttcaggaacccagag	22	3	4	1	1	9	unannotated_novel_miR
chr8_15749_mature	chr8_15749	tgcccagagcatctcgggagtc	22	5	4	0	0	9	unannotated_novel_miR
chr1_2305_mature	chr1_2305	ttctcattggcctcacgtcctg	22	6	3	0	0	9	unannotated_novel_miR
chr1_59_mature	chr1_59	tctcttgtgctctgatcactgt	22	3	6	0	0	9	unannotated_novel_miR
chr3_8349_mature	chr3_8349	taattttaggactttactttta	22	5	4	0	0	9	unannotated_novel_miR
chr20_26544_mature	chr20_26544	ccatcgcaatgtcggaaaccgc	22	0	3	3	3	9	unannotated_novel_miR
chr7_14067_mature	chr7_14067	tgactgggagaacatgtcaaaa	22	3	6	0	0	9	unannotated_novel_miR
chr14_21873_mature	chr14_21873	gaggattcacactggggaaaag	22	4	4	1	0	9	unannotated_novel_miR
chr5_10979_mature	chr5_10979	ttcttcccacgcgtgtccgcag	22	6	3	0	0	9	unannotated_novel_miR
chr1_611_mature	chr1_611	taagttctctggtagaagtagc	22	4	5	0	0	9	unannotated_novel_miR
chr20_26431_star	chr20_26431	tgggagggggcctggaggagag	22	3	3	1	2	9	unannotated_novel_miR
chr7_13883_star	chr7_13883	gagcccgaaggcgccagcagcc	22	3	5	1	0	9	unannotated_novel_miR
chr20_26638_star	chr20_26638	atttcagatacagtattatgc	21	3	6	0	0	9	unannotated_novel_miR
chr4_9456_star	chr4_9456	acttcctttctggtctttcac	21	3	5	1	0	9	unannotated_novel_miR
chr15_22727_star	chr15_22727	cagccttccctcaaactttct	21	5	1	3	0	9	unannotated_novel_miR
chr3_8983_star	chr3_8983	gctcctcctcatctccaccag	21	6	1	1	1	9	unannotated_novel_miR
chr26_30836_mature	chr26_30836	gccctgccgtgctctcgtcag	21	5	3	0	1	9	unannotated_novel_miR
chr4_10264_star	chr4_10264	actcagctagaatctggtttt	21	5	2	2	0	9	unannotated_novel_miR
chr1_170_mature	chr1_170	caatcaagatatagaacattt	21	5	4	0	0	9	unannotated_novel_miR
chr4_9807_star	chr4_9807	gctcagagggttcccagcatg	21	1	8	0	0	9	unannotated_novel_miR
chrx_31807_mature	chrx_31807	tactgtgccacggatgggtag	21	5	2	0	2	9	unannotated_novel_miR
chr13_20830_mature	chr13_20830	tacaaagataagctaaaagtt	21	1	7	0	1	9	unannotated_novel_miR
chr4_10180_mature	chr4_10180	atattttgtatgattgtgatt	21	3	4	2	0	9	unannotated_novel_miR
chr9_15955_star	chr9_15955	cccctctggtctctgtgaccc	21	4	5	0	0	9	unannotated_novel_miR
chr20_26544_star	chr20_26544	cggccgccccggcgccggtgg	21	5	3	1	0	9	unannotated_novel_miR
chr1_604_mature	chr1_604	ctggctaagacatgtacactc	21	5	4	0	0	9	unannotated_novel_miR
chr8_15607_mature	chr8_15607	agagaattcatggccatgtgc	21	2	7	0	0	9	unannotated_novel_miR
chr13_20369_mature	chr13_20369	tccgggtcgtcctgagccacg	21	5	3	1	0	9	unannotated_novel_miR
chr3_8931_mature	chr3_8931	gtggacctgttagacaatgtt	21	3	6	0	0	9	unannotated_novel_miR
chr8_15596_star	chr8_15596	catttttcaatgtgatcttcg	21	8	1	0	0	9	unannotated_novel_miR
chr10_16975_star	chr10_16975	agtttctcatgcaggcttgga	21	5	1	1	2	9	unannotated_novel_miR
chr2_3671_star	chr2_3671	tgaaaatcccaagaagtttcc	21	3	5	1	0	9	unannotated_novel_miR
chr8_15369_star	chr8_15369	cacaaatcataccactctaat	21	8	1	0	0	9	unannotated_novel_miR
chr19_25466_star	chr19_25466	cgtaaacgaattcatttttat	21	6	3	0	0	9	unannotated_novel_miR
chr20_26827_mature	chr20_26827	tcaagtccaaggccaccacct	21	3	4	2	0	9	unannotated_novel_miR
chr3_8134_mature	chr3_8134	gcctgtgcggaggtggacggc	21	0	1	2	6	9	unannotated_novel_miR
chr11_18888_mature	chr11_18888	tggcttgctccccgcggcgca	21	5	2	2	0	9	unannotated_novel_miR
chr22_28481_mature	chr22_28481	cgtggtggcaccctggaacgc	21	3	2	3	1	9	unannotated_novel_miR
chr12_20069_mature	chr12_20069	aggggagctctgtggacccaa	21	2	2	1	4	9	unannotated_novel_miR
chr4_10357_mature	chr4_10357	aaaggttcatttgtgtttttc	21	1	8	0	0	9	unannotated_novel_miR
chr11_18763_star	chr11_18763	atgcctctgagatggaggga	20	5	4	0	0	9	unannotated_novel_miR
chr9_16270_star	chr9_16270	ttagattgagtttttgttgc	20	5	4	0	0	9	unannotated_novel_miR
chr19_25524_star	chr19_25524	caattctgagaactcctgca	20	3	5	1	0	9	unannotated_novel_miR
chr9_16054_mature	chr9_16054	tgtcctttccaccatgtcac	20	8	1	0	0	9	unannotated_novel_miR
chr2_4889_star	chr2_4889	gctgttgccttcttggtttt	20	7	2	0	0	9	unannotated_novel_miR
chr9_16771_mature	chr9_16771	tagatgtgctgtgattttat	20	1	5	2	1	9	unannotated_novel_miR
chr17_24421_star	chr17_24421	ctaactagatgccagatatg	20	3	5	0	1	9	unannotated_novel_miR
chr7_13887_mature	chr7_13887	ctggagactgggagcagccg	20	2	2	3	2	9	unannotated_novel_miR
chr22_28608_star	chr22_28608	cagtggtctctgcttagagc	20	4	2	2	1	9	unannotated_novel_miR
chr13_21044_mature	chr13_21044	gccggtcggttggtggcgcc	20	4	0	3	2	9	unannotated_novel_miR
chr2_6390_star	chr2_6390	tgggggaagaaatggaaaat	20	4	4	0	1	9	unannotated_novel_miR
chr2_6085_mature	chr2_6085	gatagtaccctgaaagcagc	20	3	5	1	0	9	unannotated_novel_miR
chr2_5178_mature	chr2_5178	tttgcctggcatctgagaac	20	4	5	0	0	9	unannotated_novel_miR
chr10_17184_star	chr10_17184	acaatgctgcagacctgttt	20	4	5	0	0	9	unannotated_novel_miR
chr21_27638_star	chr21_27638	ggcatggccaggtctgccca	20	3	6	0	0	9	unannotated_novel_miR
chr18_25403_star	chr18_25403	aaaaacaaaagaacttttt	19	2	6	1	0	9	unannotated_novel_miR
chr10_17114_star	chr10_17114	gtcatattagcttgagaga	19	3	6	0	0	9	unannotated_novel_miR
chr10_17205_star	chr10_17205	agcagcagaagaaattaac	19	4	4	1	0	9	unannotated_novel_miR
chr2_5154_mature	chr2_5154	gctgattgtcattggcatc	19	0	1	6	2	9	unannotated_novel_miR
chr2_5089_mature	chr2_5089	tgaggcctggagactcact	19	4	3	0	2	9	unannotated_novel_miR
chr13_20874_star	chr13_20874	tttgttttactggtaggtg	19	2	4	1	2	9	unannotated_novel_miR
chr9_16650_mature	chr9_16650	acctgcagatgacatgaat	19	5	1	3	0	9	unannotated_novel_miR
chr1_2294_star	chr1_2294	agatgatccgggtgaggga	19	3	1	4	1	9	unannotated_novel_miR
chr2_3231_mature	chr2_3231	tgagatggaactctatgtg	19	4	4	1	0	9	unannotated_novel_miR
chr7_14597_mature	chr7_14597	ttctctgtagagactgtct	19	5	4	0	0	9	unannotated_novel_miR
chr10_17277_star	chr10_17277	gtctctggagggcagagcc	19	2	6	1	0	9	unannotated_novel_miR
chr1_492_mature	chr1_492	ccaggtttgagagggacag	19	6	1	2	0	9	unannotated_novel_miR
chr13_20732_mature	chr13_20732	tcctgagctgttcactgtg	19	5	4	0	0	9	unannotated_novel_miR
chr11_18603_mature	chr11_18603	cagagttggaagtctttga	19	4	5	0	0	9	unannotated_novel_miR
chr2_4308_star	chr2_4308	ttaactggctcattatcag	19	3	6	0	0	9	unannotated_novel_miR
chr10_17480_mature	chr10_17480	cagatggaaaaatgaattt	19	2	7	0	0	9	unannotated_novel_miR
chr8_14809_star	chr8_14809	tctaggagaagaatccta	18	6	3	0	0	9	unannotated_novel_miR
chr23_28938_star	chr23_28938	tgctgctcggggccctgc	18	3	6	0	0	9	unannotated_novel_miR
chr17_24041_mature	chr17_24041	agaatctgtgaaagtatc	18	2	7	0	0	9	unannotated_novel_miR
chr9_16532_mature	chr9_16532	ccatgttcagtaagaaac	18	6	3	0	0	9	unannotated_novel_miR
chr13_21117_mature	chr13_21117	agccaggaagtgaaggag	18	7	2	0	0	9	unannotated_novel_miR
chr8_15758_mature	chr8_15758	gggggagctgagacaggg	18	3	3	3	0	9	unannotated_novel_miR
chr9_16143_mature	chr9_16143	tctcctggtgtttgtgag	18	3	5	1	0	9	unannotated_novel_miR
chr7_14581_mature	chr7_14581	tctctgtttggtcctgta	18	3	5	1	0	9	unannotated_novel_miR
chr18_24850_mature	chr18_24850	cagaactttgggtagcat	18	3	6	0	0	9	unannotated_novel_miR
chr14_21759_mature	chr14_21759	ttctcacactccagatct	18	4	2	3	0	9	unannotated_novel_miR
chr5_11011_mature	chr5_11011	atgtcagctgctgtcttg	18	3	4	2	0	9	unannotated_novel_miR
chr12_19409_mature	chr12_19409	aggcagttggaataaagg	18	4	2	3	0	9	unannotated_novel_miR
chr6_12888_mature	chr6_12888	atcttgactggctttgtg	18	6	3	0	0	9	unannotated_novel_miR
chr2_3393_star	chr2_3393	cgccagacggaaagcatcagtgatca	26	7	3	0	0	10	unannotated_novel_miR
chrx_31832_star	chrx_31832	ctttgattttgcccaagccacatac	25	6	4	0	0	10	unannotated_novel_miR
chr7_14196_star	chr7_14196	gattgtctggagaagagagaggctg	25	3	3	2	2	10	unannotated_novel_miR
chr2_6480_star	chr2_6480	ggagcctcttgcatttcttggagca	25	6	3	1	0	10	unannotated_novel_miR
chr12_19876_star	chr12_19876	ggatcagtccctcagtcttgctggt	25	6	4	0	0	10	unannotated_novel_miR
chr3_8274_star	chr3_8274	agtctttcaaagtacttttttttt	24	4	4	1	1	10	unannotated_novel_miR
chr12_19377_star	chr12_19377	catgatatatttaaagatggagag	24	6	4	0	0	10	unannotated_novel_miR
chr1_1057_star	chr1_1057	acagaattgtggcttcacagagga	24	4	5	1	0	10	unannotated_novel_miR
chr13_20906_star	chr13_20906	tgcctctatgaatccaactacttg	24	5	3	1	1	10	unannotated_novel_miR
chr3_8748_mature	chr3_8748	ggttgggtttggtcctttatgaat	24	5	4	0	1	10	unannotated_novel_miR
chr23_29205_star	chr23_29205	ccctgactagggatcaaacccag	23	3	6	0	1	10	unannotated_novel_miR
chr19_25965_star	chr19_25965	gcagctgtccagtctaccagatt	23	4	3	2	1	10	unannotated_novel_miR
chr3_7175_star	chr3_7175	cggcccacggctatttaaaccgc	23	0	7	1	2	10	unannotated_novel_miR
chr10_16981_star	chr10_16981	tggacggccagggtgtcctgaga	23	5	5	0	0	10	unannotated_novel_miR
chr2_5579_star	chr2_5579	tggccaggagacagataagcatg	23	2	7	1	0	10	unannotated_novel_miR
chr1_1057_mature	chr1_1057	ctaagtggaggcagagttctgat	23	5	5	0	0	10	unannotated_novel_miR
chr3_7022_mature	chr3_7022	aggcaggaggagtagaagctgta	23	1	6	3	0	10	unannotated_novel_miR
chr17_24388_star	chr17_24388	ggtgaggtggggtggctgcagcc	23	3	7	0	0	10	unannotated_novel_miR
chr1_1036_mature	chr1_1036	agaatacccaaaccacacaccag	23	2	4	0	4	10	unannotated_novel_miR
chr26_31133_mature	chr26_31133	caagagctgctttggaggggagt	23	8	2	0	0	10	unannotated_novel_miR
chr2_3627_star	chr2_3627	cctgatgcaatgattttatttgc	23	6	2	1	1	10	unannotated_novel_miR
chr21_27881_mature	chr21_27881	atgagaatgacaagcttggctg	22	1	7	2	0	10	unannotated_novel_miR
chrx_32770_star	chrx_32770	caggggtgggggagagagaaag	22	1	7	2	0	10	unannotated_novel_miR
chr6_12288_mature	chr6_12288	tagtctcagagactctgattta	22	6	4	0	0	10	unannotated_novel_miR
chr15_22408_star	chr15_22408	acaacacgcgtcagtcaggctc	22	2	7	0	1	10	unannotated_novel_miR
chr8_15514_star	chr8_15514	ttcccttgcgcatcagtccctt	22	3	7	0	0	10	unannotated_novel_miR
chr4_10641_mature	chr4_10641	gatctagaagtgaatctttatg	22	5	3	2	0	10	unannotated_novel_miR
chr7_13916_mature	chr7_13916	cactcaggtgaatataaattcc	22	0	5	5	0	10	unannotated_novel_miR
chr1_3154_mature	chr1_3154	ctcatgggagaacaaactgtga	22	7	3	0	0	10	unannotated_novel_miR
chr6_12481_mature	chr6_12481	aactctgttctgaaggcagttc	22	5	5	0	0	10	unannotated_novel_miR
chr17_24485_mature	chr17_24485	ttcaggcaagtgggccccaggc	22	5	5	0	0	10	unannotated_novel_miR
chr6_12536_star	chr6_12536	gagaattaagatcttccttcac	22	4	5	1	0	10	unannotated_novel_miR
chr14_21472_mature	chr14_21472	tccgggccccttgaatctcgaa	22	2	8	0	0	10	unannotated_novel_miR
chr24_29417_star	chr24_29417	aaaaggttcatttgggttctt	21	1	7	0	2	10	unannotated_novel_miR
chr2_4387_star	chr2_4387	aaaatctcaatgaaatttttg	21	5	5	0	0	10	unannotated_novel_miR
chr4_10190_star	chr4_10190	gtcgtatgtgtggcgccatct	21	1	1	2	6	10	unannotated_novel_miR
chr21_27148_mature	chr21_27148	cacaggttttgcttccatcac	21	3	4	0	3	10	unannotated_novel_miR
chr13_20106_mature	chr13_20106	cacaggttttgcttccatcac	21	3	7	0	0	10	unannotated_novel_miR
chr7_14058_mature	chr7_14058	tctgagacaggaggacaggtg	21	1	5	3	1	10	unannotated_novel_miR
chr26_30835_mature	chr26_30835	gccctgccgtgctctcgtcag	21	5	0	4	1	10	unannotated_novel_miR
chr3_6542_mature	chr3_6542	agggcagctggaggaggtcag	21	2	0	8	0	10	unannotated_novel_miR
chr11_18336_mature	chr11_18336	cctgcttgggctctcctctag	21	0	10	0	0	10	unannotated_novel_miR
chr15_22756_mature	chr15_22756	ctgacccatctctcaccccag	21	3	5	0	2	10	unannotated_novel_miR
chr3_6520_mature	chr3_6520	tcacctgtgcgtctcccccag	21	3	7	0	0	10	unannotated_novel_miR
chr5_11589_star	chr5_11589	aaaatcagtctggttgagaac	21	8	2	0	0	10	unannotated_novel_miR
chr5_10898_mature	chr5_10898	ttctcaaccagactgattttg	21	7	3	0	0	10	unannotated_novel_miR
chr14_21811_mature	chr14_21811	gccctgcagggcctggtcctt	21	5	5	0	0	10	unannotated_novel_miR
chr6_12380_mature	chr6_12380	actatccgtggcattttagtc	21	3	7	0	0	10	unannotated_novel_miR
chr10_16877_star	chr10_16877	ccacagagttctgggccctgc	21	4	6	0	0	10	unannotated_novel_miR
chr1_551_mature	chr1_551	tttgaggggaagatagaggaa	21	2	5	2	1	10	unannotated_novel_miR
chr24_29846_mature	chr24_29846	acggtcattgcagaagaaaag	21	5	3	2	0	10	unannotated_novel_miR
chr8_15421_mature	chr8_15421	agaagttccaaagcactctta	21	6	4	0	0	10	unannotated_novel_miR
chr10_17099_mature	chr10_17099	aaaagctggtaatctatagaa	21	3	7	0	0	10	unannotated_novel_miR
chr7_14128_mature	chr7_14128	aagatacagcttctttgacta	21	7	3	0	0	10	unannotated_novel_miR
chr2_4966_mature	chr2_4966	tcattaggatgttgtgagagg	21	3	2	1	4	10	unannotated_novel_miR
chr8_15610_mature	chr8_15610	aagcctaaatgaactttctgg	21	5	4	1	0	10	unannotated_novel_miR
chr7_13911_mature	chr7_13911	agccggagactggctctcaga	21	3	3	1	3	10	unannotated_novel_miR
chr1_1253_star	chr1_1253	gagcgcaatttccccaacctc	21	3	7	0	0	10	unannotated_novel_miR
chr15_22177_star	chr15_22177	cctaccagaaaaattcttgca	21	5	5	0	0	10	unannotated_novel_miR
chr15_22256_star	chr15_22256	tcaagtcaactccagtcctca	21	3	6	1	0	10	unannotated_novel_miR
chr14_21885_mature	chr14_21885	gagactcggtagaagtaacgc	21	1	1	2	6	10	unannotated_novel_miR
chr22_28571_mature	chr22_28571	tgagggactactgtgtgccag	21	3	2	1	4	10	unannotated_novel_miR
chr1_1526_mature	chr1_1526	tgtaaatgtttctctctgcag	21	3	5	1	1	10	unannotated_novel_miR
chr4_10018_star	chr4_10018	aaactcgtgtctgattcgtt	20	4	4	1	1	10	unannotated_novel_miR
chr11_18164_mature	chr11_18164	ctgggcggagaagggagggg	20	3	1	4	2	10	unannotated_novel_miR
chr4_9663_star	chr4_9663	aagaagtataaaaatcttgt	20	6	3	1	0	10	unannotated_novel_miR
chr4_9561_star	chr4_9561	tgctgatgatatactaggcc	20	3	7	0	0	10	unannotated_novel_miR
chr7_14288_mature	chr7_14288	cagtttaaatgtagattctt	20	8	2	0	0	10	unannotated_novel_miR
chr3_7094_mature	chr3_7094	agtagagactgtatgtggct	20	3	2	5	0	10	unannotated_novel_miR
chr2_6320_mature	chr2_6320	actagaattttctttgatgc	20	3	7	0	0	10	unannotated_novel_miR
chr25_30074_mature	chr25_30074	aagtgcaatctgaacgactt	20	2	8	0	0	10	unannotated_novel_miR
chr4_9387_mature	chr4_9387	tcagcctcccctctgcctgc	20	7	0	1	2	10	unannotated_novel_miR
chr14_21285_mature	chr14_21285	ttgaaatctgattggaccta	20	5	5	0	0	10	unannotated_novel_miR
chr6_12470_mature	chr6_12470	tatctttaaaagggcagtag	20	5	4	1	0	10	unannotated_novel_miR
chr1_543_mature	chr1_543	cactgactgtgggcatgtgt	20	3	5	2	0	10	unannotated_novel_miR
chr5_10995_mature	chr5_10995	tgcgggcacaggaaggcata	20	7	1	0	2	10	unannotated_novel_miR
chr1_304_star	chr1_304	tctcatacttcatttcaaga	20	7	3	0	0	10	unannotated_novel_miR
chr3_8723_star	chr3_8723	agacctcccaagcactgtg	19	6	4	0	0	10	unannotated_novel_miR
chr4_9740_star	chr4_9740	aatccattaattttaggaa	19	5	5	0	0	10	unannotated_novel_miR
chr5_11188_mature	chr5_11188	aaacaagagaggctgttga	19	2	5	2	1	10	unannotated_novel_miR
chr24_29616_star	chr24_29616	gcacaggccttctaagatg	19	2	7	1	0	10	unannotated_novel_miR
chr2_3317_mature	chr2_3317	tagcaggactgactggact	19	5	5	0	0	10	unannotated_novel_miR
chr2_3710_mature	chr2_3710	ataatgccatggggaagac	19	3	7	0	0	10	unannotated_novel_miR
chr1_69_star	chr1_69	agggagggaacaggggagc	19	4	4	2	0	10	unannotated_novel_miR
chr9_16466_mature	chr9_16466	gagaattctagtgctgaaa	19	5	3	2	0	10	unannotated_novel_miR
chr11_18225_mature	chr11_18225	cacccaggaactgagagac	19	4	5	1	0	10	unannotated_novel_miR
chr3_7595_star	chr3_7595	tttcattttaattctagtt	19	3	6	1	0	10	unannotated_novel_miR
chr4_10121_mature	chr4_10121	taagagattaagtcgggac	19	6	3	1	0	10	unannotated_novel_miR
chr12_19482_star	chr12_19482	cgcggtgctgggagccgag	19	5	4	1	0	10	unannotated_novel_miR
chr2_3812_mature	chr2_3812	tctctgccaagcttcgctg	19	3	5	1	1	10	unannotated_novel_miR
chr6_12504_mature	chr6_12504	aggctggtgaggatggtc	18	1	1	7	1	10	unannotated_novel_miR
chr2_4201_mature	chr2_4201	cagatgactcttgagcac	18	4	6	0	0	10	unannotated_novel_miR
chr22_28238_mature	chr22_28238	gtaaaagaaccattcaga	18	6	4	0	0	10	unannotated_novel_miR
chr11_18700_mature	chr11_18700	cacgaattgaaccttgca	18	7	0	2	1	10	unannotated_novel_miR
chr13_21094_mature	chr13_21094	tagggacttcctggctgt	18	5	4	1	0	10	unannotated_novel_miR
chr25_30277_mature	chr25_30277	taatggacttggagtcag	18	5	5	0	0	10	unannotated_novel_miR
chr13_21059_mature	chr13_21059	ctgagagattgctccgta	18	5	5	0	0	10	unannotated_novel_miR
chr15_22829_star	chr15_22829	ctggcctgtggtcataat	18	1	8	0	1	10	unannotated_novel_miR
chr7_14232_mature	chr7_14232	gagttgtaatcttgagtt	18	6	4	0	0	10	unannotated_novel_miR
chr8_15437_star	chr8_15437	tgagagcagcgtgggact	18	5	4	1	0	10	unannotated_novel_miR
chr1_2768_mature	chr1_2768	tcttgtgaatggaatttc	18	4	4	1	1	10	unannotated_novel_miR
chrx_32824_star	chrx_32824	attctgaagctgtgaaatgaagagc	25	8	3	0	0	11	unannotated_novel_miR
chr1_1115_star	chr1_1115	cagtccggtcccgcggtgtctccg	24	2	6	0	3	11	unannotated_novel_miR
chr3_9327_star	chr3_9327	gcggggcctctgccggaccgtcac	24	2	8	1	0	11	unannotated_novel_miR
chr11_18115_star	chr11_18115	ggcggaggggtaggaggagttgga	24	1	5	3	2	11	unannotated_novel_miR
chr18_24697_star	chr18_24697	tcggacggagtaagcgccctgtac	24	9	1	1	0	11	unannotated_novel_miR
chrx_32113_star	chrx_32113	gctttaaagttggttgattagcaa	24	4	7	0	0	11	unannotated_novel_miR
chr3_6607_mature	chr3_6607	acatttgtagggcttttctccagt	24	6	5	0	0	11	unannotated_novel_miR
chr12_19901_star	chr12_19901	ttatgacgtgggagatctagttc	23	7	4	0	0	11	unannotated_novel_miR
chr13_20894_mature	chr13_20894	acctcgcagggctgagtggggat	23	1	1	6	3	11	unannotated_novel_miR
chr19_25830_star	chr19_25830	agtcctgagtggtcccttaagct	23	3	8	0	0	11	unannotated_novel_miR
chr25_30227_mature	chr25_30227	tttgccctcttccttttgtccag	23	2	8	0	1	11	unannotated_novel_miR
chr8_15746_mature	chr8_15746	tcgggctcatctctggggtgctg	23	3	6	0	2	11	unannotated_novel_miR
chr14_21966_star	chr14_21966	cacctgggcccggccgggcaagg	23	5	4	2	0	11	unannotated_novel_miR
chr16_23160_star	chr16_23160	tactgtatgaaaaggacttcaa	22	3	8	0	0	11	unannotated_novel_miR
chr14_21160_mature	chr14_21160	gagagggactgttgagaagatg	22	5	6	0	0	11	unannotated_novel_miR
chr5_10965_mature	chr5_10965	cctgcgcccgaagcccagcctt	22	1	1	1	8	11	unannotated_novel_miR
chr6_12802_star	chr6_12802	gtcatagttcactgtcattact	22	8	2	1	0	11	unannotated_novel_miR
chr13_20814_star	chr13_20814	ttctctggtctgtctttttaag	22	5	6	0	0	11	unannotated_novel_miR
chr9_16655_mature	chr9_16655	acagcaggaggtgagtgacggg	22	6	3	2	0	11	unannotated_novel_miR
chr16_23197_mature	chr16_23197	tctgagctctctgcatggacca	22	4	6	0	1	11	unannotated_novel_miR
chr3_7100_mature	chr3_7100	tgtatgaattcttattttattt	22	5	5	1	0	11	unannotated_novel_miR
chr3_8919_mature	chr3_8919	tgctgcctggaccgagcctgag	22	5	5	0	1	11	unannotated_novel_miR
chr26_31133_star	chr26_31133	gtctgcaggtccgatggcagga	22	1	4	5	1	11	unannotated_novel_miR
chr3_8011_mature	chr3_8011	ttcagagaccgtctgttttagg	22	3	8	0	0	11	unannotated_novel_miR
chr3_6891_star	chr3_6891	ttatgacttatagtaacttggt	22	9	2	0	0	11	unannotated_novel_miR
chr1_2689_star	chr1_2689	gttgtcgttccccctgctaaa	21	6	4	1	0	11	unannotated_novel_miR
chr14_21231_star	chr14_21231	gtagggagaagatggaggttc	21	4	7	0	0	11	unannotated_novel_miR
chr1_1116_mature	chr1_1116	gcggcccgcgggctcggatgc	21	4	1	1	5	11	unannotated_novel_miR
chr18_25385_star	chr18_25385	tcactgggcatcctctgcttt	21	2	6	0	3	11	unannotated_novel_miR
chr20_26973_star	chr20_26973	attgttctccaacctggctct	21	6	3	1	1	11	unannotated_novel_miR
chr3_6541_mature	chr3_6541	agggcagctggaggaggtcag	21	1	1	7	2	11	unannotated_novel_miR
chr2_4635_mature	chr2_4635	gaccgcgctctctcccggcag	21	0	1	3	7	11	unannotated_novel_miR
chr4_9807_mature	chr4_9807	ttgctgtgacctgtctgagga	21	0	4	3	4	11	unannotated_novel_miR
chr21_27237_star	chr21_27237	tgagagacatgatcttgtttt	21	5	6	0	0	11	unannotated_novel_miR
chr4_10683_mature	chr4_10683	actgctggaaccaagggaagc	21	6	0	4	1	11	unannotated_novel_miR
chr3_8080_star	chr3_8080	agcataaggctggcccttgaa	21	3	8	0	0	11	unannotated_novel_miR
chr20_26820_mature	chr20_26820	ctggtggtaagccacagcttt	21	6	5	0	0	11	unannotated_novel_miR
chr2_5611_mature	chr2_5611	agtgaaatgtgcagctctggc	21	5	5	1	0	11	unannotated_novel_miR
chr11_18814_mature	chr11_18814	tgtgtaaggcaatttggcaag	21	1	4	5	1	11	unannotated_novel_miR
chr11_17956_mature	chr11_17956	gaatcatggaataaagaagcc	21	4	7	0	0	11	unannotated_novel_miR
chr22_28179_star	chr22_28179	agttctggatgaagctcagga	21	5	6	0	0	11	unannotated_novel_miR
chr3_7106_mature	chr3_7106	cctgtcgcctttgcagtgggg	21	10	1	0	0	11	unannotated_novel_miR
chr10_17365_mature	chr10_17365	aacacggagtcagaactggct	21	4	5	2	0	11	unannotated_novel_miR
chr21_27309_star	chr21_27309	tgtgggcaggccttggtgttc	21	4	7	0	0	11	unannotated_novel_miR
chr12_19236_mature	chr12_19236	acatagagtgggaagcaggct	21	2	0	6	3	11	unannotated_novel_miR
chr11_18835_star	chr11_18835	gactgtccaggtttcagaca	20	5	6	0	0	11	unannotated_novel_miR
chr22_28417_mature	chr22_28417	agtgggaggtgacccaattc	20	5	6	0	0	11	unannotated_novel_miR
chr3_8192_mature	chr3_8192	gtttattgaactttctaggt	20	6	3	1	1	11	unannotated_novel_miR
chr7_14089_mature	chr7_14089	aggtaccacatcctaaagac	20	6	5	0	0	11	unannotated_novel_miR
chr19_26012_mature	chr19_26012	catctggaaagctgttgaac	20	4	5	1	1	11	unannotated_novel_miR
chr12_19776_star	chr12_19776	aggcttccactcaccttggc	20	6	5	0	0	11	unannotated_novel_miR
chr16_23154_mature	chr16_23154	aagggatgagcagatttctc	20	4	5	2	0	11	unannotated_novel_miR
chr1_873_mature	chr1_873	ccctcggtgagaacgccttc	20	6	3	1	1	11	unannotated_novel_miR
chr5_11488_star	chr5_11488	cagtagactttaaagactat	20	5	2	4	0	11	unannotated_novel_miR
chr24_29565_star	chr24_29565	ccagacggactctctgctcc	20	4	5	2	0	11	unannotated_novel_miR
chr2_3307_mature	chr2_3307	aacttaacatgagcaatttc	20	3	7	1	0	11	unannotated_novel_miR
chr13_20398_mature	chr13_20398	cctggcttcctctctctgac	20	4	7	0	0	11	unannotated_novel_miR
chr13_20828_star	chr13_20828	tgggggagccagtgggagac	20	8	3	0	0	11	unannotated_novel_miR
chr1_2128_star	chr1_2128	ctggcccgccccgctccag	19	2	6	2	1	11	unannotated_novel_miR
chr18_24997_star	chr18_24997	tgatttagcatcttccacg	19	7	2	2	0	11	unannotated_novel_miR
chrx_32110_star	chrx_32110	taaaattaaaaatgttaat	19	5	6	0	0	11	unannotated_novel_miR
chr6_12675_mature	chr6_12675	aagtgtgggagacatgggc	19	7	2	2	0	11	unannotated_novel_miR
chr8_15698_mature	chr8_15698	tacgtgtgtaccgtatctt	19	7	3	1	0	11	unannotated_novel_miR
chr9_16697_mature	chr9_16697	tccttggtgaacttctgag	19	9	2	0	0	11	unannotated_novel_miR
chr23_28989_mature	chr23_28989	ttgatacttgtagaatcta	19	3	7	0	1	11	unannotated_novel_miR
chr6_13256_mature	chr6_13256	tcagagattctggaggatg	19	4	4	3	0	11	unannotated_novel_miR
chr23_28738_mature	chr23_28738	gtgaggactgagatgcagc	19	3	7	0	1	11	unannotated_novel_miR
chr1_3085_mature	chr1_3085	ttgactcaggatttaaaaa	19	4	5	0	2	11	unannotated_novel_miR
chr2_3173_star	chr2_3173	tgtttttctttctcaagtt	19	7	4	0	0	11	unannotated_novel_miR
chr9_16543_mature	chr9_16543	ccaaagaagataaatatga	19	9	1	1	0	11	unannotated_novel_miR
chr12_19482_mature	chr12_19482	agggctgagggacgggcgg	19	5	3	3	0	11	unannotated_novel_miR
chr6_12550_star	chr6_12550	atctcaaattcaacattt	18	4	7	0	0	11	unannotated_novel_miR
chr18_24766_star	chr18_24766	ccagtggaattgagaaca	18	5	6	0	0	11	unannotated_novel_miR
chr1_264_star	chr1_264	gttcttttgttttctgca	18	3	8	0	0	11	unannotated_novel_miR
chr11_18435_star	chr11_18435	ccctggttccctggtcac	18	3	8	0	0	11	unannotated_novel_miR
chr15_22778_star	chr15_22778	tcaattcagtgagcttgc	18	8	3	0	0	11	unannotated_novel_miR
chr17_24312_mature	chr17_24312	actttgagttatagttcc	18	7	4	0	0	11	unannotated_novel_miR
chr20_26748_mature	chr20_26748	gctctgaatctctgtgtt	18	4	7	0	0	11	unannotated_novel_miR
chr19_26065_mature	chr19_26065	ttaggtagataagagaac	18	7	2	2	0	11	unannotated_novel_miR
chr12_20048_mature	chr12_20048	gcgacctgtgttctctct	18	4	7	0	0	11	unannotated_novel_miR
chr6_12366_mature	chr6_12366	ctgtagcagtttcagccc	18	4	6	1	0	11	unannotated_novel_miR
chr12_19334_mature	chr12_19334	tgatcagccacattggga	18	8	3	0	0	11	unannotated_novel_miR
chr3_7561_star	chr3_7561	ttggaacttccctcgtggtccagagg	26	7	5	0	0	12	unannotated_novel_miR
chr2_6100_star	chr2_6100	ctttgctgaaggctctctgtgttgga	26	6	6	0	0	12	unannotated_novel_miR
chr11_18695_star	chr11_18695	cgcaggtgaaggcccggagcggctc	25	7	5	0	0	12	unannotated_novel_miR
chr3_7188_star	chr3_7188	ccaggggctgaatctaggccccct	24	4	7	1	0	12	unannotated_novel_miR
chr20_26428_star	chr20_26428	ccagccttgtcatcggcccagagg	24	7	3	2	0	12	unannotated_novel_miR
chr15_22860_star	chr15_22860	tgtgaacttgataggagctggtt	23	5	5	0	2	12	unannotated_novel_miR
chr3_6782_mature	chr3_6782	ttacacaatctggcttagtggag	23	9	3	0	0	12	unannotated_novel_miR
chr9_15876_mature	chr9_15876	tgggctggagctggacctggcat	23	4	4	1	3	12	unannotated_novel_miR
chr10_17390_mature	chr10_17390	ttcattgactgttctttttctag	23	6	6	0	0	12	unannotated_novel_miR
chr3_7746_star	chr3_7746	gtagccatgcgtcccgggaaac	22	6	6	0	0	12	unannotated_novel_miR
chr2_5865_star	chr2_5865	cagaaagcacattcaagatttt	22	7	5	0	0	12	unannotated_novel_miR
chr21_27195_star	chr21_27195	aaaaatgttcattcgggtttct	22	8	4	0	0	12	unannotated_novel_miR
chr9_15878_star	chr9_15878	ctcagccccaacccgagcttct	22	2	10	0	0	12	unannotated_novel_miR
chr15_22410_star	chr15_22410	gcttgagaagcattttagatgg	22	7	5	0	0	12	unannotated_novel_miR
chr6_12604_mature	chr6_12604	acagagaactgggtattggtgt	22	8	4	0	0	12	unannotated_novel_miR
chr12_19214_star	chr12_19214	agggctgaccagtccccaagga	22	3	8	1	0	12	unannotated_novel_miR
chrx_32281_star	chrx_32281	agcaaaataagcaaatggaaa	21	6	6	0	0	12	unannotated_novel_miR
chr1_842_star	chr1_842	aaagagttctctcatgttttt	21	6	6	0	0	12	unannotated_novel_miR
chr2_5513_star	chr2_5513	aagagtgtttgccgatttacc	21	5	1	3	3	12	unannotated_novel_miR
chr2_3718_star	chr2_3718	aaaacccagatgagctttttg	21	6	4	0	2	12	unannotated_novel_miR
chr18_25348_star	chr18_25348	ggcagtcagatattgtttaac	21	8	2	2	0	12	unannotated_novel_miR
chr4_10613_mature	chr4_10613	atggagatggtgcctactgca	21	1	2	4	5	12	unannotated_novel_miR
chr2_3523_star	chr2_3523	tccatgtcttcatttttcagt	21	7	3	2	0	12	unannotated_novel_miR
chr7_13683_mature	chr7_13683	aaaaacccagatgaaattttt	21	5	7	0	0	12	unannotated_novel_miR
chr5_10898_star	chr5_10898	aaaatcagtctggttgagaac	21	6	6	0	0	12	unannotated_novel_miR
chr14_21616_star	chr14_21616	gctgcgcttgaggcggtgctg	21	3	7	1	1	12	unannotated_novel_miR
chr10_17383_mature	chr10_17383	attcttttgtgtattgtgggc	21	3	3	2	4	12	unannotated_novel_miR
chr4_9873_star	chr4_9873	cagggagtgggggtggggctg	21	6	5	1	0	12	unannotated_novel_miR
chr19_26126_mature	chr19_26126	tgctggctgccttgtcttgaa	21	6	6	0	0	12	unannotated_novel_miR
chr13_20786_mature	chr13_20786	agaactctagattaataatgt	21	7	5	0	0	12	unannotated_novel_miR
chr26_30917_mature	chr26_30917	gctcggtagctgtgatgcgcg	21	1	1	3	7	12	unannotated_novel_miR
chr21_27309_mature	chr21_27309	ttaaccaagagttgcgcacac	21	8	4	0	0	12	unannotated_novel_miR
chr22_28572_mature	chr22_28572	tgagggactactgtgtgccag	21	1	0	0	11	12	unannotated_novel_miR
chr5_11631_star	chr5_11631	caacaagtcacagcttcctc	20	4	6	2	0	12	unannotated_novel_miR
chrx_31987_star	chrx_31987	ctcctgcctacccctggcct	20	1	4	7	0	12	unannotated_novel_miR
chr5_11932_mature	chr5_11932	gcgggctcttgagttaggcg	20	1	1	1	9	12	unannotated_novel_miR
chr21_27833_star	chr21_27833	cctcagaccttcctttgttc	20	2	9	1	0	12	unannotated_novel_miR
chr4_9870_star	chr4_9870	cccttcctccctggcaggtg	20	7	3	1	1	12	unannotated_novel_miR
chr25_30246_star	chr25_30246	actcaggccccctcttccag	20	5	3	1	3	12	unannotated_novel_miR
chr19_25830_mature	chr19_25830	gtggggacctctcatgtctg	20	4	8	0	0	12	unannotated_novel_miR
chr4_10092_mature	chr4_10092	agtgatcaggactcacggat	20	3	5	2	2	12	unannotated_novel_miR
chr12_19494_mature	chr12_19494	gttggcactgtcactgactg	20	5	7	0	0	12	unannotated_novel_miR
chr15_22945_mature	chr15_22945	cttctttcgtcgcggcgccc	20	8	3	1	0	12	unannotated_novel_miR
chr9_16433_mature	chr9_16433	actctgaggaagagctggcg	20	4	6	1	1	12	unannotated_novel_miR
chr2_5247_mature	chr2_5247	ttgtcacatgaaacctctca	20	7	5	0	0	12	unannotated_novel_miR
chr13_20502_star	chr13_20502	gcctgtcctcttcccagaac	20	6	5	0	1	12	unannotated_novel_miR
chr1_2205_mature	chr1_2205	tttttttctctgaagcaac	19	4	8	0	0	12	unannotated_novel_miR
chr10_16916_star	chr10_16916	ttatcagctgtaaagttgt	19	6	6	0	0	12	unannotated_novel_miR
chr1_2792_star	chr1_2792	cacagtctataattccact	19	2	10	0	0	12	unannotated_novel_miR
chr22_28606_mature	chr22_28606	aatgtttatggctgttttg	19	6	6	0	0	12	unannotated_novel_miR
chr13_20505_mature	chr13_20505	agcccctgcctgggcccgg	19	5	7	0	0	12	unannotated_novel_miR
chr4_10407_mature	chr4_10407	cctgcaggctcttctgttg	19	6	6	0	0	12	unannotated_novel_miR
[truncated: 974 more rows]

## Sheet: Sheet2
chr2_3399_mature@@ssc-miR-320	chr2_3399	aaaagctgggttgagagggcg	21	1244	3311	171223	128003	303781	novel_ssc-miR
chr11_17918_mature@@ssc-miR-423-5p	chr11_17918	tgaggggcagagagcgagactt	22	1612	2069	65553	37550	106784	novel_ssc-miR
chrx_31880_mature@@ssc-miR-503	chrx_31880	tagcagcgggaacagtactgca	22	240	309	30361	41248	72158	novel_ssc-miR
chr9_15904_mature@@ssc-miR-151-5p	chr9_15904	tcgaggagctcacagtctag	20	22831	26208	322	358	49719	novel_ssc-miR
chrx_32345_mature@@ssc-miR-362	chrx_32345	aatccttggaacctaggtgtgag	23	8360	20471	349	949	30129	novel_ssc-miR
chr20_26469_mature@@ssc-miR-133b	chr20_26469	tttggtccccttcaaccagc	20	16047	10424	1122	1827	29420	novel_ssc-miR
chrx_32575_mature@@ssc-miR-374a-5p	chrx_32575	ttataatacaacctgataag	20	8741	14448	109	198	23496	novel_ssc-miR
chr4_9886_mature@@ssc-miR-335	chr4_9886	tcaagagcaataacgaaaaa	20	1469	16011	1681	2008	21169	novel_ssc-miR
chrx_31782_mature@@ssc-miR-452	chrx_31782	aactgtttgcagaggaaactga	22	188	1323	6930	11141	19582	novel_ssc-miR
chr7_14491_mature@@ssc-miR-185	chr7_14491	gggagagaaaggcagttcc	19	2336	2283	9865	2918	17402	novel_ssc-miR
chr5_11228_star@@ssc-miR-145-3p	chr5_11228	ggattcctggaaatactgttct	22	6273	9896	46	36	16251	novel_ssc-miR
chr23_28849_star@@ssc-miR-133a-5p	chr23_28849	agctggtaaaatggaaccaaa	21	6082	9721	172	195	16170	novel_ssc-miR
chr13_20395_mature@@ssc-miR-296-3p	chr13_20395	agggttgggcggaggctttcc	21	119	281	6631	7998	15029	novel_ssc-miR
chr13_20862_star@@ssc-miR-133a-5p	chr13_20862	agctggtaaaatggaaccaaa	21	5283	8973	115	155	14526	novel_ssc-miR
chr21_27963_mature@@ssc-miR-192	chr21_27963	ctgacctatgaattgacagc	20	1016	1228	5388	5249	12881	novel_ssc-miR
chrx_32344_mature@@ssc-miR-500	chrx_32344	atgcacctgggcaaggattc	20	3870	4598	2762	1299	12529	novel_ssc-miR
chr11_17918_star@@ssc-miR-423-3p	chr11_17918	agctcggtctgaggcccctcag	22	3988	5078	1073	1053	11192	novel_ssc-miR
chrx_31877_mature@@ssc-miR-424-3p	chrx_31877	caaaacgtgaggcgctgcta	20	96	247	5491	5102	10936	novel_ssc-miR
chr9_15904_star@@ssc-miR-151-3p	chr9_15904	tagactgaagctccttgag	19	3180	5589	595	887	10251	novel_ssc-miR
chr19_26140_mature@@ssc-miR-339	chr19_26140	tccttgtcctccaggagctc	20	4546	5131	65	76	9818	novel_ssc-miR
chrx_31877_star@@ssc-miR-424-5p	chrx_31877	agcagcaattcatgttttga	20	1975	4160	1508	1335	8978	novel_ssc-miR
chr13_20448_star@@ssc-miR-499-3p	chr13_20448	acatcacagcaagtctgtgc	20	6649	907	2	14	7572	novel_ssc-miR
chr18_24931_mature@@ssc-miR-345-3p	chr18_24931	ccctgaactaggggtctggag	21	221	404	2700	3339	6664	novel_ssc-miR
chr2_4720_mature@@ssc-miR-339-5p	chr2_4720	tccttgtcctccaggagctcac	22	3014	3479	36	89	6618	novel_ssc-miR
chrx_31890_mature@@ssc-miR-450b-5p	chrx_31890	ttttgcaatatgttcctgaa	20	1451	4010	442	647	6550	novel_ssc-miR
chr3_7321_mature@@ssc-miR-331-3p	chr3_7321	gcccctgggcctatcctaga	20	2510	2281	434	488	5713	novel_ssc-miR
chr1_88_star@@ssc-miR-30e-3p	chr1_88	ctttcagtcggatgtttacag	21	2670	2037	385	292	5384	novel_ssc-miR
chr4_10039_mature@@ssc-miR-574	chr4_10039	cacgctcatgcacacacacac	21	1154	1962	500	521	4137	novel_ssc-miR
chr5_11225_star@@ssc-miR-143-5p	chr5_11225	ggtgcagtgctgcatctctg	20	687	1086	1368	546	3687	novel_ssc-miR
chr22_28554_mature@@ssc-miR-1307	chr22_28554	actcggcgtggcgtcggtcgt	21	339	281	1696	1191	3507	novel_ssc-miR
chrx_32569_mature@@ssc-miR-374b-5p	chrx_32569	atataatacaacctgctaag	20	860	2186	169	275	3490	novel_ssc-miR
chr11_18500_star@@ssc-miR-22-5p	chr11_18500	agttcttcagtggcaagcttt	21	1709	1234	93	79	3115	novel_ssc-miR
chr5_11565_mature@@ssc-miR-181d-5p	chr5_11565	aacattcattgttgtcggtgggt	23	180	87	892	1729	2888	novel_ssc-miR
chr15_22162_mature@@ssc-miR-34c	chr15_22162	aggcagtgtagttagctgattg	22	66	203	874	903	2046	novel_ssc-miR
chr19_25786_mature@@ssc-miR-425-5p	chr19_25786	aatgacacgatcactcccgttgag	24	725	1076	27	52	1880	novel_ssc-miR
chr13_20916_mature@@ssc-miR-339	chr13_20916	ccctgtcctccaggagct	18	643	782	14	13	1452	novel_ssc-miR
chr17_24433_mature@@ssc-miR-339	chr17_24433	tctctgtcctccaggagctc	20	658	666	50	15	1389	novel_ssc-miR
chr13_20395_star@@ssc-miR-296-5p	chr13_20395	gagggccccccccaatcctg	20	195	860	104	140	1299	novel_ssc-miR
chr2_5107_star@@ssc-let-7d-3p	chr2_5107	ctatacgacctgctgcctttc	21	300	485	128	247	1160	novel_ssc-miR
chr13_20115_mature@@ssc-miR-339	chr13_20115	tccctgtcctcgaggagctc	20	499	580	22	6	1107	novel_ssc-miR
chr5_10881_star@@ssc-miR-24-1-5p	chr5_10881	gcctactgagctgaaacacag	21	627	398	18	5	1048	novel_ssc-miR
chr1_2147_mature@@ssc-miR-190b	chr1_2147	tgatatgtttgatattgggttg	22	699	316	6	5	1026	novel_ssc-miR
chrx_31886_star@@ssc-miR-450c-3p	chrx_31886	attgggaacattttgcattca	21	140	479	150	139	908	novel_ssc-miR
chr2_3342_mature@@ssc-miR-7	chr2_3342	tggaagactagtgattttgttgt	23	414	287	20	52	773	novel_ssc-miR
chr5_11631_mature@@ssc-miR-7	chr5_11631	tggaagactagtgattttgttgt	23	414	289	21	39	763	novel_ssc-miR
chr18_24688_mature@@ssc-miR-7	chr18_24688	tggaagactagtgattttgttgt	23	417	279	20	39	755	novel_ssc-miR
chrx_32633_star@@ssc-miR-361-3p	chrx_32633	cccccaggtgtgattctgatttg	23	286	393	22	17	718	novel_ssc-miR
chrx_31686_mature@@ssc-miR-374a-3p	chrx_31686	ttacaatacaacctgataagtg	22	243	262	29	30	564	novel_ssc-miR
chrx_32575_star@@ssc-miR-374a-3p	chrx_32575	ttatcaggttgtattgtaat	20	224	260	26	30	540	novel_ssc-miR
chr5_11784_mature@@ssc-miR-874	chr5_11784	ctgccctggcccgagggaccgac	23	228	214	7	8	457	novel_ssc-miR
chrx_32568_mature@@ssc-miR-421-3p	chrx_32568	atcaacagacattaattgggcg	22	65	190	76	126	457	novel_ssc-miR
chr4_9741_star@@ssc-miR-148a-5p	chr4_9741	aaagttctgagacactccgac	21	134	308	0	2	444	novel_ssc-miR
chr9_15930_star@@ssc-miR-30b-3p	chr9_15930	ctgggaggtggatgtttactt	21	147	154	68	33	402	novel_ssc-miR
chr5_12017_mature@@ssc-miR-378	chr5_12017	actggatttggagtcagaaag	21	114	213	34	35	396	novel_ssc-miR
chr3_8756_star@@ssc-miR-148b-5p	chr3_8756	gaagttctgttatacactcaggc	23	100	225	22	33	380	novel_ssc-miR
chr9_15818_star@@ssc-miR-30c-3p	chr9_15818	tgggaggaggctgtttactc	20	16	19	284	61	380	novel_ssc-miR
chr21_27258_star@@ssc-miR-708-3p	chr21_27258	atctagactgtgagcttctag	21	173	177	6	22	378	novel_ssc-miR
chr3_9322_mature@@ssc-miR-1249	chr3_9322	acgcccttcccccccttcttc	21	222	69	1	4	296	novel_ssc-miR
chrx_31890_star@@ssc-miR-450b-3p	chrx_31890	ttgggaacattttgcatcca	20	34	108	60	83	285	novel_ssc-miR
chr11_18452_star@@ssc-miR-365-5p	chr11_18452	gagggactttcaggggcagctg	22	7	3	176	74	260	novel_ssc-miR
chr2_5144_star@@ssc-miR-27b-5p	chr2_5144	agagcttagctgattggtgaac	22	83	57	65	52	257	novel_ssc-miR
chr19_25786_star@@ssc-miR-425-3p	chr19_25786	ccatcgggaatgtcgtgtccgcc	23	83	101	40	29	253	novel_ssc-miR
chrx_32818_mature@@ssc-miR-1277	chrx_32818	tacgtagatatatatgtattt	21	5	16	60	166	247	novel_ssc-miR
chr2_5583_mature@@ssc-miR-31	chr2_5583	aggcaagatgctggcatagctg	22	172	24	14	20	230	novel_ssc-miR
chr3_8762_mature@@ssc-miR-615	chr3_8762	tccgagcctgggtctccctc	20	112	76	9	12	209	novel_ssc-miR
chrx_32274_star@@ssc-miR-221-5p	chrx_32274	acctggcatacaatgtagatttctg	25	42	49	50	67	208	novel_ssc-miR
chr15_22878_mature@@ssc-miR-326	chr15_22878	cctctgggcccttcctccag	20	81	92	4	4	181	novel_ssc-miR
chr11_18088_star@@ssc-miR-10a-3p	chr11_18088	aaattcgtatctaggggaat	20	52	59	5	10	126	novel_ssc-miR
chr3_8695_mature@@ssc-miR-4336	chr3_8695	tgtagtttcctttactcatag	21	45	38	5	2	90	novel_ssc-miR
chr4_10053_mature@@ssc-miR-490	chr4_10053	caacctggaggactccatgctg	22	20	22	9	31	82	novel_ssc-miR
chrx_32569_star@@ssc-miR-374b-3p	chrx_32569	ttatcaggttgtattatcat	20	27	30	4	4	65	novel_ssc-miR
chr20_26340_star@@ssc-miR-219	chr20_26340	agagttgagtctggacgtccc	21	24	24	5	3	56	novel_ssc-miR
chr20_26674_mature@@ssc-miR-339	chr20_26674	tccctgtcttccaggagct	19	27	17	10	2	56	novel_ssc-miR
chrx_32842_star@@ssc-miR-652	chrx_32842	acaaccctaggagagggtgccattc	25	24	25	2	2	53	novel_ssc-miR
chr23_29099_mature@@ssc-miR-339	chr23_29099	tccctgtcctccagaagct	19	20	24	4	1	49	novel_ssc-miR
chr3_6660_mature@@ssc-miR-339	chr3_6660	tccctgtcctccaggagag	19	5	4	23	5	37	novel_ssc-miR
chrx_32785_star@@ssc-miR-2483	chrx_32785	aaacatctggttggttgagag	21	9	9	5	6	29	novel_ssc-miR
chr18_24879_mature@@ssc-miR-2366	chr18_24879	tgggtcacagaagagggtctgg	22	2	0	6	20	28	novel_ssc-miR
chrx_32568_star@@ssc-miR-421-5p	chrx_32568	cctcattaaatgtttgttgaatg	23	12	12	0	1	25	novel_ssc-miR
chrx_32574_mature@@ssc-miR-545-3p	chrx_32574	atcaacaaacatttattgtgtg	22	12	10	1	2	25	novel_ssc-miR
chr18_24880_mature@@ssc-miR-2366	chr18_24880	tgggtcacagaagagggtctgg	22	0	0	5	18	23	novel_ssc-miR
chr23_28787_mature@@ssc-miR-187	chr23_28787	tcgtgtcttgtgttgcagccgg	22	1	3	10	9	23	novel_ssc-miR
chr23_28788_mature@@ssc-miR-187	chr23_28788	tcgtgtcttgtgttgcagccgg	22	2	1	11	8	22	novel_ssc-miR
chr20_26398_mature@@ssc-miR-133a-5p	chr20_26398	agctggtaaaatggaaat	18	7	10	3	1	21	novel_ssc-miR
chr11_18503_mature@@ssc-miR-212	chr11_18503	accttggctctagactgcttac	22	0	3	4	13	20	novel_ssc-miR
chr15_22230_mature@@ssc-miR-378	chr15_22230	actggatttggagtcagaaa	20	7	7	2	1	17	novel_ssc-miR
chr15_22229_mature@@ssc-miR-378	chr15_22229	actggatttggagtcagaaa	20	4	9	2	1	16	novel_ssc-miR
chr12_19103_star@@ssc-miR-194b-3p	chr12_19103	agtaacagcatctccactgg	20	5	8	1	0	14	novel_ssc-miR
chr7_13989_mature@@ssc-miR-545-5p	chr7_13989	tcagtaaatgtttattggatg	21	2	8	1	2	13	novel_ssc-miR
chr11_18504_mature@@ssc-miR-212	chr11_18504	accttggctctagactgcttac	22	0	1	5	5	11	novel_ssc-miR
chrx_32574_star@@ssc-miR-545-5p	chrx_32574	cctcagtaaatgtttattggatg	23	3	5	1	1	10	novel_ssc-miR
chr2_5111_mature@@sha-let-7a	chr2_5111	tgaggtagtaggttgtatagt	21	6881	11832	850639	690547	1559899	novel_sha-miR
chr15_22773_mature@@sha-let-7a	chr15_22773	tgaggtagtaggttgtatagt	21	7165	11944	849982	689842	1558933	novel_sha-miR
chr3_8923_mature@@sha-let-7i	chr3_8923	tgaggtagtagtttgtgc	18	12672	35582	267490	145166	460910	novel_sha-miR
chr19_25750_mature@@sha-let-7g	chr19_25750	tgaggtagtagtttgtacagt	21	32419	41565	165038	146858	385880	novel_sha-miR
chr2_5144_mature@@sha-miR-27b	chr2_5144	ttcacagtggctaagttctg	20	136558	133096	1929	1492	273075	novel_sha-miR
chr12_19796_mature@@sha-miR-199a	chr12_19796	acagtagtctgcacattggt	20	3541	15053	64870	69962	153426	novel_sha-miR
chr3_6591_mature@@sha-miR-199a	chr3_6591	acagtagtctgcacattggt	20	3595	14848	64201	69445	152089	novel_sha-miR
chr5_11606_mature@@sha-miR-199a	chr5_11606	acagtagtctgcacattggt	20	3485	14551	64584	69156	151776	novel_sha-miR
chr14_21403_mature@@sha-miR-140	chr14_21403	accacagggtagaaccacgg	20	11177	13131	55421	62831	142560	novel_sha-miR
chr15_22771_mature@@sha-miR-125a	chr15_22771	tccctgagaccctaacttgtg	21	30254	57219	1450	2122	91045	novel_sha-miR
chr1_2365_mature@@sha-miR-125a	chr1_2365	tccctgagaccctaacttgtg	21	29506	56322	1513	2073	89414	novel_sha-miR
chr1_88_mature@@sha-miR-30e	chr1_88	tgtaaacatccttgactggaagc	23	41892	45880	794	623	89189	novel_sha-miR
chr11_17824_mature@@sha-miR-21	chr11_17824	tagcttatcagactgatgttg	21	30162	31284	8534	8975	78955	novel_sha-miR
chr2_3571_mature@@sha-miR-101	chr2_3571	gtacagtactgtgataactg	20	30376	22143	9854	8025	70398	novel_sha-miR
chr1_1774_mature@@sha-miR-101	chr1_1774	gtacagtactgtgataactg	20	29440	21109	9625	7827	68001	novel_sha-miR
chr5_10881_mature@@sha-miR-24	chr5_10881	tggctcagttcagcaggaa	19	24338	29553	1395	1017	56303	novel_sha-miR
chr2_5142_mature@@sha-miR-24	chr2_5142	tggctcagttcagcaggaa	19	24245	29543	1344	1076	56208	novel_sha-miR
chr5_10882_mature@@sha-miR-24	chr5_10882	tggctcagttcagcaggaa	19	24175	28994	1423	994	55586	novel_sha-miR
chr1_90_mature@@sha-miR-30c	chr1_90	tgtaaacatcctacactctcagc	23	19280	19951	224	376	39831	novel_sha-miR
chr24_29469_mature@@sha-miR-193	chr24_29469	aactggcccacaaagtcccgc	21	5852	3249	389	203	9693	novel_sha-miR
chrx_31899_mature@@sha-miR-19b	chrx_31899	tgtgcaaatccatgcaaaactg	22	951	2261	75	124	3411	novel_sha-miR
chr10_17171_mature@@sha-miR-19b	chr10_17171	tgtgcaaatccatgcaaaactg	22	956	2141	71	131	3299	novel_sha-miR
chr24_29664_mature@@sha-miR-93	chr24_29664	caaagtgctgttcgtgcaggta	22	784	1439	515	414	3152	novel_sha-miR
chr11_18547_mature@@sha-miR-497	chr11_18547	cagcagcacactgtggtttg	20	532	944	107	107	1690	novel_sha-miR
chr11_18380_mature@@sha-miR-454	chr11_18380	tagtgcaatattgcttataggg	22	115	401	3	10	529	novel_sha-miR
chr2_3342_star@@sha-miR-7	chr2_3342	caacaaatcacagtctgccat	21	265	147	16	23	451	novel_sha-miR
chr1_1618_mature@@sha-let-7i	chr1_1618	tgtagtagtttgtgctgtt	19	21	29	37	299	386	novel_sha-miR
chr19_25554_mature@@sha-miR-138	chr19_25554	agctggtgttgtgaatcaggcc	22	64	79	2	6	151	novel_sha-miR
chr3_7524_star@@sha-miR-26a	chr3_7524	cctattcttgattacttgttt	21	46	59	1	0	106	novel_sha-miR
chr26_30766_mature@@sha-miR-383	chr26_30766	agatcagaaggtgattgtggc	21	6	4	31	46	87	novel_sha-miR
chr10_17114_mature@@sha-miR-27b	chr10_17114	ttcacagtgctaagttct	18	45	28	1	0	74	novel_sha-miR
chr4_9864_mature@@sha-miR-129	chr4_9864	ctttttgcggtctgggctt	19	2	4	13	43	62	novel_sha-miR
chr2_3544_star@@sha-miR-204	chr2_3544	gctgggaaggcaaagggacg	20	12	1	25	18	56	novel_sha-miR
chr21_27990_mature@@sha-miR-24	chr21_27990	ggctcagttcagcaggag	18	28	20	1	0	49	novel_sha-miR
chr3_9216_mature@@sha-miR-141	chr3_9216	taacactgtctggtaaagat	20	10	9	0	1	20	novel_sha-miR
chr16_23196_mature@@sha-miR-24	chr16_23196	cagctcagttcagcaggaa	19	11	9	0	0	20	novel_sha-miR
chr3_6968_mature@@sha-miR-216b	chr3_6968	aaatctctgcaggcaaatgt	20	2	1	6	8	17	novel_sha-miR
chr14_21322_mature@@sha-miR-138	chr14_21322	agctggtgttgtgaatcaggcc	22	4	4	1	4	13	novel_sha-miR
chr12_20035_mature@@sha-miR-205	chr12_20035	tccttcattccaccggagtct	21	5	2	1	5	13	novel_sha-miR
chr14_21321_mature@@sha-miR-138	chr14_21321	agctggtgttgtgaatcaggcc	22	3	1	1	5	10	novel_sha-miR
chr25_30313_mature@@ptr-miR-378a	chr25_30313	actggacctggagtcaga	18	1096	2420	107	108	3731	novel_ptr-miR
chr7_13710_star@@ptr-miR-628	chr7_13710	tctagtaagagtggcagtcga	21	188	69	25	26	308	novel_ptr-miR
chr5_10839_mature@@ptr-miR-6128	chr5_10839	actggaattggagtcagaggg	21	52	114	43	38	247	novel_ptr-miR
chr16_23160_mature@@ptr-miR-185	chr16_23160	tggagagaaatgcagttc	18	29	18	135	8	190	novel_ptr-miR
chr11_18988_mature@@ptr-miR-663a	chr11_18988	acgggcggggcggcgcggg	19	20	23	14	0	57	novel_ptr-miR
chrx_32767_mature@@ptr-miR-378a	chrx_32767	actggacctggagtcaga	18	19	32	1	1	53	novel_ptr-miR
chr2_3321_mature@@ptr-miR-422a	chr2_3321	actggacttggggtcaga	18	14	34	0	0	48	novel_ptr-miR
chr24_29379_mature@@ptr-miR-320d	chr24_29379	aaaagctggattgagagg	18	2	7	10	8	27	novel_ptr-miR
chr21_27607_star@@ptr-miR-762	chr21_27607	tgggggctggggccggggccagg	23	7	7	2	3	19	novel_ptr-miR
chr15_22162_star@@ptr-miR-34c	chr15_22162	aatcactaaccacacggccag	21	2	12	0	1	15	novel_ptr-miR
chr23_28847_mature@@ppa-miR-1	chr23_28847	tggaatgtaaagaagtatgta	21	2073354	1225581	1380856	1412201	6091992	novel_ppa-miR
chr13_20870_mature@@ppa-miR-1	chr13_20870	tggaatgtaaagaagtatgta	21	2071842	1225630	1383258	1410613	6091343	novel_ppa-miR
chr23_28849_mature@@ppa-miR-133a	chr23_28849	ttggtccccttcaaccagctg	21	688255	639666	1946	2664	1332531	novel_ppa-miR
chr13_20862_mature@@ppa-miR-133a	chr13_20862	ttggtccccttcaaccagctg	21	686475	639806	1950	2647	1330878	novel_ppa-miR
chr5_11225_mature@@ppa-miR-143	chr5_11225	tgagatgaagcactgtagct	20	313378	598740	15341	8760	936219	novel_ppa-miR
chr11_18500_mature@@ppa-miR-22	chr11_18500	aagctgccagttgaagaactg	21	338843	302007	963	826	642639	novel_ppa-miR
chr1_2369_mature@@ppa-miR-99a	chr1_2369	aacccgtagatccgatcttg	20	158072	279589	3849	5508	447018	novel_ppa-miR
chr3_7524_mature@@ppa-miR-26a	chr3_7524	ttcaagtaatccaggataggc	21	180731	204895	5059	7615	398300	novel_ppa-miR
chr19_25512_mature@@ppa-miR-26a	chr19_25512	ttcaagtaatccaggataggc	21	180798	204427	4952	7040	397217	novel_ppa-miR
chr2_5793_mature@@ppa-miR-10b	chr2_5793	taccctgtagaaccgaatttg	21	66754	179071	3495	6355	255675	novel_ppa-miR
chr9_15928_mature@@ppa-miR-30d	chr9_15928	tgtaaacatccccgactgg	19	58415	90652	8780	7548	165395	novel_ppa-miR
chr15_22775_mature@@ppa-miR-100	chr15_22775	aacccgtagatccgaacttg	20	27625	51679	726	1117	81147	novel_ppa-miR
chr5_10879_mature@@ppa-miR-27a	chr5_10879	ttcacagtggctaagttccg	20	44006	32296	1756	824	78882	novel_ppa-miR
chr4_10594_mature@@ppa-miR-29a	chr4_10594	tagcaccatctgaaatcggt	20	52866	12019	428	678	65991	novel_ppa-miR
chr9_15814_mature@@ppa-miR-30a-5p	chr9_15814	tgtaaacatcctcgactgg	19	19131	29536	10677	6524	65868	novel_ppa-miR
chr2_6040_mature@@ppa-miR-128	chr2_6040	tcacagtgaaccggtctctt	20	2477	3620	28646	30957	65700	novel_ppa-miR
chr3_8195_mature@@ppa-miR-181a-5p	chr3_8195	aacattcaacgctgtcggtgag	22	4451	38340	8527	13428	64746	novel_ppa-miR
chr12_20063_mature@@ppa-miR-181a-5p	chr12_20063	aacattcaacgctgtcggtgag	22	4391	38152	8362	13499	64404	novel_ppa-miR
chr16_23356_mature@@ppa-miR-107	chr16_23356	agcagcattgtacagggcta	20	1472	2029	27997	30773	62271	novel_ppa-miR
chr24_29665_mature@@ppa-miR-25	chr24_29665	cattgcacttgtctcggtctg	21	3293	5098	11711	29757	49859	novel_ppa-miR
chr5_10877_mature@@ppa-miR-23a	chr5_10877	atcacattgccagggatttc	20	21999	21102	1714	2090	46905	novel_ppa-miR
chr22_28470_mature@@ppa-miR-107	chr22_28470	agcagcattgtacagggcta	20	326	337	21766	23455	45884	novel_ppa-miR
chr10_17397_mature@@ppa-miR-16	chr10_17397	tagcagcacgtaaatattgga	21	23700	19400	668	853	44621	novel_ppa-miR
chr1_1789_mature@@ppa-miR-186	chr1_1789	caaagaattctccttttgggc	21	14185	22580	415	700	37880	novel_ppa-miR
chr2_5146_mature@@ppa-miR-23b	chr2_5146	atcacattgccagggattaccac	23	16421	16381	1302	1711	35815	novel_ppa-miR
chr9_15930_mature@@ppa-miR-30b	chr9_15930	tgtaaacatcctacactcagc	21	17449	17522	133	225	35329	novel_ppa-miR
chr19_25499_mature@@ppa-miR-128	chr19_25499	tcacagtgaaccggtctctt	20	2187	3358	14546	14901	34992	novel_ppa-miR
chr12_19796_star@@ppa-miR-199a	chr12_19796	ccagtgttcagactacctgtt	21	4295	20704	872	353	26224	novel_ppa-miR
chr5_11606_star@@ppa-miR-199a	chr5_11606	ccagtgttcagactacctgtt	21	4257	20768	846	341	26212	novel_ppa-miR
chr11_18088_mature@@ppa-miR-10a	chr11_18088	taccctgtagatccgaatttg	21	4482	5638	3521	4359	18000	novel_ppa-miR
chr10_17173_mature@@ppa-miR-92	chr10_17173	tattgcacttgtcccggcctg	21	2654	4869	4189	2439	14151	novel_ppa-miR
chrx_31901_mature@@ppa-miR-92	chrx_31901	tattgcacttgtcccggcctg	21	2231	3853	3987	2169	12240	novel_ppa-miR
chr3_8193_mature@@ppa-miR-181b	chr3_8193	aacattcattgctgtcggtgggt	23	166	573	2790	6922	10451	novel_ppa-miR
chr1_2675_mature@@ppa-miR-28	chr1_2675	aaggagctcacagtctattg	20	4413	5058	86	93	9650	novel_ppa-miR
chr1_2891_mature@@ppa-miR-16	chr1_2891	tagcagcacgtaaatattg	19	2161	2280	586	910	5937	novel_ppa-miR
chrx_31584_mature@@ppa-miR-98	chrx_31584	tgaggtagtaagttgtattgt	21	1061	1367	2108	1347	5883	novel_ppa-miR
chrx_31583_mature@@ppa-miR-98	chrx_31583	tgaggtagtaagttgtattgt	21	955	1303	2030	1280	5568	novel_ppa-miR
chr12_20061_mature@@ppa-miR-181b	chr12_20061	aacattcattgctgtcggtgggt	23	150	472	1558	3127	5307	novel_ppa-miR
chr3_8763_mature@@ppa-miR-196	chr3_8763	taggtagtttcatgttgttgg	21	12	2990	366	1028	4396	novel_ppa-miR
chr24_29662_mature@@ppa-miR-106b	chr24_29662	taaagtgctgacagtgcaga	20	1112	2083	501	689	4385	novel_ppa-miR
chr12_19193_star@@ppa-miR-214	chr12_19193	gcctgtctgtgcctgctgtac	21	195	1003	1287	1509	3994	novel_ppa-miR
chr10_17399_mature@@ppa-miR-15a	chr10_17399	tagcagcacataatggtttg	20	1882	1837	100	108	3927	novel_ppa-miR
chr12_19792_mature@@ppa-miR-214	chr12_19792	acagcaggcacagacaggcag	21	174	1001	1212	1522	3909	novel_ppa-miR
chr6_13266_mature@@ppa-miR-95	chr6_13266	ttcaacgggtatttattgag	20	1218	1506	385	236	3345	novel_ppa-miR
chrx_31784_mature@@ppa-miR-224	chrx_31784	caagtcactagtggttccgtt	21	266	714	797	1462	3239	novel_ppa-miR
chr8_15334_mature@@ppa-miR-1	chr8_15334	gggaatgtaaagaagtat	18	2387	715	36	33	3171	novel_ppa-miR
chr10_17170_mature@@ppa-miR-20	chr10_17170	taaagtgcttatagtgcaggta	22	947	1960	40	91	3038	novel_ppa-miR
chr14_21989_mature@@ppa-miR-1	chr14_21989	tggaatgtaaataagtat	18	1103	373	297	207	1980	novel_ppa-miR
chrx_32274_mature@@ppa-miR-221	chrx_32274	agctacattgtctgctgggttt	22	523	493	485	460	1961	novel_ppa-miR
chrx_32273_mature@@ppa-miR-221	chrx_32273	agctacattgtctgctgggttt	22	490	459	520	447	1916	novel_ppa-miR
chr5_11567_mature@@ppa-miR-181c	chr5_11567	aacattcaacctgtcggtgag	21	370	834	192	241	1637	novel_ppa-miR
chr13_20478_mature@@ppa-miR-1	chr13_20478	tggaatgtaaagcagtat	18	1066	144	108	302	1620	novel_ppa-miR
chr1_535_mature@@ppa-miR-197	chr1_535	ttcaccaccttctccacccag	21	746	751	31	23	1551	novel_ppa-miR
chr12_19291_mature@@ppa-miR-1	chr12_19291	aggaatgtaaagaagtaa	18	1110	217	12	5	1344	novel_ppa-miR
chr7_14387_mature@@ppa-miR-190	chr7_14387	tgatatgtttgatatattag	20	229	727	3	7	966	novel_ppa-miR
chr10_17163_mature@@ppa-miR-17-5p	chr10_17163	caaagtgcttacagtgcaggta	22	249	522	62	120	953	novel_ppa-miR
chr2_3238_mature@@ppa-miR-32	chr2_3238	tattgcacattactaagttg	20	438	491	10	13	952	novel_ppa-miR
chr10_17164_mature@@ppa-miR-17-5p	chr10_17164	caaagtgcttacagtgcaggta	22	228	508	56	101	893	novel_ppa-miR
chrx_32352_star@@ppa-miR-188	chrx_32352	catcccttgcatggtggagg	20	125	255	124	370	874	novel_ppa-miR
chr1_2893_mature@@ppa-miR-15b	chr1_2893	tagcagcacatcatggtttac	21	258	378	122	77	835	novel_ppa-miR
chr6_13124_mature@@ppa-miR-143	chr6_13124	tgagataaagcactgtag	18	385	362	5	12	764	novel_ppa-miR
chr2_5142_star@@ppa-miR-24-5p	chr2_5142	gcctactgagctgatatcag	20	414	312	2	1	729	novel_ppa-miR
chr12_20063_star@@ppa-miR-181a-3p	chr12_20063	ccatcgaccgttgattgtac	20	17	447	92	78	634	novel_ppa-miR
chr10_17167_mature@@ppa-miR-19a	chr10_17167	tgtgcaaatctatgcaaaactg	22	175	443	2	13	633	novel_ppa-miR
chr5_11217_mature@@ppa-miR-186	chr5_11217	caaagaattctccatttgg	19	277	335	1	5	618	novel_ppa-miR
chr12_19427_mature@@ppa-miR-29b	chr12_19427	tagcaccatttgaaatcag	19	488	38	0	9	535	novel_ppa-miR
chr4_10596_mature@@ppa-miR-29b	chr4_10596	tagcaccatttgaaatcag	19	478	42	3	5	528	novel_ppa-miR
chr12_19423_mature@@ppa-miR-29b	chr12_19423	tagcaccatttgaaatcag	19	475	39	4	7	525	novel_ppa-miR
chr6_12340_mature@@ppa-miR-218	chr6_12340	ttgtgcttgatctaaccatg	20	197	281	3	3	484	novel_ppa-miR
chr16_23357_mature@@ppa-miR-218	chr16_23357	ttgtgcttgatctaaccatg	20	153	308	5	5	471	novel_ppa-miR
chr23_29051_mature@@ppa-miR-107	chr23_29051	aggagcattgtacagggct	19	69	71	68	238	446	novel_ppa-miR
chr2_3544_mature@@ppa-miR-204	chr2_3544	ttccctttgtcatcctatgcc	21	180	147	7	4	338	novel_ppa-miR
chr13_20512_mature@@ppa-miR-1	chr13_20512	tgaatgtaaagcagtatg	18	68	30	9	138	245	novel_ppa-miR
chr10_17166_mature@@ppa-miR-18	chr10_17166	taaggtgcatctagtgcaga	20	30	99	45	62	236	novel_ppa-miR
chr16_23333_mature@@ppa-miR-214	chr16_23333	acagcaggcacagacaggga	20	13	73	84	63	233	novel_ppa-miR
chr11_18545_mature@@ppa-miR-195	chr11_18545	tagcagcacagaaatgttgg	20	104	64	12	20	200	novel_ppa-miR
chrx_31555_mature@@ppa-miR-223	chrx_31555	tgtcagtttgtcaaatacccc	21	40	139	8	4	191	novel_ppa-miR
chrx_31894_mature@@ppa-miR-106a	chrx_31894	aaaagtgcttacagtgcaggta	22	27	118	12	19	176	novel_ppa-miR
chr1_598_mature@@ppa-miR-22	chr1_598	aagctgccatttgaagaa	18	75	43	4	0	122	novel_ppa-miR
chr12_19232_mature@@ppa-miR-34a	chr12_19232	tggcagtgtcttagctggttg	21	76	30	5	7	118	novel_ppa-miR
chr10_17193_mature@@ppa-miR-214	chr10_17193	gacagcaggcacagacag	18	10	51	20	22	103	novel_ppa-miR
chr18_24763_mature@@ppa-miR-24-3p	chr18_24763	tggcacagttcagcaggaa	19	39	36	1	0	76	novel_ppa-miR
chr19_25747_mature@@ppa-miR-135	chr19_25747	tatggctttttattcctatgtg	22	44	8	2	12	66	novel_ppa-miR
chr14_21218_mature@@ppa-miR-26a	chr14_21218	ttcaagtaatccaggagggc	20	26	32	3	5	66	novel_ppa-miR
chr2_5616_mature@@ppa-miR-124a	chr2_5616	taaggcacgcggtgaatg	18	27	4	3	12	46	novel_ppa-miR
chr9_16057_mature@@ppa-miR-124a	chr9_16057	taaggcacgcggtgaatg	18	26	5	3	8	42	novel_ppa-miR
chr4_10128_mature@@ppa-miR-128	chr4_10128	tcacagtgaacaggtctcta	20	8	9	7	8	32	novel_ppa-miR
chrx_31896_mature@@ppa-miR-18	chrx_31896	taaggtgcatctagtgcag	19	1	18	5	6	30	novel_ppa-miR
chr3_7610_mature@@ppa-miR-135	chr3_7610	tatggctttttattcctatgtg	22	4	6	4	9	23	novel_ppa-miR
chr2_4977_mature@@ppa-miR-214	chr2_4977	acagcgggcacagacagg	18	5	5	5	3	18	novel_ppa-miR
chr3_6980_mature@@ppa-miR-107	chr3_6980	agcagcattgtccagggc	18	2	0	11	5	18	novel_ppa-miR
chr3_6970_mature@@ppa-miR-217	chr3_6970	tactgcatcaggaactgattgg	22	2	1	2	10	15	novel_ppa-miR
chr2_5998_mature@@ppa-miR-28	chr2_5998	aaggagctcacagtttatt	19	12	1	0	0	13	novel_ppa-miR
chr2_5793_star@@oan-miR-10b-3p	chr2_5793	agattcgattctaggggaat	20	1038	3227	14	18	4297	novel_oan-miR
chr1_757_mature@@oan-miR-1386	chr1_757	actcctggctgtctcgcc	18	1195	965	2	1	2163	novel_oan-miR
chr13_20366_star@@oan-miR-1388-3p	chr13_20366	tctcaggttcgtcagcccgc	20	415	362	103	118	998	novel_oan-miR
chr5_11365_mature@@oan-let-7e-5p	chr5_11365	tgaggtagtagattgaatagt	21	72	60	483	153	768	novel_oan-miR
chr2_5111_star@@oan-let-7e-3p	chr2_5111	ctatacaatctactgtctttc	21	210	345	35	31	621	novel_oan-miR
chr2_5146_star@@oan-miR-23b-5p	chr2_5146	tgggttcctggcatgctgatt	21	18	26	181	151	376	novel_oan-miR
chr20_26469_star@@oan-miR-133b-5p	chr20_26469	ctggtcaaacggaaccaagt	20	17	2	159	157	335	novel_oan-miR
chr11_18381_mature@@oan-miR-301-5p	chr11_18381	gctctgactttattgcactac	21	3	10	125	133	271	novel_oan-miR
chr10_17170_star@@oan-miR-20a-2-3p	chr10_17170	actgcattatgagcacttaaag	22	43	81	2	2	128	novel_oan-miR
chr10_17173_star@@oan-miR-92a-2-5p	chr10_17173	aggttgggatcagttgcaatgc	22	45	51	8	7	111	novel_oan-miR
chr4_10594_star@@oan-miR-29a-1-5p	chr4_10594	ctgatttcttttggtgttcag	21	83	24	0	0	107	novel_oan-miR
chr1_1789_star@@oan-miR-186-3p	chr1_1789	cccaaaggtgaattttttgg	20	39	18	18	8	83	novel_oan-miR
chr20_26465_star@@oan-miR-206-5p	chr20_26465	acatgcttctttatatccccat	22	8	1	24	43	76	novel_oan-miR
chrx_31903_star@@oan-miR-363-5p	chrx_31903	cgggtggatcacgatgcaattt	22	1	1	36	35	73	novel_oan-miR
chr11_17824_star@@oan-miR-21-3p	chr11_17824	aacagcagtcgatgggctgt	20	11	18	22	20	71	novel_oan-miR
chr7_14387_star@@oan-miR-190a-3p	chr7_14387	ctatatatcaaacatattcc	20	22	23	0	1	46	novel_oan-miR
chrx_31555_star@@oan-miR-223-5p	chrx_31555	gtgtatttgacaagctgagtt	21	7	13	6	13	39	novel_oan-miR
chr4_10596_star@@oan-miR-29b-5p	chr4_10596	tggtttcatatggtggtttag	21	12	5	0	0	17	novel_oan-miR
chr11_18380_star@@oan-miR-454-5p	chr11_18380	cctatcgatattgtctctg	19	0	1	12	4	17	novel_oan-miR
chr15_22775_star@@oan-miR-100-3p	chr15_22775	aagcttgtgtctataggtat	20	5	9	1	1	16	novel_oan-miR
chr10_17399_star@@oan-miR-15a-3p	chr10_17399	aggccatattgtgctgcctc	20	6	4	0	4	14	novel_oan-miR
chr3_7610_star@@oan-miR-135a-3p	chr3_7610	atgtagggatggaagccatga	21	4	3	1	2	10	novel_oan-miR
chr5_11233_star@@mmu-miR-378a-5p	chr5_11233	ctcctgactccaggtcctgtg	21	3991	12916	32	55	16994	novel_mmu-miR
chr8_14858_mature@@mmu-miR-3960	chr8_14858	ggggggcggcggcggcggcga	21	422	389	3159	759	4729	novel_mmu-miR
chr21_27318_mature@@mmu-miR-5097	chr21_27318	tcatttccctgttcgggcgcc	21	1283	716	225	166	2390	novel_mmu-miR
chr3_8195_star@@mmu-miR-181a-2-3p	chr3_8195	ccaccgaccgttgactgtac	20	105	118	523	454	1200	novel_mmu-miR
chr7_13688_mature@@mmu-miR-378b	chr7_13688	tggacttggagtcagaagac	20	259	684	69	79	1091	novel_mmu-miR
chr24_29665_star@@mmu-miR-25-5p	chr24_29665	aggcggagacttgggcaattg	21	21	21	483	378	903	novel_mmu-miR
chr2_3399_star@@mmu-miR-320-5p	chr2_3399	gccttctcttcccggttcttc	21	310	204	270	84	868	novel_mmu-miR
chrx_31782_star@@mmu-miR-452-3p	chrx_31782	cagtctcatctgcaaagaagta	22	103	557	25	31	716	novel_mmu-miR
chr3_8923_star@@mmu-let-7i-3p	chr3_8923	cgcaagctactgccttgc	18	121	405	35	27	588	novel_mmu-miR
chr1_90_star@@mmu-miR-30c-1-3p	chr1_90	ctgggagagggttgtttactc	21	163	227	55	25	470	novel_mmu-miR
chr3_9329_mature@@mmu-let-7b-3p	chr3_9329	aggcagtaggttgtatagtt	20	137	130	124	43	434	novel_mmu-miR
chr23_28847_star@@mmu-miR-1a-2-5p	chr23_28847	acatacttctttatgtacccat	22	22	19	122	243	406	novel_mmu-miR
chr12_19425_star@@mmu-miR-29c-5p	chr12_19425	ccgatttctcctggtgttcag	21	315	35	0	0	350	novel_mmu-miR
chr12_19429_star@@mmu-miR-29c-5p	chr12_19429	ccgatttctcctggtgttcag	21	292	22	0	0	314	novel_mmu-miR
chr3_7371_mature@@mmu-miR-5126	chr3_7371	gccgggcggggccggggggg	20	89	102	91	6	288	novel_mmu-miR
chrx_31888_star@@mmu-miR-450b-3p	chrx_31888	attgggagcattttgcatgta	21	25	168	26	43	262	novel_mmu-miR
chr13_20870_star@@mmu-miR-1a-2-5p	chr13_20870	acatacttctttatgtgcccat	22	22	11	53	151	237	novel_mmu-miR
chrx_31784_star@@mmu-miR-224-3p	chrx_31784	atggtaccctagtgactaca	20	31	94	38	12	175	novel_mmu-miR
chr24_29664_star@@mmu-miR-93-3p	chr24_29664	actgctgagccagcacttccc	21	29	59	21	55	164	novel_mmu-miR
chrx_31837_star@@mmu-miR-505-5p	chrx_31837	ggggagccaggaagtattgatg	22	3	3	101	35	142	novel_mmu-miR
chr2_5109_star@@mmu-let-7f-1-3p	chr2_5109	ctatacaatctattgccttcc	21	55	70	8	7	140	novel_mmu-miR
chrx_31584_star@@mmu-miR-98-3p	chrx_31584	ctatacaacttactactttcc	21	9	9	23	94	135	novel_mmu-miR
chr11_18696_star@@mmu-miR-346-3p	chr11_18696	agcaggggctgggcctggtgg	21	41	81	1	0	123	novel_mmu-miR
chr19_25747_star@@mmu-miR-135a-1-3p	chr19_25747	atatagggattggagccgtgg	21	12	11	30	37	90	novel_mmu-miR
chr11_18545_star@@mmu-miR-195a-3p	chr11_18545	caatattggctgtgctgctcc	21	22	40	2	6	70	novel_mmu-miR
chr1_2893_star@@mmu-miR-15b-3p	chr1_2893	cgaatcattatttgctgctct	21	14	23	5	11	53	novel_mmu-miR
chr1_2891_star@@mmu-miR-16-2-3p	chr1_2891	aatattattgtgctgcttt	19	17	25	4	5	51	novel_mmu-miR
chr14_21598_star@@mmu-let-7e-3p	chr14_21598	ctatacggcctcctagctttc	21	6	19	6	10	41	novel_mmu-miR
chr19_25750_star@@mmu-let-7g-3p	chr19_25750	ctgtacaggccactgccttgc	21	10	25	3	0	38	novel_mmu-miR
chr22_28470_star@@mmu-miR-107-5p	chr22_28470	agcttctttacagtgttgcctt	22	8	6	6	15	35	novel_mmu-miR
chr11_18093_star@@mmu-miR-152-5p	chr11_18093	agtttctgtgatactctccgac	22	6	24	3	1	34	novel_mmu-miR
chr2_3238_star@@mmu-miR-32-3p	chr2_3238	aatttagtgtgtgtgatat	19	21	3	2	4	30	novel_mmu-miR
chr12_19423_star@@mmu-miR-29b-2-5p	chr12_19423	tggtttcacatggtggcttag	21	21	6	0	0	27	novel_mmu-miR
chr20_26913_star@@mmu-miR-877-3p	chr20_26913	tcctcttctccctcctccc	19	10	13	1	3	27	novel_mmu-miR
chr19_25499_star@@mmu-miR-128-2-5p	chr19_25499	gggggccgaggcactgtccgag	22	9	3	10	4	26	novel_mmu-miR
chr12_19427_star@@mmu-miR-29b-2-5p	chr12_19427	tggtttcacatggtggcttag	21	18	5	0	0	23	novel_mmu-miR
chr7_13457_star@@mmu-miR-208a-5p	chr7_13457	gagcttttggcccgggttata	21	16	7	0	0	23	novel_mmu-miR
chr7_13449_star@@mmu-miR-208b-5p	chr7_13449	aagctttttgctcgcgttatg	21	15	3	1	1	20	novel_mmu-miR
chr10_17171_star@@mmu-miR-19b-1-5p	chr10_17171	agttttgcaggtttgcatccag	22	2	16	0	0	18	novel_mmu-miR
chr5_10877_star@@mmu-miR-23a-5p	chr5_10877	ggttcctggggatgggatt	19	9	3	3	2	17	novel_mmu-miR
chr23_29122_mature@@mmu-miR-378a-5p	chr23_29122	ttcctgactccagggcctg	19	8	9	0	0	17	novel_mmu-miR
chr1_2367_star@@mmu-let-7c-1-3p	chr1_2367	ctgtacaaccttctagctttc	21	2	12	0	1	15	novel_mmu-miR
chr5_11784_star@@mmu-miR-874-5p	chr5_11784	gcggccccacgcaccagggtaag	23	6	5	3	0	14	novel_mmu-miR
chr11_18863_mature@@mmu-miR-3064-5p	chr11_18863	tctggctgttgtggtgtgcaa	21	1	2	9	2	14	novel_mmu-miR
chr2_6040_star@@mmu-miR-128-1-5p	chr2_6040	cggggccgtagcactgtctgag	22	2	9	2	0	13	novel_mmu-miR
chr14_21814_star@@mmu-miR-328-5p	chr14_21814	gggggggcaggaggggctcagg	22	4	4	5	0	13	novel_mmu-miR
chr15_22553_star@@mmu-miR-130a-5p	chr15_22553	gctcttttcacattgtgctac	21	1	6	5	1	13	novel_mmu-miR
chrx_31858_star@@mmu-miR-504-3p	chrx_31858	aagggagcgcagggcagggtttc	23	4	3	3	1	11	novel_mmu-miR
chr15_22773_star@@mmu-let-7a-2-3p	chr15_22773	ctgtacagcctcctagctttc	21	1	9	0	0	10	novel_mmu-miR
chr3_8763_star@@mmu-miR-196a-2-3p	chr3_8763	cggcaacaagaaactgcctga	21	0	7	3	0	10	novel_mmu-miR
chr3_7321_star@@mml-miR-331-5p	chr3_7321	ctaggtatggtcccagggatccc	23	408	520	12	19	959	novel_mml-miR
chr20_26465_mature@@mdo-miR-206	chr20_26465	tggaatgtaaggaagtgtgtg	21	384065	219761	3726348	2624059	6954233	novel_mdo-miR
chr2_5109_mature@@mdo-let-7f	chr2_5109	tgaggtagtagattgtatagt	21	16646	19405	681063	717235	1434349	novel_mdo-miR
chr2_5110_mature@@mdo-let-7f	chr2_5110	tgaggtagtagattgtatagt	21	16580	19252	680394	717337	1433563	novel_mdo-miR
chr3_9329_star@@mdo-let-7b	chr3_9329	accacacaacctactacctc	20	6321	11867	907942	496813	1422943	novel_mdo-miR
chr13_20448_mature@@mdo-miR-499	chr13_20448	ttaagacttgcagtgatgtt	20	91656	10625	11893	22429	136603	novel_mdo-miR
chr2_5107_mature@@mdo-let-7d	chr2_5107	agaggtagtaggttgcatagt	21	1825	2836	57148	59100	120909	novel_mdo-miR
chr11_18093_mature@@mdo-miR-152	chr11_18093	tcagtgcatgacagaacttg	20	5946	20432	16531	30311	73220	novel_mdo-miR
[truncated: 1,606 more rows]
