# Supplementary material for: Expression profiling and functional characterization of miR-192 throughout sheep skeletal muscle development
Source: Sci Rep. 2016 Jul 25;6:30281. doi: 10.1038/srep30281 (PMC4958965; doi:10.1038/srep30281)
Supplement: Supplementary Table S2 [file srep30281-s3.xls]

## Sheet: F110vsF90
AccID	Log2FC	FDR	Style	F110	F90
chr1_1326_mature	-20	1.1383e-05	down	0	503
chr17_24505_mature	-20	2.46698e-05	down	0	398
chr10_17205_mature	-8.48954	0.000403689	down	1	267
chrx_32710_mature@@bta-miR-3432	-8.28682	0.000637074	down	1	232
chr1_2652_mature	-8.18373	0.000802829	down	1	216
mmu-miR-1928	-6.27684	0.00622172	down	5	288
chr4_10264_mature	-20	0.00841738	down	0	65
chr12_19286_mature@@eca-miR-378	-5.99395	0.00902175	down	32	1515
chr17_23835_mature	-20	0.0119132	down	0	58
chr16_23234_mature	-6.87179	0.0141571	down	1	87
chr1_2752_mature	-20	0.0237805	down	0	46
chr3_7335_mature	-6.61867	0.0239934	down	1	73
chr1_1304_mature	-20	0.0253588	down	0	45
chr12_19316_mature@@bta-miR-2284y	-5.46447	0.0350708	down	5	164
chr11_17853_mature@@bta-miR-3432	-5.59877	0.0400063	down	3	108
