# Supplementary material for: Expression profiling and functional characterization of miR-192 throughout sheep skeletal muscle development
Source: Sci Rep. 2016 Jul 25;6:30281. doi: 10.1038/srep30281 (PMC4958965; doi:10.1038/srep30281)
Supplement: Supplementary Table S3 [file srep30281-s4.xls]

## Sheet: L40vsF90
AccID	Log2FC	FDR	Style	L40	F90
bta-miR-3613	9.03682	0.0343529	up	2909	1
bta-miR-378b	-5.72664	0.00121034	down	41	392
bta-miR-379	-5.57801	0.00270584	down	8	69
chr1_1192_mature@@bta-miR-3432	-5.81188	0.00167234	down	7	71
chr1_1304_mature	-7.96134	0.000228835	down	1	45
chr1_1326_mature	-8.12197	1.82861e-06	down	10	503
chr1_1602_mature	-4.79141	0.0424165	down	3	15
chr1_1618_mature@@sha-let-7i	-5.83551	0.000883607	down	29	299
chr1_168_mature	-5.24207	0.0043032	down	18	123
chr1_2367_mature@@eca-let-7c	-8.90153	8.4797e-07	down	5652	488023
chr1_2426_mature	-4.95491	0.0104916	down	10	56
chr1_2587_mature@@bta-miR-6529	-8.35111	6.90132e-07	down	72	4245
chr1_2652_mature	-7.05445	4.51006e-05	down	9	216
chr1_2689_mature	-6.14357	0.0004121	down	17	217
chr1_2752_mature	-6.40808	0.00109873	down	3	46
chr1_285_mature@@bta-miR-3432	-6.40022	0.000704197	down	4	61
chr1_2864_mature	-9.37638	5.79035e-07	down	2	240
chr1_569_mature@@bta-miR-3432	-5.85415	0.00122327	down	9	94
chr1_570_mature@@bta-miR-3432	-5.77529	0.00150137	down	9	89
chr1_646_mature	-7.29022	1.4865e-05	down	46	1300
chr1_690_mature	-7.54844	2.08713e-05	down	5	169
chr1_834_mature	-6.65535	0.000258747	down	5	91
chr1_879_star	-4.27684	0.0482826	down	8	28
chr1_913_mature@@mdo-miR-206	-6.46949	0.0094516	down	1	16
chr10_16869_mature	-5.27684	0.0161705	down	3	21
chr10_16896_mature@@bta-miR-2285h	-6.14756	0.00100743	down	5	64
chr10_17205_mature	-8.53018	1.66376e-06	down	4	267
chr10_17567_mature@@bta-miR-2284y	-5.75489	0.00363531	down	4	39
chr11_17720_mature	20	0.0232302	up	2403	0
chr11_17853_mature@@bta-miR-3432	-9.22437	6.428e-06	down	1	108
chr11_17862_mature@@bta-miR-2331-5p	-5.25798	0.0048876	down	11	76
chr11_17918_mature@@ssc-miR-423-5p	-6.65129	0.000421158	down	2069	37550
chr11_17919_mature	-20	0.00511606	down	0	14
chr11_18381_mature@@oan-miR-301-5p	-6.20284	0.000449633	down	10	133
chr11_18452_star@@ssc-miR-365-5p	-7.09398	0.000175347	down	3	74
chr11_18453_mature	-7.75014	3.75499e-06	down	39	1516
chr11_18847_mature@@bta-miR-3432	-5.05445	0.0083358	down	10	60
chr12_19247_mature@@bta-miR-3432	-6.16993	0.00201556	down	3	39
chr12_19248_mature@@bta-miR-3432	-5.46949	0.00548719	down	5	40
chr12_19316_mature@@bta-miR-2284y	-7.50511	2.36496e-05	down	5	164
chr12_19601_mature@@mdo-miR-215	-5.71741	0.00246514	down	6	57
chr12_19901_mature@@bta-miR-3432	-5.92892	0.00741851	down	2	22
chr12_19902_mature@@bta-miR-3432	-5.69188	0.00641195	down	3	28
chr12_20013_mature	-7.11334	5.72273e-05	down	6	150
chr12_20014_mature	-8.58843	5.9633e-06	down	2	139
chr12_20061_mature@@ppa-miR-181b	-5.19741	0.0111818	down	472	3127
chr13_20306_mature	-5.71741	0.0118972	down	2	19
chr13_20395_mature@@ssc-miR-296-3p	-7.30048	2.55963e-05	down	281	7998
chr13_20427_mature@@bta-miR-3432	-4.81526	0.0132872	down	12	61
chr13_20446_mature	-6.92294	5.67773e-05	down	11	241
chr13_20490_mature@@bta-miR-3432	-4.81344	0.0129707	down	13	66
chr13_20512_mature@@ppa-miR-1	-4.67112	0.0162957	down	30	138
chr13_20648_mature	-5.55695	0.00583955	down	4	34
chr13_20870_star@@mmu-miR-1a-2-5p	-6.24846	0.00037404	down	11	151
chr13_20929_mature@@bta-miR-2284y	-7.22437	0.00157817	down	1	27
chr14_21285_star	-7.27684	0.00138264	down	1	28
chr14_21401_mature@@bta-miR-3432	-8.11334	0.000151075	down	1	50
chr14_21402_mature@@bta-miR-3432	-6.32747	0.000852794	down	4	58
chr14_21446_mature@@bta-miR-2284y	-4.79141	0.0210605	down	6	30
chr14_21598_mature@@eca-let-7e	-9.3382	1.00907e-07	down	1046	122242
chr14_21743_mature@@ppa-miR-1	-5.41702	0.00448127	down	7	54
chr14_21744_mature@@ppa-miR-1	-5.90689	0.00152393	down	6	65
chr14_21849_mature	-20	0.000490827	down	0	27
chr14_21964_mature@@ggo-miR-330	-6.79502	6.37573e-05	down	20	401
chr15_22071_mature	-7.11334	0.00208164	down	1	25
chr15_22159_mature@@eca-miR-34b-5p	-20	0.000202246	down	0	34
chr15_22162_mature@@ssc-miR-34c	-4.62273	0.0311033	down	203	903
chr15_22511_mature@@eca-miR-129b-3p	-8.20825	3.03242e-06	down	5	267
chr15_22727_mature	-5.37638	0.00886961	down	4	30
chr15_22773_mature@@sha-let-7a	-8.32139	7.0225e-06	down	11944	689842
chr15_22893_mature	-20	0.0110912	down	0	11
chr16_23234_mature	-5.91243	0.00114925	down	8	87
chr16_23356_mature@@ppa-miR-107	-6.39231	0.000873275	down	2029	30773
chr16_23471_mature@@bta-miR-2284m	-4.56464	0.0205643	down	22	94
chr16_23645_mature@@bta-miR-3432	-20	2.52388e-08	down	0	288
chr16_23706_mature	-4.43472	0.0272501	down	21	82
chr17_23772_mature@@bta-miR-2284z	-7.51388	0.000752544	down	1	33
chr17_23835_mature	-6.00554	0.00145521	down	5	58
chr17_24505_mature	-9.52115	1.47739e-07	down	3	398
chr18_24820_mature	-20	0.000893792	down	0	23
chr18_24834_mature	-7.49446	7.94829e-06	down	34	1107
chr18_24879_mature@@ssc-miR-2366	-20	0.0014874	down	0	20
chr18_24880_mature@@ssc-miR-2366	-20	0.00216433	down	0	18
chr18_24925_star@@eca-miR-342-5p	-6.48231	0.000173243	down	14	226
chr18_24931_mature@@ssc-miR-345-3p	-5.51647	0.00457592	down	404	3339
chr18_24997_mature	-5.8618	0.00863763	down	2	21
chr18_25344_mature@@bta-miR-2284h-5p	-4.76072	0.0147156	down	57	279
chr19_25747_star@@mmu-miR-135a-1-3p	-4.21951	0.0471639	down	11	37
chr19_25862_mature@@bta-miR-3432	-5.29956	0.00494784	down	9	64
chr19_25920_mature	-6.44677	0.000622553	down	4	63
chr19_26220_mature@@hsa-miR-4435	-5.44349	0.00420215	down	7	55
chr2_3330_mature	20	0.0464586	up	979	0
chr2_3392_mature@@bta-miR-2284z	-5.71741	0.00124853	down	20	190
chr2_3399_mature@@ssc-miR-320	-7.74225	2.15154e-05	down	3311	128003
chr2_3442_mature	-4.90244	0.0195958	down	5	27
chr2_3544_star@@sha-miR-204	-6.63941	0.00644746	down	1	18
chr2_3549_mature@@bta-miR-2284aa-4	-6.19741	0.00119636	down	4	53
chr2_3718_mature@@bta-miR-2284z	-6.75489	0.000984783	down	2	39
chr2_4454_mature	-20	0.00264369	down	0	17
chr2_4566_mature	-4.34395	0.0402156	down	9	33
chr2_4658_mature	-4.2854	0.049091	down	96	338
chr2_4911_mature	-7.59877	0.000602819	down	1	35
chr2_5022_mature@@bta-miR-3432	-4.27684	0.0396159	down	14	49
chr2_5107_mature@@mdo-let-7d	-6.85071	0.00027531	down	2836	59100
chr2_5109_mature@@mdo-let-7f	-7.67743	6.10402e-05	down	19405	717235
chr2_5110_mature@@mdo-let-7f	-7.68906	5.87404e-05	down	19252	717337
chr2_5111_mature@@sha-let-7a	-8.33646	6.68053e-06	down	11832	690547
chr2_5139_star	-6.22437	0.00370984	down	2	27
chr2_5146_star@@oan-miR-23b-5p	-5.00745	0.00737572	down	26	151
chr2_5511_mature	-5.45685	0.00248038	down	43	341
chr2_5512_mature	-5.44628	0.0025869	down	47	370
chr2_5564_star	-5.71741	0.0118972	down	2	19
chr2_6040_mature@@ppa-miR-128	-5.56569	0.0111114	down	3620	30957
chr20_26396_mature	-20	2.08076e-08	down	0	301
chr20_26465_mature@@mdo-miR-206	-6.04728	0.0214628	down	219761	2624059
chr20_26465_star@@oan-miR-206-5p	-7.89575	0.000273305	down	1	43
chr20_26469_star@@oan-miR-133b-5p	-8.76411	3.56149e-06	down	2	157
chr20_26622_star	-5.16993	0.0362413	down	2	13
chr20_26861_mature	-6.04641	0.000559038	down	15	179
chr20_27041_mature	-7.27684	0.00138264	down	1	28
chr21_27851_mature@@bta-miR-3432	-4.66213	0.0245678	down	7	32
chr21_27852_mature@@bta-miR-3432	-6.37638	0.00119239	down	3	45
chr21_27901_mature	-7.42368	0.000950437	down	1	31
chr22_28069_star	-5.87548	0.00202677	down	5	53
chr22_28470_mature@@ppa-miR-107	-8.59049	5.8543e-07	down	337	23455
chr22_28554_mature@@ssc-miR-1307	-4.55302	0.0415399	down	281	1191
chr22_28572_mature	-20	0.0110912	down	0	11
chr23_28847_star@@mmu-miR-1a-2-5p	-6.14637	0.000397487	down	19	243
chr23_28859_mature	-20	0.00652683	down	0	13
chr23_28992_mature@@bta-miR-3432	-20	0.0110912	down	0	11
chr23_29008_mature@@mdo-miR-122	-6.37638	0.000200077	down	28	420
chr23_29205_mature@@bta-miR-3432	-6.59877	0.000241282	down	6	105
chr24_29665_star@@mmu-miR-25-5p	-6.63941	9.83275e-05	down	21	378
chr24_29981_mature@@bta-miR-2387	-4.29261	0.0390718	down	13	46
chr24_29982_mature@@bta-miR-2387	-4.79141	0.0151519	down	10	50
chr24_30001_mature@@bta-miR-3432	-7.7363	1.04685e-05	down	689	26527
chr25_30419_mature@@bta-miR-3432	-5.51388	0.00317526	down	8	66
chr25_30636_mature@@mdo-let-7f	-4.63941	0.0410984	down	4	18
chr25_30639_mature@@ggo-miR-346	-5.79141	0.0375568	down	1	10
chr25_30640_mature@@ggo-miR-346	-20	0.0148236	down	0	10
chr26_30766_mature@@sha-miR-383	-5.99305	0.0020153	down	4	46
chr26_30817_star	-20	0.0148236	down	0	10
chr26_30929_mature	-8.34122	1.03655e-06	down	9	527
chr26_31100_mature@@bta-miR-3432	-5.07954	0.00634762	down	19	116
chr3_6536_mature	-5.92892	0.0289916	down	1	11
chr3_6691_mature	-4.53987	0.04039	down	5	21
chr3_6696_mature	-20	0.000893792	down	0	23
chr3_6970_mature@@ppa-miR-217	-5.79141	0.0375568	down	1	10
chr3_7144_mature	-20	0.000145145	down	0	37
chr3_7335_mature	-8.65931	3.27763e-05	down	1	73
chr3_7346_mature@@bta-miR-3432	-5.66588	0.00280375	down	6	55
chr3_7778_mature@@bta-miR-3432	-5.05445	0.00765484	down	12	72
chr3_7781_mature	20	0.0376959	up	1287	0
chr3_7840_mature@@bta-miR-2284aa-4	-11.7824	2.97361e-09	down	1	636
chr3_8032_mature@@mdo-miR-33	-7.31079	1.41908e-05	down	21	602
chr3_8179_mature	-5.37638	0.0242919	down	2	15
chr3_8193_mature@@ppa-miR-181b	-6.06407	0.00121518	down	573	6922
chr3_8195_star@@mmu-miR-181a-2-3p	-4.41339	0.0402152	down	118	454
chr3_8617_mature	-4.63941	0.0410984	down	4	18
chr3_8979_mature	-5.16993	0.0362413	down	2	13
chr3_9003_star@@bta-miR-2312	-4.79141	0.0424165	down	3	15
chr3_9135_mature	-4.71741	0.0354688	down	4	19
chr3_9329_star@@mdo-let-7b	-7.85716	2.81845e-05	down	11867	496813
chr4_10068_mature	-6.97501	7.13305e-05	down	7	159
chr4_10137_mature@@bta-miR-3432	-6.37638	0.00256239	down	2	30
chr4_10264_mature	-8.49185	5.2662e-05	down	1	65
chr4_10437_mature	-9.61218	1.71641e-08	down	13	1837
chr4_10455_mature	-5.05445	0.0448092	down	2	12
chr4_9864_mature@@sha-miR-129	-5.89575	0.0025708	down	4	43
chr5_11041_mature	-5.7425	0.00231461	down	6	58
chr5_11194_mature	-6.57382	0.000323208	down	5	86
chr5_11294_mature	-6.37638	0.0115889	down	1	15
chr5_11565_mature@@ssc-miR-181d-5p	-6.78226	7.51311e-05	down	87	1729
chr5_11931_mature	-5.92892	0.0289916	down	1	11
chr5_11932_mature	-5.63941	0.0493155	down	1	9
chr6_12314_mature@@eca-let-7c	-20	0.000227196	down	0	33
chr6_12434_mature@@bta-miR-2284z	-5.36378	0.00318917	down	46	342
chr6_13054_mature@@bta-miR-2284z	-5.21613	0.00475525	down	52	349
chr6_13079_mature@@ssc-miR-450b-5p	-6.22437	0.00370984	down	2	27
chr6_13248_mature@@bta-miR-2448-3p	-4.77205	0.0136697	down	15	74
chr7_13415_mature	-5.63941	0.0493155	down	1	9
chr7_13874_mature	20	0.012832	up	5110	0
chr7_13947_mature	-5.12941	0.00548335	down	25	158
chr7_14093_mature@@bta-miR-2284x	-5.06757	0.0431919	down	4450	26944
chr7_14224_mature	-4.37281	0.0386894	down	81	303
chr8_14920_mature	-5.27684	0.0086017	down	5	35
chr8_14925_mature	-20	0.00511606	down	0	14
chr8_15124_mature	-6.51388	0.00182032	down	2	33
chr8_15209_mature	-4.53557	0.0226817	down	16	67
chr9_15818_star@@ssc-miR-30c-3p	-4.1523	0.048443	down	19	61
chr9_16395_mature@@eca-miR-1839	-7.70724	8.1359e-06	down	322	12150
chr9_16439_mature@@bta-miR-2284y	-5.88452	0.00406513	down	3	32
chr9_16758_mature	-7.25896	1.69524e-05	down	58	1604
chrx_31584_star@@mmu-miR-98-3p	-5.85415	0.00122327	down	9	94
chrx_31731_mature	20	0.0218484	up	2599	0
chrx_31732_mature	20	0.0217829	up	2609	0
chrx_31775_mature@@hsa-miR-105-3p	-20	5.58492e-05	down	0	47
chrx_31778_mature@@eca-miR-767-5p	-7.80577	9.88947e-06	down	5	202
chrx_31779_mature@@hsa-miR-105-3p	-20	0.000106596	down	0	40
chrx_31782_mature@@ssc-miR-452	-5.54348	0.00733211	down	1323	11141
chrx_31837_star@@mmu-miR-505-5p	-6.01381	0.00296936	down	3	35
chrx_31841_mature@@mdo-let-7f	-4.58496	0.0219963	down	12	52
chrx_31877_mature@@ssc-miR-424-3p	-6.83797	9.35826e-05	down	247	5102
chrx_31880_mature@@ssc-miR-503	-9.53006	3.2493e-08	down	309	41248
chrx_31880_star@@bta-miR-503-3p	-4.37294	0.0430521	down	112	419
chrx_31903_star@@oan-miR-363-5p	-7.59877	0.000602819	down	1	35
chrx_32011_mature@@eca-let-7c	-4.61633	0.0269814	down	7	31
chrx_32012_mature@@eca-let-7c	-5.97199	0.0032892	down	3	34
chrx_32166_mature@@bta-miR-2285n	10.7491	0.0135784	up	9532	1
chrx_32676_mature@@bta-miR-2285e	-20	0.00406066	down	0	15
chrx_32710_mature@@bta-miR-3432	-7.52011	1.49174e-05	down	7	232
chrx_32787_mature@@bta-miR-2284y	-9.6983	1.59569e-06	down	1	150
chrx_32813_mature@@bta-miR-2284y	-4.92892	0.0157123	down	6	33
chrx_32818_mature@@ssc-miR-1277	-5.84452	0.000940266	down	16	166
chrx_32892_mature	-5.40808	0.0037962	down	9	69
hsa-miR-3168	-5.40808	0.0121793	down	3	23
hsa-miR-320c	-6.90975	4.37662e-05	down	31	673
mdo-miR-152	-4.39088	0.030416	down	33	125
mml-let-7a	-20	2.37036e-05	down	0	58
mml-miR-6134	-20	0.00406066	down	0	15
mmu-let-7c-5p	-20	1.57939e-05	down	0	64
mmu-miR-1928	-4.91149	0.0101189	down	53	288
mmu-miR-206-3p	-6.61126	0.000106133	down	46	812
mmu-miR-341-3p	-5.27684	0.0295544	down	2	14
mmu-miR-370-3p	-20	0.00844285	down	0	12
oan-let-7f-5p	-5.79141	0.0375568	down	1	10
oan-miR-1b	-8.22437	0.000111212	down	1	54
oan-miR-302-5p	-20	0.00844285	down	0	12
oar-miR-1185-3p	-7.44407	9.22078e-06	down	34	1069
oar-miR-1193-5p	-7.75489	0.000398838	down	1	39
oar-miR-154a-3p	-6.79355	8.40687e-05	down	135	2704
oar-miR-154a-5p	-6.14191	0.000476138	down	12	153
oar-miR-154b-3p	-7.09398	3.29809e-05	down	12	296
oar-miR-154b-5p	-5.57618	0.00522112	down	767	6607
oar-miR-299-3p	-4.92654	0.0407731	down	1880	10323
oar-miR-323a-3p	-7.57816	8.57979e-06	down	141	4865
oar-miR-323a-5p	-9.412	5.20537e-07	down	2	246
oar-miR-323b	-4.56902	0.0296842	down	7	30
oar-miR-323c	-10.2032	2.22666e-09	down	33	7024
oar-miR-329a-5p	-7.02407	0.000485902	down	2	47
oar-miR-329b-5p	-5.48938	0.00310378	down	9	73
oar-miR-376a-3p	-4.66504	0.0165626	down	31	142
oar-miR-376b-3p	-7.03157	3.78316e-05	down	98	2315
oar-miR-376d	-5.13876	0.00625994	down	72	458
oar-miR-382-3p	-8.22253	1.47979e-06	down	218	11757
oar-miR-382-5p	-6.94329	0.000135947	down	1126	25020
oar-miR-3956-5p	-4.6845	0.0164711	down	42	195
oar-miR-3957-5p	-5.81998	0.00124634	down	10	102
oar-miR-3958-3p	-8.94887	1.1384e-06	down	14056	1254154
oar-miR-3958-5p	-4.95061	0.00975713	down	12	67
oar-miR-409-3p	-7.34472	2.57018e-05	down	384	11270
oar-miR-410-5p	-6.27684	0.0032682	down	2	28
oar-miR-432	-10.3394	5.23392e-09	down	1295	302933
oar-miR-433-3p	-10.2628	2.42464e-09	down	124	27507
oar-miR-433-5p	-5.13245	0.0100016	down	6	38
oar-miR-485-3p	-10.6074	6.9799e-10	down	19	5352
oar-miR-485-5p	-9.19009	7.78684e-08	down	209	22042
oar-miR-487a-3p	-4.90244	0.0118219	down	10	54
oar-miR-487b-5p	-4.69188	0.0155447	down	30	140
oar-miR-493-5p	-5.22766	0.0197866	down	1935	13091
oar-miR-494-5p	-4.81188	0.0127228	down	14	71
oar-miR-495-3p	-6.63314	0.000601626	down	3919	70236
oar-miR-541-3p	-9.07682	1.04003e-07	down	10	975
oar-miR-541-5p	-8.16698	1.44512e-06	down	132	6850
oar-miR-543-3p	-10.3374	3.08314e-09	down	401	93672
oar-miR-665-3p	-5.99086	0.000945642	down	201	2308
oar-miR-668-3p	-6.1523	0.000391083	down	19	244
oar-miR-758-5p	-6.49923	0.000867046	down	3	49
ptr-let-7a	-8.22437	0.000111212	down	1	54
ptr-let-7f	-8.06065	1.48143e-06	down	29	1398
ptr-miR-1224-5p	-5.10692	0.00782697	down	9	56
ptr-miR-1306	-6.68601	8.54349e-05	down	22	409
ptr-miR-130b	-7.43527	4.058e-05	down	4	125
ptr-miR-134	-5.05445	0.0448092	down	2	12
ptr-miR-139	-6.64768	9.28698e-05	down	29	525
ptr-miR-144	-7.46044	8.79485e-06	down	35	1113
ptr-miR-193a	-4.45372	0.0261	down	23	91
ptr-miR-320b	-5.83023	0.00091204	down	22	226
ptr-miR-320c	-6.8084	5.90653e-05	down	38	769
ptr-miR-375	-5.71741	0.0118972	down	2	19
ptr-miR-379	-6.16419	0.000576672	down	194	2512
ptr-miR-4510	-20	0.00105243	down	0	22
ptr-miR-452	-7.55695	0.000672604	down	1	34
ptr-miR-543	-20	0.00406066	down	0	15
ptr-miR-655	-6.63941	0.00644746	down	1	18
ptr-miR-744	-7.29603	1.43831e-05	down	40	1135
ptr-miR-760	-6.13367	0.000392446	down	31	393
sha-miR-181a-5p	-5.46949	0.00394394	down	7	56
ssc-miR-206	-7.06385	2.92674e-05	down	51	1232
ssc-miR-664-5p	-7.32747	5.51386e-05	down	4	116
