# Supplementary material for: Expression profiling and functional characterization of miR-192 throughout sheep skeletal muscle development
Source: Sci Rep. 2016 Jul 25;6:30281. doi: 10.1038/srep30281 (PMC4958965; doi:10.1038/srep30281)
Supplement: Supplementary Table S4 [file srep30281-s5.xls]

## Sheet: A3YvsF90
AccID	Log2FC	FDR	Style	A3Y	F90
bta-miR-199c	-5.54035	0.0180007	down	2	20
bta-miR-2344	-5.02578	0.0431558	down	2	14
bta-miR-2447	-5.42788	0.00943459	down	4	37
bta-miR-3613	8.80325	0.0305813	up	2079	1
bta-miR-378	-4.67786	0.0235157	down	58	319
bta-miR-378b	-6.83313	0.000179573	down	16	392
bta-miR-379	-8.32695	0.000189419	down	1	69
bta-miR-483	-5.12531	0.00820548	down	16	120
bta-miR-6519	-4.16596	0.0494923	down	14	54
chr1_1192_mature@@bta-miR-3432	-6.78321	0.000755992	down	3	71
chr1_1304_mature	-5.38835	0.00827407	down	5	45
chr1_1326_mature	-7.38548	4.93264e-05	down	14	503
chr1_1602_mature	-5.12531	0.036797	down	2	15
chr1_1618_mature@@sha-let-7i	-6.05011	0.00107688	down	21	299
chr1_2250_mature	20	0.0278159	up	1227	0
chr1_2367_mature@@eca-let-7c	-9.91964	4.68508e-07	down	2345	488023
chr1_2426_mature	-4.85585	0.0162025	down	9	56
chr1_2587_mature@@bta-miR-6529	-9.02204	8.29907e-07	down	38	4245
chr1_2652_mature	-5.11533	0.00840575	down	29	216
chr1_2689_mature	-5.39501	0.00459082	down	24	217
chr1_2752_mature	-7.74199	0.000723842	down	1	46
chr1_285_mature@@bta-miR-3432	-4.97924	0.0127864	down	9	61
chr1_2864_mature	-7.54035	5.58247e-05	down	6	240
chr1_569_mature@@bta-miR-3432	-6.77301	0.00052583	down	4	94
chr1_570_mature@@bta-miR-3432	-20	2.65023e-05	down	0	89
chr1_646_mature	-7.65583	2.38633e-05	down	30	1300
chr1_690_mature	-6.29737	0.000730547	down	10	169
chr1_757_mature@@oan-miR-1386	8.00437	0.0463188	up	1195	1
chr1_834_mature	-5.40429	0.00519024	down	10	91
chr1_879_star	-5.44082	0.0126675	down	3	28
chr10_16869_mature	-6.61074	0.00793428	down	1	21
chr10_16896_mature@@bta-miR-2285h	-6.63346	0.00105764	down	3	64
chr10_17205_mature	-10.2791	1.67732e-06	down	1	267
chr10_17567_mature@@bta-miR-2284y	-7.50383	0.00122868	down	1	39
chr10_17679_mature	7.93259	0.0480573	up	1137	1
chr11_17720_mature	20	0.0204905	up	1831	0
chr11_17853_mature@@bta-miR-3432	-7.38835	0.000187575	down	3	108
chr11_17862_mature@@bta-miR-2331-5p	-6.14442	0.00168789	down	5	76
chr11_17918_mature@@ssc-miR-423-5p	-6.76031	0.000971859	down	1612	37550
chr11_17919_mature	-20	0.00982193	down	0	14
chr11_18250_mature@@bta-miR-3432	-20	0.0186183	down	0	11
chr11_18381_mature@@oan-miR-301-5p	-7.68874	9.22412e-05	down	3	133
chr11_18381_star@@mdo-miR-301	-4.29242	0.0395271	down	19	80
chr11_18452_star@@ssc-miR-365-5p	-5.62052	0.00397462	down	7	74
chr11_18453_mature	-7.14062	9.08506e-05	down	50	1516
chr11_18503_mature@@ssc-miR-212	-20	0.012013	down	0	13
chr11_18558_mature	-4.67786	0.0368477	down	4	22
chr11_18847_mature@@bta-miR-3432	-6.54035	0.00130037	down	3	60
chr12_19126_mature	8.15553	0.0428489	up	1327	1
chr12_19193_star@@ppa-miR-214	-5.17047	0.0135666	down	195	1509
chr12_19247_mature@@bta-miR-3432	-5.91886	0.0049111	down	3	39
chr12_19248_mature@@bta-miR-3432	-6.54035	0.00246328	down	2	40
chr12_19286_mature@@eca-miR-378	-5.4616	0.00668098	down	160	1515
chr12_19316_mature@@bta-miR-2284y	-9.57598	9.48443e-06	down	1	164
chr12_19792_mature@@ppa-miR-214	-5.34723	0.00886859	down	174	1522
chr12_19796_mature@@sha-miR-199a	-6.52277	0.0025074	down	3541	69962
chr12_19901_mature@@bta-miR-3432	-6.67786	0.00695103	down	1	22
chr12_19902_mature@@bta-miR-3432	-6.02578	0.00713604	down	2	28
chr12_19905_mature	-20	0.0186183	down	0	11
chr12_20013_mature	-7.86228	6.09512e-05	down	3	150
chr12_20014_mature	-7.01544	0.000232688	down	5	139
chr12_20061_mature@@ppa-miR-181b	-6.60017	0.000478848	down	150	3127
chr12_20063_star@@ppa-miR-181a-3p	-4.41636	0.0318632	down	17	78
chr13_20306_mature	-6.46635	0.0104926	down	1	19
chr13_20395_mature@@ssc-miR-296-3p	-8.28903	7.12965e-06	down	119	7998
chr13_20427_mature@@bta-miR-3432	-5.82723	0.0033492	down	5	61
chr13_20490_mature@@bta-miR-3432	-4.94089	0.0132289	down	10	66
chr13_20648_mature	-5.30589	0.0119573	down	4	34
chr13_20870_star@@mmu-miR-1a-2-5p	-4.9974	0.0104929	down	22	151
chr13_20921_mature@@eca-miR-378	-4.27428	0.0444328	down	38	158
chr13_20929_mature@@bta-miR-2284y	-5.97331	0.00791837	down	2	27
chr14_21285_star	-4.44082	0.041124	down	6	28
chr14_21401_mature@@bta-miR-3432	-6.86228	0.0012237	down	2	50
chr14_21402_mature@@bta-miR-3432	-8.0764	0.000338499	down	1	58
chr14_21446_mature@@bta-miR-2284y	-5.12531	0.0168099	down	4	30
chr14_21598_mature@@eca-let-7e	-10.304	8.08188e-08	down	450	122242
chr14_21849_mature	-5.97331	0.00791837	down	2	27
chr14_21964_mature@@ggo-miR-330	-7.16544	8.57603e-05	down	13	401
chr15_22071_mature	-6.86228	0.00479709	down	1	25
chr15_22159_mature@@eca-miR-34b-5p	-20	0.000678637	down	0	34
chr15_22162_mature@@ssc-miR-34c	-5.99261	0.00147085	down	66	903
chr15_22511_mature@@eca-miR-129b-3p	-8.69416	8.08834e-06	down	3	267
chr15_22553_mature@@eca-miR-130a	-5.58814	0.00825055	down	484	5003
chr15_22727_mature	-4.31796	0.0464568	down	7	30
chr15_22773_mature@@sha-let-7a	-8.80758	1.31858e-05	down	7165	689842
chr15_22893_mature	-5.67786	0.0417247	down	1	11
chr16_23234_mature	-6.0764	0.00166486	down	6	87
chr16_23333_mature@@ppa-miR-214	-4.49526	0.0284396	down	13	63
chr16_23356_mature@@ppa-miR-107	-6.60424	0.0013489	down	1472	30773
chr16_23471_mature@@bta-miR-2284m	-4.86612	0.013896	down	15	94
chr16_23645_mature@@bta-miR-3432	-9.38835	3.05114e-06	down	2	288
chr17_23772_mature@@bta-miR-2284z	-5.26282	0.012984	down	4	33
chr17_23835_mature	-8.0764	0.000338499	down	1	58
chr17_24505_mature	-20	1.27679e-07	down	0	398
chr17_24558_mature@@eca-miR-301b-3p	-4.42006	0.0474316	down	5	23
chr18_24820_mature	-20	0.00231913	down	0	23
chr18_24834_mature	-8.2434	5.76556e-06	down	17	1107
chr18_24879_mature@@ssc-miR-2366	-5.54035	0.0180007	down	2	20
chr18_24880_mature@@ssc-miR-2366	-20	0.00482081	down	0	18
chr18_24925_star@@eca-miR-342-5p	-8.0386	2.63244e-05	down	4	226
chr18_24931_mature@@ssc-miR-345-3p	-6.13572	0.00167448	down	221	3339
chr18_24997_mature	-5.61074	0.0158274	down	2	21
chr18_25344_mature@@bta-miR-2284h-5p	-6.43565	0.000462946	down	15	279
chr18_25403_mature@@bta-miR-2284k	-4.44082	0.041124	down	6	28
chr19_25862_mature@@bta-miR-3432	-5.8965	0.00288965	down	5	64
chr19_25920_mature	-4.73627	0.0189716	down	11	63
chr19_26220_mature@@hsa-miR-4435	-7.99978	0.000403534	down	1	55
chr2_3330_mature	20	0.0338695	up	946	0
chr2_3392_mature@@bta-miR-2284z	-5.98092	0.00133023	down	14	190
chr2_3399_mature@@ssc-miR-320	-8.90347	4.41429e-06	down	1244	128003
chr2_3442_mature	-4.65138	0.0324625	down	5	27
chr2_3549_mature@@bta-miR-2284aa-4	-20	0.000156676	down	0	53
chr2_3718_mature@@bta-miR-2284z	-7.50383	0.00122868	down	1	39
chr2_3873_mature	20	0.0417003	up	717	0
chr2_4454_mature	-6.30589	0.0141894	down	1	17
chr2_4658_mature	-5.03434	0.0109354	down	48	338
chr2_4742_mature	-4.80339	0.0390717	down	3	18
chr2_4911_mature	-4.76274	0.0236824	down	6	35
chr2_5022_mature@@bta-miR-3432	-4.24817	0.0441325	down	12	49
chr2_5107_mature@@mdo-let-7d	-7.23561	0.000328091	down	1825	59100
chr2_5109_mature@@mdo-let-7f	-7.64762	0.000354388	down	16646	717235
chr2_5110_mature@@mdo-let-7f	-7.65356	0.000348577	down	16580	717337
chr2_5111_mature@@sha-let-7a	-8.8674	1.11312e-05	down	6881	690547
chr2_5139_star	-6.97331	0.00381849	down	1	27
chr2_5146_star@@oan-miR-23b-5p	-5.2869	0.00580178	down	18	151
chr2_5511_mature	-5.04709	0.0106516	down	48	341
chr2_5512_mature	-5.35749	0.00536405	down	42	370
chr2_5513_mature	-4.73868	0.017483	down	19	109
chr2_5564_star	-20	0.00411444	down	0	19
chr2_6040_mature@@ppa-miR-128	-5.86202	0.00972814	down	2477	30957
chr20_26396_mature	-10.452	1.09194e-06	down	1	301
chr20_26465_star@@oan-miR-206-5p	-4.64469	0.025125	down	8	43
chr20_26469_star@@oan-miR-133b-5p	-5.42558	0.00434816	down	17	157
chr20_26622_star	-5.91886	0.028165	down	1	13
chr20_26751_mature	-20	0.0148611	down	0	12
chr20_26861_mature	-4.84426	0.0145715	down	29	179
chr20_26913_mature@@ggo-miR-877	-4.1762	0.0492604	down	26	101
chr21_27851_mature@@bta-miR-3432	-4.8965	0.0211202	down	5	32
chr21_27852_mature@@bta-miR-3432	-6.12531	0.00319226	down	3	45
chr21_27901_mature	-6.17262	0.00530884	down	2	31
chr22_28069_star	-5.36138	0.0075556	down	6	53
chr22_28470_mature@@ppa-miR-107	-8.3873	8.52717e-06	down	326	23455
chr22_28572_mature	-5.67786	0.0417247	down	1	11
chr22_28621_mature	-6.21842	0.0166576	down	1	16
chr23_28847_star@@mmu-miR-1a-2-5p	-5.6838	0.00244548	down	22	243
chr23_28859_mature	-20	0.012013	down	0	13
chr23_29008_mature@@mdo-miR-122	-5.54035	0.00360583	down	42	420
chr23_29205_mature@@bta-miR-3432	-5.61074	0.00335187	down	10	105
chr24_29665_mature@@ppa-miR-25	-5.39418	0.0311715	down	3293	29757
chr24_29665_star@@mmu-miR-25-5p	-6.38835	0.000494441	down	21	378
chr24_29981_mature@@bta-miR-2387	-4.74199	0.0210665	down	8	46
chr24_29982_mature@@bta-miR-2387	-4.54035	0.0278824	down	10	50
chr24_30001_mature@@bta-miR-3432	-8.49997	6.57475e-06	down	341	26527
chr25_30419_mature@@bta-miR-3432	-6.26282	0.0016511	down	4	66
chr26_30766_mature@@sha-miR-383	-5.15702	0.0113276	down	6	46
chr26_30929_mature	-6.80065	0.000187073	down	22	527
chr26_31100_mature@@bta-miR-3432	-5.61697	0.00318702	down	11	116
chr3_6591_mature@@sha-miR-199a	-6.49023	0.00272767	down	3595	69445
chr3_6691_mature	-5.02578	0.0269216	down	3	21
chr3_6692_mature	-6.21842	0.0166576	down	1	16
chr3_7144_mature	-7.42788	0.00145104	down	1	37
chr3_7188_mature@@bta-miR-3432	-6.54035	0.00130037	down	3	60
chr3_7335_mature	-7.40825	0.000356649	down	2	73
chr3_7346_mature@@bta-miR-3432	-6.41482	0.00171324	down	3	55
chr3_7778_mature@@bta-miR-3432	-6.06642	0.00200199	down	5	72
chr3_7781_mature	20	0.0378183	up	817	0
chr3_7840_mature@@bta-miR-2284aa-4	-9.94634	3.6222e-07	down	3	636
chr3_7840_star@@bta-miR-2285f	-5.80339	0.0341191	down	1	12
chr3_8032_mature@@mdo-miR-33	-7.54515	3.28705e-05	down	15	602
chr3_8179_mature	-6.12531	0.019692	down	1	15
chr3_8193_mature@@ppa-miR-181b	-7.60036	4.45029e-05	down	166	6922
chr3_8763_mature@@ppa-miR-196	-8.63909	2.39471e-06	down	12	1028
chr3_8923_mature@@sha-let-7i	-5.73641	0.0282898	down	12672	145166
chr3_9003_star@@bta-miR-2312	-6.12531	0.019692	down	1	15
chr3_9135_mature	-6.46635	0.0104926	down	1	19
chr3_9329_star@@mdo-let-7b	-8.51483	2.57354e-05	down	6321	496813
chr4_10068_mature	-5.94634	0.00150155	down	12	159
chr4_10137_mature@@bta-miR-3432	-7.12531	0.0027788	down	1	30
chr4_10264_mature	-8.24079	0.0002315	down	1	65
chr4_10437_mature	-10.0616	8.58149e-08	down	8	1837
chr4_9864_mature@@sha-miR-129	-6.64469	0.00196857	down	2	43
chr5_11041_mature	-6.49144	0.00144842	down	3	58
chr5_11194_mature	-6.32276	0.00113714	down	5	86
chr5_11565_mature@@ssc-miR-181d-5p	-5.48229	0.0067061	down	180	1729
chr5_11606_mature@@sha-miR-199a	-6.52905	0.0024513	down	3485	69156
chr6_12314_mature@@eca-let-7c	-7.26282	0.00207386	down	1	33
chr6_12434_mature@@bta-miR-2284z	-5.50699	0.00374788	down	35	342
chr6_13054_mature@@bta-miR-2284z	-5.49558	0.00386048	down	36	349
chr6_13079_mature@@ssc-miR-450b-5p	-5.97331	0.00791837	down	2	27
chr6_13248_mature@@bta-miR-2448-3p	-5.42788	0.00548979	down	8	74
chr7_13772_mature@@bta-miR-2284y	-5.62442	0.00512237	down	5	53
chr7_13874_mature	20	0.0441566	up	664	0
chr7_14093_mature@@bta-miR-2284x	-5.5747	0.018974	down	2631	26944
chr7_14118_mature@@bta-miR-2285n	-5.54035	0.0180007	down	2	20
chr7_14224_mature	-5.4616	0.00408145	down	32	303
chr7_14464_star@@bta-miR-2284y	-4.44082	0.0343087	down	9	42
chr7_14506_mature	8.80533	0.0305479	up	2082	1
chr8_14920_mature	-5.02578	0.0166588	down	5	35
chr8_14925_mature	-6.02578	0.0234549	down	1	14
chr8_15209_mature	-4.96258	0.0126823	down	10	67
chr9_16395_mature@@eca-miR-1839	-7.47875	7.92794e-05	down	317	12150
chr9_16439_mature@@bta-miR-2284y	-20	0.000824679	down	0	32
chr9_16758_mature	-5.67606	0.00400592	down	146	1604
chrx_31520_mature	20	0.0472577	up	606	0
chrx_31584_star@@mmu-miR-98-3p	-5.60309	0.00357324	down	9	94
chrx_31731_mature	20	0.027426	up	1250	0
chrx_31732_mature	20	0.0278159	up	1227	0
chrx_31775_mature@@hsa-miR-105-3p	-20	0.000234381	down	0	47
chrx_31778_mature@@eca-miR-767-5p	-7.87664	3.896e-05	down	4	202
chrx_31779_mature@@hsa-miR-105-3p	-20	0.000399756	down	0	40
chrx_31782_mature@@ssc-miR-452	-8.10743	1.34304e-05	down	188	11141
chrx_31784_mature@@ppa-miR-224	-4.67687	0.042007	down	266	1462
chrx_31837_star@@mmu-miR-505-5p	-5.76274	0.00674715	down	3	35
chrx_31841_mature@@mdo-let-7f	-5.11151	0.0112102	down	7	52
chrx_31877_mature@@ssc-miR-424-3p	-7.95031	1.52458e-05	down	96	5102
chrx_31880_mature@@ssc-miR-503	-9.64357	3.21295e-07	down	240	41248
chrx_31880_star@@bta-miR-503-3p	-4.6813	0.0254426	down	76	419
chrx_31903_mature@@eca-miR-363	-5.24267	0.00747824	down	59	480
chrx_31903_star@@oan-miR-363-5p	-7.34771	0.00172722	down	1	35
chrx_32011_mature@@eca-let-7c	-4.85069	0.0229337	down	5	31
chrx_32012_mature@@eca-let-7c	-4.98396	0.0180014	down	5	34
chrx_32307_mature@@bta-miR-2284aa-4	-6.02578	0.0234549	down	1	14
chrx_32353_star@@eca-miR-532-3p	-4.63191	0.0475016	down	290	1545
chrx_32710_mature@@bta-miR-3432	-7.0764	0.0001347	down	8	232
chrx_32787_mature@@bta-miR-2284y	-7.86228	6.09512e-05	down	3	150
chrx_32813_mature@@bta-miR-2284y	-5.26282	0.012984	down	4	33
chrx_32818_mature@@ssc-miR-1277	-7.27153	0.000127264	down	5	166
chrx_32892_mature	-4.15702	0.0496557	down	18	69
hsa-miR-3168	-6.74199	0.00611726	down	1	23
hsa-miR-320c	-8.02792	1.08445e-05	down	12	673
mdo-miR-152	-4.59925	0.0229549	down	24	125
mml-let-7a	-8.0764	0.000338499	down	1	58
mml-miR-6134	-6.12531	0.019692	down	1	15
mmu-let-7c-5p	-8.21842	0.000243837	down	1	64
mmu-let-7j	-5.38835	0.0235997	down	2	18
mmu-miR-206-3p	-5.75448	0.00256955	down	70	812
mmu-miR-370-3p	-20	0.0148611	down	0	12
mmu-miR-378d	-5.91886	0.028165	down	1	13
oan-miR-181b-5p	-20	0.012013	down	0	13
oan-miR-1b	-20	0.000147108	down	0	54
oan-miR-302-5p	-20	0.0148611	down	0	12
oar-miR-1185-3p	-10.6955	5.53609e-08	down	3	1069
oar-miR-1185-5p	-7.29524	5.69591e-05	down	24	810
oar-miR-1193-5p	-6.50383	0.00266274	down	2	39
oar-miR-1197-3p	-4.65138	0.0228293	down	10	54
oar-miR-127	-9.21616	2.64446e-06	down	2174	277836
oar-miR-134-5p	-6.14126	0.000968545	down	12	182
oar-miR-136	-5.35345	0.0104877	down	265	2328
oar-miR-154a-3p	-7.64202	2.845e-05	down	63	2704
oar-miR-154a-5p	-9.47581	1.21139e-05	down	1	153
oar-miR-154b-3p	-9.42788	2.76706e-06	down	2	296
oar-miR-154b-5p	-9.23578	5.14552e-07	down	51	6607
oar-miR-299-3p	-7.51858	6.60677e-05	down	262	10323
oar-miR-299-5p	-7.0061	0.000130487	down	58	1602
oar-miR-323a-3p	-12.4666	4.10261e-10	down	4	4865
oar-miR-323a-5p	-8.16094	1.95529e-05	down	4	246
oar-miR-323b	-6.12531	0.00584385	down	2	30
oar-miR-323c	-14.9965	1.16679e-11	down	1	7024
oar-miR-329a-3p	-6.56892	0.000390767	down	10	204
oar-miR-329a-5p	-7.77301	0.000675094	down	1	47
oar-miR-329b-3p	-7.73092	2.75837e-05	down	111	5067
oar-miR-329b-5p	-5.82329	0.00288668	down	6	73
oar-miR-369-5p	-4.45863	0.0482482	down	138	652
oar-miR-370-3p	-4.5185	0.0472895	down	173	852
oar-miR-370-5p	-5.17262	0.0153936	down	4	31
oar-miR-376a-3p	-7.36817	0.000131448	down	4	142
oar-miR-376b-3p	-9.30776	4.07315e-07	down	17	2315
oar-miR-376b-5p	-6.21842	0.000874408	down	10	160
oar-miR-376c-3p	-5.20974	0.0162238	down	354	2815
oar-miR-376d	-6.8097	0.000185002	down	19	458
oar-miR-376e-3p	-4.659	0.0326252	down	133	722
oar-miR-376e-5p	-6.19112	0.00093027	down	10	157
oar-miR-377-3p	-4.70875	0.018521	down	21	118
oar-miR-377-5p	-4.97159	0.0113873	down	31	209
oar-miR-379-3p	-4.62515	0.0397764	down	185	981
oar-miR-379-5p	-7.11922	0.00039	down	1456	43496
oar-miR-380-3p	-6.49167	0.000722582	down	217	4196
oar-miR-380-5p	-5.02578	0.0201698	down	4	28
oar-miR-381-5p	-7.26282	0.00010847	down	6	198
oar-miR-382-3p	-11.4177	1.95732e-09	down	20	11757
oar-miR-382-5p	-11.1013	4.73522e-09	down	53	25020
oar-miR-3955-5p	-4.67786	0.0217491	down	10	55
oar-miR-3956-3p	-5.80339	0.00441183	down	4	48
oar-miR-3956-5p	-8.24079	2.44638e-05	down	3	195
oar-miR-3957-3p	-8.6073	2.82313e-06	down	10	838
oar-miR-3957-5p	-7.89085	0.000115534	down	2	102
oar-miR-3958-3p	-14.742	7.70384e-13	down	213	1254154
oar-miR-3958-5p	-6.28451	0.0015743	down	4	67
oar-miR-3959-5p	-7.67605	4.28958e-05	down	236	10371
oar-miR-409-3p	-9.65626	1.90765e-07	down	65	11270
oar-miR-409-5p	-5.04471	0.0244871	down	411	2915
oar-miR-410-3p	-5.8983	0.00228172	down	125	1602
oar-miR-410-5p	-7.02578	0.00342411	down	1	28
oar-miR-411b-5p	-6.01284	0.00156165	down	8	111
oar-miR-412-3p	-10.6157	2.72026e-08	down	6	2023
oar-miR-412-5p	-20	0.00811349	down	0	15
oar-miR-432	-14.9352	2.78999e-13	down	45	302933
oar-miR-433-3p	-13.059	3.25386e-11	down	15	27507
oar-miR-433-5p	-7.46635	0.00133399	down	1	38
oar-miR-485-3p	-11.6043	1.75655e-09	down	8	5352
oar-miR-485-5p	-12.6464	9.09604e-11	down	16	22042
oar-miR-487a-3p	-5.38835	0.00715508	down	6	54
oar-miR-487a-5p	-20	0.00353456	down	0	20
oar-miR-487b-3p	-7.72554	3.60452e-05	down	209	9505
oar-miR-487b-5p	-8.34771	3.88063e-05	down	2	140
oar-miR-493-3p	-7.359	7.68372e-05	down	149	5256
oar-miR-493-5p	-9.30975	5.1571e-07	down	96	13091
oar-miR-494-3p	-5.60218	0.0104778	down	861	8987
oar-miR-494-5p	-5.78321	0.00314519	down	6	71
oar-miR-495-3p	-10.5836	2.85882e-08	down	213	70236
oar-miR-495-5p	-6.73149	0.000378054	down	6	137
oar-miR-496-3p	-8.06809	1.55164e-05	down	6	346
oar-miR-539-3p	-4.98249	0.01104	down	29	197
oar-miR-541-3p	-12.1477	1.56141e-08	down	1	975
oar-miR-541-5p	-12.6384	2.00189e-10	down	5	6850
oar-miR-543-3p	-12.9264	4.74688e-11	down	56	93672
oar-miR-544-5p	-4.66657	0.0212418	down	35	191
oar-miR-655-3p	-6.41101	0.00111092	down	372	6802
oar-miR-665-3p	-7.34646	5.93615e-05	down	66	2308
oar-miR-668-3p	-6.68973	0.000282366	down	11	244
oar-miR-758-5p	-6.83313	0.00130492	down	2	49
ptr-let-7a	-20	0.000147108	down	0	54
ptr-let-7f	-7.38217	4.80865e-05	down	39	1398
ptr-miR-1224-5p	-5.70385	0.0043429	down	5	56
ptr-miR-1306	-7.72446	2.62818e-05	down	9	409
ptr-miR-130b	-6.59925	0.000512896	down	6	125
ptr-miR-134	-5.80339	0.0341191	down	1	12
ptr-miR-139	-7.34771	5.30643e-05	down	15	525
ptr-miR-144	-7.94634	1.16732e-05	down	21	1113
ptr-miR-196b	-20	0.000167051	down	0	52
ptr-miR-320b	-6.45364	0.000473278	down	12	226
ptr-miR-320c	-7.99791	1.10667e-05	down	14	769
ptr-miR-379	-10.1911	5.37589e-08	down	10	2512
ptr-miR-4510	-20	0.00265479	down	0	22
ptr-miR-452	-20	0.000678637	down	0	34
ptr-miR-543	-20	0.00811349	down	0	15
ptr-miR-655	-6.38835	0.0121653	down	1	18
ptr-miR-744	-9.04497	9.50463e-07	down	10	1135
ptr-miR-760	-5.47926	0.00410028	down	41	393
ptr-miR-92b	-5.2802	0.00626375	down	40	334
sha-miR-181a-5p	-8.02578	0.000380216	down	1	56
ssc-miR-206	-5.37669	0.00756791	down	138	1232
ssc-miR-664-5p	-6.26905	0.000962054	down	7	116
