# Supplementary material for: Expression profiling and functional characterization of miR-192 throughout sheep skeletal muscle development
Source: Sci Rep. 2016 Jul 25;6:30281. doi: 10.1038/srep30281 (PMC4958965; doi:10.1038/srep30281)
Supplement: Supplementary Table S5 [file srep30281-s6.xls]

## Sheet: L40vsF110
AccID	Log2FC	FDR	Style	L40	F110
oar-miR-382-3p	-10.016	1.59699e-07	down	218	54863
oar-miR-323c	-9.66025	2.23617e-07	down	33	6490
oar-miR-543-3p	-9.87135	2.99691e-07	down	401	91290
oar-miR-432	-10.0313	3.45616e-07	down	1295	329374
oar-miR-485-3p	-9.44107	3.94871e-07	down	19	3210
oar-miR-433-3p	-9.06014	1.40652e-06	down	124	16088
chr14_21598_mature@@eca-let-7e	-9.42416	1.43634e-06	down	1046	174660
oar-miR-485-5p	-9.03345	1.84809e-06	down	209	26619
chrx_31880_mature@@ssc-miR-503	-8.65911	5.56803e-06	down	309	30361
oar-miR-323a-5p	-9.28382	6.07019e-06	down	2	303
oar-miR-541-3p	-8.3876	6.87041e-06	down	10	814
chr8_15350_mature	-8.67727	8.16267e-06	down	4	398
chr1_2367_mature@@eca-let-7c	-8.72336	1.86515e-05	down	5652	580630
chr22_28470_mature@@ppa-miR-107	-8.05383	2.60521e-05	down	337	21766
chr26_30929_mature	-7.83072	2.88414e-05	down	9	498
chr25_30636_mature@@mdo-let-7f	-7.98316	4.46577e-05	down	4	246
chr1_2587_mature@@bta-miR-6529	-7.57202	4.71279e-05	down	72	3330
chr20_26469_star@@oan-miR-133b-5p	-8.35352	5.8995e-05	down	2	159
chr4_10068_mature	-7.60833	5.98026e-05	down	7	332
chr15_22893_mature	-20	6.60452e-05	down	0	90
chrx_31778_mature@@eca-miR-767-5p	-7.67291	7.1514e-05	down	5	248
chr3_9329_star@@mdo-let-7b	-8.29821	7.70579e-05	down	11867	907942
chr11_18452_star@@ssc-miR-365-5p	-7.91511	8.10379e-05	down	3	176
chr2_5111_mature@@sha-let-7a	-8.20842	9.61704e-05	down	11832	850639
chr15_22773_mature@@sha-let-7a	-8.19372	0.000100203	down	11944	849982
mmu-let-7c-5p	-20	0.000108253	down	0	78
oar-miR-323a-3p	-7.32394	0.00010898	down	141	5491
oar-miR-409-3p	-7.45832	0.000119768	down	384	16414
chr2_6091_mature	-8.71307	0.000121747	down	1	102
ptr-let-7f	-7.08051	0.000131904	down	29	954
ptr-miR-760	-7.02308	0.000152111	down	31	980
chr2_3399_mature@@ssc-miR-320	-7.73311	0.000168199	down	3311	171223
chrx_32061_mature	-6.92274	0.000203667	down	45	1327
ptr-miR-144	-6.87714	0.000218594	down	35	1000
oar-miR-541-5p	-6.99484	0.000236402	down	132	4092
chr13_20446_mature	-6.88955	0.000250193	down	11	317
oar-miR-3958-3p	-7.77123	0.000308375	down	14056	746348
ptr-miR-744	-6.66416	0.000370592	down	40	986
chr18_24834_mature	-6.64841	0.000376395	down	34	829
chr1_2864_mature	-7.54844	0.000400229	down	2	91
chr3_8032_mature@@mdo-miR-33	-6.60833	0.000410461	down	21	498
chr6_13079_mature@@ssc-miR-450b-5p	-7.51638	0.000431304	down	2	89
chr24_29665_star@@mmu-miR-25-5p	-6.5642	0.000455585	down	21	483
chr14_21306_mature	-6.88864	0.000462255	down	5	144
chrx_31837_star@@mmu-miR-505-5p	-7.11389	0.000540383	down	3	101
chr19_26254_mature	-8.06301	0.000560851	down	1	65
chrx_32012_mature@@eca-let-7c	-7.07039	0.000597734	down	3	98
ptr-miR-139	-6.38968	0.000684688	down	29	591
ptr-miR-1306	-6.36257	0.000729348	down	22	440
chr11_17918_mature@@ssc-miR-423-5p	-7.0263	0.000754963	down	2069	65553
chr13_20395_mature@@ssc-miR-296-3p	-6.60123	0.000830294	down	281	6631
chr15_22511_mature@@eca-miR-129b-3p	-6.6256	0.00085084	down	5	120
chr1_834_mature	-6.61353	0.000874796	down	5	119
oar-miR-382-5p	-6.84465	0.000875896	down	1126	31455
ptr-miR-6130	-7.848	0.000918277	down	1	56
oar-miR-1193-5p	-7.848	0.000918277	down	1	56
chr14_21964_mature@@ggo-miR-330	-6.25787	0.000937871	down	20	372
chrx_31877_mature@@ssc-miR-424-3p	-6.51513	0.000963858	down	247	5491
chr9_16395_mature@@eca-miR-1839	-6.49129	0.00114499	down	322	7041
chr8_15524_mature	-20	0.00120417	down	0	38
chr11_18453_mature	-6.13894	0.00126992	down	39	668
chr8_15124_mature	-7.04064	0.00128576	down	2	64
oan-miR-1b	-7.6845	0.00132934	down	1	50
chr1_646_mature	-6.13179	0.00133071	down	46	784
chr6_12434_mature@@bta-miR-2284z	-6.11327	0.00138912	down	46	774
chr26_31100_mature@@bta-miR-3432	-6.08273	0.0014131	down	19	313
chr2_5110_mature@@mdo-let-7f	-7.18393	0.0015138	down	19252	680394
chr14_21285_star	-7.6256	0.00151708	down	1	48
chr2_5109_mature@@mdo-let-7f	-7.17393	0.00155702	down	19405	681063
chr19_25920_mature	-6.43296	0.00171028	down	4	84
oar-miR-1185-3p	-5.99757	0.00172641	down	34	528
chr4_10455_mature	-6.89862	0.00176872	down	2	58
chr24_30001_mature@@bta-miR-3432	-6.44754	0.00179565	down	689	14616
hsa-miR-320c	-5.95681	0.00187728	down	31	468
chr20_26396_mature	-20	0.00189466	down	0	33
chr9_15818_star@@ssc-miR-30c-3p	-5.94246	0.0019465	down	19	284
chr18_24925_star@@eca-miR-342-5p	-5.95439	0.00201059	down	14	211
chr6_13054_mature@@bta-miR-2284z	-5.95859	0.00203949	down	52	786
chr14_21681_mature	-5.88018	0.00224155	down	19	272
ptr-miR-320c	-5.88811	0.00225204	down	38	547
chr25_30086_mature	-5.86214	0.00231715	down	29	410
chr4_10437_mature	-5.89479	0.0023512	down	13	188
oar-miR-758-5p	-6.43296	0.00253184	down	3	63
chr15_22159_mature@@eca-miR-34b-5p	-20	0.0025615	down	0	30
chr3_7840_mature@@bta-miR-2284aa-4	-7.36257	0.00271453	down	1	40
oar-miR-154a-3p	-5.95889	0.00276944	down	135	2041
chr2_5511_mature	-5.77928	0.00294651	down	43	574
chr2_5512_mature	-5.71005	0.00350815	down	47	598
chr3_9135_mature	-6.10673	0.00352134	down	4	67
oar-miR-154a-5p	-5.72247	0.00354609	down	12	154
chrx_31903_star@@oan-miR-363-5p	-7.21057	0.00377399	down	1	36
ptr-miR-6131	-5.6538	0.00382352	down	38	465
chr14_21849_mature	-20	0.00399689	down	0	26
chrx_32011_mature@@eca-let-7c	-5.78788	0.00411048	down	7	94
chr11_18381_mature@@oan-miR-301-5p	-5.6845	0.00415758	down	10	125
chr2_5107_mature@@mdo-let-7d	-6.37342	0.00418525	down	2836	57148
chr9_16708_mature@@ppa-miR-107	-20	0.00450726	down	0	25
chrx_31779_mature@@hsa-miR-105-3p	-20	0.00450726	down	0	25
chr8_15209_mature	-5.54844	0.00480954	down	16	182
chrx_31775_mature@@hsa-miR-105-3p	-20	0.00510339	down	0	24
chr4_9899_mature	-5.5699	0.00511723	down	11	127
oar-miR-668-3p	-5.46514	0.00563092	down	19	204
mmu-miR-370-3p	-20	0.0058034	down	0	23
chrx_32827_mature	-6.99484	0.00596689	down	1	31
chr21_27901_mature	-6.94753	0.00658668	down	1	30
oar-miR-329a-5p	-6.28857	0.00663141	down	2	38
mmu-let-7k	-5.94753	0.00719102	down	3	45
chrx_32892_mature	-5.44057	0.00740461	down	9	95
oar-miR-376b-3p	-5.46211	0.00755422	down	98	1050
chr3_9145_mature	-6.21057	0.00779986	down	2	36
chr4_9455_mature	-6.848	0.00809242	down	1	28
ptr-miR-320b	-5.28165	0.00829106	down	22	208
chr5_11565_mature@@ssc-miR-181d-5p	-5.3986	0.00833865	down	87	892
chr3_8979_mature	-6.16993	0.0084822	down	2	35
chr1_168_mature	-5.25442	0.0089005	down	18	167
chr1_1219_mature	-5.44037	0.00924495	down	148	1562
chr8_15225_mature	-5.22197	0.00994866	down	14	127
chr1_569_mature@@bta-miR-3432	-5.28011	0.0103591	down	9	85
chr2_3544_star@@sha-miR-204	-6.6845	0.011276	down	1	25
chr4_10514_mature	-6.6845	0.011276	down	1	25
chr8_14925_mature	-20	0.011914	down	0	18
ptr-miR-1224-5p	-5.21057	0.0119532	down	9	81
chr4_9456_mature	-5.99484	0.0121034	down	2	31
oar-miR-329b-5p	-5.19265	0.0123993	down	9	80
chr16_23356_mature@@ppa-miR-107	-5.82707	0.012629	down	2029	27997
chr20_26465_star@@oan-miR-206-5p	-6.6256	0.0126808	down	1	24
oar-miR-494-5p	-5.09127	0.0130431	down	14	116
chr5_11360_mature	-5.24425	0.0133558	down	127	1170
chr3_8927_mature	-5.46691	0.0134639	down	4	43
hsa-miR-1538	-5.6256	0.0138685	down	3	36
oar-miR-3958-5p	-5.07039	0.0141812	down	12	98
chr15_22071_mature	-6.5642	0.0143143	down	1	23
chr18_25186_mature	-6.5642	0.0143143	down	1	23
chr2_3549_mature@@bta-miR-2284aa-4	-5.43296	0.0144075	down	4	42
chr1_690_mature	-5.30368	0.0149261	down	5	48
chr1_570_mature@@bta-miR-3432	-5.09954	0.0149737	down	9	75
hsa-miR-3168	-5.58496	0.0150315	down	3	35
chr5_11365_mature@@oan-let-7e-5p	-5.04963	0.0157199	down	60	483
hsa-miR-4443	-5.02415	0.0160234	down	11	87
chr2_3718_mature@@bta-miR-2284z	-5.848	0.0161815	down	2	28
chr17_23772_mature@@bta-miR-2284z	-6.50007	0.0162226	down	1	22
chr7_13874_mature	10.2785	0.0163725	up	5110	1
hsa-miR-4477b	-20	0.0165947	down	0	16
chr2_3392_mature@@bta-miR-2284z	-4.94753	0.0166852	down	20	150
chr16_23160_mature@@ptr-miR-185	-4.94753	0.0168056	down	18	135
chr22_28069_star	-5.24228	0.0168547	down	5	46
ssc-miR-206	-4.99027	0.0170476	down	51	394
oar-miR-410-5p	-5.79553	0.0179173	down	2	27
chrx_31731_mature	20	0.0179423	up	2599	0
chr1_3089_mature	-5.24621	0.018119	down	271	2500
chrx_32166_mature@@bta-miR-2285n	9.59296	0.0181594	up	9532	3
chr3_6536_mature	-6.43296	0.0184633	down	1	21
chr11_17720_mature	20	0.0192068	up	2403	0
chr2_3404_mature	-5.02364	0.019252	down	96	759
eca-miR-1842	-5.45568	0.0193436	down	3	32
chr1_1192_mature@@bta-miR-3432	-5.04064	0.019366	down	7	56
mmu-miR-3970	-20	0.0198116	down	0	15
chr20_26861_mature	-4.87522	0.0198962	down	15	107
chr3_7346_mature@@bta-miR-3432	-5.07039	0.0203198	down	6	49
chr1_2689_mature	-4.848	0.0206309	down	17	119
chr2_5146_star@@oan-miR-23b-5p	-4.84005	0.0207766	down	26	181
chr4_9505_mature	-6.36257	0.021108	down	1	20
chr1_1202_mature	-4.99816	0.0214506	down	112	870
chr1_2426_mature	-4.88864	0.0217069	down	10	72
chr4_10513_mature	-5.6845	0.0221534	down	2	25
mmu-miR-206-3p	-4.84351	0.0224682	down	46	321
oar-miR-3957-5p	-4.848	0.0234864	down	10	70
chr17_24298_mature	-4.88329	0.0236891	down	75	538
chr16_23645_mature@@bta-miR-3432	-20	0.0238552	down	0	14
chr1_285_mature@@bta-miR-3432	-5.16993	0.0240077	down	4	35
chr19_25862_mature@@bta-miR-3432	-4.848	0.0245462	down	9	63
oar-miR-495-3p	-5.66411	0.0248409	down	3919	48300
chr10_16896_mature@@bta-miR-2285h	-5.04064	0.024873	down	5	40
chr23_29205_mature@@bta-miR-3432	-4.94753	0.0257083	down	6	45
chr2_6022_mature	-5.1281	0.0259734	down	4	34
chr23_28847_star@@mmu-miR-1a-2-5p	-4.72345	0.0261035	down	19	122
oar-miR-665-3p	-5.00981	0.0263156	down	201	1574
hsa-miR-4508	-4.89228	0.0265003	down	110	794
bta-miR-3613	9.46567	0.0266652	up	2909	1
chr7_13478_mature	-5.5642	0.0277258	down	2	23
chr7_14506_mature	20	0.0280647	up	1549	0
chr6_12314_mature@@eca-let-7c	-20	0.0289929	down	0	13
chr5_11312_mature@@mdo-miR-146b	20	0.0294229	up	1466	0
oar-miR-154b-5p	-5.2309	0.0297596	down	767	7001
chr8_14858_mature@@mmu-miR-3960	-5.06227	0.0312825	down	389	3159
chr26_30766_mature@@sha-miR-383	-4.99484	0.0332115	down	4	31
chr1_3090_mature	-4.96746	0.0352246	down	326	2479
hsa-miR-4429	-20	0.0355959	down	0	12
chr5_10888_mature	-20	0.0355959	down	0	12
chr10_17567_mature@@bta-miR-2284y	-4.94753	0.0361709	down	4	30
chr2_6021_mature	-4.94753	0.0361709	down	4	30
hsa-miR-4709-5p	-4.65208	0.0370866	down	72	440
chr22_28330_mature	-4.5699	0.038101	down	44	254
chr7_14497_mature	-4.61031	0.0414058	down	79	469
chr2_3330_mature	20	0.0414968	up	979	0
chrx_31732_mature	8.30864	0.0417033	up	2609	2
mmu-miR-6383	-4.6256	0.042056	down	7	42
chr5_11579_star	-4.49381	0.0435591	down	42	230
chr6_13248_mature@@bta-miR-2448-3p	-4.45568	0.0440954	down	15	80
hsa-miR-3917	-20	0.0441862	down	0	11
chr3_6980_mature@@ppa-miR-107	-20	0.0441862	down	0	11
chr1_2415_mature	-20	0.0441862	down	0	11
chr4_10429_mature	-20	0.0441862	down	0	11
chr13_20929_mature@@bta-miR-2284y	-5.94753	0.044561	down	1	15
chr24_29933_mature	-5.94753	0.044561	down	1	15
chr3_8617_mature	-4.79553	0.047245	down	4	27
chr8_14809_mature	20	0.048771	up	808	0
