# Supplementary material for: Expression profiling and functional characterization of miR-192 throughout sheep skeletal muscle development
Source: Sci Rep. 2016 Jul 25;6:30281. doi: 10.1038/srep30281 (PMC4958965; doi:10.1038/srep30281)
Supplement: Supplementary Table S6 [file srep30281-s7.xls]

## Sheet: A3YvsF110
1	Log2FC	FDR	Style	A3Y	F110
oar-miR-432	-14.6271	2.20718e-10	down	45	329374
oar-miR-3958-3p	-13.5644	3.27975e-09	down	213	746348
oar-miR-382-3p	-13.2112	3.39291e-09	down	20	54863
oar-miR-323c	-14.4536	5.9739e-09	down	1	6490
oar-miR-485-5p	-12.4897	1.46074e-08	down	16	26619
oar-miR-543-3p	-12.4604	1.79813e-08	down	56	91290
oar-miR-433-3p	-11.8564	5.23626e-08	down	15	16088
oar-miR-323a-3p	-12.2124	5.53363e-08	down	4	5491
oar-miR-541-5p	-11.4662	1.97389e-07	down	5	4092
oar-miR-382-5p	-11.0027	3.27259e-07	down	53	31455
oar-miR-485-3p	-10.4379	1.10037e-06	down	8	3210
oar-miR-541-3p	-11.4585	2.37347e-06	down	1	814
oar-miR-412-3p	-10.1302	2.44322e-06	down	6	1945
chr14_21598_mature@@eca-let-7e	-10.39	2.65207e-06	down	450	174660
oar-miR-409-3p	-9.76985	4.07834e-06	down	65	16414
oar-miR-495-3p	-9.61461	8.84354e-06	down	213	48300
chr8_15350_mature	-10.4262	1.83735e-05	down	1	398
chr1_2367_mature@@eca-let-7c	-9.74147	2.14985e-05	down	2345	580630
oar-miR-154b-5p	-8.8905	2.17821e-05	down	51	7001
oar-miR-1185-3p	-9.24901	2.84422e-05	down	3	528
chrx_31880_mature@@ssc-miR-503	-8.77262	4.96777e-05	down	240	30361
ptr-miR-744	-8.4131	5.51127e-05	down	10	986
oar-miR-3957-3p	-8.35487	6.17928e-05	down	10	947
chr1_2587_mature@@bta-miR-6529	-8.24296	7.28783e-05	down	38	3330
oar-miR-496-3p	-8.37454	7.86833e-05	down	6	576
oar-miR-493-5p	-8.31118	8.44174e-05	down	96	8820
chr2_3399_mature@@ssc-miR-320	-8.89433	8.49332e-05	down	1244	171223
chr3_9329_star@@mdo-let-7b	-8.95588	0.000167326	down	6321	907942
oar-miR-376b-3p	-7.73829	0.00018385	down	17	1050
ptr-miR-379	-7.79633	0.000184184	down	10	643
oar-miR-323a-5p	-8.03275	0.000219223	down	4	303
oar-miR-154a-5p	-9.05637	0.000267061	down	1	154
chr2_5111_mature@@sha-let-7a	-8.73937	0.000268049	down	6881	850639
chr15_22773_mature@@sha-let-7a	-8.6799	0.000307641	down	7165	849982
chrx_31877_mature@@ssc-miR-424-3p	-7.62747	0.000322998	down	96	5491
oar-miR-127	-8.35548	0.000324183	down	2174	205964
chr22_28470_mature@@ppa-miR-107	-7.85064	0.000351655	down	326	21766
chr18_24834_mature	-7.39735	0.000356449	down	17	829
chr13_20395_mature@@ssc-miR-296-3p	-7.58977	0.000377913	down	119	6631
ptr-miR-144	-7.36305	0.0003787	down	21	1000
chrx_31778_mature@@eca-miR-767-5p	-7.74378	0.000382825	down	4	248
ptr-miR-1306	-7.40101	0.000412888	down	9	440
oar-miR-3956-5p	-7.82667	0.000453612	down	3	197
chr18_24925_star@@eca-miR-342-5p	-7.51068	0.000598165	down	4	211
ptr-miR-139	-7.0897	0.000652867	down	15	591
ptr-miR-320c	-7.07762	0.000675017	down	14	547
hsa-miR-320c	-7.07498	0.000700407	down	12	468
chr1_570_mature@@bta-miR-3432	-20	0.000835798	down	0	75
oar-miR-487b-5p	-7.70844	0.00100233	down	2	121
chr3_8032_mature@@mdo-miR-33	-6.84269	0.00104593	down	15	498
chr15_22893_mature	-8.28143	0.0011665	down	1	90
oar-miR-381-5p	-6.95281	0.00121743	down	6	215
chr24_30001_mature@@bta-miR-3432	-7.21121	0.00124801	down	341	14616
oar-miR-487b-3p	-7.09624	0.00124893	down	209	8272
oar-miR-1185-5p	-6.71835	0.00131167	down	24	731
oar-miR-154a-3p	-6.80736	0.00136029	down	63	2041
chr3_8763_mature@@ppa-miR-196	-6.72032	0.00137354	down	12	366
oar-miR-3959-5p	-7.05366	0.00143089	down	236	9069
chrx_31782_mature@@ssc-miR-452	-6.99363	0.00145291	down	188	6930
oar-miR-299-3p	-7.03155	0.00156494	down	262	9915
chr11_18381_mature@@oan-miR-301-5p	-7.1704	0.00156966	down	3	125
chr14_21964_mature@@ggo-miR-330	-6.6283	0.00160503	down	13	372
oar-miR-493-3p	-6.87875	0.00164016	down	149	5072
chr26_31100_mature@@bta-miR-3432	-6.62017	0.00169677	down	11	313
mmu-let-7c-5p	-8.07498	0.00171404	down	1	78
chr15_22511_mature@@eca-miR-129b-3p	-7.11151	0.00175156	down	3	120
chr4_10068_mature	-6.57966	0.00178922	down	12	332
ptr-miR-6130	-20	0.00183556	down	0	56
oar-miR-329a-3p	-6.55511	0.00197469	down	10	272
chr25_30636_mature@@mdo-let-7f	-6.56217	0.00202725	down	9	246
chr1_646_mature	-6.4974	0.00204295	down	30	784
oar-miR-329b-3p	-6.64756	0.00226175	down	111	3219
chr6_13079_mature@@ssc-miR-450b-5p	-7.26531	0.00228861	down	2	89
chrx_32061_mature	-6.46309	0.00246567	down	52	1327
oan-miR-1b	-20	0.00247882	down	0	50
chr14_21306_mature	-6.63758	0.00251345	down	5	144
chr3_9135_mature	-7.85567	0.00256756	down	1	67
ptr-let-7f	-6.40202	0.00256842	down	39	954
ptr-miR-760	-6.36867	0.00276587	down	41	980
chrx_31837_star@@mmu-miR-505-5p	-6.86283	0.00277198	down	3	101
chr24_29665_star@@mmu-miR-25-5p	-6.31314	0.0027893	down	21	483
chr11_18452_star@@ssc-miR-365-5p	-6.44166	0.00286264	down	7	176
chr26_30929_mature	-6.29015	0.00291651	down	22	498
chr11_17918_mature@@ssc-miR-423-5p	-7.13532	0.00303894	down	1612	65553
oar-miR-665-3p	-6.36541	0.00318891	down	66	1574
chr4_10437_mature	-6.34417	0.00319528	down	8	188
chr6_12434_mature@@bta-miR-2284z	-6.25649	0.00329478	down	35	774
chr6_13054_mature@@bta-miR-2284z	-6.23804	0.00342923	down	36	786
chr2_3549_mature@@bta-miR-2284aa-4	-20	0.00391097	down	0	42
oar-miR-3957-5p	-6.91886	0.0043	down	2	70
oar-miR-3958-5p	-6.40429	0.00468123	down	4	98
chr19_26254_mature	-6.81195	0.00520722	down	2	65
oar-miR-668-3p	-6.00257	0.00529497	down	11	204
chr9_15818_star@@ssc-miR-30c-3p	-5.93933	0.00557368	down	16	284
oar-miR-758-5p	-6.76686	0.00564218	down	2	63
chr8_15209_mature	-5.97545	0.0057178	down	10	182
ptr-miR-320b	-5.90506	0.00618007	down	12	208
chr2_6091_mature	-6.14008	0.00619377	down	5	102
oar-miR-495-5p	-6.0626	0.00624629	down	6	116
oar-miR-494-5p	-6.0626	0.00624629	down	6	116
chr2_5107_mature@@mdo-let-7d	-6.75831	0.00664722	down	1825	57148
chr1_569_mature@@bta-miR-3432	-6.19897	0.00675107	down	4	85
chrx_32012_mature@@eca-let-7c	-6.08236	0.00686149	down	5	98
chr18_25344_mature@@bta-miR-2284h-5p	-5.8252	0.00688475	down	15	246
chr4_10455_mature	-6.64756	0.00696576	down	2	58
oar-miR-154b-3p	-6.62247	0.00727929	down	2	57
chr9_16395_mature@@eca-miR-1839	-6.26281	0.00734028	down	317	7041
oar-miR-1193-5p	-6.59694	0.00761203	down	2	56
chrx_32011_mature@@eca-let-7c	-6.02224	0.00762935	down	5	94
chr4_9456_mature	-20	0.00846861	down	0	31
oar-miR-134-5p	-5.71241	0.00870873	down	12	182
oar-miR-299-5p	-5.78802	0.00887229	down	58	927
chr15_22159_mature@@eca-miR-34b-5p	-20	0.00918764	down	0	30
chr2_5110_mature@@mdo-let-7f	-7.14843	0.00931676	down	16580	680394
chr2_5109_mature@@mdo-let-7f	-7.14412	0.00941248	down	16646	681063
oar-miR-376d	-5.58605	0.0104153	down	19	264
oar-miR-376a-3p	-5.93933	0.010621	down	4	71
chr2_5512_mature	-5.62126	0.0109302	down	42	598
chr8_15524_mature	-7.03751	0.0109519	down	1	38
oar-miR-329a-5p	-7.03751	0.0109519	down	1	38
ptr-miR-1224-5p	-5.8075	0.0110867	down	5	81
chr1_2864_mature	-5.71241	0.011534	down	6	91
chr3_8193_mature@@ppa-miR-181b	-5.86059	0.0115585	down	166	2790
hsa-miR-1538	-6.95951	0.0125013	down	1	36
chr3_9145_mature	-6.95951	0.0125013	down	1	36
chrx_31903_star@@oan-miR-363-5p	-6.95951	0.0125013	down	1	36
ptr-miR-6131	-5.52138	0.0125139	down	35	465
chr1_1192_mature@@bta-miR-3432	-6.01197	0.0125152	down	3	56
oar-miR-411b-5p	-5.57094	0.0126611	down	8	110
hsa-miR-3168	-6.91886	0.0133868	down	1	35
chr11_18453_mature	-5.52943	0.0134748	down	50	668
oar-miR-380-3p	-5.83216	0.0136641	down	217	3576
chrx_31779_mature@@hsa-miR-105-3p	-20	0.0143388	down	0	25
chr4_10514_mature	-20	0.0143388	down	0	25
chr15_22162_mature@@ssc-miR-34c	-5.51668	0.0150148	down	66	874
chr20_26396_mature	-6.83397	0.015426	down	1	33
oar-miR-379-5p	-6.24206	0.0156932	down	1456	31878
chrx_31775_mature@@hsa-miR-105-3p	-20	0.0158096	down	0	24
oar-miR-329b-5p	-5.52655	0.0158215	down	6	80
chr1_834_mature	-5.36247	0.016677	down	10	119
chr11_18847_mature@@bta-miR-3432	-5.81933	0.0172886	down	3	49
chr3_7346_mature@@bta-miR-3432	-5.81933	0.0172886	down	3	49
mmu-miR-370-3p	-20	0.0174891	down	0	23
chr4_9899_mature	-5.31883	0.0175124	down	11	127
chr2_5511_mature	-5.36952	0.017622	down	48	574
chr13_20448_star@@ssc-miR-499-3p	9.90934	0.0181405	up	6649	2
oar-miR-323b	-6.07498	0.0184631	down	2	39
chr5_11312_mature@@mdo-miR-146b	20	0.0192995	up	2457	0
chr10_17567_mature@@bta-miR-2284y	-6.69647	0.0193407	down	1	30
chr19_26220_mature@@hsa-miR-4435	-6.69647	0.0193407	down	1	30
chr2_3392_mature@@bta-miR-2284z	-5.21104	0.0201444	down	14	150
chr19_25862_mature@@bta-miR-3432	-5.44493	0.0204019	down	5	63
chr7_14224_mature	-5.22421	0.0205676	down	32	346
chr1_3090_mature	-5.55733	0.0206933	down	182	2479
mmu-let-7k	-5.69647	0.0211492	down	3	45
chr7_14506_mature	20	0.0220962	up	2082	0
chr2_3718_mature@@bta-miR-2284z	-6.59694	0.0227147	down	1	28
chr16_23356_mature@@ppa-miR-107	-6.039	0.0228835	down	1472	27997
chrx_32818_mature@@ssc-miR-1277	-5.37454	0.0228846	down	5	60
chr2_5146_star@@oan-miR-23b-5p	-5.1195	0.0231576	down	18	181
chr4_9505_mature	-20	0.0242059	down	0	20
chr11_17720_mature	20	0.024534	up	1831	0
oar-miR-3956-3p	-5.43344	0.0246794	down	4	50
oar-miR-410-5p	-6.54447	0.0246983	down	1	27
chr6_13248_mature@@bta-miR-2448-3p	-5.11151	0.0271902	down	8	80
chr9_16439_mature@@bta-miR-2284y	-20	0.0271996	down	0	19
chr20_26469_star@@oan-miR-133b-5p	-5.015	0.0275162	down	17	159
chr10_16896_mature@@bta-miR-2285h	-5.52655	0.0277697	down	3	40
chr3_7840_mature@@bta-miR-2284aa-4	-5.52655	0.0277697	down	3	40
oar-miR-376e-5p	-5.05261	0.0278041	down	10	96
chr1_3089_mature	-5.41196	0.0279604	down	203	2500
chr3_6692_mature	-6.43344	0.0294118	down	1	25
chr18_24931_mature@@ssc-miR-345-3p	-5.40042	0.029591	down	221	2700
oar-miR-655-3p	-5.52393	0.0300978	down	372	4951
chr11_18250_mature@@bta-miR-3432	-20	0.0307055	down	0	18
oar-miR-412-5p	-20	0.0307055	down	0	18
oar-miR-376b-5p	-4.95951	0.0322598	down	10	90
chrx_31731_mature	20	0.0334152	up	1250	0
chr21_27901_mature	-5.69647	0.0337138	down	2	30
bta-miR-3613	9.23209	0.0338646	up	2079	1
oar-miR-377-5p	-4.90147	0.0349343	down	31	268
chr15_22071_mature	-6.31314	0.0353947	down	1	23
chr11_17862_mature@@bta-miR-2331-5p	-5.08236	0.0363275	down	5	49
chr5_11606_mature@@sha-miR-199a	-6.00153	0.036944	down	3485	64584
chr12_20061_mature@@ppa-miR-181b	-5.16624	0.0374346	down	150	1558
chr20_26913_mature@@ggo-miR-877	-4.83733	0.0376521	down	26	215
chr12_19796_mature@@sha-miR-199a	-5.9849	0.0383453	down	3541	64870
chr4_9455_mature	-5.59694	0.039225	down	2	28
oar-miR-410-3p	-5.09409	0.0392367	down	125	1235
hsa-miR-4477b	-20	0.0397352	down	0	16
chr3_7778_mature@@bta-miR-3432	-5.02224	0.0398242	down	5	47
chr13_20427_mature@@bta-miR-3432	-5.02224	0.0398242	down	5	47
chr3_6591_mature@@sha-miR-199a	-5.94811	0.0412313	down	3595	64201
chr5_11311_mature@@mdo-miR-146b	8.42777	0.0416536	up	2381	2
chr2_3330_mature	20	0.041771	up	946	0
hsa-miR-4443	-4.77309	0.0422231	down	11	87
chr3_7188_mature@@bta-miR-3432	-5.24901	0.0425483	down	3	33
chr1_2426_mature	-4.78958	0.0432263	down	9	72
eca-miR-1842	-5.20462	0.045449	down	3	32
chr19_25920_mature	-4.72247	0.04561	down	11	84
chr14_21849_mature	-5.49002	0.045986	down	2	26
chr12_19126_mature	8.58437	0.0484381	up	1327	1
chrx_32827_mature	-5.15881	0.0486144	down	3	31
chr18_25403_mature@@bta-miR-2284k	-4.81933	0.0486175	down	6	49
chr3_8923_mature@@sha-let-7i	-6.18935	0.0487368	down	12672	267490
chrx_31841_mature@@mdo-let-7f	-4.76359	0.0491523	down	7	55
chr1_1690_mature	8.54693	0.0494404	up	1293	1
chr12_19125_mature	8.54358	0.049531	up	1290	1
chr4_10513_mature	-5.43344	0.0499444	down	2	25
