# Supplementary material for: Expression profiling and functional characterization of miR-192 throughout sheep skeletal muscle development
Source: Sci Rep. 2016 Jul 25;6:30281. doi: 10.1038/srep30281 (PMC4958965; doi:10.1038/srep30281)
Supplement: Supplementary Table S7 [file srep30281-s8.xls]

## Sheet: A3YvsL40
AccID	Log2FC	FDR	Style	A3Y	L40
bta-miR-2285k	-1.96306	0.000528299	down	25	116
bta-miR-2891	4.57299	0.000691998	up	20	1
bta-miR-378	-1.41452	0.0181901	down	58	184
bta-miR-449b	3.42099	0.000617998	up	27	3
bta-miR-483	-1.74894	0.0272388	down	16	64
chr1_1190_mature@@bta-miR-2285f	-1.47508	0.00355437	down	107	354
chr1_1259_mature@@ppa-miR-1	1.47345	0.0158308	up	112	48
chr1_1398_mature	3.18966	0.00400803	up	23	3
chr1_1440_mature	1.29736	0.0194084	up	285	138
chr1_168_mature	1.69585	0.0391336	up	49	18
chr1_1985_mature	1.98803	0.00265281	up	60	18
chr1_2147_mature@@ssc-miR-190b	1.39643	0.00334533	up	699	316
chr1_2321_mature	1.96218	2.7502e-07	up	1051	321
chr1_2533_mature	2.5141	0.000343799	up	48	10
chr1_3087_star	2.03533	0.0426879	up	31	9
chr1_442_mature	1.37844	0.0223023	up	142	65
chr1_570_star	2.92009	2.47167e-10	up	159	25
chr1_6_mature	-3.12931	0	down	595	6196
chr1_842_mature@@bta-miR-2285f	-1.56809	0.00149735	down	87	307
chr10_16896_star@@bta-miR-2285f	-2.36785	0.00701741	down	7	43
chr10_16966_mature@@bta-miR-2284m	-3.85327	7.83807e-09	down	5	86
chr10_16966_star@@bta-miR-2285f	-2.36365	0.00347697	down	8	49
chr10_16983_mature@@bta-miR-2285n	-1.85585	0.024682	down	13	56
chr10_17166_mature@@ppa-miR-18	-1.4714	0.043263	down	30	99
chr10_17193_mature@@ppa-miR-214	-2.09944	0.0104288	down	10	51
chr10_17480_star	-2.20837	0.0463021	down	6	33
chr10_17705_mature	-1.22364	0.0421543	down	376	1045
chr11_17834_mature	-1.55312	0.00103085	down	130	454
chr11_17834_star	-1.60789	0.00283995	down	51	185
chr11_17974_mature	1.31443	0.00986509	up	861	412
chr11_18093_mature@@mdo-miR-152	-1.52978	0.00274275	down	5946	20432
chr11_18339_mature@@eca-miR-378	-1.49238	0.00135923	down	422	1413
chr11_18380_mature@@sha-miR-454	-1.55091	0.00123219	down	115	401
chr11_18381_star@@mdo-miR-301	-1.92728	0.00266281	down	19	86
chr11_18449_mature	2.77462	0.013285	up	23	4
chr12_19193_mature@@bta-miR-3120	-2.2366	2.69015e-05	down	23	129
chr12_19193_star@@ppa-miR-214	-2.11171	9.15636e-08	down	195	1003
chr12_19232_mature@@ppa-miR-34a	1.5921	0.0180146	up	76	30
chr12_19286_mature@@eca-miR-378	-1.35182	0.0110645	down	160	486
chr12_19291_mature@@ppa-miR-1	2.60585	5.0715e-13	up	1110	217
chr12_19295_mature	2.42099	0.00364042	up	36	8
chr12_19423_mature@@ppa-miR-29b	3.85744	0	up	475	39
chr12_19425_mature@@mdo-miR-29a	4.94364	0	up	2379	92
chr12_19425_star@@mmu-miR-29c-5p	3.42099	2.22045e-16	up	315	35
chr12_19427_mature@@ppa-miR-29b	3.93387	0	up	488	38
chr12_19429_mature@@mdo-miR-29a	4.6755	0	up	2362	110
chr12_19429_star@@mmu-miR-29c-5p	3.98145	0	up	292	22
chr12_19582_mature	-1.24178	0.0377935	down	582	1638
chr12_19792_mature@@ppa-miR-214	-2.27322	5.49714e-09	down	174	1001
chr12_19792_star@@bta-miR-3120	-2.32293	1.10432e-05	down	22	131
chr12_19796_mature@@sha-miR-199a	-1.83676	1.36556e-05	down	3541	15053
chr12_19796_star@@ppa-miR-199a	-2.01812	5.95405e-07	down	4295	20704
chr12_19899_mature	1.42702	0.00264004	up	479	212
chr12_20061_mature@@ppa-miR-181b	-1.40276	0.00623168	down	150	472
chr12_20063_mature@@ppa-miR-181a-5p	-2.86808	1.07692e-14	down	4391	38152
chr12_20063_star@@ppa-miR-181a-3p	-4.46561	0	down	17	447
chr13_20282_mature	1.27153	0.0198098	up	426	210
chr13_20394_mature@@bta-miR-6123	-1.51527	0.00214665	down	107	364
chr13_20395_star@@ssc-miR-296-5p	-1.8898	4.22862e-06	down	195	860
chr13_20446_mature	2.87909	1.78549e-06	up	68	11
chr13_20448_mature@@mdo-miR-499	3.35983	0	up	91656	10625
chr13_20448_star@@ssc-miR-499-3p	3.12502	0	up	6649	907
chr13_20478_mature@@ppa-miR-1	3.13913	0	up	1066	144
chr13_20633_mature	4.05842	0.0198636	up	14	1
chr13_20846_mature@@bta-miR-2285n	-1.82694	0.00888979	down	18	76
chr14_21353_mature	3.42099	0.000617998	up	27	3
chr14_21447_mature	1.97898	0.00514106	up	53	16
chr14_21743_mature@@ppa-miR-1	2.57299	0.00215099	up	35	7
chr14_21744_mature@@ppa-miR-1	2.87555	0.000369202	up	37	6
chr14_21989_mature@@ppa-miR-1	1.81525	3.80976e-06	up	1103	373
chr14_21993_mature@@eca-miR-150	-1.22386	0.0450353	down	522	1451
chr15_22162_mature@@ssc-miR-34c	-1.36988	0.023256	down	66	203
chr15_22553_mature@@eca-miR-130a	-1.59329	0.000314732	down	484	1738
chr15_22565_mature	3.57299	9.02877e-06	up	40	4
chr16_23144_mature@@eca-miR-582-5p	3.082	6.65468e-12	up	185	26
chr16_23144_star@@eca-miR-582-3p	2.91403	0.0261869	up	19	3
chr16_23181_mature	2.3506	1.27327e-08	up	270	63
chr16_23265_mature@@ppa-miR-1	2.92349	2.18849e-08	up	102	16
chr16_23322_mature	1.33972	0.0286001	up	151	71
chr16_23333_mature@@ppa-miR-214	-2.23832	0.000720299	down	13	73
chr16_23373_mature	2.11704	3.05865e-05	up	113	31
chr16_23436_mature	1.58343	0.000212167	up	763	303
chr17_23837_mature	1.68278	0.000271977	up	232	86
chr17_23979_mature	-3.07087	0.0496487	down	2	20
chr17_24106_mature	1.38271	0.00606774	up	344	157
chr18_24747_star	-2.23437	0.00321963	down	10	56
chr18_25015_mature@@ggo-miR-656	-2.25795	0.00058576	down	13	74
chr18_25120_mature	-2.28499	0.00201287	down	10	58
chr18_25193_mature@@eca-miR-211	2.4527	0.0357014	up	23	5
chr18_25346_mature@@bta-miR-2285l	-3.55629	0.0023873	down	2	28
chr19_25747_mature@@ppa-miR-135	2.71049	0.000217407	up	44	8
chr19_25850_mature	2.92913	0.000889104	up	32	5
chr19_25888_mature	1.36134	0.0121578	up	231	107
chr2_3238_star@@mmu-miR-32-3p	3.05842	0.0102732	up	21	3
chr2_3404_mature	1.65478	0.000314676	up	254	96
chr2_3418_mature	1.99429	0.000727039	up	77	23
chr2_3873_mature	2.38816	1.41157e-10	up	717	163
chr2_3989_star	1.45751	0.0310371	up	90	39
chr2_4565_mature	1.92349	0.00868746	up	51	16
chr2_4566_mature	2.75356	5.26562e-05	up	51	9
chr2_5455_mature	-20	0.00556981	down	0	16
chr2_5513_mature	-2.39583	1.05326e-05	down	19	119
chr2_5514_mature	-1.79818	0.000857459	down	36	149
chr2_5583_mature@@ssc-miR-31	3.09236	1.28428e-11	up	172	24
chr2_5616_mature@@ppa-miR-124a	3.00595	0.00229879	up	27	4
chr2_5793_star@@oan-miR-10b-3p	-1.38533	0.00767885	down	1038	3227
chr2_5952_mature	1.74139	0.015195	up	59	21
chr2_6180_mature@@ssc-miR-378	-1.25692	0.0454867	down	1360	3868
chr20_26469_star@@oan-miR-133b-5p	3.33852	0.0193046	up	17	2
chr21_27189_mature	2.32635	0.000279612	up	59	14
chr21_27277_mature@@mdo-miR-145	1.46484	0.00696236	up	167	72
chr21_27727_mature@@mmu-miR-5097	1.32145	0.0091586	up	693	330
chr21_27728_mature@@mmu-miR-5097	1.19587	0.0433624	up	718	373
chr21_27784_mature@@bta-miR-2285e	-2.55629	0.0102559	down	5	35
chr21_27791_mature	-3.00595	7.32224e-11	down	25	239
chr22_28287_mature	1.78711	0.0120134	up	58	20
chr22_28603_mature	-1.68968	9.53741e-05	down	205	787
chr23_28883_mature@@bta-miR-2285o	-1.82772	0.000207211	down	49	207
chr23_29005_mature	-1.83073	8.11177e-06	down	300	1270
chr23_29006_mature	-1.98954	5.79614e-07	down	270	1276
chr23_29193_mature@@eca-miR-378	-1.82986	0.0302681	down	13	55
chr25_30383_mature	2.17706	0.000175852	up	76	20
chr25_30383_star	2.92913	0.000889104	up	32	5
chr26_30810_mature@@mdo-miR-206	2.33919	8.31821e-10	up	540	127
chr26_30865_mature	1.81049	0.000687632	up	112	38
chr26_30937_mature	1.97353	0.0430134	up	33	10
chr3_6591_mature@@sha-miR-199a	-1.79514	2.81463e-05	down	3595	14848
chr3_7191_mature@@bta-miR-2285e	-2.8919	0.000162013	down	6	53
chr3_8128_mature	-1.95057	0.0333082	down	10	46
chr3_8193_mature@@ppa-miR-181b	-1.53629	0.00101907	down	166	573
chr3_8195_mature@@ppa-miR-181a-5p	-2.85559	1.45439e-14	down	4451	38340
chr3_8763_mature@@ppa-miR-196	-7.70991	0	down	12	2990
chr3_8860_mature@@bta-miR-2285e	-2.8919	1.03253e-08	down	18	159
chr3_8923_star@@mmu-let-7i-3p	-1.49185	0.00248887	down	121	405
chr3_9116_mature@@bta-miR-2285f	-3.15493	4.84094e-05	down	5	53
chr3_9322_mature@@ssc-miR-1249	1.93695	1.14136e-05	up	222	69
chr4_10188_mature	-1.80561	2.11996e-05	down	156	649
chr4_10188_star@@bta-miR-653	-1.71856	0.00857218	down	24	94
chr4_10247_mature	4.05842	0.0198636	up	14	1
chr4_10427_mature	2.71049	0.000217407	up	44	8
chr4_10588_mature@@bta-miR-2284z	-2.00528	0.00022429	down	27	129
chr4_10594_mature@@ppa-miR-29a	2.38809	6.87439e-11	up	52866	12019
chr4_10594_star@@oan-miR-29a-1-5p	2.04114	0.000333626	up	83	24
chr4_10596_mature@@ppa-miR-29b	3.75961	0	up	478	42
chr4_9423_mature	-3.87822	0.000179245	down	2	35
chr4_9424_mature	-2.4714	0.0187953	down	5	33
chr4_9886_mature@@ssc-miR-335	-3.1951	0	down	1469	16011
chr4_9886_star@@hsa-miR-335-3p	-1.78578	0.00216088	down	29	119
chr5_10860_mature	-1.8473	6.86699e-06	down	1389	5948
chr5_11186_mature	-1.77751	0.00408951	down	25	102
chr5_11233_star@@mmu-miR-378a-5p	-1.44328	0.00743221	down	3991	12916
chr5_11565_mature@@ssc-miR-181d-5p	1.29997	0.0318542	up	180	87
chr5_11606_mature@@sha-miR-199a	-1.81083	2.11287e-05	down	3485	14551
chr5_11606_star@@ppa-miR-199a	-2.03539	4.29356e-07	down	4257	20768
chr6_12357_mature@@bta-miR-2285n	-4.71856	3.3197e-11	down	3	94
chr6_13096_star@@bta-miR-2285f	-2.70313	0.0122948	down	4	31
chr6_13191_mature@@eca-miR-378	-1.38492	0.00640668	down	213	662
chr7_13449_mature@@eca-miR-208b	1.99935	1.15734e-07	up	6054	1802
chr7_13710_mature@@eca-miR-628a	2.11197	6.67301e-07	up	247	68
chr7_13710_star@@ptr-miR-628	1.69713	0.000397308	up	188	69
chr7_13772_mature@@bta-miR-2284y	-3.15493	4.84094e-05	down	5	53
chr7_13772_star@@bta-miR-2284aa-4	-3.14126	6.68042e-07	down	8	84
chr7_13839_mature	1.5279	0.0490099	up	63	26
chr7_13874_mature	-2.69301	3.11084e-13	down	664	5110
chr7_13947_mature	1.69467	0.0124043	up	68	25
chr7_14387_mature@@ppa-miR-190	-1.41555	0.00421765	down	229	727
chr7_14464_mature@@bta-miR-2284z	-3.02196	1.03104e-06	down	9	87
chr7_14464_star@@bta-miR-2284y	-2.22287	0.00620688	down	9	50
chr7_14550_mature	1.87802	1.83335e-05	up	244	79
chr7_14657_mature	2.15795	0.00401502	up	45	12
chr8_15334_mature@@ppa-miR-1	1.99025	1.14709e-07	up	2387	715
chr8_15352_mature	-1.40503	0.00451931	down	310	977
chr8_15353_mature@@ggo-miR-378b	-1.21282	0.0466746	down	294	811
chr9_15839_mature	1.47345	0.0105069	up	133	57
chr9_16038_mature	1.97095	0.00416224	up	56	17
chr9_16057_mature@@ppa-miR-124a	2.62957	0.0105312	up	26	5
chr9_16758_mature	1.58291	0.00281946	up	146	58
chr9_16768_mature	1.31665	0.0271253	up	180	86
chrx_31520_mature	2.46081	5.66984e-11	up	606	131
chrx_31545_star@@bta-miR-2285f	-1.90581	1.99403e-05	down	74	330
chrx_31555_mature@@ppa-miR-223	-1.54595	0.0104047	down	40	139
chrx_31782_mature@@ssc-miR-452	-2.56395	1.50588e-11	down	188	1323
chrx_31782_star@@mmu-miR-452-3p	-2.18397	8.7548e-08	down	103	557
chrx_31881_mature@@eca-miR-542-3p	-2.41377	1.21099e-10	down	732	4642
chrx_31881_star@@eca-miR-542-5p	-1.37764	0.00644733	down	314	971
chrx_31886_mature@@eca-miR-450c	-1.9828	6.09194e-07	down	1324	6228
chrx_31886_star@@ssc-miR-450c-3p	-1.52354	0.00141192	down	140	479
chrx_31888_mature@@eca-miR-450c	-1.98543	5.74322e-07	down	1287	6065
chrx_31888_star@@mmu-miR-450b-3p	-2.4974	3.8902e-07	down	25	168
chrx_31894_mature@@ppa-miR-106a	-1.87669	0.00102892	down	27	118
chrx_31896_mature@@ppa-miR-18	-3.91886	0.0235519	down	1	18
chrx_31903_mature@@eca-miR-363	-3.11896	9.4369e-15	down	59	610
chrx_31987_mature	-1.90297	2.13286e-06	down	426	1896
chrx_32137_mature@@bta-miR-2285f	-1.41112	0.00864696	down	97	307
chrx_32137_star@@bta-miR-2285e	-3.77131	1.72196e-13	down	12	195
chrx_32166_mature@@bta-miR-2285n	-5.75805	0	down	148	9532
chrx_32166_star@@bta-miR-2284m	-3.29003	1.11022e-16	down	64	745
chrx_32250_mature	4.54874	9.35614e-10	up	59	3
chrx_32341_mature@@bta-miR-660	-1.34554	0.0158213	down	1523	4606
chrx_32344_star@@eca-miR-500	-1.55155	0.000589651	down	522	1821
chrx_32347_star	-2.63646	2.21679e-06	down	15	111
chrx_32353_mature@@eca-miR-532-5p	-1.60121	0.000441603	down	1816	6557
chrx_32353_star@@eca-miR-532-3p	-1.58723	0.000364337	down	290	1037
chrx_32568_mature@@ssc-miR-421-3p	-1.29643	0.0490635	down	65	190
chrx_32676_mature@@bta-miR-2285e	20	0.00028618	up	17	0
chrx_32699_mature@@bta-miR-2285n	-2.01197	0.0210076	down	10	48
chrx_32739_mature	3.71049	1.06928e-08	up	66	6
chrx_32765_mature@@bta-miR-2285f	-1.74894	0.000167405	down	78	312
chrx_32765_star@@bta-miR-2285n	-2.09471	0.00451646	down	12	61
chrx_32772_mature	2.41554	3.35442e-11	up	1058	236
eca-miR-95	1.53864	0.0206784	up	83	34
mmu-miR-6367	2.44371	0.0065444	up	32	7
oan-miR-145-5p	2.88333	0.00134046	up	31	5
oar-miR-1185-3p	-3.25144	0.0012603	down	3	34
oar-miR-1185-5p	-4.34388	0	down	24	580
oar-miR-1197-3p	-3.01197	4.30485e-07	down	10	96
oar-miR-127	-4.38152	0	down	2174	53927
oar-miR-134-5p	-2.4859	7.75083e-05	down	12	80
oar-miR-136	-4.61758	0	down	265	7742
oar-miR-154b-5p	-3.6596	0	down	51	767
oar-miR-299-3p	-2.59203	5.00988e-12	down	262	1880
oar-miR-299-5p	-4.13413	0	down	58	1212
oar-miR-323a-3p	-4.88849	9.99201e-15	down	4	141
oar-miR-323c	-4.79333	5.02261e-05	down	1	33
oar-miR-329a-3p	-4.22143	3.33067e-16	down	10	222
oar-miR-329b-3p	-3.67562	0	down	111	1688
oar-miR-369-3p	-3.93281	0	down	921	16739
oar-miR-369-5p	-3.91596	0	down	138	2479
oar-miR-376a-3p	-2.70313	0.0122948	down	4	31
oar-miR-376a-5p	-5.73218	0	down	23	1455
oar-miR-376b-3p	-2.27619	9.70387e-05	down	17	98
oar-miR-376b-5p	-3.50383	2.33381e-10	down	10	135
oar-miR-376c-3p	-2.63998	1.32061e-12	down	354	2626
oar-miR-376c-5p	-4.38121	1.73206e-12	down	5	124
oar-miR-376d	-1.67094	0.0290293	down	19	72
oar-miR-376e-3p	-2.30099	5.55356e-09	down	133	780
oar-miR-376e-5p	-3.58688	5.70393e-11	down	10	143
oar-miR-377-3p	-3.79125	0	down	21	346
oar-miR-377-5p	-2.45295	1.90681e-07	down	31	202
oar-miR-379-3p	-2.0136	5.54705e-07	down	185	889
oar-miR-379-5p	-2.68538	4.01679e-13	down	1456	11146
oar-miR-380-3p	-4.18798	0	down	217	4707
oar-miR-381-3p	-4.55455	0	down	2361	66028
oar-miR-381-5p	-3.98415	8.27304e-11	down	6	113
oar-miR-382-3p	-3.19519	1.90762e-11	down	20	218
oar-miR-382-5p	-4.15801	0	down	53	1126
oar-miR-3955-3p	-2.87822	0.00335998	down	4	35
oar-miR-3955-5p	-3.59694	4.79686e-11	down	10	144
oar-miR-3956-3p	-3.3339	5.55641e-05	down	4	48
oar-miR-3956-5p	-3.55629	8.4749e-05	down	3	42
oar-miR-3957-3p	-4.48771	0	down	10	267
oar-miR-3958-3p	-5.79313	0	down	213	14056
oar-miR-3959-3p	-1.29208	0.0464085	down	70	204
oar-miR-3959-5p	-3.39231	0	down	236	2949
oar-miR-409-3p	-2.31153	4.37262e-08	down	65	384
oar-miR-409-5p	-5.16972	0	down	411	17606
oar-miR-410-3p	-5.65794	0	down	125	7511
oar-miR-411a-3p	-1.59083	0.000467207	down	171	613
oar-miR-411a-5p	-3.36366	0	down	7765	95122
oar-miR-411b-3p	-1.56272	0.00286894	down	64	225
oar-miR-411b-5p	-5.07087	0	down	8	320
oar-miR-412-3p	-6.06484	0	down	6	478
oar-miR-412-5p	-20	0.000131522	down	0	24
oar-miR-431	-3.8364	0.0359462	down	1	17
oar-miR-432	-4.59582	0	down	45	1295
oar-miR-433-3p	-2.79624	2.28317e-07	down	15	124
oar-miR-485-5p	-3.4563	1.71019e-12	down	16	209
oar-miR-487a-5p	-20	6.21224e-09	down	0	49
oar-miR-487b-3p	-4.1043	0	down	209	4278
oar-miR-487b-5p	-3.65583	0.00112711	down	2	30
oar-miR-493-3p	-4.0055	0	down	149	2848
oar-miR-493-5p	-4.08209	0	down	96	1935
oar-miR-494-3p	-3.05824	0	down	861	8535
oar-miR-495-3p	-3.9505	0	down	213	3919
oar-miR-495-5p	-4.28292	4.86389e-13	down	6	139
oar-miR-496-3p	-4.71856	1.11022e-16	down	6	188
oar-miR-539-5p	-4.55629	0.000363372	down	1	28
oar-miR-541-5p	-4.4714	3.53051e-13	down	5	132
oar-miR-543-3p	-2.58904	5.81177e-10	down	56	401
oar-miR-544-5p	-3.09944	6.53144e-13	down	35	357
oar-miR-655-3p	-4.34019	0	down	372	8967
oar-miR-665-3p	-1.3556	0.0269075	down	66	201
oar-miR-758-3p	-3.80479	1.11022e-16	down	19	316
ptr-miR-182	-2.63646	5.04529e-05	down	10	74
ptr-miR-183	-2.7973	3.2523e-06	down	11	91
ptr-miR-196b	-20	5.53474e-10	down	0	56
ptr-miR-379	-4.02692	1.73195e-14	down	10	194
ptr-miR-451	1.38409	0.0106922	up	10808	4928
ptr-miR-92b	-1.54595	0.0104047	down	40	139
ptr-miR-96	-3.27732	4.69383e-10	down	13	150
ptr-miR-99b	-1.39477	0.0112797	down	2653	8302
sha-miR-126	-1.57491	0.0129717	down	33	117
ssc-miR-206	1.68716	0.0011285	up	138	51
