# Supplementary material for: Expression profiling and functional characterization of miR-192 throughout sheep skeletal muscle development
Source: Sci Rep. 2016 Jul 25;6:30281. doi: 10.1038/srep30281 (PMC4958965; doi:10.1038/srep30281)
Supplement: Supplementary Table S8 [file srep30281-s9.xls]

## Sheet: F110vsF90
AccID	Log2FC	FDR	Style	TargetGene	Description	BlastAccID	BlastSymbol	BlastDescription	Energy
chr11_17853_mature@@bta-miR-3432	-5.59877	0.0400063	down	NDUFA10	NADH dehydrogenase (ubiquinone) 1 alpha subcomplex, 10, 42kDa	NM_004544.3	NDUFA10	cDNA FLJ76144, highly similar to Homo sapiens NADH dehydrogenase (ubiquinone) 1 alpha subcomplex, 10, 42kDa (NDUFA10), mRNA	-28.8
chr12_19286_mature@@eca-miR-378	-5.99395	0.00902175	down	NLE1	notchless homolog 1 (Drosophila)	NM_018096.4	NLE1	cDNA FLJ58655, highly similar to Notchless homolog 1	-25.3
chr11_17853_mature@@bta-miR-3432	-5.59877	0.0400063	down	COL12A1	collagen, type XII, alpha 1	NM_080645.2	COL12A1	Collagen, type XII, alpha 1	-30.6
chr11_17853_mature@@bta-miR-3432	-5.59877	0.0400063	down	P2RX1	purinergic receptor P2X, ligand-gated ion channel, 1	NM_002558.3	P2RX1	P2X purinoceptor 1	-35.9
chr3_7335_mature	-6.61867	0.0239934	down	SPP2	Secreted phosphoprotein 24	NM_006944.2	SPP2	Secreted phosphoprotein 24	-19.2
chr11_17853_mature@@bta-miR-3432	-5.59877	0.0400063	down	NDUFA3	NADH dehydrogenase (ubiquinone) 1 alpha subcomplex, 3, 9kDa	NM_004542.3	NDUFA3	NADH dehydrogenase [ubiquinone] 1 alpha subcomplex subunit 3	-29.2
chr11_17853_mature@@bta-miR-3432	-5.59877	0.0400063	down	CAT-1	Cationic amino acid transporter-1	NM_003045.4	SLC7A1	cDNA, FLJ93255, highly similar to Homo sapiens solute carrier family 7 (cationic amino acidtransporter, y+ system), member 1 (SLC7A1), mRNA	-28.8
chr11_17853_mature@@bta-miR-3432	-5.59877	0.0400063	down	LOC101105864	pepsin A-like	NM_014224.2	PGA5	Pepsinogen 5, group I (Pepsinogen A)	-32.8
chr11_17853_mature@@bta-miR-3432	-5.59877	0.0400063	down	CDK6	Cyclin-dependent kinase 6	NM_001259.6	CDK6	cDNA, FLJ94044, Homo sapiens cyclin-dependent kinase 6 (CDK6), mRNA	-32.5
mmu-miR-1928	-6.27684	0.00622172	down	ZNF512B	zinc finger protein 512B	NM_020713.2	ZNF512B	Zinc finger protein 512B	-23
chrx_32710_mature@@bta-miR-3432	-8.28682	0.000637074	down	AJUBA	ajuba LIM protein	NM_198086	AJUBA	LIM domain-containing protein ajuba	-36.2
chr11_17853_mature@@bta-miR-3432	-5.59877	0.0400063	down	KRT7	keratin 7	NM_005556.3	KRT7	cDNA FLJ46620 fis, clone TLUNG2000654, highly similar to Keratin, type II cytoskeletal 7	-29.7
chr11_17853_mature@@bta-miR-3432	-5.59877	0.0400063	down	SNAPC2	small nuclear RNA activating complex, polypeptide 2, 45kDa	NR_030717.1	SNAPC2	snRNA-activating protein complex subunit 2	-35.4
chr12_19286_mature@@eca-miR-378	-5.99395	0.00902175	down	RPS26	40S ribosomal protein S26	NM_001029.3	RPS26	Similar to 40S ribosomal protein S26	-24.4
chr11_17853_mature@@bta-miR-3432	-5.59877	0.0400063	down	GADL1	glutamate decarboxylase-like 1	NM_207359.2	GADL1	Glutamate decarboxylase-like protein 1	-28.1
chrx_32710_mature@@bta-miR-3432	-8.28682	0.000637074	down	GADL1	glutamate decarboxylase-like 1	NM_207359.2	GADL1	Glutamate decarboxylase-like protein 1	-24.4
chr4_10264_mature	-20	0.00841738	down	RS1	retinoschisin 1	NM_000330.3	RS1	Retinoschisin	-26.6
chr4_10264_mature	-20	0.00841738	down	GPR107	G protein-coupled receptor 107	NM_020960.4	GPR107	cDNA FLJ75421, highly similar to Homo sapiens lung seven transmembrane receptor 1 (LUSTR1) mRNA	-25.2
mmu-miR-1928	-6.27684	0.00622172	down	TIMD4	T-cell immunoglobulin and mucin domain containing 4	NM_138379.2	TIMD4	T-cell immunoglobulin and mucin domain-containing protein 4	-27.7
chr10_17205_mature	-8.48954	0.000403689	down	DOCK6	dedicator of cytokinesis 6	NM_020812.3	DOCK6	cDNA FLJ50166, highly similar to Dedicator of cytokinesis protein 6	-23.1
chr3_7335_mature	-6.61867	0.0239934	down	CYP24	25-hydroxyvitamin D3-24-hydroxylase	NM_001128915.1	CYP24A1	1,25-dihydroxyvitamin D(3) 24-hydroxylase, mitochondrial	-23.8
chr11_17853_mature@@bta-miR-3432	-5.59877	0.0400063	down	LOC101109035	5-hydroxyisourate hydrolase-like	NM_000371.3	TTR	Transthyretin	-33.2
chr12_19286_mature@@eca-miR-378	-5.99395	0.00902175	down	LOC101102973	C-type lectin domain family 2 member D11-like	NR_036693.2	CLEC2D	C-type lectin domain family 2 member D	-22.5
chr11_17853_mature@@bta-miR-3432	-5.59877	0.0400063	down	CXCR2	chemokine (C-X-C motif) receptor 2	NM_001557.3	CXCR2	C-X-C chemokine receptor type 2	-29
chr4_10264_mature	-20	0.00841738	down	OGFOD2	2-oxoglutarate and iron-dependent oxygenase domain containing 2	NM_024623.1	OGFOD2	cDNA FLJ38162 fis, clone DFNES2003081	-25.6
mmu-miR-1928	-6.27684	0.00622172	down	OGFOD2	2-oxoglutarate and iron-dependent oxygenase domain containing 2	NM_024623.1	OGFOD2	cDNA FLJ38162 fis, clone DFNES2003081	-24.3
chr3_7335_mature	-6.61867	0.0239934	down	IGSF21	immunoglobin superfamily, member 21	NM_032880.4	IGSF21	Immunoglobulin superfamily member 21	-23.3
chr11_17853_mature@@bta-miR-3432	-5.59877	0.0400063	down	LOC101119864	peptidyl-prolyl cis-trans isomerase FKBP2-like	NM_057092.2	FKBP2	Peptidyl-prolyl cis-trans isomerase FKBP2	-29.6
mmu-miR-1928	-6.27684	0.00622172	down	DLG5	discs, large homolog 5 (Drosophila)	NM_004747.3	DLG5	Disks large homolog 5	-24.1
chrx_32710_mature@@bta-miR-3432	-8.28682	0.000637074	down	DLG5	discs, large homolog 5 (Drosophila)	NM_004747.3	DLG5	Disks large homolog 5	-26.4
chr11_17853_mature@@bta-miR-3432	-5.59877	0.0400063	down	FAH	fumarylacetoacetate hydrolase (fumarylacetoacetase)	NM_000137.2	FAH	cDNA FLJ51912, highly similar to Fumarylacetoacetase (EC 3.7.1.2)	-34.5
chr4_10264_mature	-20	0.00841738	down	ZBED4	zinc finger, BED-type containing 4	NM_014838.2	ZBED4	Zinc finger BED domain-containing protein 4	-25.6
chr11_17853_mature@@bta-miR-3432	-5.59877	0.0400063	down	LOC101107984	uncharacterized LOC101107984				-35.2
chr11_17853_mature@@bta-miR-3432	-5.59877	0.0400063	down	PRKCA	protein kinase C, alpha	NM_002737.2	PRKCA	Protein kinase C, alpha	-30.3
chr11_17853_mature@@bta-miR-3432	-5.59877	0.0400063	down	LOC101108414	uncharacterized LOC101108414				-35.2
chr11_17853_mature@@bta-miR-3432	-5.59877	0.0400063	down	CA11	Carbonic anhydrase-related protein 11	NM_001217.3	CA11	Carbonic anhydrase-related protein 11	-31.3
chr16_23234_mature	-6.87179	0.0141571	down	LOC101102393	40S ribosomal protein S29-like	NM_001032.4	RPS29	40S ribosomal protein S29	-23.6
chr1_1326_mature	-20	1.1383e-05	down	MAB21L2	mab-21-like 2 (C. elegans)	NM_006439.4	MAB21L2	Protein mab-21-like 2	-24.2
