# Supplementary material for: Expression profiling and functional characterization of miR-192 throughout sheep skeletal muscle development
Source: Sci Rep. 2016 Jul 25;6:30281. doi: 10.1038/srep30281 (PMC4958965; doi:10.1038/srep30281)
Supplement: Supplementary Table S9 [file srep30281-s10.xls]

## Sheet: L40vsF90
AccID	Log2FC	FDR	Style	TargetGene	Description	BlastAccID	BlastSymbol	BlastDescription	Energy
chr14_21446_mature@@bta-miR-2284y	-4.79141	0.0210605	down	CXCR7	chemokine (C-X-C motif) receptor 7	NM_020311.2	ACKR3	Atypical chemokine receptor 3	-23.9
chr14_21446_mature@@bta-miR-2284y	-4.79141	0.0210605	down	C2H9orf24	chromosome 2 open reading frame, human C9orf24	NM_147169.2	C9orf24	Spermatid-specific manchette-related protein 1	-26.7
chr4_9864_mature@@sha-miR-129	-5.89575	0.0025708	down	ITLN	intelectin	NM_080878.2	ITLN2	Intelectin-2	-29.9
chr4_9864_mature@@sha-miR-129	-5.89575	0.0025708	down	VPS8	vacuolar protein sorting 8 homolog (S. cerevisiae)	NM_015303.3	VPS8	Vacuolar protein sorting-associated protein 8 homolog	-29.2
chr4_9864_mature@@sha-miR-129	-5.89575	0.0025708	down	EIF4GI	eIF4GI protein	NM_198244.2	EIF4G1	EIF4G1 protein	-31.6
chr4_9864_mature@@sha-miR-129	-5.89575	0.0025708	down	C2H9orf24	chromosome 2 open reading frame, human C9orf24	NM_147169.2	C9orf24	Spermatid-specific manchette-related protein 1	-27.8
chr4_9864_mature@@sha-miR-129	-5.89575	0.0025708	down	GTF3C5	general transcription factor IIIC, polypeptide 5, 63kDa	NM_012087.3	GTF3C5	General transcription factor 3C polypeptide 5	-31.1
chr4_9864_mature@@sha-miR-129	-5.89575	0.0025708	down	FAM125B	family with sequence similarity 125, member B	NM_033446.2	MVB12B	Multivesicular body subunit 12B	-26.2
chr4_9864_mature@@sha-miR-129	-5.89575	0.0025708	down	CACNG2	calcium channel, voltage-dependent, gamma subunit 2	NM_006078.3	CACNG2	Voltage-dependent calcium channel gamma-2 subunit	-30.3
chr4_9864_mature@@sha-miR-129	-5.89575	0.0025708	down	ZBED4	zinc finger, BED-type containing 4	NM_014838.2	ZBED4	Zinc finger BED domain-containing protein 4	-31.5
chr4_9864_mature@@sha-miR-129	-5.89575	0.0025708	down	INHBA	Inhibin beta A chain	NM_002192.2	INHBA	Inhibin, beta A (Activin A, activin AB alpha polypeptide), isoform CRA_a	-25.7
chr4_9864_mature@@sha-miR-129	-5.89575	0.0025708	down	DIRAS1	DIRAS family, GTP-binding RAS-like 1	NM_145173.3	DIRAS1	GTP-binding protein Di-Ras1	-25.1
chr4_9864_mature@@sha-miR-129	-5.89575	0.0025708	down	COL12A1	collagen, type XII, alpha 1	NM_080645.2	COL12A1	Collagen, type XII, alpha 1	-31.5
chr4_9864_mature@@sha-miR-129	-5.89575	0.0025708	down	COMMD5	COMM domain containing 5	NM_014066.3	COMMD5	COMM domain-containing protein 5	-25.7
chr4_9864_mature@@sha-miR-129	-5.89575	0.0025708	down	MAP2K3	mitogen-activated protein kinase kinase 3	NM_145110.1	MAP2K3	Mitogen activated protein kinase kinase 3	-23.4
chr4_9864_mature@@sha-miR-129	-5.89575	0.0025708	down	AARSD1	alanyl-tRNA synthetase domain containing 1	NM_001261434.1	AARSD1	Alanyl-tRNA-editing protein Aarsd1	-32.6
chr4_9864_mature@@sha-miR-129	-5.89575	0.0025708	down	PANK4	pantothenate kinase 4	NM_018216.1	PANK4	cDNA FLJ56439, highly similar to Pantothenate kinase 4 (EC 2.7.1.33)	-23.9
chr4_9864_mature@@sha-miR-129	-5.89575	0.0025708	down	MMP23B	matrix metallopeptidase 23B	NM_006983.1	MMP23B	Matrix metalloproteinase-23, soluble form	-26.4
chr4_9864_mature@@sha-miR-129	-5.89575	0.0025708	down	CTRC	chymotrypsin C (caldecrin)	NM_007272.2	CTRC	Chymotrypsin-C	-29.6
chr4_9864_mature@@sha-miR-129	-5.89575	0.0025708	down	ZBTB45	zinc finger and BTB domain containing 45	NM_032792.2	ZBTB45	Putative uncharacterized protein DKFZp547H249	-24.6
chr4_9864_mature@@sha-miR-129	-5.89575	0.0025708	down	SNX33	sorting nexin 33	NM_153271.1	SNX33	Sorting nexin-33	-25
chr4_9864_mature@@sha-miR-129	-5.89575	0.0025708	down	I-MF	inhibitor of MyoD family-form a	NM_005586.3	MDFI	MyoD family inhibitor	-27.1
chr4_9864_mature@@sha-miR-129	-5.89575	0.0025708	down	VEGFA	Vascular endothelial growth factor A	NM_003376.5	VEGFA	Vascular endothelial growth factor A	-23.8
chr4_9864_mature@@sha-miR-129	-5.89575	0.0025708	down	PC	Pyruvate carboxylase	NM_022172.2	PC	cDNA FLJ60715, highly similar to Pyruvate carboxylase, mitochondrial (EC 6.4.1.1)	-23.4
chr4_9864_mature@@sha-miR-129	-5.89575	0.0025708	down	UBTD1	ubiquitin domain containing 1	NM_024954.3	UBTD1	ubiquitin domain containing 1	-29.7
chr4_9864_mature@@sha-miR-129	-5.89575	0.0025708	down	CALY	calcyon neuron-specific vesicular protein	NM_015722.3	CALY	Neuron-specific vesicular protein calcyon	-25.3
chr4_9864_mature@@sha-miR-129	-5.89575	0.0025708	down	SST5	Somatostatin receptor subtype 5	NM_001172573.1	SSTR5	Somatostatin receptor subtype 5B	-27
chr4_9864_mature@@sha-miR-129	-5.89575	0.0025708	down	HAGH	hydroxyacylglutathione hydrolase	NM_005326.4	HAGH	cDNA FLJ50821, highly similar to Homo sapiens hydroxyacylglutathione hydrolase (HAGH), transcript variant 1, mRNA	-32
chr4_9864_mature@@sha-miR-129	-5.89575	0.0025708	down	BOLA2B	bolA homolog 2B (E. coli)	NM_001031833.1	BOLA2	bolA family member 2	-25.3
chr4_9864_mature@@sha-miR-129	-5.89575	0.0025708	down	LOC101112446	bicaudal D-related protein 1-like	NM_207311.2	CCDC64	Bicaudal D-related protein 1	-26.9
chr4_9864_mature@@sha-miR-129	-5.89575	0.0025708	down	ZNHIT1	zinc finger, HIT-type containing 1	NM_006349.2	ZNHIT1	Zinc finger HIT domain-containing protein 1	-31.3
chr4_9864_mature@@sha-miR-129	-5.89575	0.0025708	down	MUC12	mucin 12, cell surface associated	NM_001164462.1	MUC12	Mucin-12	-33
chr4_9864_mature@@sha-miR-129	-5.89575	0.0025708	down	BCORL1	BCL6 corepressor-like 1	NM_021946.4	BCORL1	BCL-6 corepressor-like protein 1	-34.6
chr1_2587_mature@@bta-miR-6529	-8.35111	6.90132e-07	down	PALM2	paralemmin 2	NM_053016.5	PALM2	Paralemmin-2	-27.4
chr1_2587_mature@@bta-miR-6529	-8.35111	6.90132e-07	down	LCN2	lipocalin 2	NM_005564.3	LCN2	Neutrophil gelatinase-associated lipocalin	-29.5
chr1_2587_mature@@bta-miR-6529	-8.35111	6.90132e-07	down	IL25	Interleukin 25	NM_172314.1	IL25	Interleukin-25	-26.1
chr1_2587_mature@@bta-miR-6529	-8.35111	6.90132e-07	down	K38	Keratin 38	NM_003770.4	KRT37	Keratin, type I cuticular Ha7	-34.6
chr1_2587_mature@@bta-miR-6529	-8.35111	6.90132e-07	down	SMOX	spermine oxidase	NM_175842.2	SMOX	cDNA FLJ54592, highly similar to Spermine oxidase (EC 1.5.3.-)	-34.8
chr1_2587_mature@@bta-miR-6529	-8.35111	6.90132e-07	down	DET1	de-etiolated homolog 1 (Arabidopsis)	NR_026645.1	DET1	DET1 homolog	-25.2
chr1_2587_mature@@bta-miR-6529	-8.35111	6.90132e-07	down	LOC101108797	hemoglobin subunit alpha-1/2-like	NM_000558.3	HBA1	Hemoglobin alpha-1 globin chain variant	-30.5
chr19_25862_mature@@bta-miR-3432	-5.29956	0.00494784	down	C1H1orf194	chromosome 1 open reading frame, human C1orf194	NM_001122961.1	C1orf194	chromosome 1 open reading frame 194	-29
chr19_25862_mature@@bta-miR-3432	-5.29956	0.00494784	down	YBEY	ybeY metallopeptidase (putative)	NM_058181.1	YBEY	Putative ribonuclease	-32.7
chr19_25862_mature@@bta-miR-3432	-5.29956	0.00494784	down	LIMS2	LIM and senescent cell antigen-like domains 2	NM_017980.4	LIMS2	LIMS2 protein	-27.1
chr19_25862_mature@@bta-miR-3432	-5.29956	0.00494784	down	SH3GLB2	SH3-domain GRB2-like endophilin B2	NM_020145.3	SH3GLB2	Endophilin-B2	-34.7
chr19_25862_mature@@bta-miR-3432	-5.29956	0.00494784	down	GKN2	gastrokine 2	NM_182536.2	GKN2	Gastrokine-2	-31.4
chr19_25862_mature@@bta-miR-3432	-5.29956	0.00494784	down	TSGA13	testis specific, 13	NM_052933.2	TSGA13	testis specific, 13	-31
chr19_25862_mature@@bta-miR-3432	-5.29956	0.00494784	down	HAUS8	HAUS augmin-like complex, subunit 8	NM_033417.1	HAUS8	HAUS augmin-like complex subunit 8	-30.2
chr19_25862_mature@@bta-miR-3432	-5.29956	0.00494784	down	C5H19orf44	chromosome 5 open reading frame, human C19orf44	NM_032207	C19orf44	chromosome 19 open reading frame 44	-33
chr19_25862_mature@@bta-miR-3432	-5.29956	0.00494784	down	LOC101119041	cytochrome P450 4F22-like	NM_173483.3	CYP4F22	Cytochrome P450 4F22	-30.6
chr19_25862_mature@@bta-miR-3432	-5.29956	0.00494784	down	REEP2	receptor accessory protein 2	NR_073449.1	REEP2	Receptor expression-enhancing protein 2	-30.7
chr19_25862_mature@@bta-miR-3432	-5.29956	0.00494784	down	GRHL2	grainyhead-like 2 (Drosophila)	NM_024915.3	GRHL2	Grainyhead-like protein 2 homolog	-32.3
chr19_25862_mature@@bta-miR-3432	-5.29956	0.00494784	down	CAT-1	Cationic amino acid transporter-1	NM_003045.4	SLC7A1	cDNA, FLJ93255, highly similar to Homo sapiens solute carrier family 7 (cationic amino acidtransporter, y+ system), member 1 (SLC7A1), mRNA	-30.3
chr19_25862_mature@@bta-miR-3432	-5.29956	0.00494784	down	PSMD11	proteasome (prosome, macropain) 26S subunit, non-ATPase, 11	NM_002815.3	PSMD11	cDNA FLJ58882, highly similar to 26S proteasome non-ATPase regulatory subunit 11	-35.7
chr19_25862_mature@@bta-miR-3432	-5.29956	0.00494784	down	CPNE1	copine I	NR_037188.1	CPNE1	cDNA FLJ90464 fis, clone NT2RP3002281, highly similar to RNA-binding protein 12	-36.4
chr19_25862_mature@@bta-miR-3432	-5.29956	0.00494784	down	LOC101112253	uncharacterized LOC101112253	NM_000041.2	APOE	MRNA for apolipoprotein E (apo E)	-32.1
chr19_25862_mature@@bta-miR-3432	-5.29956	0.00494784	down	CRYBB3	crystallin, beta B3	NM_004076.4	CRYBB3	Beta-crystallin B3	-29.2
chr19_25862_mature@@bta-miR-3432	-5.29956	0.00494784	down	GADL1	glutamate decarboxylase-like 1	NM_207359.2	GADL1	Glutamate decarboxylase-like protein 1	-26.4
chr19_25862_mature@@bta-miR-3432	-5.29956	0.00494784	down	XPC	xeroderma pigmentosum, complementation group C	NR_027299.1	XPC	cDNA FLJ76216, highly similar to Homo sapiens xeroderma pigmentosum, complementation group C (XPC), mRNA	-31.1
chr19_25862_mature@@bta-miR-3432	-5.29956	0.00494784	down	HEPACAM	hepatic and glial cell adhesion molecule	NM_152722.4	HEPACAM	Hepatocyte cell adhesion molecule	-28.3
chr19_25862_mature@@bta-miR-3432	-5.29956	0.00494784	down	LOC101115663	ATP-sensitive inward rectifier potassium channel 1-like	NM_153767.3	KCNJ1	cDNA FLJ76032, highly similar to Homo sapiens potassium inwardly-rectifying channel, subfamily J, member 1 (KCNJ1), transcript variant rom-k1, mRNA	-33.7
chr19_25862_mature@@bta-miR-3432	-5.29956	0.00494784	down	PIDD	p53-induced death domain protein	NM_145887.3	PIDD	p53-induced protein with a death domain	-29.4
chr19_25862_mature@@bta-miR-3432	-5.29956	0.00494784	down	CALY	calcyon neuron-specific vesicular protein	NM_015722.3	CALY	Neuron-specific vesicular protein calcyon	-25.4
chr19_25862_mature@@bta-miR-3432	-5.29956	0.00494784	down	ZNF598	zinc finger protein 598	NM_178167.3	ZNF598	Zinc finger protein 598	-29.3
chr19_25862_mature@@bta-miR-3432	-5.29956	0.00494784	down	FLYWCH2	FLYWCH family member 2	NM_138439.2	FLYWCH2	FLYWCH family member 2	-27.3
chr19_25862_mature@@bta-miR-3432	-5.29956	0.00494784	down	HELT	helt bHLH transcription factor	NM_001029887.1	HELT	Hairy and enhancer of split-related protein HELT	-25.7
chr22_28470_mature@@ppa-miR-107	-8.59049	5.8543e-07	down	DMAP1	DNA methyltransferase 1 associated protein 1	NM_019100.4	DMAP1	cDNA FLJ59851, highly similar to DNA methyltransferase 1-associated protein 1	-28.2
chr22_28470_mature@@ppa-miR-107	-8.59049	5.8543e-07	down	LOC101102526	keratin-associated protein 10-8-like	NM_198689.2	KRTAP10-7	Keratin-associated protein 10-7	-28.9
chr22_28470_mature@@ppa-miR-107	-8.59049	5.8543e-07	down	LOC101109421	aflatoxin B1 aldehyde reductase member 4-like	NM_012067.2	AKR7A3	Aflatoxin B1 aldehyde reductase member 3	-29.7
chr22_28470_mature@@ppa-miR-107	-8.59049	5.8543e-07	down	TMED1	transmembrane emp24 protein transport domain containing 1	NR_104015.1	TMED1	Transmembrane emp24 domain-containing protein 1	-38.3
chr22_28470_mature@@ppa-miR-107	-8.59049	5.8543e-07	down	LONP1	lon peptidase 1, mitochondrial	NR_076392.1	LONP1	LONP1 protein	-32.3
chr22_28470_mature@@ppa-miR-107	-8.59049	5.8543e-07	down	CDKL2	cyclin-dependent kinase-like 2 (CDC2-related kinase)	NM_003948.3	CDKL2	cDNA FLJ56980, highly similar to Cyclin-dependent kinase-like 2 (EC 2.7.11.22)	-28.5
chr22_28470_mature@@ppa-miR-107	-8.59049	5.8543e-07	down	TMC6	transmembrane channel-like 6	NM_007267.6	TMC6	cDNA FLJ55825, highly similar to Transmembrane channel-like protein 6	-32.3
chr22_28470_mature@@ppa-miR-107	-8.59049	5.8543e-07	down	PANK4	pantothenate kinase 4	NM_018216.1	PANK4	cDNA FLJ56439, highly similar to Pantothenate kinase 4 (EC 2.7.1.33)	-25.2
chr22_28470_mature@@ppa-miR-107	-8.59049	5.8543e-07	down	PIEZO1	piezo-type mechanosensitive ion channel component 1	NM_001142864.2	PIEZO1	Piezo-type mechanosensitive ion channel component 1	-31.1
chr22_28470_mature@@ppa-miR-107	-8.59049	5.8543e-07	down	ATP7A	ATPase, Cu++ transporting, alpha polypeptide	NR_104109.1	ATP7A	cDNA FLJ58125, highly similar to Copper-transporting ATPase 1 (EC 3.6.3.4)	-27.3
chr4_10264_mature	-8.49185	5.2662e-05	down	GPR107	G protein-coupled receptor 107	NM_020960.4	GPR107	cDNA FLJ75421, highly similar to Homo sapiens lung seven transmembrane receptor 1 (LUSTR1) mRNA	-25.2
chr4_10264_mature	-8.49185	5.2662e-05	down	ZBED4	zinc finger, BED-type containing 4	NM_014838.2	ZBED4	Zinc finger BED domain-containing protein 4	-25.6
chr4_10264_mature	-8.49185	5.2662e-05	down	OGFOD2	2-oxoglutarate and iron-dependent oxygenase domain containing 2	NM_024623.1	OGFOD2	cDNA FLJ38162 fis, clone DFNES2003081	-25.6
chr4_10264_mature	-8.49185	5.2662e-05	down	RS1	retinoschisin 1	NM_000330.3	RS1	Retinoschisin	-26.6
chr3_8617_mature	-4.63941	0.0410984	down	LOC443265	Tie-1 receptor	NM_005424.4	TIE1	cDNA FLJ52321, highly similar to Tyrosine-protein kinase receptor Tie-1 (EC 2.7.10.1)	-33.2
chr3_8617_mature	-4.63941	0.0410984	down	JUNB	Jun-B proto-oncogene				-35.7
chr3_8617_mature	-4.63941	0.0410984	down	GNG7	guanine nucleotide binding protein (G protein), gamma 7	NM_052847.2	GNG7	Guanine nucleotide-binding protein subunit gamma	-29.2
chr3_8617_mature	-4.63941	0.0410984	down	UCHL1	ubiquitin carboxyl-terminal esterase L1 (ubiquitin thiolesterase)	NM_004181.4	UCHL1	cDNA FLJ30017 fis, clone 3NB692000484, highly similar to Ubiquitin carboxyl-terminal hydrolase isozymeL1 (EC 3.4.19.12)	-35.9
chr3_8617_mature	-4.63941	0.0410984	down	RPLP1	ribosomal protein, large, P1	NM_213725.1	RPLP1	60S acidic ribosomal protein P1	-30.5
chr3_8617_mature	-4.63941	0.0410984	down	TRPV2	transient receptor potential cation channel, subfamily V, member 2	NM_016113.4	TRPV2	cDNA FLJ11034 fis, clone PLACE1004258, highly similar to Transient receptor potential cation channel subfamily V member 2	-29.2
chr3_8617_mature	-4.63941	0.0410984	down	LOC101122872	centrosomal protein KIAA1731-like	NM_001243541.1	LOC100653515	Protein LOC100653515	-28.7
chr3_8617_mature	-4.63941	0.0410984	down	EXOC7	exocyst complex component 7	NR_028133.1	EXOC7	cDNA FLJ58532, highly similar to Exocyst complex component 7	-33.8
chr3_8617_mature	-4.63941	0.0410984	down	PANK4	pantothenate kinase 4	NM_018216.1	PANK4	cDNA FLJ56439, highly similar to Pantothenate kinase 4 (EC 2.7.1.33)	-28.4
chr3_8617_mature	-4.63941	0.0410984	down	LOC101102925	uncharacterized LOC101102925	NM_015711.3	GLTSCR1	Glioma tumor suppressor candidate region gene 1 protein	-30.6
chr3_8617_mature	-4.63941	0.0410984	down	HMGA1	high mobility group AT-hook 1	NM_145905.2	HMGA1	cDNA FLJ54188, moderately similar to High mobility group protein HMG-I/HMG-Y	-30.5
chr13_20648_mature	-5.55695	0.00583955	down	ZNF697	zinc finger protein 697	NM_001080470.1	ZNF697	Zinc finger protein 697	-24.9
chr13_20648_mature	-5.55695	0.00583955	down	LOC101109421	aflatoxin B1 aldehyde reductase member 4-like	NM_012067.2	AKR7A3	Aflatoxin B1 aldehyde reductase member 3	-30.2
chr13_20648_mature	-5.55695	0.00583955	down	TPGS1	tubulin polyglutamylase complex subunit 1	NM_033513.2	TPGS1	Tubulin polyglutamylase complex subunit 1	-32.9
chr13_20648_mature	-5.55695	0.00583955	down	AJUBA	ajuba LIM protein	NM_198086	AJUBA	LIM domain-containing protein ajuba	-36.1
chr13_20648_mature	-5.55695	0.00583955	down	PRELP	proline/arginine-rich end leucine-rich repeat protein	NM_201348.1	PRELP	Prolargin	-33.3
chr13_20648_mature	-5.55695	0.00583955	down	MAD2L2	MAD2 mitotic arrest deficient-like 2 (yeast)	NM_006341.3	MAD2L2	Mitotic spindle assembly checkpoint protein MAD2B	-29.8
chr13_20648_mature	-5.55695	0.00583955	down	SCN2B	sodium channel, voltage-gated, type II, beta subunit	NM_004588.4	SCN2B	Sodium channel subunit beta-2	-24.3
chr13_20648_mature	-5.55695	0.00583955	down	ABCB9	ATP-binding cassette, sub-family B (MDR/TAP), member 9	NM_203445.1	ABCB9	cDNA FLJ14718 fis, clone NT2RP3001453, highly similar to Homo sapiens ATP-binding cassette, sub-family B (MDR/TAP), member 9 (ABCB9), transcript variant 2, mRNA	-25.7
chr13_20648_mature	-5.55695	0.00583955	down	C18H14orf142	chromosome 18 open reading frame, human C14orf142	NM_032490.4	C14orf142	chromosome 14 open reading frame 142	-38.8
chr13_20648_mature	-5.55695	0.00583955	down	UBA7	ubiquitin-like modifier activating enzyme 7	NM_003335.2	UBA7	Ubiquitin-like modifier-activating enzyme 7	-30.3
chr13_20648_mature	-5.55695	0.00583955	down	LOC101116099	HLA class II histocompatibility antigen, DM alpha chain-like	NM_006120.3	HLA-DMA	HLA class II histocompatibility antigen, DM alpha chain	-33.1
chr14_21964_mature@@ggo-miR-330	-6.79502	6.37573e-05	down	TDRKH	tudor and KH domain containing	NM_006862.3	TDRKH	cDNA FLJ31840 fis, clone NT2RP7000109, highly similar to Tudor and KH domain-containing protein	-28.2
chr14_21964_mature@@ggo-miR-330	-6.79502	6.37573e-05	down	NOTCH1	notch 1	NM_017617.3	NOTCH1	NOTCH1 variant	-32.8
chr14_21964_mature@@ggo-miR-330	-6.79502	6.37573e-05	down	LOC101110922	cytochrome P450 26B1-like	NM_019885.3	CYP26B1	Cytochrome P450 26B1	-34
chr14_21964_mature@@ggo-miR-330	-6.79502	6.37573e-05	down	FER1L6	fer-1-like 6 (C. elegans)	NM_001039112.2	FER1L6	Fer-1-like protein 6	-31.9
chr14_21964_mature@@ggo-miR-330	-6.79502	6.37573e-05	down	ZAR1L	zygote arrest 1-like	NM_001136571.1	ZAR1L	zygote arrest 1-like	-32
chr14_21964_mature@@ggo-miR-330	-6.79502	6.37573e-05	down	SDF2	stromal cell-derived factor 2	NR_045585.1	SDF2	Stromal cell-derived factor 2	-37.1
chr14_21964_mature@@ggo-miR-330	-6.79502	6.37573e-05	down	DPH1	DPH1 homolog (S. cerevisiae)	NM_001383.3	DPH1	Diphthamide biosynthesis protein 1	-30.7
chr14_21964_mature@@ggo-miR-330	-6.79502	6.37573e-05	down	SSTR2	Somatostatin type 2 receptor	NM_001050.2	SSTR2	Somatostatin receptor type 2	-36
chr14_21964_mature@@ggo-miR-330	-6.79502	6.37573e-05	down	C12H1orf114	chromosome 12 open reading frame, human C1orf114	NM_021179.1	CCDC181	Coiled-coil domain-containing protein 181	-31.6
chr14_21964_mature@@ggo-miR-330	-6.79502	6.37573e-05	down	HEPH	hephaestin	NM_138737.4	HEPH	cDNA FLJ61228, highly similar to Hephaestin (EC 1.-.-.-)	-32.2
oar-miR-409-3p	-7.34472	2.57018e-05	down	GLI4	GLI family zinc finger 4	NM_138465.3	GLI4	Zinc finger protein GLI4	-29
oar-miR-409-3p	-7.34472	2.57018e-05	down	IER5	immediate early response 5				-36
oar-miR-409-3p	-7.34472	2.57018e-05	down	C21H11orf10	chromosome 21 open reading frame, human C11orf10	NM_014206.3	TMEM258	Transmembrane protein 258	-34
chr2_3549_mature@@bta-miR-2284aa-4	-6.19741	0.00119636	down	VPS8	vacuolar protein sorting 8 homolog (S. cerevisiae)	NM_015303.3	VPS8	Vacuolar protein sorting-associated protein 8 homolog	-25.4
chr2_3549_mature@@bta-miR-2284aa-4	-6.19741	0.00119636	down	SLC25A2	solute carrier family 25 (mitochondrial carrier; ornithine transporter) member 2	NM_031947.2	SLC25A2	Mitochondrial ornithine transporter 2	-25
chr2_3549_mature@@bta-miR-2284aa-4	-6.19741	0.00119636	down	IYD	iodotyrosine deiodinase	NM_203395.2	IYD	Iodotyrosine dehalogenase 1 isoform G	-24.6
chr2_3549_mature@@bta-miR-2284aa-4	-6.19741	0.00119636	down	ETV2	ets variant 2	NM_014209.2	ETV2	ETS translocation variant 2	-22.8
chr2_3549_mature@@bta-miR-2284aa-4	-6.19741	0.00119636	down	SLC25A22	solute carrier family 25 (mitochondrial carrier: glutamate), member 22	NM_024698.5	SLC25A22	Mitochondrial glutamate carrier 1	-21.3
mmu-miR-206-3p	-6.61126	0.000106133	down	MTUS2	microtubule associated tumor suppressor candidate 2	NM_015233.5	MTUS2	Microtubule-associated tumor suppressor candidate 2	-28
chr23_29205_mature@@bta-miR-3432	-6.59877	0.000241282	down	S100A8	S100 calcium binding protein A8	NM_002964.4	S100A8	Protein S100-A8	-29.9
chr23_29205_mature@@bta-miR-3432	-6.59877	0.000241282	down	RRNAD1	ribosomal RNA adenine dimethylase domain containing 1	NM_015997.3	RRNAD1	Protein RRNAD1	-33.1
chr23_29205_mature@@bta-miR-3432	-6.59877	0.000241282	down	RAPGEF1	Rap guanine nucleotide exchange factor (GEF) 1	NM_198679.1	RAPGEF1	Truncated guanine nucleotide-releasing factor 2	-30.4
chr23_29205_mature@@bta-miR-3432	-6.59877	0.000241282	down	LOC101118186	uncharacterized LOC101118186	NM_016270.2	KLF2	Similar to Kruppel-like factor 2 (Lung)	-29.3
chr23_29205_mature@@bta-miR-3432	-6.59877	0.000241282	down	REEP2	receptor accessory protein 2	NR_073449.1	REEP2	Receptor expression-enhancing protein 2	-27.2
chr23_29205_mature@@bta-miR-3432	-6.59877	0.000241282	down	AJUBA	ajuba LIM protein	NM_198086	AJUBA	LIM domain-containing protein ajuba	-38.4
chr23_29205_mature@@bta-miR-3432	-6.59877	0.000241282	down	TCTE3	t-complex-associated-testis-expressed 3	NM_174910.1	TCTE3	Tctex1 domain-containing protein 3	-27.5
chr23_29205_mature@@bta-miR-3432	-6.59877	0.000241282	down	EEF1D	Elongation factor 1-delta	NM_032378.4	EEF1D	cDNA, FLJ95068, highly similar to Homo sapiens eukaryotic translation elongation factor 1 delta (guanine nucleotide exchange protein) (EEF1D), transcript variant 1, mRNA	-27.4
chr23_29205_mature@@bta-miR-3432	-6.59877	0.000241282	down	MTUS2	microtubule associated tumor suppressor candidate 2	NM_015233.5	MTUS2	Microtubule-associated tumor suppressor candidate 2	-26.1
chr23_29205_mature@@bta-miR-3432	-6.59877	0.000241282	down	PSMD11	proteasome (prosome, macropain) 26S subunit, non-ATPase, 11	NM_002815.3	PSMD11	cDNA FLJ58882, highly similar to 26S proteasome non-ATPase regulatory subunit 11	-34.1
chr23_29205_mature@@bta-miR-3432	-6.59877	0.000241282	down	FBXO6	F-box protein 6	NM_018438.5	FBXO6	F-box only protein 6	-33.8
chr23_29205_mature@@bta-miR-3432	-6.59877	0.000241282	down	B3GALT6	UDP-Gal:betaGal beta 1,3-galactosyltransferase polypeptide 6	NM_080605.3	B3GALT6	B3GALT6 protein	-26.2
chr23_29205_mature@@bta-miR-3432	-6.59877	0.000241282	down	ENTPD6	ectonucleoside triphosphate diphosphohydrolase 6 (putative)	NM_001247.2	ENTPD6	cDNA FLJ53299, highly similar to Ectonucleoside triphosphate diphosphohydrolase 6 (EC 3.6.1.6)	-27.6
chr23_29205_mature@@bta-miR-3432	-6.59877	0.000241282	down	PFKP	phosphofructokinase, platelet	NM_002627.4	PFKP	cDNA FLJ40373 fis, clone TESTI2035003, highly similar to 6-phosphofructokinase type C (EC 2.7.1.11)	-35.6
chr23_29205_mature@@bta-miR-3432	-6.59877	0.000241282	down	CPNE1	copine I	NR_037188.1	CPNE1	cDNA FLJ90464 fis, clone NT2RP3002281, highly similar to RNA-binding protein 12	-33.1
chr23_29205_mature@@bta-miR-3432	-6.59877	0.000241282	down	LOC101106452	cytochrome b-245 light chain-like	NM_000101.3	CYBA	cDNA FLJ57889, highly similar to Cytochrome b-245 light chain	-32.5
chr23_29205_mature@@bta-miR-3432	-6.59877	0.000241282	down	ACTN4	actinin, alpha 4	NM_004924.4	ACTN4	cDNA FLJ61380, highly similar to Alpha-actinin-4	-23.9
chr23_29205_mature@@bta-miR-3432	-6.59877	0.000241282	down	LGALS4	lectin, galactoside-binding, soluble, 4	NM_006149.3	LGALS4	Galectin-4	-29.6
chr23_29205_mature@@bta-miR-3432	-6.59877	0.000241282	down	UPB1	ureidopropionase, beta	NM_016327.2	UPB1	UPB1 protein	-29.9
chr23_29205_mature@@bta-miR-3432	-6.59877	0.000241282	down	FAH	fumarylacetoacetate hydrolase (fumarylacetoacetase)	NM_000137.2	FAH	cDNA FLJ51912, highly similar to Fumarylacetoacetase (EC 3.7.1.2)	-32.1
chr23_29205_mature@@bta-miR-3432	-6.59877	0.000241282	down	BAG5	BCL2-associated athanogene 5	NM_004873.3	BAG5	cDNA FLJ77290, highly similar to Homo sapiens BCL2-associated athanogene 5 (BAG5), mRNA	-34
chr23_29205_mature@@bta-miR-3432	-6.59877	0.000241282	down	GADL1	glutamate decarboxylase-like 1	NM_207359.2	GADL1	Glutamate decarboxylase-like protein 1	-24.4
chr23_29205_mature@@bta-miR-3432	-6.59877	0.000241282	down	HEPACAM	hepatic and glial cell adhesion molecule	NM_152722.4	HEPACAM	Hepatocyte cell adhesion molecule	-29.6
chr23_29205_mature@@bta-miR-3432	-6.59877	0.000241282	down	CACUL1	CDK2-associated, cullin domain 1	NM_153810.4	CACUL1	CDK2-associated and cullin domain-containing protein 1	-32.3
chr23_29205_mature@@bta-miR-3432	-6.59877	0.000241282	down	FLYWCH2	FLYWCH family member 2	NM_138439.2	FLYWCH2	FLYWCH family member 2	-30.9
chr23_29205_mature@@bta-miR-3432	-6.59877	0.000241282	down	HELT	helt bHLH transcription factor	NM_001029887.1	HELT	Hairy and enhancer of split-related protein HELT	-26.2
chr4_10455_mature	-5.05445	0.0448092	down	HTR1B	5-hydroxytryptamine (serotonin) receptor 1B, G protein-coupled	NM_000863.1	HTR1B	cDNA, FLJ96361, highly similar to Homo sapiens 5-hydroxytryptamine (serotonin) receptor 1B (HTR1B), mRNA	-22.7
chr3_7346_mature@@bta-miR-3432	-5.66588	0.00280375	down	BATF3	basic leucine zipper transcription factor, ATF-like 3	NM_018664.2	BATF3	Basic leucine zipper transcriptional factor ATF-like 3	-35.7
chr3_7346_mature@@bta-miR-3432	-5.66588	0.00280375	down	HELT	helt bHLH transcription factor	NM_001029887.1	HELT	Hairy and enhancer of split-related protein HELT	-24.9
chr26_30817_star	-20	0.0148236	down	LOC443265	Tie-1 receptor	NM_005424.4	TIE1	cDNA FLJ52321, highly similar to Tyrosine-protein kinase receptor Tie-1 (EC 2.7.10.1)	-37
chr26_30817_star	-20	0.0148236	down	LOC101121897	histone H3.2-like	NM_021059.2	HIST2H3C	Histone H3.2	-31.4
chr26_30817_star	-20	0.0148236	down	SEMA4A	sema domain, immunoglobulin domain (Ig), transmembrane domain (TM) and short cytoplasmic domain, (semaphorin) 4A	NM_022367.3	SEMA4A	cDNA FLJ55702, highly similar to Semaphorin-4A	-42.5
chr26_30817_star	-20	0.0148236	down	BLK	B lymphoid tyrosine kinase	NM_001715.2	BLK	Tyrosine-protein kinase Blk	-44.3
chr26_30817_star	-20	0.0148236	down	CCDC150	coiled-coil domain containing 150	NM_173646.1	CCDC150	coiled-coil domain containing 150	-38.1
chr26_30817_star	-20	0.0148236	down	SFN	14-3-3 protein sigma	NM_006142.3	SFN	14-3-3 protein sigma	-41.4
chr26_30817_star	-20	0.0148236	down	SAMM50	sorting and assembly machinery component 50 homolog (S. cerevisiae)	NM_015380.4	SAMM50	cDNA FLJ39696 fis, clone SMINT2011033, highly similar to Sorting and assembly machinery component 50 homolog	-38
chr26_30817_star	-20	0.0148236	down	TRPV2	transient receptor potential cation channel, subfamily V, member 2	NM_016113.4	TRPV2	cDNA FLJ11034 fis, clone PLACE1004258, highly similar to Transient receptor potential cation channel subfamily V member 2	-32.7
chr26_30817_star	-20	0.0148236	down	FADS6	fatty acid desaturase domain family, member 6	NM_178128	FADS6	cDNA FLJ59012, highly similar to Homo sapiens fatty acid desaturase domain family, member 6 (FADS6), mRNA	-32.1
chr26_30817_star	-20	0.0148236	down	PHLDB3	pleckstrin homology-like domain, family B, member 3	NM_198850.3	PHLDB3	pleckstrin homology-like domain, family B, member 3	-36.9
chr26_30817_star	-20	0.0148236	down	LOC101122047	ER lumen protein retaining receptor 1-A-like	NM_006801.2	KDELR1	ER lumen protein retaining receptor 1	-38.1
chr26_30817_star	-20	0.0148236	down	UBE3B	ubiquitin protein ligase E3B	NM_183415.2	UBE3B	cDNA FLJ51548, highly similar to Homo sapiens ubiquitin protein ligase E3B (UBE3B), transcript variant 3, mRNA	-30.5
chr26_30817_star	-20	0.0148236	down	TFIP11	tuftelin interacting protein 11	NM_012143.2	TFIP11	Tuftelin interacting protein 11	-35.5
chr26_30817_star	-20	0.0148236	down	C21H11orf10	chromosome 21 open reading frame, human C11orf10	NM_014206.3	TMEM258	Transmembrane protein 258	-35.4
chr26_30817_star	-20	0.0148236	down	FADS3	fatty acid desaturase 3	NM_021727.4	FADS3	cDNA FLJ61272, highly similar to Homo sapiens fatty acid desaturase 3 (FADS3), mRNA	-36.2
chr26_30817_star	-20	0.0148236	down	LAMA1	laminin, alpha 1	NM_005559.3	LAMA1	Laminin subunit alpha-1	-41
chr13_20427_mature@@bta-miR-3432	-4.81526	0.0132872	down	S100A8	S100 calcium binding protein A8	NM_002964.4	S100A8	Protein S100-A8	-29.2
chr13_20427_mature@@bta-miR-3432	-4.81526	0.0132872	down	SOX14	SRY (sex determining region Y)-box 14	NM_004189.3	SOX14	Transcription factor SOX-14	-30.6
chr13_20427_mature@@bta-miR-3432	-4.81526	0.0132872	down	FAM125B	family with sequence similarity 125, member B	NM_033446.2	MVB12B	Multivesicular body subunit 12B	-27.4
chr13_20427_mature@@bta-miR-3432	-4.81526	0.0132872	down	LOC101119041	cytochrome P450 4F22-like	NM_173483.3	CYP4F22	Cytochrome P450 4F22	-29.9
chr13_20427_mature@@bta-miR-3432	-4.81526	0.0132872	down	AJUBA	ajuba LIM protein	NM_198086	AJUBA	LIM domain-containing protein ajuba	-37.6
chr13_20427_mature@@bta-miR-3432	-4.81526	0.0132872	down	COL9A1	collagen, type IX, alpha 1	NM_078485.3	COL9A1	cDNA FLJ43750 fis, clone TESTI2034767, highly similar to Collagen alpha-1(IX) chain	-29.7
chr13_20427_mature@@bta-miR-3432	-4.81526	0.0132872	down	CAT-1	Cationic amino acid transporter-1	NM_003045.4	SLC7A1	cDNA, FLJ93255, highly similar to Homo sapiens solute carrier family 7 (cationic amino acidtransporter, y+ system), member 1 (SLC7A1), mRNA	-27.1
chr13_20427_mature@@bta-miR-3432	-4.81526	0.0132872	down	MTUS2	microtubule associated tumor suppressor candidate 2	NM_015233.5	MTUS2	Microtubule-associated tumor suppressor candidate 2	-26.8
chr13_20427_mature@@bta-miR-3432	-4.81526	0.0132872	down	PFKP	phosphofructokinase, platelet	NM_002627.4	PFKP	cDNA FLJ40373 fis, clone TESTI2035003, highly similar to 6-phosphofructokinase type C (EC 2.7.1.11)	-34.4
chr13_20427_mature@@bta-miR-3432	-4.81526	0.0132872	down	UPB1	ureidopropionase, beta	NM_016327.2	UPB1	UPB1 protein	-29.8
chr13_20427_mature@@bta-miR-3432	-4.81526	0.0132872	down	HEPACAM	hepatic and glial cell adhesion molecule	NM_152722.4	HEPACAM	Hepatocyte cell adhesion molecule	-28.8
chr13_20427_mature@@bta-miR-3432	-4.81526	0.0132872	down	PIDD	p53-induced death domain protein	NM_145887.3	PIDD	p53-induced protein with a death domain	-29.7
chr13_20427_mature@@bta-miR-3432	-4.81526	0.0132872	down	MBP	myelin basic protein	NM_002385.2	MBP	cDNA FLJ77803, highly similar to Homo sapiens myelin basic protein (MBP), mRNA	-37.3
chr13_20427_mature@@bta-miR-3432	-4.81526	0.0132872	down	HELT	helt bHLH transcription factor	NM_001029887.1	HELT	Hairy and enhancer of split-related protein HELT	-26.8
chr26_31100_mature@@bta-miR-3432	-5.07954	0.00634762	down	LOC101119041	cytochrome P450 4F22-like	NM_173483.3	CYP4F22	Cytochrome P450 4F22	-26.8
chr26_31100_mature@@bta-miR-3432	-5.07954	0.00634762	down	CACUL1	CDK2-associated, cullin domain 1	NM_153810.4	CACUL1	CDK2-associated and cullin domain-containing protein 1	-33.7
chrx_31877_mature@@ssc-miR-424-3p	-6.83797	9.35826e-05	down	BLG	Beta-lactoglobulin-1/B	NM_002571.2	PAEP	Glycodelin	-25.6
chrx_31877_mature@@ssc-miR-424-3p	-6.83797	9.35826e-05	down	PSMD11	proteasome (prosome, macropain) 26S subunit, non-ATPase, 11	NM_002815.3	PSMD11	cDNA FLJ58882, highly similar to 26S proteasome non-ATPase regulatory subunit 11	-32.4
chrx_31877_mature@@ssc-miR-424-3p	-6.83797	9.35826e-05	down	MAP2K3	mitogen-activated protein kinase kinase 3	NM_145110.1	MAP2K3	Mitogen activated protein kinase kinase 3	-26.5
chrx_31877_mature@@ssc-miR-424-3p	-6.83797	9.35826e-05	down	SLC16A6	solute carrier family 16, member 6 (monocarboxylic acid transporter 7)	NM_004694.4	SLC16A6	SLC16A6 protein	-27.4
chrx_31877_mature@@ssc-miR-424-3p	-6.83797	9.35826e-05	down	CYP24	25-hydroxyvitamin D3-24-hydroxylase	NM_001128915.1	CYP24A1	1,25-dihydroxyvitamin D(3) 24-hydroxylase, mitochondrial	-22.3
chrx_31877_mature@@ssc-miR-424-3p	-6.83797	9.35826e-05	down	DET1	de-etiolated homolog 1 (Arabidopsis)	NR_026645.1	DET1	DET1 homolog	-28.6
chrx_31877_mature@@ssc-miR-424-3p	-6.83797	9.35826e-05	down	MAN2C1	mannosidase, alpha, class 2C, member 1	NM_006715.3	MAN2C1	Alpha-mannosidase 2C1	-32.2
chr12_20061_mature@@ppa-miR-181b	-5.19741	0.0111818	down	PLCL1	phospholipase C-like 1	NM_006226.3	PLCL1	cDNA FLJ59788, highly similar to Homo sapiens phospholipase C-like 1 (PLCL1), mRNA	-28
chr12_20061_mature@@ppa-miR-181b	-5.19741	0.0111818	down	OPN1SW	opsin 1 (cone pigments), short-wave-sensitive	NM_001708.2	OPN1SW	Short-wave-sensitive opsin 1	-28.1
chr12_20061_mature@@ppa-miR-181b	-5.19741	0.0111818	down	MKRN1	Makorin ring finger protein 1	NM_013446.3	MKRN1	MKRN1 protein	-30.9
chr12_20061_mature@@ppa-miR-181b	-5.19741	0.0111818	down	ACOT13	acyl-CoA thioesterase 13	NM_018473.3	ACOT13	Acyl-coenzyme A thioesterase 13	-25.4
chr20_26465_star@@oan-miR-206-5p	-7.89575	0.000273305	down	NOS1AP	nitric oxide synthase 1 (neuronal) adaptor protein	NM_014697.2	NOS1AP	Carboxyl-terminal PDZ ligand of neuronal nitric oxide synthase protein	-25.8
chr20_26465_star@@oan-miR-206-5p	-7.89575	0.000273305	down	LOC101107839	guanine nucleotide-binding protein subunit beta-like protein 1-like	NM_053004.2	GNB1L	Guanine nucleotide-binding protein subunit beta-like protein 1	-33.1
chr20_26465_star@@oan-miR-206-5p	-7.89575	0.000273305	down	BOP1	block of proliferation 1	NM_015201.3	BOP1	cDNA FLJ78061, highly similar to Homo sapiens block of proliferation 1, mRNA	-29.5
chr20_26465_star@@oan-miR-206-5p	-7.89575	0.000273305	down	LOC101121630	uncharacterized LOC101121630	NM_053004.2	GNB1L	Guanine nucleotide-binding protein subunit beta-like protein 1	-33.1
chr19_25747_star@@mmu-miR-135a-1-3p	-4.21951	0.0471639	down	KHNYN	KH and NYN domain containing	NM_015299.2	KHNYN	Protein KHNYN	-28.4
chr19_25747_star@@mmu-miR-135a-1-3p	-4.21951	0.0471639	down	IL25	Interleukin 25	NM_172314.1	IL25	Interleukin-25	-29.8
chr19_25747_star@@mmu-miR-135a-1-3p	-4.21951	0.0471639	down	SLURP1	secreted LY6/PLAUR domain containing 1	NM_020427.2	SLURP1	Secreted Ly-6/uPAR-related protein 1	-32.3
chr19_25747_star@@mmu-miR-135a-1-3p	-4.21951	0.0471639	down	TIMM50	translocase of inner mitochondrial membrane 50 homolog (S. cerevisiae)	NM_001001563.1	TIMM50	Mitochondrial import inner membrane translocase subunit TIM50	-30.7
chr19_25747_star@@mmu-miR-135a-1-3p	-4.21951	0.0471639	down	HPX	hemopexin	NM_000613.2	HPX	cDNA FLJ56652, highly similar to Hemopexin	-28.7
chr19_25747_star@@mmu-miR-135a-1-3p	-4.21951	0.0471639	down	LOC101115847	ankyrin repeat domain-containing protein 61-like	NM_020987.3	ANK3	cDNA FLJ78657, highly similar to Homo sapiens ankyrin 3, node of Ranvier (ankyrin G) (ANK3), transcript variant 2, mRNA	-31.5
chr12_19901_mature@@bta-miR-3432	-5.92892	0.00741851	down	LOC101106558	keratin-associated protein 26-1-like	NM_203405.1	KRTAP26-1	Keratin-associated protein 26-1	-28.6
chr12_19901_mature@@bta-miR-3432	-5.92892	0.00741851	down	AJUBA	ajuba LIM protein	NM_198086	AJUBA	LIM domain-containing protein ajuba	-40.1
chrx_31903_star@@oan-miR-363-5p	-7.59877	0.000602819	down	ZBED4	zinc finger, BED-type containing 4	NM_014838.2	ZBED4	Zinc finger BED domain-containing protein 4	-27.6
chr2_3399_mature@@ssc-miR-320	-7.74225	2.15154e-05	down	LOC100125620	Uroguanylin	NM_007102.2	GUCA2B	Guanylate cyclase activator 2B	-27.9
chr2_3399_mature@@ssc-miR-320	-7.74225	2.15154e-05	down	LOC101104456	keratin-associated protein 10-3-like	NM_198696.2	KRTAP10-3	Keratin-associated protein 10-3	-34.4
chr2_3399_mature@@ssc-miR-320	-7.74225	2.15154e-05	down	LIMS2	LIM and senescent cell antigen-like domains 2	NM_017980.4	LIMS2	LIMS2 protein	-27.5
chr2_3399_mature@@ssc-miR-320	-7.74225	2.15154e-05	down	MRPL41	mitochondrial ribosomal protein L41	NM_032477.2	MRPL41	39S ribosomal protein L41, mitochondrial	-31.8
chr2_3399_mature@@ssc-miR-320	-7.74225	2.15154e-05	down	NTSR2	neurotensin receptor 2	NM_012344.3	NTSR2	Neurotensin receptor type 2	-32.4
chr2_3399_mature@@ssc-miR-320	-7.74225	2.15154e-05	down	KRT2.11	Keratin 86	NM_002284.3	KRT86	cDNA FLJ77849, highly similar to Homo sapiens keratin, hair, basic, 6 (monilethrix) (KRTHB6), mRNA	-33.4
chr2_3399_mature@@ssc-miR-320	-7.74225	2.15154e-05	down	POU6F1	POU class 6 homeobox 1	NR_026893.1	POU6F1	cDNA FLJ37872 fis, clone BRSSN2018440, highly similar to POU DOMAIN, CLASS 6, TRANSCRIPTION FACTOR 1	-28.5
chr2_3399_mature@@ssc-miR-320	-7.74225	2.15154e-05	down	PROACROSIN	Acrosin	NM_001097.2	ACR	Acrosin	-30.9
chr2_3399_mature@@ssc-miR-320	-7.74225	2.15154e-05	down	NDUFB7	NADH dehydrogenase (ubiquinone) 1 beta subcomplex, 7, 18kDa	NM_004146.5	NDUFB7	NADH dehydrogenase [ubiquinone] 1 beta subcomplex subunit 7	-30.6
chr2_3399_mature@@ssc-miR-320	-7.74225	2.15154e-05	down	NMRK2	nicotinamide riboside kinase 2	NR_110316.1	NMRK2	Nicotinamide riboside kinase 2	-34.7
chr2_3399_mature@@ssc-miR-320	-7.74225	2.15154e-05	down	LOC101111962	zinc finger protein 474-like	NM_207317.1	ZNF474	Zinc finger protein 474	-24.9
chr2_3399_mature@@ssc-miR-320	-7.74225	2.15154e-05	down	SCAMP4	secretory carrier membrane protein 4	NM_079834.2	SCAMP4	Secretory carrier-associated membrane protein 4	-23.4
chr2_3399_mature@@ssc-miR-320	-7.74225	2.15154e-05	down	IPO4	importin 4	NR_051979.1	IPO4	cDNA FLJ32715 fis, clone TESTI2000784, highly similar to Importin-4	-33.3
chr2_3399_mature@@ssc-miR-320	-7.74225	2.15154e-05	down	ARHGEF40	Rho guanine nucleotide exchange factor (GEF) 40	NM_018071.4	ARHGEF40	Putative uncharacterized protein FLJ10357	-29.3
chr2_3399_mature@@ssc-miR-320	-7.74225	2.15154e-05	down	PLEKHH1	pleckstrin homology domain containing, family H (with MyTH4 domain) member 1	NM_020715.2	PLEKHH1	cDNA FLJ42797 fis, clone BRAWH3008697, highly similar to Homo sapiens pleckstrin homology domain containing, family H member 1, mRNA	-29.2
chr2_3399_mature@@ssc-miR-320	-7.74225	2.15154e-05	down	CYHR1	cysteine/histidine-rich 1	NM_138496.1	CYHR1	Cysteine and histidine-rich protein 1	-28.2
chr2_3399_mature@@ssc-miR-320	-7.74225	2.15154e-05	down	FBXL6	F-box and leucine-rich repeat protein 6	NM_024555.5	FBXL6	F-box/LRR-repeat protein 6	-30.1
chr2_3399_mature@@ssc-miR-320	-7.74225	2.15154e-05	down	MTUS2	microtubule associated tumor suppressor candidate 2	NM_015233.5	MTUS2	Microtubule-associated tumor suppressor candidate 2	-27
chr2_3399_mature@@ssc-miR-320	-7.74225	2.15154e-05	down	ING1	inhibitor of growth family, member 1	NM_198219.2	ING1	Inhibitor of growth protein 1	-25.9
chr2_3399_mature@@ssc-miR-320	-7.74225	2.15154e-05	down	TBX4	Transcription factor Tbx4	NM_018488.2	TBX4	TBX4 protein	-31.6
chr2_3399_mature@@ssc-miR-320	-7.74225	2.15154e-05	down	ASIC2	acid-sensing (proton-gated) ion channel 2	NM_183377.1	ASIC2	cDNA, FLJ93518, highly similar to Homo sapiens amiloride-sensitive cation channel 1, neuronal (degenerin) (ACCN1), mRNA	-35.3
chr2_3399_mature@@ssc-miR-320	-7.74225	2.15154e-05	down	GAST	Gastrin	NM_000805.4	GAST	Gastrin	-29.5
chr2_3399_mature@@ssc-miR-320	-7.74225	2.15154e-05	down	FADS6	fatty acid desaturase domain family, member 6	NM_178128	FADS6	cDNA FLJ59012, highly similar to Homo sapiens fatty acid desaturase domain family, member 6 (FADS6), mRNA	-28.6
chr2_3399_mature@@ssc-miR-320	-7.74225	2.15154e-05	down	WFDC2	WAP four-disulfide core domain 2	NM_080736.1	WFDC2	WAP four-disulfide core domain 2, isoform CRA_c	-32.6
chr2_3399_mature@@ssc-miR-320	-7.74225	2.15154e-05	down	PLAUR	Urokinase plasminogen activator receptor	NM_002659.3	PLAUR	Urokinase plasminogen activator surface receptor	-33.4
chr2_3399_mature@@ssc-miR-320	-7.74225	2.15154e-05	down	DHX34	DEAH (Asp-Glu-Ala-His) box polypeptide 34	NM_194428.1	DHX34	cDNA FLJ60223, highly similar to Probable ATP-dependent RNA helicase DHX34 (EC 3.6.1.-)	-31.7
chr2_3399_mature@@ssc-miR-320	-7.74225	2.15154e-05	down	NAPA	N-ethylmaleimide-sensitive factor attachment protein, alpha	NR_038457.1	NAPA	Alpha-soluble NSF attachment protein	-29.9
chr2_3399_mature@@ssc-miR-320	-7.74225	2.15154e-05	down	ETFB	electron-transfer-flavoprotein, beta polypeptide	NM_001985.2	ETFB	cDNA FLJ77343, highly similar to Homo sapiens electron-transfer-flavoprotein, beta polypeptide(ETFB), mRNA	-29.6
chr2_3399_mature@@ssc-miR-320	-7.74225	2.15154e-05	down	CCDC106	coiled-coil domain containing 106	NM_013301.2	CCDC106	Coiled-coil domain-containing protein 106	-25.6
chr2_3399_mature@@ssc-miR-320	-7.74225	2.15154e-05	down	RPS9	ribosomal protein S9	NM_001013.3	RPS9	RPS9 protein	-27.3
chr2_3399_mature@@ssc-miR-320	-7.74225	2.15154e-05	down	HPX	hemopexin	NM_000613.2	HPX	cDNA FLJ56652, highly similar to Hemopexin	-28.8
chr2_3399_mature@@ssc-miR-320	-7.74225	2.15154e-05	down	PRKCDBP	protein kinase C, delta binding protein	NM_145040.2	PRKCDBP	Protein kinase C delta-binding protein	-33.1
chr2_3399_mature@@ssc-miR-320	-7.74225	2.15154e-05	down	ABCB9	ATP-binding cassette, sub-family B (MDR/TAP), member 9	NM_203445.1	ABCB9	cDNA FLJ14718 fis, clone NT2RP3001453, highly similar to Homo sapiens ATP-binding cassette, sub-family B (MDR/TAP), member 9 (ABCB9), transcript variant 2, mRNA	-28.6
chr2_3399_mature@@ssc-miR-320	-7.74225	2.15154e-05	down	FAM212A	family with sequence similarity 212, member A	NM_203370.1	FAM212A	Protein FAM212A	-29.6
chr2_3399_mature@@ssc-miR-320	-7.74225	2.15154e-05	down	IP6K1	inositol hexakisphosphate kinase 1	NM_153273.3	IP6K1	Inositol hexakisphosphate kinase 1	-35.2
chr2_3399_mature@@ssc-miR-320	-7.74225	2.15154e-05	down	NBEAL2	neurobeachin-like 2	NM_015175.2	NBEAL2	Neurobeachin-like protein 2	-26.7
chr2_3399_mature@@ssc-miR-320	-7.74225	2.15154e-05	down	MCM3	minichromosome maintenance complex component 3	NM_002388.4	MCM3	cDNA, FLJ93378, highly similar to Homo sapiens MCM3 minichromosome maintenance deficient 3 (S. cerevisiae) (MCM3), mRNA	-33.9
chr2_3399_mature@@ssc-miR-320	-7.74225	2.15154e-05	down	SFTA2	surfactant associated 2				-31.2
chr2_3399_mature@@ssc-miR-320	-7.74225	2.15154e-05	down	LOC101119941	histone H2B type 1-like	NM_003518.3	HIST1H2BG	Histone H2B type 1-C/E/F/G/I	-27.3
chr2_3399_mature@@ssc-miR-320	-7.74225	2.15154e-05	down	LOC101122640	pregnancy-associated glycoprotein-like	NM_148964.2	CTSE	Cathepsin E	-28.3
chr2_3399_mature@@ssc-miR-320	-7.74225	2.15154e-05	down	TNNI2	troponin I type 2 (skeletal, fast)	NM_003282.3	TNNI2	Troponin I, fast skeletal muscle	-31.2
chr2_3399_mature@@ssc-miR-320	-7.74225	2.15154e-05	down	SORBS1	sorbin and SH3 domain containing 1	NM_024991.1	SORBS1	cDNA FLJ53322, highly similar to Homo sapiens sorbin and SH3 domain containing 1 (SORBS1), transcript variant 5, mRNA	-35.5
chr2_3399_mature@@ssc-miR-320	-7.74225	2.15154e-05	down	WFIKKN1	WAP, follistatin/kazal, immunoglobulin, kunitz and netrin domain containing 1	NM_053284.2	WFIKKN1	WAP, Kazal, immunoglobulin, Kunitz and NTR domain-containing protein 1	-26.4
chr2_3399_mature@@ssc-miR-320	-7.74225	2.15154e-05	down	TSR3	TSR3, 20S rRNA accumulation, homolog (S. cerevisiae)	NM_001001410.2	TSR3	Ribosome biogenesis protein TSR3 homolog	-33
chr2_3399_mature@@ssc-miR-320	-7.74225	2.15154e-05	down	HSPB1	heat shock 27kDa protein 1	NM_001540.3	HSPB1	Heat shock protein beta-1	-31.5
chr2_3399_mature@@ssc-miR-320	-7.74225	2.15154e-05	down	ARPC1B	actin related protein 2/3 complex, subunit 1B, 41kDa	NM_005720.3	ARPC1B	cDNA, FLJ95695, Homo sapiens actin related protein 2/3 complex, subunit 1B, 41kDa(ARPC1B), mRNA	-34.1
chr2_3399_mature@@ssc-miR-320	-7.74225	2.15154e-05	down	LOC101105981	protein FAM127-like	NM_003928.1	FAM127A	CAAX box protein 1	-35.3
chr3_7335_mature	-8.65931	3.27763e-05	down	SPP2	Secreted phosphoprotein 24	NM_006944.2	SPP2	Secreted phosphoprotein 24	-19.2
chr3_7335_mature	-8.65931	3.27763e-05	down	IGSF21	immunoglobin superfamily, member 21	NM_032880.4	IGSF21	Immunoglobulin superfamily member 21	-23.3
chr3_7335_mature	-8.65931	3.27763e-05	down	CYP24	25-hydroxyvitamin D3-24-hydroxylase	NM_001128915.1	CYP24A1	1,25-dihydroxyvitamin D(3) 24-hydroxylase, mitochondrial	-23.8
chr10_16896_mature@@bta-miR-2285h	-6.14756	0.00100743	down	LOC101109723	uncharacterized LOC101109723	XP_003960787.2	LOC100507656	uncharacterized LOC100507656	-24.7
chr14_21402_mature@@bta-miR-3432	-6.32747	0.000852794	down	GBX2	gastrulation brain homeobox 2	NM_001485.2	GBX2	Homeobox protein GBX-2	-33.1
chr14_21402_mature@@bta-miR-3432	-6.32747	0.000852794	down	C1H1orf212	chromosome 1 open reading frame, human C1orf212	NM_138428.5	SMIM12	Small integral membrane protein 12	-29.9
chr14_21402_mature@@bta-miR-3432	-6.32747	0.000852794	down	PDXK	Pyridoxal kinase	NM_021941.1	PDXK	HCG401289, isoform CRA_b	-30
chr14_21402_mature@@bta-miR-3432	-6.32747	0.000852794	down	LPL	Lipoprotein lipase	NM_000237.2	LPL	cDNA FLJ78206, highly similar to Homo sapiens lipoprotein lipase (LPL), mRNA	-27.1
chr14_21402_mature@@bta-miR-3432	-6.32747	0.000852794	down	MGAT5	mannosyl (alpha-1,6-)-glycoprotein beta-1,6-N-acetyl-glucosaminyltransferase	NM_002410.4	MGAT5	Alpha-1,6-mannosylglycoprotein 6-beta-N-acetylglucosaminyltransferase A	-28.6
chr14_21402_mature@@bta-miR-3432	-6.32747	0.000852794	down	CFLAR	CASP8 and FADD-like apoptosis regulator	NM_003879.5	CFLAR	cDNA FLJ56698, highly similar to CASP8 and FADD-like apoptosis regulator	-35.2
chr14_21402_mature@@bta-miR-3432	-6.32747	0.000852794	down	ZBED4	zinc finger, BED-type containing 4	NM_014838.2	ZBED4	Zinc finger BED domain-containing protein 4	-27.8
chr14_21402_mature@@bta-miR-3432	-6.32747	0.000852794	down	SYCE3	synaptonemal complex central element protein 3	NM_001123225.1	SYCE3	Synaptonemal complex central element protein 3	-29.6
chr14_21402_mature@@bta-miR-3432	-6.32747	0.000852794	down	HOXA6	homeobox A6	NM_024014.3	HOXA6	Homeobox protein Hox-A6	-32.8
chr14_21402_mature@@bta-miR-3432	-6.32747	0.000852794	down	TSGA13	testis specific, 13	NM_052933.2	TSGA13	testis specific, 13	-32.5
chr14_21402_mature@@bta-miR-3432	-6.32747	0.000852794	down	DIRAS1	DIRAS family, GTP-binding RAS-like 1	NM_145173.3	DIRAS1	GTP-binding protein Di-Ras1	-28.7
chr14_21402_mature@@bta-miR-3432	-6.32747	0.000852794	down	REEP2	receptor accessory protein 2	NR_073449.1	REEP2	Receptor expression-enhancing protein 2	-25.4
chr14_21402_mature@@bta-miR-3432	-6.32747	0.000852794	down	MAD2L2	MAD2 mitotic arrest deficient-like 2 (yeast)	NM_006341.3	MAD2L2	Mitotic spindle assembly checkpoint protein MAD2B	-31.1
chr14_21402_mature@@bta-miR-3432	-6.32747	0.000852794	down	SPSB1	splA/ryanodine receptor domain and SOCS box containing 1	NM_025106.3	SPSB1	SPRY domain-containing SOCS box protein 1	-26.8
chr14_21402_mature@@bta-miR-3432	-6.32747	0.000852794	down	ST3GAL2	ST3 beta-galactoside alpha-2,3-sialyltransferase 2	NM_006927.3	ST3GAL2	cDNA, FLJ93488, highly similar to Homo sapiens ST3 beta-galactoside alpha-2,3-sialyltransferase 2 (ST3GAL2), mRNA	-30.1
chr14_21402_mature@@bta-miR-3432	-6.32747	0.000852794	down	SLC6A2	Transporter				-29.4
chr14_21402_mature@@bta-miR-3432	-6.32747	0.000852794	down	IQCD	IQ motif containing D	NM_138451.2	IQCD	IQ motif containing D	-31.3
chr14_21402_mature@@bta-miR-3432	-6.32747	0.000852794	down	KLC1	kinesin light chain 1	NM_182923.3	KLC1	cDNA FLJ61233, highly similar to Kinesin light chain 1	-31.2
chr14_21402_mature@@bta-miR-3432	-6.32747	0.000852794	down	SIVA1	SIVA1, apoptosis-inducing factor	NM_021709.2	SIVA1	Apoptosis regulatory protein Siva	-33.3
chr14_21402_mature@@bta-miR-3432	-6.32747	0.000852794	down	CALY	calcyon neuron-specific vesicular protein	NM_015722.3	CALY	Neuron-specific vesicular protein calcyon	-25.9
chr14_21402_mature@@bta-miR-3432	-6.32747	0.000852794	down	SST5	Somatostatin receptor subtype 5	NM_001172573.1	SSTR5	Somatostatin receptor subtype 5B	-28.2
chr14_21402_mature@@bta-miR-3432	-6.32747	0.000852794	down	HELT	helt bHLH transcription factor	NM_001029887.1	HELT	Hairy and enhancer of split-related protein HELT	-25.2
chr14_21402_mature@@bta-miR-3432	-6.32747	0.000852794	down	ARSE	arylsulfatase E (chondrodysplasia punctata 1)	NM_001282631.1	ARSE	cDNA, FLJ93576, highly similar to Homo sapiens arylsulfatase E (chondrodysplasia punctata 1) (ARSE), mRNA	-30.6
oar-miR-543-3p	-10.3374	3.08314e-09	down	CCND1	Cyclin D1	NM_053056.2	CCND1	cDNA FLJ51281, highly similar to G1/S-specific cyclin-D1	-22.8
oar-miR-543-3p	-10.3374	3.08314e-09	down	RSPH10B	radial spoke head 10 homolog B (Chlamydomonas)	NM_173565.3	RSPH10B	radial spoke head 10 homolog B (Chlamydomonas)	-32.8
chr26_30766_mature@@sha-miR-383	-5.99305	0.0020153	down	COMMD5	COMM domain containing 5	NM_014066.3	COMMD5	COMM domain-containing protein 5	-26.4
chr1_168_mature	-5.24207	0.0043032	down	GNAT3	guanine nucleotide binding protein, alpha transducing 3	NM_001102386.1	GNAT3	Guanine nucleotide-binding protein G(t) subunit alpha-3	-26.4
chr1_2864_mature	-9.37638	5.79035e-07	down	EGFL7	EGF-like-domain, multiple 7	NR_046367.1	EGFL7	Epidermal growth factor like-7	-25.7
chr1_2864_mature	-9.37638	5.79035e-07	down	AGPAT9	1-acylglycerol-3-phosphate O-acyltransferase 9	NM_032717.4	AGPAT9	Glycerol-3-phosphate acyltransferase 3	-26.2
chr1_2367_mature@@eca-let-7c	-8.90153	8.4797e-07	down	CXCR7	chemokine (C-X-C motif) receptor 7	NM_020311.2	ACKR3	Atypical chemokine receptor 3	-24.2
chr1_2367_mature@@eca-let-7c	-8.90153	8.4797e-07	down	CLRN2	clarin 2	NM_001079827.2	CLRN2	Clarin-2	-26.3
chr1_2367_mature@@eca-let-7c	-8.90153	8.4797e-07	down	41886					-31.6
chr1_2367_mature@@eca-let-7c	-8.90153	8.4797e-07	down	YOD1	YOD1 OTU deubiquinating enzyme 1 homolog (S. cerevisiae)	NM_018566.3	YOD1	Ubiquitin thioesterase OTU1	-34.9
chr1_2367_mature@@eca-let-7c	-8.90153	8.4797e-07	down	DEFB119	defensin, beta 119	NR_073153.1	DEFB119	ESC42-RELB	-29.3
chr1_2367_mature@@eca-let-7c	-8.90153	8.4797e-07	down	CHKA	choline kinase alpha	NM_212469.1	CHKA	Choline kinase alpha	-28
chr1_2367_mature@@eca-let-7c	-8.90153	8.4797e-07	down	HDX	highly divergent homeobox	NM_144657.4	HDX	Highly divergent homeobox	-27.4
chr5_11565_mature@@ssc-miR-181d-5p	-6.78226	7.51311e-05	down	PLCL1	phospholipase C-like 1	NM_006226.3	PLCL1	cDNA FLJ59788, highly similar to Homo sapiens phospholipase C-like 1 (PLCL1), mRNA	-25.6
chr5_11565_mature@@ssc-miR-181d-5p	-6.78226	7.51311e-05	down	ACOT13	acyl-CoA thioesterase 13	NM_018473.3	ACOT13	Acyl-coenzyme A thioesterase 13	-29.6
oar-miR-432	-10.3394	5.23392e-09	down	TWIST2	twist homolog 2 (Drosophila)	NM_057179.2	TWIST2	Twist-related protein 2	-32.8
oar-miR-432	-10.3394	5.23392e-09	down	S100A7	S100 calcium binding protein A7	NM_002963.3	S100A7	Protein S100-A7	-29.8
oar-miR-432	-10.3394	5.23392e-09	down	PCBP3	poly(rC) binding protein 3	NM_020528.2	PCBP3	Poly(rC)-binding protein 3	-36.9
oar-miR-432	-10.3394	5.23392e-09	down	C2H9orf24	chromosome 2 open reading frame, human C9orf24	NM_147169.2	C9orf24	Spermatid-specific manchette-related protein 1	-29
oar-miR-432	-10.3394	5.23392e-09	down	EPB49	erythrocyte membrane protein band 4.9 (dematin)	NM_001978.2	DMTN	cDNA FLJ59528, highly similar to Dematin	-29.8
oar-miR-432	-10.3394	5.23392e-09	down	LOC101123441	COMM domain-containing protein 7-like	NM_053041.2	COMMD7	COMM domain-containing protein 7	-41.7
oar-miR-432	-10.3394	5.23392e-09	down	FABP3	Heart fatty acid binding protein	NM_004102.3	FABP3	Fatty acid-binding protein, heart	-35.2
oar-miR-432	-10.3394	5.23392e-09	down	MRPL41	mitochondrial ribosomal protein L41	NM_032477.2	MRPL41	39S ribosomal protein L41, mitochondrial	-32.6
oar-miR-432	-10.3394	5.23392e-09	down	GLT6D1	glycosyltransferase 6 domain containing 1	NM_182974.2	GLT6D1	Glycosyltransferase 6 domain-containing protein 1	-33.8
oar-miR-432	-10.3394	5.23392e-09	down	RAPGEF1	Rap guanine nucleotide exchange factor (GEF) 1	NM_198679.1	RAPGEF1	Truncated guanine nucleotide-releasing factor 2	-32.5
oar-miR-432	-10.3394	5.23392e-09	down	LOC100526789	Keratin 82	NM_033033.3	KRT82	Type II hair keratin 2	-30.2
oar-miR-432	-10.3394	5.23392e-09	down	KRT2.11	Keratin 86	NM_002284.3	KRT86	cDNA FLJ77849, highly similar to Homo sapiens keratin, hair, basic, 6 (monilethrix) (KRTHB6), mRNA	-33.1
oar-miR-432	-10.3394	5.23392e-09	down	VDR	vitamin D (1,25- dihydroxyvitamin D3) receptor				-29.9
oar-miR-432	-10.3394	5.23392e-09	down	CRELD2	cysteine-rich with EGF-like domains 2	NR_104295.1	CRELD2	Putative uncharacterized protein DKFZp667O055	-35.3
oar-miR-432	-10.3394	5.23392e-09	down	LOC101108911	olfactory receptor 24-like	NM_001004456.1	OR1M1	Olfactory receptor 1M1	-26.5
oar-miR-432	-10.3394	5.23392e-09	down	CSF2	Granulate-macrophage stimulating factor	NM_000758.3	CSF2	Granulocyte-macrophage colony-stimulating factor	-28.3
oar-miR-432	-10.3394	5.23392e-09	down	ZFP36L1	zinc finger protein 36, C3H type-like 1	NM_004926.3	ZFP36L1	cDNA FLJ14140 fis, clone MAMMA1002858, highly similar to Butyrate response factor 1	-29
oar-miR-432	-10.3394	5.23392e-09	down	CYHR1	cysteine/histidine-rich 1	NM_138496.1	CYHR1	Cysteine and histidine-rich protein 1	-31.3
oar-miR-432	-10.3394	5.23392e-09	down	KIAA0664	KIAA0664 ortholog	NM_015229.3	CLUH	Clustered mitochondria protein homolog	-36.4
oar-miR-432	-10.3394	5.23392e-09	down	TRPV2	transient receptor potential cation channel, subfamily V, member 2	NM_016113.4	TRPV2	cDNA FLJ11034 fis, clone PLACE1004258, highly similar to Transient receptor potential cation channel subfamily V member 2	-33.4
oar-miR-432	-10.3394	5.23392e-09	down	COMMD7	COMM domain containing 7	NM_053041.2	COMMD7	COMM domain-containing protein 7	-40.9
oar-miR-432	-10.3394	5.23392e-09	down	NCOA3	nuclear receptor coactivator 3	NM_181659.2	NCOA3	cDNA FLJ77005, highly similar to Homo sapiens nuclear receptor coactivator 3 (NCOA3), transcript variant 1, mRNA	-27.5
oar-miR-432	-10.3394	5.23392e-09	down	LOC443178	Potassium-chloride cotransporter-1	NM_005072.4	SLC12A4	cDNA FLJ40489 fis, clone TESTI2044194, highly similar to Solute carrier family 12 member 4	-28.1
oar-miR-432	-10.3394	5.23392e-09	down	GRAMD1A	GRAM domain containing 1A	NM_020895.3	GRAMD1A	GRAM domain-containing protein 1A	-35.2
oar-miR-432	-10.3394	5.23392e-09	down	PPP1R14A	protein phosphatase 1, regulatory (inhibitor) subunit 14A				-33
oar-miR-432	-10.3394	5.23392e-09	down	PTOV1	prostate tumor overexpressed 1	NM_017432.3	PTOV1	Prostate tumor-overexpressed gene 1 protein	-33.8
oar-miR-432	-10.3394	5.23392e-09	down	RPS9	ribosomal protein S9	NM_001013.3	RPS9	RPS9 protein	-28.8
oar-miR-432	-10.3394	5.23392e-09	down	TMC4	transmembrane channel-like 4	NM_144686.3	TMC4	Transmembrane channel-like protein 4	-33.9
oar-miR-432	-10.3394	5.23392e-09	down	LOC101113960	rhabdoid tumor deletion region protein 1-like	NM_014433.2	RTDR1	Rhabdoid tumor deletion region protein 1	-29.7
oar-miR-432	-10.3394	5.23392e-09	down	ACY1	aminoacylase 1	NM_001198898.1	ACY1	cDNA FLJ60467, moderately similar to Aminoacylase-1 (EC 3.5.1.14)	-33.8
oar-miR-432	-10.3394	5.23392e-09	down	NCR3	natural cytotoxicity triggering receptor 3	NM_147130.2	NCR3	Natural cytotoxicity triggering receptor 3	-30.4
oar-miR-432	-10.3394	5.23392e-09	down	HEPACAM	hepatic and glial cell adhesion molecule	NM_152722.4	HEPACAM	Hepatocyte cell adhesion molecule	-29.4
oar-miR-432	-10.3394	5.23392e-09	down	TCIRG1	T-cell, immune regulator 1, ATPase, H+ transporting, lysosomal V0 subunit A3	NM_006053.3	TCIRG1	V-type proton ATPase 116 kDa subunit a isoform 3	-31.9
oar-miR-432	-10.3394	5.23392e-09	down	ADCY9	adenylate cyclase 9	NM_001116.3	ADCY9	ADCY9 protein	-29.4
oar-miR-432	-10.3394	5.23392e-09	down	LOC101112531	Williams-Beuren syndrome chromosomal region 16 protein-like	NM_148842.2	WBSCR16	Williams-Beuren syndrome chromosome region 16	-32.2
oar-miR-432	-10.3394	5.23392e-09	down	TMEM120A	transmembrane protein 120A	NM_031925.2	TMEM120A	Transmembrane protein 120A	-34.2
chr25_30639_mature@@ggo-miR-346	-5.79141	0.0375568	down	NGEF	neuronal guanine nucleotide exchange factor	NM_019850.2	NGEF	cDNA FLJ59455, highly similar to Homo sapiens neuronal guanine nucleotide exchange factor (NGEF), mRNA	-38.6
chr25_30639_mature@@ggo-miR-346	-5.79141	0.0375568	down	TEX38	testis expressed 38	NM_001145474.2	TEX38	Testis-expressed sequence 38 protein	-33.4
chr25_30639_mature@@ggo-miR-346	-5.79141	0.0375568	down	KCND3	potassium voltage-gated channel, Shal-related subfamily, member 3	NM_172198.2	KCND3	Potassium voltage-gated channel, Shal-related subfamily, member 3	-33.4
chr25_30639_mature@@ggo-miR-346	-5.79141	0.0375568	down	OTUD7B	OTU domain containing 7B	NM_020205.3	OTUD7B	OTU domain-containing protein 7B	-38.5
chr25_30639_mature@@ggo-miR-346	-5.79141	0.0375568	down	LMNA	lamin A/C	NR_047545.1	LMNA	cDNA FLJ55771, highly similar to Lamin-A/C	-40.2
chr25_30639_mature@@ggo-miR-346	-5.79141	0.0375568	down	LSS	lanosterol synthase (2,3-oxidosqualene-lanosterol cyclase)	NM_002340.5	LSS	cDNA, FLJ92849, highly similar to Homo sapiens lanosterol synthase (2,3-oxidosqualene-lanosterol cyclase) (LSS), mRNA	-26.3
chr25_30639_mature@@ggo-miR-346	-5.79141	0.0375568	down	ACTL7B	actin-like 7B	NM_006686.3	ACTL7B	Actin-like protein 7B	-35.6
chr25_30639_mature@@ggo-miR-346	-5.79141	0.0375568	down	SLC9A1	Putative sodium hydrogen exchanger 1	NR_046474.1	SLC9A1	Sodium/hydrogen exchanger 1	-33.9
chr25_30639_mature@@ggo-miR-346	-5.79141	0.0375568	down	LIN28A	RNA-binding protein LIN-28	NM_024674.4	LIN28A	Protein lin-28 homolog A	-31.6
chr25_30639_mature@@ggo-miR-346	-5.79141	0.0375568	down	DDOST	Oligosaccharyltransferase OST48	NM_005216.4	DDOST	cDNA FLJ52929, highly similar to Dolichyl-diphosphooligosaccharide--proteinglycosyltransferase 48 kDa subunit (EC2.4.1.119)	-35.9
chr25_30639_mature@@ggo-miR-346	-5.79141	0.0375568	down	ABL1	c-abl oncogene 1, non-receptor tyrosine kinase	NM_007313.2	ABL1	cDNA FLJ58117, highly similar to Proto-oncogene tyrosine-protein kinase ABL1 (EC 2.7.10.2)	-36.5
chr25_30639_mature@@ggo-miR-346	-5.79141	0.0375568	down	GPR107	G protein-coupled receptor 107	NM_020960.4	GPR107	cDNA FLJ75421, highly similar to Homo sapiens lung seven transmembrane receptor 1 (LUSTR1) mRNA	-29.7
chr25_30639_mature@@ggo-miR-346	-5.79141	0.0375568	down	FAM129B	family with sequence similarity 129, member B	NM_022833.3	FAM129B	Niban-like protein 1	-31.8
chr25_30639_mature@@ggo-miR-346	-5.79141	0.0375568	down	MORN5	MORN repeat containing 5	NM_198469.3	MORN5	MORN repeat containing 5	-33.3
chr25_30639_mature@@ggo-miR-346	-5.79141	0.0375568	down	NDUFA8	NADH dehydrogenase (ubiquinone) 1 alpha subcomplex, 8, 19kDa	NM_014222.2	NDUFA8	NADH dehydrogenase [ubiquinone] 1 alpha subcomplex subunit 8	-36.1
chr25_30639_mature@@ggo-miR-346	-5.79141	0.0375568	down	EMILIN1	elastin microfibril interfacer 1	NM_007046.3	EMILIN1	EMILIN-1	-34.1
chr25_30639_mature@@ggo-miR-346	-5.79141	0.0375568	down	CHCHD5	coiled-coil-helix-coiled-coil-helix domain containing 5	NM_032309.2	CHCHD5	Coiled-coil-helix-coiled-coil-helix domain-containing protein 5	-34.1
chr25_30639_mature@@ggo-miR-346	-5.79141	0.0375568	down	PAIP2B	poly(A) binding protein interacting protein 2B	NM_020459.1	PAIP2B	Polyadenylate-binding protein-interacting protein 2B	-34.2
chr25_30639_mature@@ggo-miR-346	-5.79141	0.0375568	down	LOC101110922	cytochrome P450 26B1-like	NM_019885.3	CYP26B1	Cytochrome P450 26B1	-36.1
chr25_30639_mature@@ggo-miR-346	-5.79141	0.0375568	down	STAC3	SH3 and cysteine rich domain 3	NR_104422.1	STAC3	SH3 and cysteine-rich domain-containing protein 3	-38.3
chr25_30639_mature@@ggo-miR-346	-5.79141	0.0375568	down	LOC780509	Myoglobin	NM_203378.1	MB	cDNA, FLJ94722, highly similar to Homo sapiens myoglobin (MB), mRNA	-35.9
chr25_30639_mature@@ggo-miR-346	-5.79141	0.0375568	down	SLC6A13	solute carrier family 6 (neurotransmitter transporter, GABA), member 13	NM_016615.4	SLC6A13	Sodium- and chloride-dependent GABA transporter 2	-36.6
chr25_30639_mature@@ggo-miR-346	-5.79141	0.0375568	down	CENPM	centromere protein M	NM_024053.3	CENPM	Centromere protein M	-35.6
chr25_30639_mature@@ggo-miR-346	-5.79141	0.0375568	down	LOC101121590	protein SCO2 homolog, mitochondrial-like	NM_005138.2	SCO2	Protein SCO2 homolog, mitochondrial	-35.9
chr25_30639_mature@@ggo-miR-346	-5.79141	0.0375568	down	ARSA	arylsulfatase A	NM_001085428.2	ARSA	cDNA FLJ57896, highly similar to Arylsulfatase A (EC 3.1.6.8)	-31.9
chr25_30639_mature@@ggo-miR-346	-5.79141	0.0375568	down	MYL7	myosin, light chain 7, regulatory	NM_021223.2	MYL7	Myosin, light polypeptide 7, regulatory	-32.2
chr25_30639_mature@@ggo-miR-346	-5.79141	0.0375568	down	JUNB	Jun-B proto-oncogene				-38.9
chr25_30639_mature@@ggo-miR-346	-5.79141	0.0375568	down	KRI1	KRI1 homolog (S. cerevisiae)	NM_178159.1	KRI1	KRI1 homolog (S. cerevisiae)	-41.9
chr25_30639_mature@@ggo-miR-346	-5.79141	0.0375568	down	RETN	resistin	NM_020415.3	RETN	Resistin delta2	-35.2
chr25_30639_mature@@ggo-miR-346	-5.79141	0.0375568	down	FZR1	fizzy/cell division cycle 20 related 1 (Drosophila)	NM_016263.3	FZR1	Fizzy-related protein homolog	-38.5
chr25_30639_mature@@ggo-miR-346	-5.79141	0.0375568	down	GNA15	guanine nucleotide binding protein (G protein), alpha 15 (Gq class)	NM_002068.2	GNA15	cDNA FLJ76843, highly similar to Homo sapiens guanine nucleotide binding protein (G protein), alpha 15 (Gq class) (GNA15), mRNA	-36.9
chr25_30639_mature@@ggo-miR-346	-5.79141	0.0375568	down	LOC101114192	uncharacterized LOC101114192	NM_017914.3	C19orf24	Uncharacterized membrane protein C19orf24	-38.2
chr25_30639_mature@@ggo-miR-346	-5.79141	0.0375568	down	KCTD16	potassium channel tetramerisation domain containing 16	NM_020768.3	KCTD16	cDNA FLJ77188, highly similar to Homo sapiens potassium channel tetramerisation domain containing 16 (KCTD16), mRNA	-36.3
chr25_30639_mature@@ggo-miR-346	-5.79141	0.0375568	down	LOC101102814	transmembrane protein 186-like	NM_015421.3	TMEM186	Transmembrane protein 186	-39.3
chr25_30639_mature@@ggo-miR-346	-5.79141	0.0375568	down	ITGA11	integrin, alpha 11	NM_012211.3	ITGA11	cDNA FLJ78760, highly similar to Homo sapiens integrin, alpha 11 (ITGA11), transcript variant 1, mRNA	-43.8
chr25_30639_mature@@ggo-miR-346	-5.79141	0.0375568	down	C7H15orf59	chromosome 7 open reading frame, human C15orf59	NM_001039614.1	C15orf59	chromosome 15 open reading frame 59	-32.9
chr25_30639_mature@@ggo-miR-346	-5.79141	0.0375568	down	COL12A1	collagen, type XII, alpha 1	NM_080645.2	COL12A1	Collagen, type XII, alpha 1	-30.6
chr25_30639_mature@@ggo-miR-346	-5.79141	0.0375568	down	IYD	iodotyrosine deiodinase	NM_203395.2	IYD	Iodotyrosine dehalogenase 1 isoform G	-35.5
chr25_30639_mature@@ggo-miR-346	-5.79141	0.0375568	down	BOP1	block of proliferation 1	NM_015201.3	BOP1	cDNA FLJ78061, highly similar to Homo sapiens block of proliferation 1, mRNA	-36.6
chr25_30639_mature@@ggo-miR-346	-5.79141	0.0375568	down	DNAJC3	DnaJ (Hsp40) homolog, subfamily C, member 3	NM_006260.4	DNAJC3	cDNA FLJ77657, highly similar to Homo sapiens DnaJ (Hsp40) homolog, subfamily C, member 3 (DNAJC3), mRNA	-35.8
chr25_30639_mature@@ggo-miR-346	-5.79141	0.0375568	down	PROCA1	protein interacting with cyclin A1	NM_152465.1	PROCA1	cDNA FLJ50273, highly similar to Homo sapiens proline-rich cyclin A1-interacting protein (PROCA1), mRNA	-38.5
chr25_30639_mature@@ggo-miR-346	-5.79141	0.0375568	down	SPAG7	sperm associated antigen 7	NM_004890.2	SPAG7	Sperm-associated antigen 7	-36.8
chr25_30639_mature@@ggo-miR-346	-5.79141	0.0375568	down	NEURL4	neuralized homolog 4 (Drosophila)	NM_032442.2	NEURL4	Neuralized-like protein 4	-38.8
chr25_30639_mature@@ggo-miR-346	-5.79141	0.0375568	down	AKAP10	A kinase (PRKA) anchor protein 10	NM_007202.3	AKAP10	cDNA FLJ51690, weakly similar to A kinase anchor protein 10, mitochondrial	-45.5
chr25_30639_mature@@ggo-miR-346	-5.79141	0.0375568	down	LOC101108402	spermatid-specific linker histone H1-like protein-like				-31.2
chr25_30639_mature@@ggo-miR-346	-5.79141	0.0375568	down	DNAJC7	DnaJ (Hsp40) homolog, subfamily C, member 7	NR_029431.1	DNAJC7	DnaJ homolog subfamily C member 7	-40.4
chr25_30639_mature@@ggo-miR-346	-5.79141	0.0375568	down	FMNL1	formin-like 1	NM_052905.3	FMNL2	cDNA FLJ37546 fis, clone BRCAN2027364, highly similar to Homo sapiens formin-like 2 (FMNL2), transcript variant 2, mRNA	-31.4
chr25_30639_mature@@ggo-miR-346	-5.79141	0.0375568	down	CBX4	chromobox homolog 4	NM_003655.2	CBX4	E3 SUMO-protein ligase CBX4	-32.3
chr25_30639_mature@@ggo-miR-346	-5.79141	0.0375568	down	TMC6	transmembrane channel-like 6	NM_007267.6	TMC6	cDNA FLJ55825, highly similar to Transmembrane channel-like protein 6	-35.5
chr25_30639_mature@@ggo-miR-346	-5.79141	0.0375568	down	SEC14L1	SEC14-like 1 (S. cerevisiae)	NM_003003.3	SEC14L1	SEC14L1 protein	-39.6
chr25_30639_mature@@ggo-miR-346	-5.79141	0.0375568	down	NT5C	5', 3'-nucleotidase, cytosolic	NR_045513.1	NT5C	5'(3')-deoxyribonucleotidase, cytosolic type	-35.3
chr25_30639_mature@@ggo-miR-346	-5.79141	0.0375568	down	C11H17orf80	chromosome 11 open reading frame, human C17orf80	NR_110105.1	C17orf80	Uncharacterized protein C17orf80	-37
chr25_30639_mature@@ggo-miR-346	-5.79141	0.0375568	down	PARK7	parkinson protein 7	NM_007262.4	PARK7	Protein DJ-1	-35.1
chr25_30639_mature@@ggo-miR-346	-5.79141	0.0375568	down	KLHL21	kelch-like 21 (Drosophila)	NM_014851.2	KLHL21	Kelch-like protein 21	-34.7
chr25_30639_mature@@ggo-miR-346	-5.79141	0.0375568	down	AJAP1	adherens junctions associated protein 1	NM_018836.3	AJAP1	Adherens junction-associated protein 1	-30.6
chr25_30639_mature@@ggo-miR-346	-5.79141	0.0375568	down	PRKCZ	protein kinase C, zeta	NM_002744.4	PRKCZ	cDNA FLJ40308 fis, clone TESTI2029264, highly similar to Protein kinase C zeta type	-36.9
chr25_30639_mature@@ggo-miR-346	-5.79141	0.0375568	down	EFHD2	EF-hand domain family, member D2	NM_024329.5	EFHD2	EF-hand domain-containing protein D2	-38.9
chr25_30639_mature@@ggo-miR-346	-5.79141	0.0375568	down	PRPF6	PRP6 pre-mRNA processing factor 6 homolog (S. cerevisiae)	NM_012469.3	PRPF6	Pre-mRNA-processing factor 6	-34
chr25_30639_mature@@ggo-miR-346	-5.79141	0.0375568	down	ZNF512B	zinc finger protein 512B	NM_020713.2	ZNF512B	Zinc finger protein 512B	-26.9
chr25_30639_mature@@ggo-miR-346	-5.79141	0.0375568	down	MRGBP	MRG/MORF4L binding protein	NM_018270.4	MRGBP	Chromosome 20 open reading frame 20, isoform CRA_a	-33.5
chr25_30639_mature@@ggo-miR-346	-5.79141	0.0375568	down	BCAR1	breast cancer anti-estrogen resistance 1	NM_014567.3	BCAR1	Breast cancer anti-estrogen resistance protein 1	-35.4
chr25_30639_mature@@ggo-miR-346	-5.79141	0.0375568	down	LOC101106452	cytochrome b-245 light chain-like	NM_000101.3	CYBA	cDNA FLJ57889, highly similar to Cytochrome b-245 light chain	-35.1
chr25_30639_mature@@ggo-miR-346	-5.79141	0.0375568	down	CTU2	cytosolic thiouridylase subunit 2 homolog (S. pombe)	NM_001012762.1	CTU2	Cytoplasmic tRNA 2-thiolation protein 2	-37.8
chr25_30639_mature@@ggo-miR-346	-5.79141	0.0375568	down	LOC101109035	5-hydroxyisourate hydrolase-like	NM_000371.3	TTR	Transthyretin	-34.1
chr25_30639_mature@@ggo-miR-346	-5.79141	0.0375568	down	CHST8	carbohydrate (N-acetylgalactosamine 4-0) sulfotransferase 8	NM_022467.3	CHST8	Carbohydrate sulfotransferase 8	-35.4
chr25_30639_mature@@ggo-miR-346	-5.79141	0.0375568	down	LGALS7	lectin, galactoside-binding, soluble, 7	NM_001042507.3	LGALS7B	Galectin-7	-36.3
chr25_30639_mature@@ggo-miR-346	-5.79141	0.0375568	down	LGALS7B	lectin, galactoside-binding, soluble, 7B	NM_001042507.3	LGALS7B	Galectin-7	-36.3
chr25_30639_mature@@ggo-miR-346	-5.79141	0.0375568	down	HRC	histidine rich calcium binding protein	NM_002152.2	HRC	Sarcoplasmic reticulum histidine-rich calcium-binding protein	-33.7
chr25_30639_mature@@ggo-miR-346	-5.79141	0.0375568	down	RDH13	retinol dehydrogenase 13 (all-trans/9-cis)	NR_027382.1	RDH13	cDNA FLJ77723	-37.5
chr25_30639_mature@@ggo-miR-346	-5.79141	0.0375568	down	C14H19orf18	chromosome 14 open reading frame, human C19orf18	NM_152474.4	C19orf18	Uncharacterized protein C19orf18	-35
chr25_30639_mature@@ggo-miR-346	-5.79141	0.0375568	down	VPS11	vacuolar protein sorting 11 homolog (S. cerevisiae)	NM_021729.4	VPS11	cDNA FLJ32139 fis, clone PLACE5000037, highly similar to Vacuolar protein sorting 11	-29.8
chr25_30639_mature@@ggo-miR-346	-5.79141	0.0375568	down	SCUBE2	signal peptide, CUB domain, EGF-like 2	NM_020974.2	SCUBE2	Signal peptide, CUB and EGF-like domain-containing protein 2	-34.1
chr25_30639_mature@@ggo-miR-346	-5.79141	0.0375568	down	IL18BP	interleukin 18 binding protein	NM_173044.2	IL18BP	Interleukin-18-binding protein	-38.7
chr25_30639_mature@@ggo-miR-346	-5.79141	0.0375568	down	P2RY6	pyrimidinergic receptor P2Y, G-protein coupled, 6	NM_176798.2	P2RY6	P2Y purinoceptor 6	-37.1
chr25_30639_mature@@ggo-miR-346	-5.79141	0.0375568	down	MS4A7	membrane-spanning 4-domains, subfamily A, member 7	NM_206940.1	MS4A7	Membrane-spanning 4-domains subfamily A member 7	-37
chr25_30639_mature@@ggo-miR-346	-5.79141	0.0375568	down	MAST4	microtubule associated serine/threonine kinase family member 4	NM_198828.2	MAST4	cDNA FLJ50564, moderately similar to Microtubule-associated serine/threonine-protein kinase 1 (EC 2.7.11.1)	-37
chr25_30639_mature@@ggo-miR-346	-5.79141	0.0375568	down	MED10	mediator complex subunit 10	NM_032286.2	MED10	Mediator of RNA polymerase II transcription subunit 10	-41.4
chr25_30639_mature@@ggo-miR-346	-5.79141	0.0375568	down	ARL6IP4	ADP-ribosylation-like factor 6 interacting protein 4	NR_103512.1	ARL6IP4	ADP-ribosylation factor-like protein 6-interacting protein 4	-35.4
chr25_30639_mature@@ggo-miR-346	-5.79141	0.0375568	down	OGFOD2	2-oxoglutarate and iron-dependent oxygenase domain containing 2	NM_024623.1	OGFOD2	cDNA FLJ38162 fis, clone DFNES2003081	-32.4
chr25_30639_mature@@ggo-miR-346	-5.79141	0.0375568	down	WSCD2	WSC domain containing 2	NM_014653.2	WSCD2	WSC domain-containing protein 2	-36.7
chr25_30639_mature@@ggo-miR-346	-5.79141	0.0375568	down	CRYBB3	crystallin, beta B3	NM_004076.4	CRYBB3	Beta-crystallin B3	-31.3
chr25_30639_mature@@ggo-miR-346	-5.79141	0.0375568	down	ADAMTS17	ADAM metallopeptidase with thrombospondin type 1 motif, 17	NM_139057.2	ADAMTS17	A disintegrin and metalloproteinase with thrombospondin motifs 17	-38.5
chr25_30639_mature@@ggo-miR-346	-5.79141	0.0375568	down	BNC1	basonuclin 1	NM_001717.3	BNC1	cDNA FLJ50932, highly similar to Zinc finger protein basonuclin-1	-33.2
chr25_30639_mature@@ggo-miR-346	-5.79141	0.0375568	down	LOC101113279	mast cell protease 3-like	NM_004131.4	GZMB	Granzyme B (Granzyme 2, cytotoxic T-lymphocyte-associated serine esterase 1), isoform CRA_a	-33.4
chr25_30639_mature@@ggo-miR-346	-5.79141	0.0375568	down	SETD3	SET domain containing 3	NM_199123.1	SETD3	Histone-lysine N-methyltransferase setd3	-41
chr25_30639_mature@@ggo-miR-346	-5.79141	0.0375568	down	KLC1	kinesin light chain 1	NM_182923.3	KLC1	cDNA FLJ61233, highly similar to Kinesin light chain 1	-32.4
chr25_30639_mature@@ggo-miR-346	-5.79141	0.0375568	down	CDCA4	cell division cycle associated 4	NM_145701.2	CDCA4	cDNA FLJ52878, highly similar to Cell division cycle-associated protein 4	-36
chr25_30639_mature@@ggo-miR-346	-5.79141	0.0375568	down	ACAA1	acetyl-CoA acyltransferase 1	NR_024024.1	ACAA1	cDNA FLJ55549, highly similar to 3-ketoacyl-CoA thiolase, peroxisomal (EC 2.3.1.16)	-36.5
chr25_30639_mature@@ggo-miR-346	-5.79141	0.0375568	down	MOBP	myelin-associated oligodendrocyte basic protein	NR_103506.1	MOBP	Myelin-associated oligodendrocyte basic protein, isoform CRA_c	-36.8
chr25_30639_mature@@ggo-miR-346	-5.79141	0.0375568	down	CAMKV	CaM kinase-like vesicle-associated	NM_024046.3	CAMKV	cDNA, FLJ96591	-38.7
chr25_30639_mature@@ggo-miR-346	-5.79141	0.0375568	down	CCDC71	coiled-coil domain containing 71	NM_022903.3	CCDC71	coiled-coil domain containing 71	-36.1
chr25_30639_mature@@ggo-miR-346	-5.79141	0.0375568	down	CLEC3B	C-type lectin domain family 3, member B	NM_003278.2	CLEC3B	cDNA, FLJ92374, highly similar to Homo sapiens C-type lectin domain family 3, member B (CLEC3B), mRNA	-30.2
chr25_30639_mature@@ggo-miR-346	-5.79141	0.0375568	down	TMEM40	transmembrane protein 40	NM_018306.3	TMEM40	cDNA FLJ55821, highly similar to Homo sapiens transmembrane protein 40 (TMEM40), mRNA	-35.5
chr25_30639_mature@@ggo-miR-346	-5.79141	0.0375568	down	KIFC1	kinesin family member C1	NM_002263.3	KIFC1	cDNA FLJ53841, highly similar to Kinesin-like protein KIFC1	-32.9
chr25_30639_mature@@ggo-miR-346	-5.79141	0.0375568	down	GTF2H4	general transcription factor IIH, polypeptide 4, 52kDa	NM_001517.4	GTF2H4	General transcription factor IIH subunit 4	-28.5
chr25_30639_mature@@ggo-miR-346	-5.79141	0.0375568	down	FADS2	fatty acid desaturase 2	NM_004265.3	FADS2	cDNA FLJ14553 fis, clone NT2RM2001785, highly similar to Homo sapiens fatty acid desaturase 2 (FADS2), mRNA	-30.7
chr25_30639_mature@@ggo-miR-346	-5.79141	0.0375568	down	ESRRA	estrogen-related receptor alpha	NM_004451.4	ESRRA	Steroid hormone receptor ERR1	-34.6
chr25_30639_mature@@ggo-miR-346	-5.79141	0.0375568	down	SYT12	synaptotagmin XII	NM_177963.3	SYT12	Synaptotagmin-12	-35.2
chr25_30639_mature@@ggo-miR-346	-5.79141	0.0375568	down	KCNIP2	Kv channel interacting protein 2	NM_173342.2	KCNIP2	cDNA FLJ30527 fis, clone BRAWH2001019, highly similar to Kv channel-interacting protein 2	-36.8
chr25_30639_mature@@ggo-miR-346	-5.79141	0.0375568	down	TECTB	tectorin beta	NM_058222.2	TECTB	Beta-tectorin	-30.8
chr25_30639_mature@@ggo-miR-346	-5.79141	0.0375568	down	CHST15	carbohydrate (N-acetylgalactosamine 4-sulfate 6-O) sulfotransferase 15	NM_015892.4	CHST15	cDNA FLJ60523, highly similar to N-acetylgalactosamine 4-sulfate6-O-sulfotransferase (EC 2.8.2.33)	-41.1
chr25_30639_mature@@ggo-miR-346	-5.79141	0.0375568	down	CALY	calcyon neuron-specific vesicular protein	NM_015722.3	CALY	Neuron-specific vesicular protein calcyon	-27.8
chr25_30639_mature@@ggo-miR-346	-5.79141	0.0375568	down	MBP	myelin basic protein	NM_002385.2	MBP	cDNA FLJ77803, highly similar to Homo sapiens myelin basic protein (MBP), mRNA	-40.5
chr25_30639_mature@@ggo-miR-346	-5.79141	0.0375568	down	E4F1	E4F transcription factor 1	NM_004424	E4F1	cDNA FLJ59264, highly similar to Homo sapiens E4F transcription factor 1 (E4F1), mRNA	-36
chr25_30639_mature@@ggo-miR-346	-5.79141	0.0375568	down	CORO7	coronin 7	NM_001201479.1	CORO7-PAM16	Coronin	-38
chr25_30639_mature@@ggo-miR-346	-5.79141	0.0375568	down	TMEM114	transmembrane protein 114	NM_001146336.1	TMEM114	Transmembrane protein 114	-32.9
chr25_30639_mature@@ggo-miR-346	-5.79141	0.0375568	down	CIITA	class II, major histocompatibility complex, transactivator	NR_104444.1	CIITA	Class II, major histocompatibility complex, transactivator	-38.3
chr25_30639_mature@@ggo-miR-346	-5.79141	0.0375568	down	SNN	stannin	NM_003498.5	SNN	Stannin	-39
chr25_30639_mature@@ggo-miR-346	-5.79141	0.0375568	down	BRI3	brain protein I3	NM_015379.4	BRI3	Brain protein I3	-39.6
chr25_30639_mature@@ggo-miR-346	-5.79141	0.0375568	down	GDF2	growth differentiation factor 2	NM_016204.1	GDF2	cDNA, FLJ95870, highly similar to Homo sapiens growth differentiation factor 2 (GDF2), mRNA	-32.3
chr25_30639_mature@@ggo-miR-346	-5.79141	0.0375568	down	SLC7A2	solute carrier family 7 (cationic amino acid transporter, y+ system), member 2				-24.4
chr25_30639_mature@@ggo-miR-346	-5.79141	0.0375568	down	GRPR	Gastrin-releasing peptide receptor	NM_005314.2	GRPR	Gastrin-releasing peptide receptor	-33.3
chr25_30639_mature@@ggo-miR-346	-5.79141	0.0375568	down	DKC1	Dyskeratosis congenita 1	NR_110023.1	DKC1	H/ACA ribonucleoprotein complex subunit 4	-37.7
chr25_30639_mature@@ggo-miR-346	-5.79141	0.0375568	down	L1CAM	L1 cell adhesion molecule	NM_024003.3	L1CAM	Neural cell adhesion molecule L1	-26.2
chr25_30639_mature@@ggo-miR-346	-5.79141	0.0375568	down	SRPK3	SRSF protein kinase 3	NM_014370.3	SRPK3	SRSF protein kinase 3	-38.6
chr2_6040_mature@@ppa-miR-128	-5.56569	0.0111114	down	HDLBP	high density lipoprotein binding protein	NM_203346.3	HDLBP	cDNA, FLJ92652, highly similar to Homo sapiens high density lipoprotein binding protein (vigilin)(HDLBP), mRNA	-25.6
chr2_6040_mature@@ppa-miR-128	-5.56569	0.0111114	down	GGCX	Gamma glutamyl carboxylase	NM_001142269.2	GGCX	Gamma-glutymyl carboxylase	-26.3
chr2_6040_mature@@ppa-miR-128	-5.56569	0.0111114	down	SPATA22	spermatogenesis associated 22	NM_032598.4	SPATA22	Spermatogenesis-associated protein 22	-29.8
oar-miR-329b-5p	-5.48938	0.00310378	down	ITLN	intelectin	NM_080878.2	ITLN2	Intelectin-2	-31
oar-miR-329b-5p	-5.48938	0.00310378	down	VPS8	vacuolar protein sorting 8 homolog (S. cerevisiae)	NM_015303.3	VPS8	Vacuolar protein sorting-associated protein 8 homolog	-28.5
oar-miR-329b-5p	-5.48938	0.00310378	down	COL18A1	collagen, type XVIII, alpha 1	NM_130445.2	COL18A1	Collagen, type XVIII, alpha 1, isoform CRA_d	-33.4
oar-miR-329b-5p	-5.48938	0.00310378	down	KCTD18	potassium channel tetramerisation domain containing 18	NM_152387.2	KCTD18	cDNA FLJ76153, highly similar to Homo sapiens potassium channel tetramerisation domain containing 18 (KCTD18), mRNA	-33.1
oar-miR-329b-5p	-5.48938	0.00310378	down	OLFM1	olfactomedin 1	NM_058199.2	OLFM1	cDNA FLJ33499 fis, clone BRAMY2004351, highly similar to Noelin	-36.8
oar-miR-329b-5p	-5.48938	0.00310378	down	CEL	carboxyl ester lipase (bile salt-stimulated lipase)	NM_001807.4	CEL	cDNA FLJ51297, highly similar to Bile salt-activated lipase (EC 3.1.1.3)	-29.2
oar-miR-329b-5p	-5.48938	0.00310378	down	ACTG2	actin, gamma 2, smooth muscle, enteric	NM_001615.3	ACTG2	cDNA FLJ42347 fis, clone UTERU2003399, highly similar to Actin, gamma-enteric smooth muscle	-29.1
oar-miR-329b-5p	-5.48938	0.00310378	down	LOC100526789	Keratin 82	NM_033033.3	KRT82	Type II hair keratin 2	-27.8
oar-miR-329b-5p	-5.48938	0.00310378	down	KLHDC5	kelch domain containing 5	NM_020782.1	KLHL42	Kelch-like protein 42	-30.7
oar-miR-329b-5p	-5.48938	0.00310378	down	HUS1	HUS1 checkpoint homolog (S. pombe)	NR_037917.1	HUS1	HUS1 checkpoint homolog (S. pombe), isoform CRA_a	-28
oar-miR-329b-5p	-5.48938	0.00310378	down	TCF7	transcription factor 7 (T-cell specific, HMG-box)	NR_033449.1	TCF7	cDNA FLJ33018 fis, clone THYMU1000459, highly similar to Homo sapiens transcription factor 7 (T-cell specific, HMG-box) (TCF7), transcript variant 5, mRNA	-41.6
oar-miR-329b-5p	-5.48938	0.00310378	down	PHACTR2	phosphatase and actin regulator 2	NM_014721.2	PHACTR2	Phosphatase and actin regulator 2	-28.7
oar-miR-329b-5p	-5.48938	0.00310378	down	EXOSC4	exosome component 4	NM_019037.2	EXOSC4	Exosome complex component RRP41	-27.2
oar-miR-329b-5p	-5.48938	0.00310378	down	V15	Keratin 31	NM_002277.2	KRT31	Keratin, type I cuticular Ha1	-27.2
oar-miR-329b-5p	-5.48938	0.00310378	down	LOC101109723	uncharacterized LOC101109723	XP_003960787.2	LOC100507656	uncharacterized LOC100507656	-28.4
oar-miR-329b-5p	-5.48938	0.00310378	down	FBXO2	F-box protein 2	NM_012168.5	FBXO2	F-box only protein 2	-34.7
oar-miR-329b-5p	-5.48938	0.00310378	down	GDF5	growth differentiation factor 5	NM_000557	GDF5	GDF5	-37.1
oar-miR-329b-5p	-5.48938	0.00310378	down	ELMO2	engulfment and cell motility 2	NM_182764.1	ELMO2	cDNA FLJ60834, highly similar to Engulfment and cell motility protein 2 (CED-12 homolog A)	-29.8
oar-miR-329b-5p	-5.48938	0.00310378	down	DMRTC2	DMRT-like family C2	NM_033052.1	DMRTC2	Doublesex- and mab-3-related transcription factor C2	-22.7
oar-miR-329b-5p	-5.48938	0.00310378	down	UBE3B	ubiquitin protein ligase E3B	NM_183415.2	UBE3B	cDNA FLJ51548, highly similar to Homo sapiens ubiquitin protein ligase E3B (UBE3B), transcript variant 3, mRNA	-27.8
oar-miR-329b-5p	-5.48938	0.00310378	down	BAC5	Cathelicidin-2	NM_004345.4	CAMP	Cathelicidin antimicrobial peptide	-31
oar-miR-329b-5p	-5.48938	0.00310378	down	POLA2	polymerase (DNA directed), alpha 2, accessory subunit	NM_002689.2	POLA2	cDNA FLJ37250 fis, clone BRAMY2006809, highly similar to DNA polymerase subunit alpha B	-37.4
oar-miR-329b-5p	-5.48938	0.00310378	down	MRGPRF	MAS-related GPR, member F	NM_145015.4	MRGPRF	cDNA FLJ53714, highly similar to Mas-related G-protein coupled receptor memberF	-27.8
oar-miR-329b-5p	-5.48938	0.00310378	down	SST5	Somatostatin receptor subtype 5	NM_001172573.1	SSTR5	Somatostatin receptor subtype 5B	-30.7
chr15_22773_mature@@sha-let-7a	-8.32139	7.0225e-06	down	CLRN2	clarin 2	NM_001079827.2	CLRN2	Clarin-2	-26.3
chr15_22773_mature@@sha-let-7a	-8.32139	7.0225e-06	down	DEFB119	defensin, beta 119	NR_073153.1	DEFB119	ESC42-RELB	-29.6
chr15_22773_mature@@sha-let-7a	-8.32139	7.0225e-06	down	CHKA	choline kinase alpha	NM_212469.1	CHKA	Choline kinase alpha	-26.9
chr15_22773_mature@@sha-let-7a	-8.32139	7.0225e-06	down	HDX	highly divergent homeobox	NM_144657.4	HDX	Highly divergent homeobox	-26.5
chr15_22071_mature	-7.11334	0.00208164	down	CCDC70	coiled-coil domain containing 70	NM_031290.2	CCDC70	Coiled-coil domain-containing protein 70	-29.6
chr2_5146_star@@oan-miR-23b-5p	-5.00745	0.00737572	down	MANEAL	mannosidase, endo-alpha-like	NM_152496.2	MANEAL	Glycoprotein endo-alpha-1,2-mannosidase-like protein	-32.3
chr2_5146_star@@oan-miR-23b-5p	-5.00745	0.00737572	down	SCNM1	sodium channel modifier 1	NR_037937.1	SCNM1	Sodium channel modifier 1	-29.3
chr2_5146_star@@oan-miR-23b-5p	-5.00745	0.00737572	down	HAX1	HCLS1 associated protein X-1	NM_006118.3	HAX1	HCLS1-associated protein X-1	-33.1
chr2_5146_star@@oan-miR-23b-5p	-5.00745	0.00737572	down	LOC101110103	T-cell surface glycoprotein CD1a-like	NM_001763.2	CD1A	T-cell surface glycoprotein CD1a	-31.8
chr2_5146_star@@oan-miR-23b-5p	-5.00745	0.00737572	down	TFF1	trefoil factor 1	NM_003225.2	TFF1	Trefoil factor 1	-33.4
chr2_5146_star@@oan-miR-23b-5p	-5.00745	0.00737572	down	EPHB2	EPH receptor B2	NM_017449.3	EPHB2	cDNA FLJ60805, highly similar to Ephrin type-B receptor 2 (EC 2.7.10.1)	-36.2
chr2_5146_star@@oan-miR-23b-5p	-5.00745	0.00737572	down	CNNM4	cyclin M4	NM_020184.3	CNNM4	Metal transporter CNNM4	-29.3
chr2_5146_star@@oan-miR-23b-5p	-5.00745	0.00737572	down	PRMT8	protein arginine methyltransferase 8	NR_046301.1	PRMT8	Protein arginine N-methyltransferase 4 variant	-31.5
chr2_5146_star@@oan-miR-23b-5p	-5.00745	0.00737572	down	DIRAS1	DIRAS family, GTP-binding RAS-like 1	NM_145173.3	DIRAS1	GTP-binding protein Di-Ras1	-24
chr2_5146_star@@oan-miR-23b-5p	-5.00745	0.00737572	down	LOC101114192	uncharacterized LOC101114192	NM_017914.3	C19orf24	Uncharacterized membrane protein C19orf24	-35.8
chr2_5146_star@@oan-miR-23b-5p	-5.00745	0.00737572	down	LOC101113335	angiogenin-1-like	NM_001145.4	ANG	Angiogenin	-32.7
chr2_5146_star@@oan-miR-23b-5p	-5.00745	0.00737572	down	ING1	inhibitor of growth family, member 1	NM_198219.2	ING1	Inhibitor of growth protein 1	-26.1
chr2_5146_star@@oan-miR-23b-5p	-5.00745	0.00737572	down	DHX33	DEAH (Asp-Glu-Ala-His) box polypeptide 33	NM_020162.3	DHX33	cDNA FLJ56443, highly similar to Putative ATP-dependent RNA helicase DHX33 (EC 3.6.1.-)	-28.4
chr2_5146_star@@oan-miR-23b-5p	-5.00745	0.00737572	down	MAP2K3	mitogen-activated protein kinase kinase 3	NM_145110.1	MAP2K3	Mitogen activated protein kinase kinase 3	-27.8
chr2_5146_star@@oan-miR-23b-5p	-5.00745	0.00737572	down	DUS1L	dihydrouridine synthase 1-like (S. cerevisiae)	NM_022156.4	DUS1L	cDNA FLJ51922, highly similar to tRNA-dihydrouridine synthase 1-like (EC 1.-.-.-)	-34.4
chr2_5146_star@@oan-miR-23b-5p	-5.00745	0.00737572	down	PARD6A	par-6 partitioning defective 6 homolog alpha (C. elegans)	NM_016948.2	PARD6A	Partitioning defective 6 homolog alpha	-31.4
chr2_5146_star@@oan-miR-23b-5p	-5.00745	0.00737572	down	ZBTB45	zinc finger and BTB domain containing 45	NM_032792.2	ZBTB45	Putative uncharacterized protein DKFZp547H249	-26.6
chr2_5146_star@@oan-miR-23b-5p	-5.00745	0.00737572	down	SDHA	Succinate dehydrogenase complex subunit A flavoprotein	NM_004168.2	SDHA	cDNA FLJ37560 fis, clone BRCOC2000333, highly similar to Succinate dehydrogenase (ubiquinone) flavoprotein subunit, mitochondrial (EC 1.3.5.1)	-33.7
chr2_5146_star@@oan-miR-23b-5p	-5.00745	0.00737572	down	WDR7	WD repeat domain 7	NM_052834.2	WDR7	WD repeat domain 7	-36
chr2_5146_star@@oan-miR-23b-5p	-5.00745	0.00737572	down	ARHGDIG	Rho GDP dissociation inhibitor (GDI) gamma	NM_001176.3	ARHGDIG	Rho GDP-dissociation inhibitor 3	-32.2
chr2_5146_star@@oan-miR-23b-5p	-5.00745	0.00737572	down	SST5	Somatostatin receptor subtype 5	NM_001172573.1	SSTR5	Somatostatin receptor subtype 5B	-27.6
chr2_5146_star@@oan-miR-23b-5p	-5.00745	0.00737572	down	TTC13	tetratricopeptide repeat domain 13	NM_024525.4	TTC13	tetratricopeptide repeat domain 13	-38.9
chr2_5146_star@@oan-miR-23b-5p	-5.00745	0.00737572	down	USP54	ubiquitin specific peptidase 54	NM_152586.3	USP54	cDNA FLJ58710, highly similar to Rattus norvegicus ubiquitin specific protease 54 (Usp54), mRNA	-34.9
chr1_1326_mature	-8.12197	1.82861e-06	down	MAB21L2	mab-21-like 2 (C. elegans)	NM_006439.4	MAB21L2	Protein mab-21-like 2	-24.2
chr3_7781_mature	20	0.0376959	up	USP40	ubiquitin specific peptidase 40	NM_018218.2	USP40	cDNA FLJ56772, highly similar to Ubiquitin carboxyl-terminal hydrolase 40 (EC 3.1.2.15)	-34
chr3_7781_mature	20	0.0376959	up	MCOLN3	mucolipin 3	NM_018298.10	MCOLN3	Mucolipin-3	-41.1
chr3_7781_mature	20	0.0376959	up	NOS1AP	nitric oxide synthase 1 (neuronal) adaptor protein	NM_014697.2	NOS1AP	Carboxyl-terminal PDZ ligand of neuronal nitric oxide synthase protein	-28
chr3_7781_mature	20	0.0376959	up	LOC101106296	keratin-associated protein 27-1-like	NM_001077711.1	KRTAP27-1	Keratin-associated protein 27-1	-43
chr3_7781_mature	20	0.0376959	up	EIF4GI	eIF4GI protein	NM_198244.2	EIF4G1	EIF4G1 protein	-31.2
chr3_7781_mature	20	0.0376959	up	RBP1	retinol binding protein 1, cellular	NM_002899.3	RBP1	Retinol-binding protein 1	-32.1
chr3_7781_mature	20	0.0376959	up	SOX14	SRY (sex determining region Y)-box 14	NM_004189.3	SOX14	Transcription factor SOX-14	-26.8
chr3_7781_mature	20	0.0376959	up	MX2	Interferon-induced GTP-binding protein Mx2	NM_002463.1	MX2	Interferon-induced GTP-binding protein Mx2	-35.3
chr3_7781_mature	20	0.0376959	up	GMPPA	GDP-mannose pyrophosphorylase A	NM_205847.2	GMPPA	cDNA FLJ56917, moderately similar to Homo sapiens GDP-mannose pyrophosphorylase A (GMPPA), transcript variant 2, mRNA	-31.1
chr3_7781_mature	20	0.0376959	up	LOC101104046	thiamine transporter 2-like	NM_025243.3	SLC19A3	cDNA, FLJ92819, highly similar to Homo sapiens solute carrier family 19, member 3 (SLC19A3), mRNA	-43
chr3_7781_mature	20	0.0376959	up	ECEL1	endothelin converting enzyme-like 1	NM_004826.2	ECEL1	Endothelin-converting enzyme-like 1	-30.8
chr3_7781_mature	20	0.0376959	up	LOC101114681	uncharacterized LOC101114681	NM_001167676.1	FAM229A	family with sequence similarity 229, member A	-31
chr3_7781_mature	20	0.0376959	up	ATP13A2	ATPase type 13A2	NM_022089.2	ATP13A2	Probable cation-transporting ATPase 13A2	-29.6
chr3_7781_mature	20	0.0376959	up	RAPGEF1	Rap guanine nucleotide exchange factor (GEF) 1	NM_198679.1	RAPGEF1	Truncated guanine nucleotide-releasing factor 2	-32.5
chr3_7781_mature	20	0.0376959	up	GPR107	G protein-coupled receptor 107	NM_020960.4	GPR107	cDNA FLJ75421, highly similar to Homo sapiens lung seven transmembrane receptor 1 (LUSTR1) mRNA	-26.5
chr3_7781_mature	20	0.0376959	up	IER5L	immediate early response 5-like	NM_203434.2	IER5L	immediate early response 5-like	-32.5
chr3_7781_mature	20	0.0376959	up	PHYHD1	phytanoyl-CoA dioxygenase domain containing 1	NM_174933.3	PHYHD1	cDNA FLJ30432 fis, clone BRACE2008999, highly similar to Homo sapiens phytanoyl-CoA dioxygenase domain containing 1 (PHYHD1), mRNA	-34.7
chr3_7781_mature	20	0.0376959	up	EMILIN1	elastin microfibril interfacer 1	NM_007046.3	EMILIN1	EMILIN-1	-30
chr3_7781_mature	20	0.0376959	up	IL1F10	interleukin 1 family, member 10 (theta)	NM_173161.2	IL1F10	Interleukin-1 family member 10	-26.1
chr3_7781_mature	20	0.0376959	up	CNNM4	cyclin M4	NM_020184.3	CNNM4	Metal transporter CNNM4	-27.7
chr3_7781_mature	20	0.0376959	up	PFDN5	prefoldin subunit 5	NM_145897.2	PFDN5	Prefoldin subunit 5	-31.1
chr3_7781_mature	20	0.0376959	up	MDM2	Mdm2, p53 E3 ubiquitin protein ligase homolog (mouse)	NM_032739.1	MDM2	E3 ubiquitin-protein ligase Mdm2	-40.3
chr3_7781_mature	20	0.0376959	up	MTERFD3	MTERF domain containing 3	NM_025198.4	MTERFD3	mTERF domain-containing protein 3, mitochondrial	-36.1
chr3_7781_mature	20	0.0376959	up	CACNG2	calcium channel, voltage-dependent, gamma subunit 2	NM_006078.3	CACNG2	Voltage-dependent calcium channel gamma-2 subunit	-28.5
chr3_7781_mature	20	0.0376959	up	IL2RB	interleukin 2 receptor, beta	NM_000878.3	IL2RB	Interleukin-2 receptor subunit beta	-43
chr3_7781_mature	20	0.0376959	up	C3H12orf39	chromosome 3 open reading frame, human C12orf39	NM_030572.2	C12orf39	Spexin	-40.5
chr3_7781_mature	20	0.0376959	up	LOC101107687	histone H2A.J-like	NR_027716.1	H2AFJ	Histone H2A.J	-31.4
chr3_7781_mature	20	0.0376959	up	LRRC23	leucine rich repeat containing 23	NM_201650.2	LRRC23	Leucine-rich repeat-containing protein 23	-33.6
chr3_7781_mature	20	0.0376959	up	TEAD4	TEA domain family member 4	NM_201443.2	TEAD4	TEA domain family member 4, isoform CRA_b	-32.2
chr3_7781_mature	20	0.0376959	up	SOX10	SRY (sex determining region Y)-box 10	NM_006941.3	SOX10	Transcription factor SOX-10	-24.4
chr3_7781_mature	20	0.0376959	up	PICK1	protein interacting with PRKCA 1	NM_012407.3	PICK1	cDNA FLJ10013 fis, clone HEMBA1000369, highly similar to PRKCA-binding protein (Protein kinase C-alpha-binding protein)	-25.2
chr3_7781_mature	20	0.0376959	up	ZBED4	zinc finger, BED-type containing 4	NM_014838.2	ZBED4	Zinc finger BED domain-containing protein 4	-28.9
chr3_7781_mature	20	0.0376959	up	LOC101121590	protein SCO2 homolog, mitochondrial-like	NM_005138.2	SCO2	Protein SCO2 homolog, mitochondrial	-32.1
chr3_7781_mature	20	0.0376959	up	HOXA6	homeobox A6	NM_024014.3	HOXA6	Homeobox protein Hox-A6	-37.1
chr3_7781_mature	20	0.0376959	up	RAMP3	receptor (G protein-coupled) activity modifying protein 3	NM_005856.2	RAMP3	Receptor (Calcitonin) activity modifying protein 3, isoform CRA_a	-37.9
chr3_7781_mature	20	0.0376959	up	TMEM229A	transmembrane protein 229A	NM_001136002.1	TMEM229A	Transmembrane protein 229A	-24.8
chr3_7781_mature	20	0.0376959	up	TSGA13	testis specific, 13	NM_052933.2	TSGA13	testis specific, 13	-28.8
chr3_7781_mature	20	0.0376959	up	SLC4A2	solute carrier family 4, anion exchanger, member 2 (erythrocyte membrane protein band 3-like 1)	NM_003040.3	SLC4A2	Anion exchange protein 2	-30.6
chr3_7781_mature	20	0.0376959	up	GLT25D1	glycosyltransferase 25 domain containing 1	NM_024656.2	COLGALT1	cDNA FLJ32578 fis, clone SPLEN2000258, highly similar to Homo sapiens glycosyltransferase 25 domain containing 1 (GLT25D1), mRNA	-29.1
chr3_7781_mature	20	0.0376959	up	NR2F6	nuclear receptor subfamily 2, group F, member 6	NM_005234.3	NR2F6	cDNA FLJ51763, highly similar to Orphan nuclear receptor EAR-2	-35.9
chr3_7781_mature	20	0.0376959	up	AP1M1	adaptor-related protein complex 1, mu 1 subunit	NM_032493.3	AP1M1	cDNA FLJ14622 fis, clone NT2RP2000147, highly similar to Adaptor-related protein complex 1 mu-1 subunit	-27.4
chr3_7781_mature	20	0.0376959	up	CCDC151	coiled-coil domain containing 151	NM_145045.4	CCDC151	Coiled-coil domain-containing protein 151	-35.5
chr3_7781_mature	20	0.0376959	up	RETN	resistin	NM_020415.3	RETN	Resistin delta2	-29.3
chr3_7781_mature	20	0.0376959	up	CLPP	ClpP caseinolytic peptidase, ATP-dependent, proteolytic subunit homolog (E. coli)	NM_006012.2	CLPP	ClpP caseinolytic peptidase ATP-dependent, proteolytic subunit	-34.4
chr3_7781_mature	20	0.0376959	up	DIRAS1	DIRAS family, GTP-binding RAS-like 1	NM_145173.3	DIRAS1	GTP-binding protein Di-Ras1	-23.4
chr3_7781_mature	20	0.0376959	up	B4GALT7	Beta1,4-galactosyltransferase 7	NM_007255.2	B4GALT7	cDNA FLJ12504 fis, clone NT2RM2001698, highly similar to Beta-1,4-galactosyltransferase 7 (EC 2.4.1.-)	-30
chr3_7781_mature	20	0.0376959	up	ZNF692	zinc finger protein 692	NM_017865.3	ZNF692	Zinc finger protein 692	-31.9
chr3_7781_mature	20	0.0376959	up	STK11	serine/threonine kinase 11	NM_000455.4	STK11	Polarization-related protein LKB1	-36.8
chr3_7781_mature	20	0.0376959	up	TTC37	tetratricopeptide repeat domain 37	NM_014639.3	TTC37	Tetratricopeptide repeat protein 37	-38.8
chr3_7781_mature	20	0.0376959	up	UGT2A1	UDP glucuronosyltransferase 2 family, polypeptide A1, complex locus	NM_006798.3	UGT2A1	UDP-glucuronosyltransferase 2A1	-41.4
chr3_7781_mature	20	0.0376959	up	LARP6	La ribonucleoprotein domain family, member 6	NM_197958.2	LARP6	La-related protein 6	-35.5
chr3_7781_mature	20	0.0376959	up	C7H15orf59	chromosome 7 open reading frame, human C15orf59	NM_001039614.1	C15orf59	chromosome 15 open reading frame 59	-28.9
chr3_7781_mature	20	0.0376959	up	EMC9	ER membrane protein complex subunit 9	NM_016049.3	EMC9	ER membrane protein complex subunit 9	-27.1
chr3_7781_mature	20	0.0376959	up	AP4E1	adaptor-related protein complex 4, epsilon 1 subunit	NM_007347.4	AP4E1	cDNA FLJ60689, highly similar to Adapter-related protein complex 4 epsilon-1 subunit	-41.1
chr3_7781_mature	20	0.0376959	up	SLC38A6	solute carrier family 38, member 6	NR_033344.1	SLC38A6	cDNA FLJ56844, highly similar to Homo sapiens solute carrier family 38, member 6 (SLC38A6), mRNA	-41.1
chr3_7781_mature	20	0.0376959	up	COL12A1	collagen, type XII, alpha 1	NM_080645.2	COL12A1	Collagen, type XII, alpha 1	-27.6
chr3_7781_mature	20	0.0376959	up	SMPDL3A	sphingomyelin phosphodiesterase, acid-like 3A	NM_006714.4	SMPDL3A	Acid sphingomyelinase-like phosphodiesterase 3a	-38.4
chr3_7781_mature	20	0.0376959	up	MAP3K4	mitogen-activated protein kinase kinase kinase 4	NM_006724.2	MAP3K4	Mitogen-activated protein kinase kinase kinase 4	-32.7
chr3_7781_mature	20	0.0376959	up	LCP1	lymphocyte cytosolic protein 1 (L-plastin)	NM_002298.4	LCP1	cDNA FLJ39956 fis, clone SPLEN2024990, highly similar to Plastin-2	-43
chr3_7781_mature	20	0.0376959	up	CRYL1	crystallin, lambda 1	NM_015974.2	CRYL1	cDNA FLJ56641, moderately similar to Lambda-crystallin homolog	-36
chr3_7781_mature	20	0.0376959	up	BIVM	basic, immunoglobulin-like variable motif containing	NM_017693.3	BIVM	Basic immunoglobulin-like variable motif-containing protein	-41.1
chr3_7781_mature	20	0.0376959	up	COPRS	coordinator of PRMT5, differentiation stimulator	NM_018405.3	COPRS	Coordinator of PRMT5 and differentiation stimulator	-35.2
chr3_7781_mature	20	0.0376959	up	SERPINF2	serpin peptidase inhibitor, clade F (alpha-2 antiplasmin, pigment epithelium derived factor), member 2	NM_001165921.1	SERPINF2	Alpha-2-antiplasmin	-32.8
chr3_7781_mature	20	0.0376959	up	WSCD1	WSC domain containing 1	NM_015253.1	WSCD1	WSC domain-containing protein 1	-30.3
chr3_7781_mature	20	0.0376959	up	KIF1C	kinesin family member 1C	NM_006612.5	KIF1C	Kinesin-like protein KIF1C	-35.8
chr3_7781_mature	20	0.0376959	up	NEURL4	neuralized homolog 4 (Drosophila)	NM_032442.2	NEURL4	Neuralized-like protein 4	-36.6
chr3_7781_mature	20	0.0376959	up	LOC101122534	solute carrier family 35 member G3-like	NM_152462.2	SLC35G3	Solute carrier family 35 member G3	-30.4
chr3_7781_mature	20	0.0376959	up	DNAH9	dynein, axonemal, heavy chain 9	NM_004662.2	DNAH9	Dynein, axonemal, heavy polypeptide 9, isoform CRA_a	-30.1
chr3_7781_mature	20	0.0376959	up	LOC101109723	uncharacterized LOC101109723	XP_003960787.2	LOC100507656	uncharacterized LOC100507656	-27.5
chr3_7781_mature	20	0.0376959	up	LGALS3BP	lectin, galactoside-binding, soluble, 3 binding protein	NM_005567.3	LGALS3BP	cDNA FLJ31415 fis, clone NT2NE2000284, highly similar to Galectin-3-binding protein	-43
chr3_7781_mature	20	0.0376959	up	SOCS3	Suppressor of cytokine signaling 3	NM_003955.4	SOCS3	Suppressor of cytokine signaling 3	-33.4
chr3_7781_mature	20	0.0376959	up	C11H17orf80	chromosome 11 open reading frame, human C17orf80	NR_110105.1	C17orf80	Uncharacterized protein C17orf80	-31.7
chr3_7781_mature	20	0.0376959	up	ABCA6	ATP-binding cassette, sub-family A (ABC1), member 6	NM_172346.1	ABCA6	ABCA6 protein	-35.6
chr3_7781_mature	20	0.0376959	up	IKBKE	inhibitor of kappa light polypeptide gene enhancer in B-cells, kinase epsilon	NM_014002.3	IKBKE	Inhibitor of nuclear factor kappa-B kinase subunit epsilon	-32.4
chr3_7781_mature	20	0.0376959	up	FAM177B	family with sequence similarity 177, member B	NM_207468.2	FAM177B	family with sequence similarity 177, member B	-34.5
chr3_7781_mature	20	0.0376959	up	SRM	spermidine synthase	NM_003132.2	SRM	Spermidine synthase	-33.3
chr3_7781_mature	20	0.0376959	up	CPSF3L	cleavage and polyadenylation specific factor 3-like	NM_032179.1	CPSF3L	Cleavage and polyadenylation specific factor 3-like, isoform CRA_i	-30.2
chr3_7781_mature	20	0.0376959	up	TIMM17A	translocase of inner mitochondrial membrane 17 homolog A (yeast)	NM_006335.2	TIMM17A	TIMM17A protein	-25.3
chr3_7781_mature	20	0.0376959	up	ZNF512B	zinc finger protein 512B	NM_020713.2	ZNF512B	Zinc finger protein 512B	-28.6
chr3_7781_mature	20	0.0376959	up	DHX35	DEAH (Asp-Glu-Ala-His) box polypeptide 35	NR_033905.1	DHX35	cDNA FLJ57385, highly similar to Probable ATP-dependent RNA helicase DHX35 (EC 3.6.1.-)	-28.1
chr3_7781_mature	20	0.0376959	up	PKIG	protein kinase (cAMP-dependent, catalytic) inhibitor gamma	NM_181805.2	PKIG	cAMP-dependent protein kinase inhibitor gamma	-31.3
chr3_7781_mature	20	0.0376959	up	LOC101113259	spleen trypsin inhibitor I-like	NM_175575.5	WFIKKN2	cDNA, FLJ93258, highly similar to Homo sapiens WFIKKN-related protein (WFIKKNRP), mRNA	-41.1
chr3_7781_mature	20	0.0376959	up	LOC101117010	craniofacial development protein 2-like	NM_006324.2	CFDP1	Craniofacial development protein 1	-41.3
chr3_7781_mature	20	0.0376959	up	LOC101105680	zinc finger protein 235-like	NM_030634.2	ZNF436	DNA-binding protein	-43
chr3_7781_mature	20	0.0376959	up	LOC101110439	uncharacterized LOC101110439				-26
chr3_7781_mature	20	0.0376959	up	ARHGEF1	Rho guanine nucleotide exchange factor (GEF) 1	NM_199002.1	ARHGEF1	Rho guanine nucleotide exchange factor 1	-33.8
chr3_7781_mature	20	0.0376959	up	APOC2	apolipoprotein C-II	NM_000483.4	APOC2	Apolipoprotein C-II	-31.3
chr3_7781_mature	20	0.0376959	up	CCDC8	coiled-coil domain containing 8	NM_032040.4	CCDC8	Coiled-coil domain-containing protein 8	-28.9
chr3_7781_mature	20	0.0376959	up	TMEM160	transmembrane protein 160	NM_017854.1	TMEM160	Transmembrane protein 160	-27.7
chr3_7781_mature	20	0.0376959	up	LOC101115302	serine/threonine-protein phosphatase 2A 65 kDa regulatory subunit A alpha isoform-like	NR_033500.1	PPP2R1A	cDNA FLJ78455, highly similar to Homo sapiens protein phosphatase 2 (formerly 2A), regulatory subunit A (PR 65), alpha isoform (PPP2R1A), mRNA	-32.7
chr3_7781_mature	20	0.0376959	up	LOC101102007	leukocyte immunoglobulin-like receptor subfamily A member 5-like	NM_181986.2	LILRA5	Leukocyte immunoglobulin-like receptor subfamily A member 5	-35.6
chr3_7781_mature	20	0.0376959	up	NDUFA3	NADH dehydrogenase (ubiquinone) 1 alpha subcomplex, 3, 9kDa	NM_004542.3	NDUFA3	NADH dehydrogenase [ubiquinone] 1 alpha subcomplex subunit 3	-28.7
chr3_7781_mature	20	0.0376959	up	ZBTB45	zinc finger and BTB domain containing 45	NM_032792.2	ZBTB45	Putative uncharacterized protein DKFZp547H249	-30.8
chr3_7781_mature	20	0.0376959	up	TEX12	testis expressed 12	NM_031275.4	TEX12	Testis-expressed sequence 12 protein	-41.1
chr3_7781_mature	20	0.0376959	up	FSHB	Follitropin subunit beta	NM_001018080.1	FSHB	Follitropin subunit beta	-39.5
chr3_7781_mature	20	0.0376959	up	THYN1	thymocyte nuclear protein 1	NM_199298.1	THYN1	Thymocyte nuclear protein 1	-29.9
chr3_7781_mature	20	0.0376959	up	ACAD8	acyl-CoA dehydrogenase family, member 8	NM_014384.2	ACAD8	Isobutyryl-CoA dehydrogenase, mitochondrial	-32.5
chr3_7781_mature	20	0.0376959	up	ARL6IP4	ADP-ribosylation-like factor 6 interacting protein 4	NR_103512.1	ARL6IP4	ADP-ribosylation factor-like protein 6-interacting protein 4	-32.4
chr3_7781_mature	20	0.0376959	up	POP5	processing of precursor 5, ribonuclease P/MRP subunit (S. cerevisiae)	NM_198202.1	POP5	Ribonuclease P/MRP protein subunit POP5	-40.2
chr3_7781_mature	20	0.0376959	up	MMP11	matrix metallopeptidase 11 (stromelysin 3)	NM_005940.3	MMP11	cDNA PSEC0140 fis, clone PLACE1005783, highly similar to STROMELYSIN-3 (EC 3.4.24.-)	-36.8
chr3_7781_mature	20	0.0376959	up	TRMT2A	tRNA methyltransferase 2 homolog A (S. cerevisiae)	NM_182984.4	TRMT2A	cDNA FLJ61051, highly similar to HpaII tinys locus 9c protein	-29.5
chr3_7781_mature	20	0.0376959	up	PEX11A	peroxisomal biogenesis factor 11 alpha	NM_003847.2	PEX11A	cDNA FLJ10553 fis, clone NT2RP2002325, highly similar to Peroxisomal membrane protein 11A	-41.1
chr3_7781_mature	20	0.0376959	up	LOC101103187	E3 ubiquitin-protein ligase Mdm2-like	NM_032739.1	MDM2	E3 ubiquitin-protein ligase Mdm2	-40.3
chr3_7781_mature	20	0.0376959	up	FRMD5	FERM domain containing 5	NR_104455.1	FRMD5	cDNA FLJ41022 fis, clone ASTRO1000009, highly similar to FERM domain-containing protein 5	-36.1
chr3_7781_mature	20	0.0376959	up	CAV3	caveolin 3	NM_033337.2	CAV3	Caveolin-3	-34.9
chr3_7781_mature	20	0.0376959	up	ELP6	elongator acetyltransferase complex subunit 6	NM_017713.1	ELP6	Elongator complex protein 6	-43
chr3_7781_mature	20	0.0376959	up	SCAP	SREBF chaperone	NM_012235.2	SCAP	cDNA FLJ77751, highly similar to Homo sapiens SREBP cleavage-activating protein (SCAP), mRNA	-33.3
chr3_7781_mature	20	0.0376959	up	XPC	xeroderma pigmentosum, complementation group C	NR_027299.1	XPC	cDNA FLJ76216, highly similar to Homo sapiens xeroderma pigmentosum, complementation group C (XPC), mRNA	-29.5
chr3_7781_mature	20	0.0376959	up	VEGFA	Vascular endothelial growth factor A	NM_003376.5	VEGFA	Vascular endothelial growth factor A	-23.8
chr3_7781_mature	20	0.0376959	up	CDSN	Corneodesmosome protein	NM_001264.4	CDSN	cDNA FLJ78714, highly similar to Homo sapiens corneodesmosin, mRNA	-37.9
chr3_7781_mature	20	0.0376959	up	GFOD1	glucose-fructose oxidoreductase domain containing 1	NR_038459.1	GFOD1	Glucose-fructose oxidoreductase domain-containing protein 1	-33.6
chr3_7781_mature	20	0.0376959	up	PAK1IP1	PAK1 interacting protein 1	NM_017906.2	PAK1IP1	p21-activated protein kinase-interacting protein 1	-36.2
chr3_7781_mature	20	0.0376959	up	LYRM4	LYR motif containing 4	NR_104418.1	LYRM4	LYR motif-containing protein 4	-35.8
chr3_7781_mature	20	0.0376959	up	ECI2	enoyl-CoA delta isomerase 2	NR_028588.1	ECI2	cDNA FLJ56683, highly similar to Peroxisomal 3,2-trans-enoyl-CoA isomerase (EC 5.3.3.8)	-33.2
chr3_7781_mature	20	0.0376959	up	BAD	BCL2-associated agonist of cell death	NM_032989.2	BAD	Bcl2 antagonist of cell death	-35.3
chr3_7781_mature	20	0.0376959	up	PRDX5	Peroxiredoxin-5	NM_181652.2	PRDX5	Peroxiredoxin-5, mitochondrial	-30.9
chr3_7781_mature	20	0.0376959	up	CST6	cystatin E/M	NM_001323.3	CST6	Cystatin-M	-30.3
chr3_7781_mature	20	0.0376959	up	SYT12	synaptotagmin XII	NM_177963.3	SYT12	Synaptotagmin-12	-35.3
chr3_7781_mature	20	0.0376959	up	GRK5	G protein-coupled receptor kinase 5	NM_005308.2	GRK5	cDNA, FLJ93477, highly similar to Homo sapiens G protein-coupled receptor kinase 5 (GRK5), mRNA	-26.3
chr3_7781_mature	20	0.0376959	up	SERPINB2	Plasminogen activator inhibitor type 2				-37.5
chr3_7781_mature	20	0.0376959	up	RAB11FIP3	RAB11 family interacting protein 3 (class II)	NM_014700.3	RAB11FIP3	Rab11 family-interacting protein 3	-35.3
chr3_7781_mature	20	0.0376959	up	SST5	Somatostatin receptor subtype 5	NM_001172573.1	SSTR5	Somatostatin receptor subtype 5B	-39.9
chr3_7781_mature	20	0.0376959	up	FLYWCH2	FLYWCH family member 2	NM_138439.2	FLYWCH2	FLYWCH family member 2	-26.1
chr3_7781_mature	20	0.0376959	up	SPNS1	spinster homolog 1 (Drosophila)	NM_032038.2	SPNS1	Protein spinster homolog 1	-35.1
chr3_7781_mature	20	0.0376959	up	DCTPP1	dCTP pyrophosphatase 1	NM_024096.1	DCTPP1	dCTP pyrophosphatase 1	-33.8
chr3_7781_mature	20	0.0376959	up	ARMC5	armadillo repeat containing 5	NM_024742.2	ARMC5	armadillo repeat containing 5	-33.3
chr3_7781_mature	20	0.0376959	up	KCTD7	potassium channel tetramerisation domain containing 7	NM_153033.4	KCTD7	BTB/POZ domain-containing protein KCTD7	-34.8
chr3_7781_mature	20	0.0376959	up	SNX8	sorting nexin 8	NM_013321.2	SNX8	cDNA, FLJ96764, highly similar to Homo sapiens sorting nexin 8 (SNX8), mRNA	-33.1
chr3_7781_mature	20	0.0376959	up	PGBD5	piggyBac transposable element derived 5	NM_024554.3	PGBD5	PiggyBac transposable element-derived protein 5	-33.8
chr3_7781_mature	20	0.0376959	up	LOC101110207	uncharacterized LOC101110207				-38.5
chr3_7781_mature	20	0.0376959	up	GDF2	growth differentiation factor 2	NM_016204.1	GDF2	cDNA, FLJ95870, highly similar to Homo sapiens growth differentiation factor 2 (GDF2), mRNA	-27
chr3_7781_mature	20	0.0376959	up	CSF2RA	colony stimulating factor 2 receptor, alpha, low-affinity (granulocyte-macrophage)	NR_027760.1	CSF2RA	Granulocyte-macrophage colony-stimulating factor receptor subunit alpha	-39.4
chr3_7781_mature	20	0.0376959	up	GLRA2	glycine receptor, alpha 2	NM_002063.3	GLRA2	cDNA FLJ52443, highly similar to Glycine receptor alpha-2 chain	-29.7
chr3_7781_mature	20	0.0376959	up	FAM123B	family with sequence similarity 123B	NM_152424.3	AMER1	APC membrane recruitment protein 1	-26.7
chr3_7781_mature	20	0.0376959	up	NONO	non-POU domain containing, octamer-binding	NM_007363.4	NONO	cDNA FLJ76817, highly similar to Homo sapiens non-POU domain containing, octamer-binding (NONO), mRNA	-40.7
chr3_9135_mature	-4.71741	0.0354688	down	MGST3	microsomal glutathione S-transferase 3	NM_004528.3	MGST3	Microsomal glutathione S-transferase 3 variant	-27.9
chr3_9135_mature	-4.71741	0.0354688	down	RDX	radixin	NM_002906.3	RDX	cDNA FLJ58499, highly similar to Radixin	-24.8
chr3_9135_mature	-4.71741	0.0354688	down	PSMC3	proteasome (prosome, macropain) 26S subunit, ATPase, 3	NM_002804.4	PSMC3	cDNA FLJ75299, highly similar to Xenopus laevis proteasome (prosome, macropain) 26S subunit, ATPase 3, mRNA	-25.2
sha-miR-181a-5p	-5.46949	0.00394394	down	MKRN1	Makorin ring finger protein 1	NM_013446.3	MKRN1	MKRN1 protein	-27.8
chr10_17205_mature	-8.53018	1.66376e-06	down	DOCK6	dedicator of cytokinesis 6	NM_020812.3	DOCK6	cDNA FLJ50166, highly similar to Dedicator of cytokinesis protein 6	-23.1
chr21_27851_mature@@bta-miR-3432	-4.66213	0.0245678	down	ZBTB40	zinc finger and BTB domain containing 40	NM_014870.3	ZBTB40	Zinc finger and BTB domain containing 40, isoform CRA_a	-29.9
chr21_27851_mature@@bta-miR-3432	-4.66213	0.0245678	down	LOC101118186	uncharacterized LOC101118186	NM_016270.2	KLF2	Similar to Kruppel-like factor 2 (Lung)	-26.8
chr21_27851_mature@@bta-miR-3432	-4.66213	0.0245678	down	GADL1	glutamate decarboxylase-like 1	NM_207359.2	GADL1	Glutamate decarboxylase-like protein 1	-28.4
chr7_14224_mature	-4.37281	0.0386894	down	CEBPB	CCAAT/enhancer binding protein beta	NM_005194.3	CEBPB	CCAAT/enhancer-binding protein beta	-24
chr7_14224_mature	-4.37281	0.0386894	down	SULT2B1	sulfotransferase family, cytosolic, 2B, member 1	NM_177973.1	SULT2B1	Sulfotransferase family cytosolic 2B member 1	-24.1
chr7_14224_mature	-4.37281	0.0386894	down	IQCF2	IQ motif containing F2	NM_203424.1	IQCF2	IQ motif containing F2	-29.2
chr24_29981_mature@@bta-miR-2387	-4.29261	0.0390718	down	C1H1orf212	chromosome 1 open reading frame, human C1orf212	NM_138428.5	SMIM12	Small integral membrane protein 12	-32.4
chr24_29981_mature@@bta-miR-2387	-4.29261	0.0390718	down	S100A8	S100 calcium binding protein A8	NM_002964.4	S100A8	Protein S100-A8	-30.1
chr24_29981_mature@@bta-miR-2387	-4.29261	0.0390718	down	APOA2	apolipoprotein A-II	NM_001643.1	APOA2	Apolipoprotein A-II	-33.1
chr24_29981_mature@@bta-miR-2387	-4.29261	0.0390718	down	GSN	Gelsolin isoform b	NM_198252.2	GSN	cDNA FLJ35478 fis, clone SMINT2007796, highly similar to Gelsolin	-31.8
chr24_29981_mature@@bta-miR-2387	-4.29261	0.0390718	down	APTX	aprataxin	NR_036579.1	APTX	Aprataxin	-31.8
chr24_29981_mature@@bta-miR-2387	-4.29261	0.0390718	down	REEP4	receptor accessory protein 4	NM_025232.2	REEP4	Receptor expression-enhancing protein 4	-36.4
chr24_29981_mature@@bta-miR-2387	-4.29261	0.0390718	down	TPM2	tropomyosin 2 (beta)	NM_213674.1	TPM2	Tropomyosin beta chain	-30
chr24_29981_mature@@bta-miR-2387	-4.29261	0.0390718	down	PTAFR	Platelet activating factor receptor				-30.1
chr24_29981_mature@@bta-miR-2387	-4.29261	0.0390718	down	KANSL3	KAT8 regulatory NSL complex subunit 3	NR_047658.1	KANSL3	KAT8 regulatory NSL complex subunit 3	-32.2
chr24_29981_mature@@bta-miR-2387	-4.29261	0.0390718	down	PMEL	premelanosome protein	NM_006928.4	PMEL	M-beta	-30.1
chr24_29981_mature@@bta-miR-2387	-4.29261	0.0390718	down	FOXRED2	FAD-dependent oxidoreductase domain containing 2	NM_024955.5	FOXRED2	FAD-dependent oxidoreductase domain-containing protein 2	-28.1
chr24_29981_mature@@bta-miR-2387	-4.29261	0.0390718	down	ERC1	ELKS/RAB6-interacting/CAST family member 1	NR_027949.1	ERC1	ELKS/Rab6-interacting/CAST family member 1	-36.4
chr24_29981_mature@@bta-miR-2387	-4.29261	0.0390718	down	MYL7	myosin, light chain 7, regulatory	NM_021223.2	MYL7	Myosin, light polypeptide 7, regulatory	-32
chr24_29981_mature@@bta-miR-2387	-4.29261	0.0390718	down	LOC101116226	protein FAM115A-like	NM_014719.2	FAM115A	family with sequence similarity 115, member A	-27.7
chr24_29981_mature@@bta-miR-2387	-4.29261	0.0390718	down	SWSAP1	SWIM-type zinc finger 7 associated protein 1	NM_175871.3	SWSAP1	ATPase SWSAP1	-37
chr24_29981_mature@@bta-miR-2387	-4.29261	0.0390718	down	NDUFA7	NADH dehydrogenase (ubiquinone) 1 alpha subcomplex, 7, 14.5kDa	NM_005001.3	NDUFA7	NADH dehydrogenase [ubiquinone] 1 alpha subcomplex subunit 7	-31.1
chr24_29981_mature@@bta-miR-2387	-4.29261	0.0390718	down	41700					-23.5
chr24_29981_mature@@bta-miR-2387	-4.29261	0.0390718	down	SLC25A41	solute carrier family 25, member 41	NM_173637.3	SLC25A41	Solute carrier family 25 member 41	-30.3
chr24_29981_mature@@bta-miR-2387	-4.29261	0.0390718	down	MAP2K2	mitogen-activated protein kinase kinase 2	NM_030662.3	MAP2K2	cDNA FLJ35806 fis, clone TESTI2005987, highly similar to Dual specificity mitogen-activated protein kinase kinase 2 (EC 2.7.12.2)	-35.3
chr24_29981_mature@@bta-miR-2387	-4.29261	0.0390718	down	PDGFRB	platelet-derived growth factor receptor, beta polypeptide	NM_002609.3	PDGFRB	Tyrosine-protein kinase receptor	-33.7
chr24_29981_mature@@bta-miR-2387	-4.29261	0.0390718	down	BDH2	3-hydroxybutyrate dehydrogenase, type 2	NM_020139.3	BDH2	cDNA FLJ78346, highly similar to Homo sapiens 3-hydroxybutyrate dehydrogenase, type 2, mRNA	-34.2
chr24_29981_mature@@bta-miR-2387	-4.29261	0.0390718	down	LOC101117590	protein phosphatase 1 regulatory subunit 14C-like	NM_138689.2	PPP1R14B	Protein phosphatase 1 regulatory subunit 14B	-35.3
chr24_29981_mature@@bta-miR-2387	-4.29261	0.0390718	down	BMP4	Bone morphogenetic protein 4	NM_130851.2	BMP4	Bone morphogenetic protein 4	-26.5
chr24_29981_mature@@bta-miR-2387	-4.29261	0.0390718	down	VASH1	vasohibin 1	NM_014909.4	VASH1	cDNA FLJ77293, highly similar to Homo sapiens vasohibin 1 (VASH1), mRNA	-34.5
chr24_29981_mature@@bta-miR-2387	-4.29261	0.0390718	down	COMMD5	COMM domain containing 5	NM_014066.3	COMMD5	COMM domain-containing protein 5	-27.9
chr24_29981_mature@@bta-miR-2387	-4.29261	0.0390718	down	GRHL2	grainyhead-like 2 (Drosophila)	NM_024915.3	GRHL2	Grainyhead-like protein 2 homolog	-35.4
chr24_29981_mature@@bta-miR-2387	-4.29261	0.0390718	down	SNX16	sorting nexin 16	NM_152837.2	SNX16	Sorting nexin-16	-27.4
chr24_29981_mature@@bta-miR-2387	-4.29261	0.0390718	down	DHX33	DEAH (Asp-Glu-Ala-His) box polypeptide 33	NM_020162.3	DHX33	cDNA FLJ56443, highly similar to Putative ATP-dependent RNA helicase DHX33 (EC 3.6.1.-)	-26.2
chr24_29981_mature@@bta-miR-2387	-4.29261	0.0390718	down	KCNJ12	potassium inwardly-rectifying channel, subfamily J, member 12	NM_021012.4	KCNJ12	ATP-sensitive inward rectifier potassium channel 12	-38.8
chr24_29981_mature@@bta-miR-2387	-4.29261	0.0390718	down	LOC101108402	spermatid-specific linker histone H1-like protein-like				-33.2
chr24_29981_mature@@bta-miR-2387	-4.29261	0.0390718	down	MYL4	myosin, light chain 4, alkali; atrial, embryonic	NM_002476.2	MYL4	Myosin light chain 4	-33.1
chr24_29981_mature@@bta-miR-2387	-4.29261	0.0390718	down	TK1	thymidine kinase 1, soluble	NM_003258.4	TK1	Thymidine kinase, cytosolic	-34.6
chr24_29981_mature@@bta-miR-2387	-4.29261	0.0390718	down	SLC16A6	solute carrier family 16, member 6 (monocarboxylic acid transporter 7)	NM_004694.4	SLC16A6	SLC16A6 protein	-32.9
chr24_29981_mature@@bta-miR-2387	-4.29261	0.0390718	down	ENTPD6	ectonucleoside triphosphate diphosphohydrolase 6 (putative)	NM_001247.2	ENTPD6	cDNA FLJ53299, highly similar to Ectonucleoside triphosphate diphosphohydrolase 6 (EC 3.6.1.6)	-29.4
chr24_29981_mature@@bta-miR-2387	-4.29261	0.0390718	down	TKDP3	Kunitz domain protein 3	NM_021102.3	SPINT2	Kunitz-type protease inhibitor 2	-37.9
chr24_29981_mature@@bta-miR-2387	-4.29261	0.0390718	down	PREX1	phosphatidylinositol-3,4,5-trisphosphate-dependent Rac exchange factor 1	NM_020820.3	PREX1	Phosphatidylinositol 3,4,5-trisphosphate-dependent Rac exchanger 1 protein	-31.8
chr24_29981_mature@@bta-miR-2387	-4.29261	0.0390718	down	BCAR1	breast cancer anti-estrogen resistance 1	NM_014567.3	BCAR1	Breast cancer anti-estrogen resistance protein 1	-34.6
chr24_29981_mature@@bta-miR-2387	-4.29261	0.0390718	down	NAPA	N-ethylmaleimide-sensitive factor attachment protein, alpha	NR_038457.1	NAPA	Alpha-soluble NSF attachment protein	-31.6
chr24_29981_mature@@bta-miR-2387	-4.29261	0.0390718	down	ZBTB45	zinc finger and BTB domain containing 45	NM_032792.2	ZBTB45	Putative uncharacterized protein DKFZp547H249	-28.9
chr24_29981_mature@@bta-miR-2387	-4.29261	0.0390718	down	ARHGEF17	Rho guanine nucleotide exchange factor (GEF) 17	NM_014786.3	ARHGEF17	Rho guanine nucleotide exchange factor 17	-33.5
chr24_29981_mature@@bta-miR-2387	-4.29261	0.0390718	down	ULK1	unc-51-like kinase 1 (C. elegans)	NM_003565.2	ULK1	Serine/threonine-protein kinase ULK1	-35.3
chr24_29981_mature@@bta-miR-2387	-4.29261	0.0390718	down	SRSF9	serine/arginine-rich splicing factor 9	NM_003769.2	SRSF9	cDNA FLJ76387, highly similar to Homo sapiens splicing factor, arginine/serine-rich 9 (SFRS9), mRNA	-33.6
chr24_29981_mature@@bta-miR-2387	-4.29261	0.0390718	down	ACAA1	acetyl-CoA acyltransferase 1	NR_024024.1	ACAA1	cDNA FLJ55549, highly similar to 3-ketoacyl-CoA thiolase, peroxisomal (EC 2.3.1.16)	-35.5
chr24_29981_mature@@bta-miR-2387	-4.29261	0.0390718	down	ITIH1	inter-alpha-trypsin inhibitor heavy chain 1	NM_002215.3	ITIH1	cDNA FLJ54395, highly similar to Inter-alpha-trypsin inhibitor heavy chain H1	-32.4
chr24_29981_mature@@bta-miR-2387	-4.29261	0.0390718	down	IQCF6	IQ motif containing F6	NM_001143833.3	IQCF6	IQ motif containing F6	-31.7
chr24_29981_mature@@bta-miR-2387	-4.29261	0.0390718	down	FAM212A	family with sequence similarity 212, member A	NM_203370.1	FAM212A	Protein FAM212A	-27.4
chr24_29981_mature@@bta-miR-2387	-4.29261	0.0390718	down	CLEC3B	C-type lectin domain family 3, member B	NM_003278.2	CLEC3B	cDNA, FLJ92374, highly similar to Homo sapiens C-type lectin domain family 3, member B (CLEC3B), mRNA	-29.1
chr24_29981_mature@@bta-miR-2387	-4.29261	0.0390718	down	TMEM40	transmembrane protein 40	NM_018306.3	TMEM40	cDNA FLJ55821, highly similar to Homo sapiens transmembrane protein 40 (TMEM40), mRNA	-32.1
chr24_29981_mature@@bta-miR-2387	-4.29261	0.0390718	down	XPC	xeroderma pigmentosum, complementation group C	NR_027299.1	XPC	cDNA FLJ76216, highly similar to Homo sapiens xeroderma pigmentosum, complementation group C (XPC), mRNA	-33.9
chr24_29981_mature@@bta-miR-2387	-4.29261	0.0390718	down	I-MF	inhibitor of MyoD family-form a	NM_005586.3	MDFI	MyoD family inhibitor	-29.9
chr24_29981_mature@@bta-miR-2387	-4.29261	0.0390718	down	RPP40	ribonuclease P/MRP 40kDa subunit	NM_006638.3	RPP40	Ribonuclease P protein subunit p40	-35.2
chr24_29981_mature@@bta-miR-2387	-4.29261	0.0390718	down	ECI2	enoyl-CoA delta isomerase 2	NR_028588.1	ECI2	cDNA FLJ56683, highly similar to Peroxisomal 3,2-trans-enoyl-CoA isomerase (EC 5.3.3.8)	-35.6
chr24_29981_mature@@bta-miR-2387	-4.29261	0.0390718	down	UBTD1	ubiquitin domain containing 1	NM_024954.3	UBTD1	ubiquitin domain containing 1	-35.9
chr24_29981_mature@@bta-miR-2387	-4.29261	0.0390718	down	CALY	calcyon neuron-specific vesicular protein	NM_015722.3	CALY	Neuron-specific vesicular protein calcyon	-26.5
chr24_29981_mature@@bta-miR-2387	-4.29261	0.0390718	down	RALBP1	ralA binding protein 1	NM_006788.3	RALBP1	cDNA FLJ61419, highly similar to RalA-binding protein 1	-30.9
chr24_29981_mature@@bta-miR-2387	-4.29261	0.0390718	down	PCOLCE	procollagen C-endopeptidase enhancer	NM_002593.3	PCOLCE	cDNA FLJ55126, highly similar to Procollagen C-endopeptidase enhancer 1	-34.8
chr24_29981_mature@@bta-miR-2387	-4.29261	0.0390718	down	URB2	URB2 ribosome biogenesis 2 homolog (S. cerevisiae)	NM_014777.2	URB2	Unhealthy ribosome biogenesis protein 2 homolog	-33.1
chr11_18453_mature	-7.75014	3.75499e-06	down	C1H1orf212	chromosome 1 open reading frame, human C1orf212	NM_138428.5	SMIM12	Small integral membrane protein 12	-33.8
chr11_18453_mature	-7.75014	3.75499e-06	down	PDZK1IP1	PDZK1 interacting protein 1	NM_005764.3	PDZK1IP1	PDZK1-interacting protein 1	-36.2
chr11_18453_mature	-7.75014	3.75499e-06	down	ATXN7L2	ataxin 7-like 2	NM_153340.4	ATXN7L2	ataxin 7-like 2	-31.8
chr11_18453_mature	-7.75014	3.75499e-06	down	WDR77	WD repeat domain 77	NM_024102.2	WDR77	cDNA FLJ55120, moderately similar to Methylosome protein 50	-36.6
chr11_18453_mature	-7.75014	3.75499e-06	down	CRTC2	CREB regulated transcription coactivator 2	NM_181715.2	CRTC2	cDNA FLJ39063 fis, clone NT2RP7014348, highly similar to Homo sapiens transducer of regulated cAMP response element-binding protein (CREB) 2 (TORC2), mRNA	-32.7
chr11_18453_mature	-7.75014	3.75499e-06	down	ITLN	intelectin	NM_080878.2	ITLN2	Intelectin-2	-37.4
chr11_18453_mature	-7.75014	3.75499e-06	down	LOC554317	CD80/B7-1 transmembrane form	NM_005191.3	CD80	CD80 antigen (CD28 antigen ligand 1, B7-1 antigen), isoform CRA_a	-35
chr11_18453_mature	-7.75014	3.75499e-06	down	PLD1	phospholipase D1, phosphatidylcholine-specific	NM_002662.4	PLD1	Phospholipase D1 variant	-36.7
chr11_18453_mature	-7.75014	3.75499e-06	down	SOX14	SRY (sex determining region Y)-box 14	NM_004189.3	SOX14	Transcription factor SOX-14	-29.5
chr11_18453_mature	-7.75014	3.75499e-06	down	GSN	Gelsolin isoform b	NM_198252.2	GSN	cDNA FLJ35478 fis, clone SMINT2007796, highly similar to Gelsolin	-30.8
chr11_18453_mature	-7.75014	3.75499e-06	down	ANKZF1	ankyrin repeat and zinc finger domain containing 1	NM_018089.2	ANKZF1	Ankyrin repeat and zinc finger domain-containing protein 1	-36.8
chr11_18453_mature	-7.75014	3.75499e-06	down	INHA	Inhibin alpha subunit				-33
chr11_18453_mature	-7.75014	3.75499e-06	down	SLC9A1	Putative sodium hydrogen exchanger 1	NR_046474.1	SLC9A1	Sodium/hydrogen exchanger 1	-35.5
chr11_18453_mature	-7.75014	3.75499e-06	down	LOC101109421	aflatoxin B1 aldehyde reductase member 4-like	NM_012067.2	AKR7A3	Aflatoxin B1 aldehyde reductase member 3	-33.6
chr11_18453_mature	-7.75014	3.75499e-06	down	MRPL41	mitochondrial ribosomal protein L41	NM_032477.2	MRPL41	39S ribosomal protein L41, mitochondrial	-41.5
chr11_18453_mature	-7.75014	3.75499e-06	down	EGFL7	EGF-like-domain, multiple 7	NR_046367.1	EGFL7	Epidermal growth factor like-7	-28.8
chr11_18453_mature	-7.75014	3.75499e-06	down	NOTCH1	notch 1	NM_017617.3	NOTCH1	NOTCH1 variant	-35.1
chr11_18453_mature	-7.75014	3.75499e-06	down	GTF3C5	general transcription factor IIIC, polypeptide 5, 63kDa	NM_012087.3	GTF3C5	General transcription factor 3C polypeptide 5	-39.2
chr11_18453_mature	-7.75014	3.75499e-06	down	NTSR2	neurotensin receptor 2	NM_012344.3	NTSR2	Neurotensin receptor type 2	-31.2
chr11_18453_mature	-7.75014	3.75499e-06	down	FAM228A	family with sequence similarity 228, member A	NM_198553.1	FAM228B	family with sequence similarity 228, member B	-34
chr11_18453_mature	-7.75014	3.75499e-06	down	SLC30A3	solute carrier family 30 (zinc transporter), member 3	NM_003459.4	SLC30A3	cDNA FLJ55545, highly similar to Zinc transporter 3	-40.7
chr11_18453_mature	-7.75014	3.75499e-06	down	TLX2	T-cell leukemia homeobox 2	NM_016170.4	TLX2	T-cell leukemia homeobox protein 2	-25.6
chr11_18453_mature	-7.75014	3.75499e-06	down	LOC101120997	anaphase-promoting complex subunit 15-like	NM_014042.2	ANAPC15	Anaphase-promoting complex subunit 15	-36.1
chr11_18453_mature	-7.75014	3.75499e-06	down	CRADD	CASP2 and RIPK1 domain containing adaptor with death domain	NM_003805.3	CRADD	cDNA FLJ59911, moderately similar to Death domain-containing protein CRADD	-32.5
chr11_18453_mature	-7.75014	3.75499e-06	down	SP1	Sp1 transcription factor				-31.6
chr11_18453_mature	-7.75014	3.75499e-06	down	LOC100526789	Keratin 82	NM_033033.3	KRT82	Type II hair keratin 2	-30.4
chr11_18453_mature	-7.75014	3.75499e-06	down	CACNG2	calcium channel, voltage-dependent, gamma subunit 2	NM_006078.3	CACNG2	Voltage-dependent calcium channel gamma-2 subunit	-33
chr11_18453_mature	-7.75014	3.75499e-06	down	C3H22orf32	chromosome 3 open reading frame, human C22orf32	NM_033318.4	SMDT1	Single-pass membrane protein with aspartate-rich tail 1, mitochondrial	-36.6
chr11_18453_mature	-7.75014	3.75499e-06	down	MCAT	malonyl CoA:ACP acyltransferase (mitochondrial)	NR_046423.1	MCAT	cDNA, FLJ94725, Homo sapiens malonyl-CoA:acyl carrier protein transacylase(malonyltransferase) (MT), mRNA	-26.1
chr11_18453_mature	-7.75014	3.75499e-06	down	KIAA0930	KIAA0930 ortholog	NM_015264.1	KIAA0930	KIAA0930	-34.6
chr11_18453_mature	-7.75014	3.75499e-06	down	PROACROSIN	Acrosin	NM_001097.2	ACR	Acrosin	-33.6
chr11_18453_mature	-7.75014	3.75499e-06	down	LOC101122689	uncharacterized LOC101122689	NM_001003806.1	TARP	TCR gamma alternate reading frame protein	-37.6
chr11_18453_mature	-7.75014	3.75499e-06	down	TMEM176B	transmembrane protein 176B	NM_014020.3	TMEM176B	cDNA FLJ39985 fis, clone STOMA2000279, highly similar to Homo sapiens LR8 protein (LR8), mRNA	-32.6
chr11_18453_mature	-7.75014	3.75499e-06	down	OVUBQ-L40	Ubiquitin-60S ribosomal protein L40	NM_003333.3	UBA52	Ubiquitin-60S ribosomal protein L40	-36.1
chr11_18453_mature	-7.75014	3.75499e-06	down	HSH2D	hematopoietic SH2 domain containing	NM_032855.2	HSH2D	Hematopoietic SH2 domain-containing protein	-33.6
chr11_18453_mature	-7.75014	3.75499e-06	down	PKN1	protein kinase N1	NM_213560.1	PKN1	Serine/threonine-protein kinase N1	-31.5
chr11_18453_mature	-7.75014	3.75499e-06	down	SLC25A41	solute carrier family 25, member 41	NM_173637.3	SLC25A41	Solute carrier family 25 member 41	-31.2
chr11_18453_mature	-7.75014	3.75499e-06	down	LOC101114610	hepatoma-derived growth factor-related protein 2-like	NM_032631.2	HDGFRP2	Hepatoma-derived growth factor-related protein 2	-37.8
chr11_18453_mature	-7.75014	3.75499e-06	down	MAP2K2	mitogen-activated protein kinase kinase 2	NM_030662.3	MAP2K2	cDNA FLJ35806 fis, clone TESTI2005987, highly similar to Dual specificity mitogen-activated protein kinase kinase 2 (EC 2.7.12.2)	-34
chr11_18453_mature	-7.75014	3.75499e-06	down	HMG20B	high mobility group 20B	NM_006339.2	HMG20B	SWI/SNF-related matrix-associated actin-dependent regulator of chromatin subfamily E member 1-related	-39.4
chr11_18453_mature	-7.75014	3.75499e-06	down	GNA15	guanine nucleotide binding protein (G protein), alpha 15 (Gq class)	NM_002068.2	GNA15	cDNA FLJ76843, highly similar to Homo sapiens guanine nucleotide binding protein (G protein), alpha 15 (Gq class) (GNA15), mRNA	-36.2
chr11_18453_mature	-7.75014	3.75499e-06	down	CSF2	Granulate-macrophage stimulating factor	NM_000758.3	CSF2	Granulocyte-macrophage colony-stimulating factor	-30.5
chr11_18453_mature	-7.75014	3.75499e-06	down	CLTB	clathrin, light chain B	NR_045724.1	CLTB	Clathrin light chain B	-39.2
chr11_18453_mature	-7.75014	3.75499e-06	down	HK3	hexokinase 3 (white cell)	NM_002115.2	HK3	Hexokinase-3	-35.6
chr11_18453_mature	-7.75014	3.75499e-06	down	B4GALT7	Beta1,4-galactosyltransferase 7	NM_007255.2	B4GALT7	cDNA FLJ12504 fis, clone NT2RM2001698, highly similar to Beta-1,4-galactosyltransferase 7 (EC 2.4.1.-)	-35.1
chr11_18453_mature	-7.75014	3.75499e-06	down	THEG	theg spermatid protein	NM_199202.2	THEG	Testicular haploid expressed gene protein	-30.5
chr11_18453_mature	-7.75014	3.75499e-06	down	NDUFS7	NADH dehydrogenase (ubiquinone) Fe-S protein 7, 20kDa (NADH-coenzyme Q reductase)	NM_024407.4	NDUFS7	cDNA FLJ78321	-32
chr11_18453_mature	-7.75014	3.75499e-06	down	LOC101114955	uncharacterized LOC101114955	NM_138924.2	GAMT	cDNA FLJ52994, highly similar to Guanidinoacetate N-methyltransferase (EC2.1.1.2)	-36.2
chr11_18453_mature	-7.75014	3.75499e-06	down	SLC25A2	solute carrier family 25 (mitochondrial carrier; ornithine transporter) member 2	NM_031947.2	SLC25A2	Mitochondrial ornithine transporter 2	-28.3
chr11_18453_mature	-7.75014	3.75499e-06	down	PDGFRB	platelet-derived growth factor receptor, beta polypeptide	NM_002609.3	PDGFRB	Tyrosine-protein kinase receptor	-31.9
chr11_18453_mature	-7.75014	3.75499e-06	down	LOC101117590	protein phosphatase 1 regulatory subunit 14C-like	NM_138689.2	PPP1R14B	Protein phosphatase 1 regulatory subunit 14B	-37.2
chr11_18453_mature	-7.75014	3.75499e-06	down	CBLN3	cerebellin 3 precursor	NM_001039771.2	CBLN3	Cerebellin-3	-36.1
chr11_18453_mature	-7.75014	3.75499e-06	down	LTB4R	leukotriene B4 receptor	NM_181657.3	LTB4R	Leukotriene B4 receptor 1	-38.6
chr11_18453_mature	-7.75014	3.75499e-06	down	CPNE6	copine VI (neuronal)	NM_006032.3	CPNE6	cDNA FLJ43205 fis, clone FEBRA2009185, highly similar to Copine-6	-35.3
chr11_18453_mature	-7.75014	3.75499e-06	down	TLN2	talin 2	NM_015059.2	TLN2	cDNA FLJ61113, highly similar to Talin-2	-40.9
chr11_18453_mature	-7.75014	3.75499e-06	down	ANXA2	Annexin A2	NM_004039.2	ANXA2	Annexin A2	-28.5
chr11_18453_mature	-7.75014	3.75499e-06	down	BATF	basic leucine zipper transcription factor, ATF-like	NM_006399.3	BATF	Basic leucine zipper transcriptional factor ATF-like	-37.4
chr11_18453_mature	-7.75014	3.75499e-06	down	VASH1	vasohibin 1	NM_014909.4	VASH1	cDNA FLJ77293, highly similar to Homo sapiens vasohibin 1 (VASH1), mRNA	-34.1
chr11_18453_mature	-7.75014	3.75499e-06	down	CYHR1	cysteine/histidine-rich 1	NM_138496.1	CYHR1	Cysteine and histidine-rich protein 1	-33
chr11_18453_mature	-7.75014	3.75499e-06	down	EXOSC4	exosome component 4	NM_019037.2	EXOSC4	Exosome complex component RRP41	-32.8
chr11_18453_mature	-7.75014	3.75499e-06	down	GRHL2	grainyhead-like 2 (Drosophila)	NM_024915.3	GRHL2	Grainyhead-like protein 2 homolog	-32.9
chr11_18453_mature	-7.75014	3.75499e-06	down	TBX4	Transcription factor Tbx4	NM_018488.2	TBX4	TBX4 protein	-36
chr11_18453_mature	-7.75014	3.75499e-06	down	FNDC8	fibronectin type III domain containing 8	NM_017559.2	FNDC8	fibronectin type III domain containing 8	-35.6
chr11_18453_mature	-7.75014	3.75499e-06	down	LOC443086	Enolase	NM_053013.3	ENO3	Beta-enolase	-32.9
chr11_18453_mature	-7.75014	3.75499e-06	down	ACADVL	acyl-CoA dehydrogenase, very long chain	NM_001270448.1	ACADVL	cDNA FLJ31521 fis, clone NT2RI2000255, highly similar to Very-long-chain specific acyl-CoAdehydrogenase, mitochondrial (EC 1.3.99.-)	-33.9
chr11_18453_mature	-7.75014	3.75499e-06	down	GPS2	G protein pathway suppressor 2	NM_004489.4	GPS2	G protein pathway suppressor 2	-32.6
chr11_18453_mature	-7.75014	3.75499e-06	down	ATP1B2	ATPase, Na+/K+ transporting, beta 2 polypeptide	NM_001678.3	ATP1B2	Sodium/potassium-transporting ATPase subunit beta-2	-33.2
chr11_18453_mature	-7.75014	3.75499e-06	down	ITGA3	integrin, alpha 3 (antigen CD49C, alpha 3 subunit of VLA-3 receptor)	NM_005501.2	ITGA3	cDNA FLJ60385, highly similar to Integrin alpha-3	-42.3
chr11_18453_mature	-7.75014	3.75499e-06	down	GIP	gastric inhibitory polypeptide	NM_004123.2	GIP	Gastric inhibitory polypeptide	-36
chr11_18453_mature	-7.75014	3.75499e-06	down	GAST	Gastrin	NM_000805.4	GAST	Gastrin	-31.5
chr11_18453_mature	-7.75014	3.75499e-06	down	GH	Growth hormone	NM_022562.2	GH1	HCG1749481, isoform CRA_s	-32
chr11_18453_mature	-7.75014	3.75499e-06	down	TK1	thymidine kinase 1, soluble	NM_003258.4	TK1	Thymidine kinase, cytosolic	-34.4
chr11_18453_mature	-7.75014	3.75499e-06	down	TMC8	transmembrane channel-like 8	NM_152468.4	TMC8	cDNA FLJ61017, highly similar to Transmembrane channel-like protein 8	-30.2
chr11_18453_mature	-7.75014	3.75499e-06	down	MXRA7	matrix-remodelling associated 7	NM_198530.2	MXRA7	Matrix-remodeling-associated protein 7	-37.7
chr11_18453_mature	-7.75014	3.75499e-06	down	FADS6	fatty acid desaturase domain family, member 6	NM_178128	FADS6	cDNA FLJ59012, highly similar to Homo sapiens fatty acid desaturase domain family, member 6 (FADS6), mRNA	-32.8
chr11_18453_mature	-7.75014	3.75499e-06	down	SLC16A6	solute carrier family 16, member 6 (monocarboxylic acid transporter 7)	NM_004694.4	SLC16A6	SLC16A6 protein	-27.8
chr11_18453_mature	-7.75014	3.75499e-06	down	ITPKB	inositol-trisphosphate 3-kinase B	NM_002221.3	ITPKB	cDNA, FLJ94418, highly similar to Homo sapiens inositol 1,4,5-trisphosphate 3-kinase B (ITPKB), mRNA	-36.4
chr11_18453_mature	-7.75014	3.75499e-06	down	VWA1	von Willebrand factor A domain containing 1	NM_199121.2	VWA1	von Willebrand factor A domain-containing protein 1	-33.3
chr11_18453_mature	-7.75014	3.75499e-06	down	CTRC	chymotrypsin C (caldecrin)	NM_007272.2	CTRC	Chymotrypsin-C	-32.7
chr11_18453_mature	-7.75014	3.75499e-06	down	SPTLC3	serine palmitoyltransferase, long chain base subunit 3	NM_018327.2	SPTLC3	Serine palmitoyltransferase, long chain base subunit 2-like (Aminotransferase 2)	-29.5
chr11_18453_mature	-7.75014	3.75499e-06	down	IL15RA	interleukin 15 receptor, alpha	NR_046362.1	IL15RA	Interleukin-15 receptor subunit alpha	-34.5
chr11_18453_mature	-7.75014	3.75499e-06	down	PFKP	phosphofructokinase, platelet	NM_002627.4	PFKP	cDNA FLJ40373 fis, clone TESTI2035003, highly similar to 6-phosphofructokinase type C (EC 2.7.1.11)	-34.6
chr11_18453_mature	-7.75014	3.75499e-06	down	TGM3	transglutaminase 3 (E polypeptide, protein-glutamine-gamma-glutamyltransferase)	NM_003245.3	TGM3	cDNA FLJ56823, highly similar to Protein-glutamine gamma-glutamyltransferase E (EC 2.3.2.13)	-38.4
chr11_18453_mature	-7.75014	3.75499e-06	down	SRC	v-src sarcoma (Schmidt-Ruppin A-2) viral oncogene homolog (avian)	NM_198291.2	SRC	Proto-oncogene tyrosine-protein kinase Src	-33.5
chr11_18453_mature	-7.75014	3.75499e-06	down	TUBB3	tubulin, beta 3 class III	NM_006086.3	TUBB3	HCG1983504, isoform CRA_f	-31.9
chr11_18453_mature	-7.75014	3.75499e-06	down	CHST8	carbohydrate (N-acetylgalactosamine 4-0) sulfotransferase 8	NM_022467.3	CHST8	Carbohydrate sulfotransferase 8	-42.8
chr11_18453_mature	-7.75014	3.75499e-06	down	PSENEN	presenilin enhancer 2 homolog (C. elegans)	NM_172341.2	PSENEN	Gamma-secretase subunit PEN-2	-32.8
chr11_18453_mature	-7.75014	3.75499e-06	down	TIMM50	translocase of inner mitochondrial membrane 50 homolog (S. cerevisiae)	NM_001001563.1	TIMM50	Mitochondrial import inner membrane translocase subunit TIM50	-34
chr11_18453_mature	-7.75014	3.75499e-06	down	APOC2	apolipoprotein C-II	NM_000483.4	APOC2	Apolipoprotein C-II	-33.7
chr11_18453_mature	-7.75014	3.75499e-06	down	DHX34	DEAH (Asp-Glu-Ala-His) box polypeptide 34	NM_194428.1	DHX34	cDNA FLJ60223, highly similar to Probable ATP-dependent RNA helicase DHX34 (EC 3.6.1.-)	-37
chr11_18453_mature	-7.75014	3.75499e-06	down	NAPA	N-ethylmaleimide-sensitive factor attachment protein, alpha	NR_038457.1	NAPA	Alpha-soluble NSF attachment protein	-32.5
chr11_18453_mature	-7.75014	3.75499e-06	down	KLK8	kallikrein-related peptidase 8	NR_104008.1	KLK8	KLK8 protein type 1	-28.3
chr11_18453_mature	-7.75014	3.75499e-06	down	ZNF865	zinc finger protein 865	NM_001195605.1	ZNF865	Zinc finger protein 865	-37.3
chr11_18453_mature	-7.75014	3.75499e-06	down	RPS9	ribosomal protein S9	NM_001013.3	RPS9	RPS9 protein	-28.9
chr11_18453_mature	-7.75014	3.75499e-06	down	TMC4	transmembrane channel-like 4	NM_144686.3	TMC4	Transmembrane channel-like protein 4	-34.6
chr11_18453_mature	-7.75014	3.75499e-06	down	SLC27A5	solute carrier family 27 (fatty acid transporter), member 5	NM_012254.2	SLC27A5	cDNA FLJ55741, moderately similar to Bile acyl-CoA synthetase (EC 6.2.1.7)	-34.1
chr11_18453_mature	-7.75014	3.75499e-06	down	DPAGT1	dolichyl-phosphate (UDP-N-acetylglucosamine) N-acetylglucosaminephosphotransferase 1 (GlcNAc-1-P transferase)	NM_203316.1	DPAGT1	cDNA, FLJ93200, highly similar to Homo sapiens dolichyl-phosphate (UDP-N-acetylglucosamine)N- acetylglucosaminephosphotransferase 1 (GlcNAc-1-P transferase)(DPAGT1), mRNA	-38
chr11_18453_mature	-7.75014	3.75499e-06	down	NUMA1	nuclear mitotic apparatus protein 1	NR_104476.1	NUMA1	cDNA FLJ76708, highly similar to Homo sapiens nuclear mitotic apparatus protein 1 (NUMA1), mRNA	-38.8
chr11_18453_mature	-7.75014	3.75499e-06	down	ANAPC15	anaphase promoting complex subunit 15	NM_014042.2	ANAPC15	Anaphase-promoting complex subunit 15	-36.1
chr11_18453_mature	-7.75014	3.75499e-06	down	LPXN	leupaxin	NM_004811.2	LPXN	cDNA FLJ51550, highly similar to Leupaxin	-40.5
chr11_18453_mature	-7.75014	3.75499e-06	down	TCN1	transcobalamin I (vitamin B12 binding protein, R binder family)	NM_001062.3	TCN1	Transcobalamin-1	-25.3
chr11_18453_mature	-7.75014	3.75499e-06	down	HTR1A	5-hydroxytryptamine (serotonin) receptor 1A, G protein-coupled	NM_000524.3	HTR1A	5HT1a protein	-30
chr11_18453_mature	-7.75014	3.75499e-06	down	ULK1	unc-51-like kinase 1 (C. elegans)	NM_003565.2	ULK1	Serine/threonine-protein kinase ULK1	-37.7
chr11_18453_mature	-7.75014	3.75499e-06	down	UBE3B	ubiquitin protein ligase E3B	NM_183415.2	UBE3B	cDNA FLJ51548, highly similar to Homo sapiens ubiquitin protein ligase E3B (UBE3B), transcript variant 3, mRNA	-30.2
chr11_18453_mature	-7.75014	3.75499e-06	down	CRYBB3	crystallin, beta B3	NM_004076.4	CRYBB3	Beta-crystallin B3	-34.4
chr11_18453_mature	-7.75014	3.75499e-06	down	LOC101114469	uncharacterized LOC101114469	NM_001256296.1	IGLL5	Immunoglobulin lambda-like polypeptide 5	-32.4
chr11_18453_mature	-7.75014	3.75499e-06	down	KLHL25	kelch-like 25 (Drosophila)	NM_022480.3	KLHL25	Kelch-like protein 25	-36.2
chr11_18453_mature	-7.75014	3.75499e-06	down	FURIN	Furin	NM_002569.2	FURIN	Furin	-32.7
chr11_18453_mature	-7.75014	3.75499e-06	down	SNX33	sorting nexin 33	NM_153271.1	SNX33	Sorting nexin-33	-32.7
chr11_18453_mature	-7.75014	3.75499e-06	down	CINP	cyclin-dependent kinase 2 interacting protein	NM_032630.2	CINP	Cyclin-dependent kinase 2-interacting protein	-38.6
chr11_18453_mature	-7.75014	3.75499e-06	down	PLCD1	phospholipase C, delta 1	NR_024071.1	PLCD1	cDNA FLJ75064, highly similar to Homo sapiens phospholipase C, delta 1 (PLCD1), mRNA	-35.8
chr11_18453_mature	-7.75014	3.75499e-06	down	HHATL	hedgehog acyltransferase-like	NR_027753.1	HHATL	Protein-cysteine N-palmitoyltransferase HHAT-like protein	-32.4
chr11_18453_mature	-7.75014	3.75499e-06	down	SUMF1	sulfatase modifying factor 1	NM_182760.3	SUMF1	Sulfatase-modifying factor 1	-27.4
chr11_18453_mature	-7.75014	3.75499e-06	down	NT5DC2	5'-nucleotidase domain containing 2	NM_022908.2	NT5DC2	5'-nucleotidase domain-containing protein 2	-35.7
chr11_18453_mature	-7.75014	3.75499e-06	down	ACY1	aminoacylase 1	NM_001198898.1	ACY1	cDNA FLJ60467, moderately similar to Aminoacylase-1 (EC 3.5.1.14)	-38.9
chr11_18453_mature	-7.75014	3.75499e-06	down	ABHD14A	abhydrolase domain containing 14A	NM_015407.4	ABHD14A	Alpha/beta hydrolase domain-containing protein 14A	-34.2
chr11_18453_mature	-7.75014	3.75499e-06	down	GMPPB	GDP-mannose pyrophosphorylase B	NM_021971.2	GMPPB	Mannose-1-phosphate guanyltransferase beta	-31.6
chr11_18453_mature	-7.75014	3.75499e-06	down	TMEM40	transmembrane protein 40	NM_018306.3	TMEM40	cDNA FLJ55821, highly similar to Homo sapiens transmembrane protein 40 (TMEM40), mRNA	-33.7
chr11_18453_mature	-7.75014	3.75499e-06	down	ISY1	ISY1 splicing factor homolog (S. cerevisiae)	NM_001204890.1	ISY1-RAB43	ISY1-RAB43 readthrough	-32.7
chr11_18453_mature	-7.75014	3.75499e-06	down	DEF6	differentially expressed in FDCP 6 homolog (mouse)	NM_022047.3	DEF6	Differentially-expressed in FDCP 6 homolog	-41
chr11_18453_mature	-7.75014	3.75499e-06	down	MAPK13	Mitogen-activated protein kinase 13	NR_072996.1	MAPK13	Mitogen-activated protein kinase 13	-35.8
chr11_18453_mature	-7.75014	3.75499e-06	down	RNF5	ring finger protein 5, E3 ubiquitin protein ligase	NM_006913.3	RNF5	cDNA FLJ51221, highly similar to Ubiquitin-protein ligase RMA1 (EC 6.3.2.-)	-38
chr11_18453_mature	-7.75014	3.75499e-06	down	LOC101119679	histone H2B type 1-like	NM_003518.3	HIST1H2BG	Histone H2B type 1-C/E/F/G/I	-30.1
chr11_18453_mature	-7.75014	3.75499e-06	down	LOC101119941	histone H2B type 1-like	NM_003518.3	HIST1H2BG	Histone H2B type 1-C/E/F/G/I	-28.8
chr11_18453_mature	-7.75014	3.75499e-06	down	FADS3	fatty acid desaturase 3	NM_021727.4	FADS3	cDNA FLJ61272, highly similar to Homo sapiens fatty acid desaturase 3 (FADS3), mRNA	-35.3
chr11_18453_mature	-7.75014	3.75499e-06	down	GPR137	G protein-coupled receptor 137	NM_020155.3	GPR137	Integral membrane protein GPR137	-38.5
chr11_18453_mature	-7.75014	3.75499e-06	down	SIPA1	signal-induced proliferation-associated 1	NM_153253.29	SIPA1	cDNA FLJ60386, moderately similar to Signal-induced proliferation-associated protein 1	-38.3
chr11_18453_mature	-7.75014	3.75499e-06	down	GRK5	G protein-coupled receptor kinase 5	NM_005308.2	GRK5	cDNA, FLJ93477, highly similar to Homo sapiens G protein-coupled receptor kinase 5 (GRK5), mRNA	-31.1
chr11_18453_mature	-7.75014	3.75499e-06	down	C22H10orf90	chromosome 22 open reading frame, human C10orf90	NM_001004298.2	C10orf90	Centrosomal protein C10orf90	-33
chr11_18453_mature	-7.75014	3.75499e-06	down	UTF1	undifferentiated embryonic cell transcription factor 1	NM_003577.2	UTF1	Undifferentiated embryonic cell transcription factor 1	-32.6
chr11_18453_mature	-7.75014	3.75499e-06	down	TAF4B	TAF4b RNA polymerase II, TATA box binding protein (TBP)-associated factor, 105kDa	NM_005640.1	TAF4B	TATA box binding protein (TBP)-associated factor 4B	-33.4
chr11_18453_mature	-7.75014	3.75499e-06	down	WDR7	WD repeat domain 7	NM_052834.2	WDR7	WD repeat domain 7	-37.2
chr11_18453_mature	-7.75014	3.75499e-06	down	RHBDF1	rhomboid 5 homolog 1 (Drosophila)	NM_022450.3	RHBDF1	Inactive rhomboid protein 1	-40
chr11_18453_mature	-7.75014	3.75499e-06	down	C24H16orf13	chromosome 24 open reading frame, human C16orf13	NR_109979.1	C16orf13	chromosome 16 open reading frame 13	-36.8
chr11_18453_mature	-7.75014	3.75499e-06	down	RHBDL1	rhomboid, veinlet-like 1 (Drosophila)	np_003952	np_003952		-33.9
chr11_18453_mature	-7.75014	3.75499e-06	down	TRYPTASE-1	Tryptase	NM_024164.5	TPSB2	Tryptase beta-2	-33.8
chr11_18453_mature	-7.75014	3.75499e-06	down	ZNHIT1	zinc finger, HIT-type containing 1	NM_006349.2	ZNHIT1	Zinc finger HIT domain-containing protein 1	-37
chr11_18453_mature	-7.75014	3.75499e-06	down	LOC101118581	grifin-like	NM_201545.2	LGALS8	Galectin-8g	-36.9
chr11_18453_mature	-7.75014	3.75499e-06	down	URB2	URB2 ribosome biogenesis 2 homolog (S. cerevisiae)	NM_014777.2	URB2	Unhealthy ribosome biogenesis protein 2 homolog	-32.1
chr11_18453_mature	-7.75014	3.75499e-06	down	ZMIZ1	zinc finger, MIZ-type containing 1	NM_020338.3	ZMIZ1	Uncharacterized protein	-38.5
chr11_18453_mature	-7.75014	3.75499e-06	down	MFHAS1	malignant fibrous histiocytoma amplified sequence 1	NM_004225.2	MFHAS1	malignant fibrous histiocytoma amplified sequence 1	-35.3
chr11_18453_mature	-7.75014	3.75499e-06	down	PRAF2	PRA1 domain family, member 2	NM_007213.2	PRAF2	PRA1 family protein 2	-40.3
chr11_18453_mature	-7.75014	3.75499e-06	down	BCORL1	BCL6 corepressor-like 1	NM_021946.4	BCORL1	BCL-6 corepressor-like protein 1	-38.4
chr1_570_mature@@bta-miR-3432	-5.77529	0.00150137	down	C1H1orf194	chromosome 1 open reading frame, human C1orf194	NM_001122961.1	C1orf194	chromosome 1 open reading frame 194	-29
chr1_570_mature@@bta-miR-3432	-5.77529	0.00150137	down	YBEY	ybeY metallopeptidase (putative)	NM_058181.1	YBEY	Putative ribonuclease	-32.7
chr1_570_mature@@bta-miR-3432	-5.77529	0.00150137	down	LIMS2	LIM and senescent cell antigen-like domains 2	NM_017980.4	LIMS2	LIMS2 protein	-27.1
chr1_570_mature@@bta-miR-3432	-5.77529	0.00150137	down	SH3GLB2	SH3-domain GRB2-like endophilin B2	NM_020145.3	SH3GLB2	Endophilin-B2	-34.7
chr1_570_mature@@bta-miR-3432	-5.77529	0.00150137	down	GKN2	gastrokine 2	NM_182536.2	GKN2	Gastrokine-2	-31.4
chr1_570_mature@@bta-miR-3432	-5.77529	0.00150137	down	TSGA13	testis specific, 13	NM_052933.2	TSGA13	testis specific, 13	-31
chr1_570_mature@@bta-miR-3432	-5.77529	0.00150137	down	HAUS8	HAUS augmin-like complex, subunit 8	NM_033417.1	HAUS8	HAUS augmin-like complex subunit 8	-30.2
chr1_570_mature@@bta-miR-3432	-5.77529	0.00150137	down	C5H19orf44	chromosome 5 open reading frame, human C19orf44	NM_032207	C19orf44	chromosome 19 open reading frame 44	-33
chr1_570_mature@@bta-miR-3432	-5.77529	0.00150137	down	LOC101119041	cytochrome P450 4F22-like	NM_173483.3	CYP4F22	Cytochrome P450 4F22	-30.6
chr1_570_mature@@bta-miR-3432	-5.77529	0.00150137	down	REEP2	receptor accessory protein 2	NR_073449.1	REEP2	Receptor expression-enhancing protein 2	-30.7
chr1_570_mature@@bta-miR-3432	-5.77529	0.00150137	down	GRHL2	grainyhead-like 2 (Drosophila)	NM_024915.3	GRHL2	Grainyhead-like protein 2 homolog	-32.3
chr1_570_mature@@bta-miR-3432	-5.77529	0.00150137	down	CAT-1	Cationic amino acid transporter-1	NM_003045.4	SLC7A1	cDNA, FLJ93255, highly similar to Homo sapiens solute carrier family 7 (cationic amino acidtransporter, y+ system), member 1 (SLC7A1), mRNA	-30.3
chr1_570_mature@@bta-miR-3432	-5.77529	0.00150137	down	PSMD11	proteasome (prosome, macropain) 26S subunit, non-ATPase, 11	NM_002815.3	PSMD11	cDNA FLJ58882, highly similar to 26S proteasome non-ATPase regulatory subunit 11	-35.7
chr1_570_mature@@bta-miR-3432	-5.77529	0.00150137	down	CPNE1	copine I	NR_037188.1	CPNE1	cDNA FLJ90464 fis, clone NT2RP3002281, highly similar to RNA-binding protein 12	-36.4
chr1_570_mature@@bta-miR-3432	-5.77529	0.00150137	down	LOC101112253	uncharacterized LOC101112253	NM_000041.2	APOE	MRNA for apolipoprotein E (apo E)	-32.1
chr1_570_mature@@bta-miR-3432	-5.77529	0.00150137	down	CRYBB3	crystallin, beta B3	NM_004076.4	CRYBB3	Beta-crystallin B3	-29.2
chr1_570_mature@@bta-miR-3432	-5.77529	0.00150137	down	GADL1	glutamate decarboxylase-like 1	NM_207359.2	GADL1	Glutamate decarboxylase-like protein 1	-26.4
chr1_570_mature@@bta-miR-3432	-5.77529	0.00150137	down	XPC	xeroderma pigmentosum, complementation group C	NR_027299.1	XPC	cDNA FLJ76216, highly similar to Homo sapiens xeroderma pigmentosum, complementation group C (XPC), mRNA	-31.1
chr1_570_mature@@bta-miR-3432	-5.77529	0.00150137	down	HEPACAM	hepatic and glial cell adhesion molecule	NM_152722.4	HEPACAM	Hepatocyte cell adhesion molecule	-28.3
chr1_570_mature@@bta-miR-3432	-5.77529	0.00150137	down	LOC101115663	ATP-sensitive inward rectifier potassium channel 1-like	NM_153767.3	KCNJ1	cDNA FLJ76032, highly similar to Homo sapiens potassium inwardly-rectifying channel, subfamily J, member 1 (KCNJ1), transcript variant rom-k1, mRNA	-33.7
chr1_570_mature@@bta-miR-3432	-5.77529	0.00150137	down	PIDD	p53-induced death domain protein	NM_145887.3	PIDD	p53-induced protein with a death domain	-29.4
chr1_570_mature@@bta-miR-3432	-5.77529	0.00150137	down	CALY	calcyon neuron-specific vesicular protein	NM_015722.3	CALY	Neuron-specific vesicular protein calcyon	-25.4
chr1_570_mature@@bta-miR-3432	-5.77529	0.00150137	down	ZNF598	zinc finger protein 598	NM_178167.3	ZNF598	Zinc finger protein 598	-29.3
chr1_570_mature@@bta-miR-3432	-5.77529	0.00150137	down	FLYWCH2	FLYWCH family member 2	NM_138439.2	FLYWCH2	FLYWCH family member 2	-27.3
chr1_570_mature@@bta-miR-3432	-5.77529	0.00150137	down	HELT	helt bHLH transcription factor	NM_001029887.1	HELT	Hairy and enhancer of split-related protein HELT	-25.7
ptr-miR-139	-6.64768	9.28698e-05	down	NDUFA10	NADH dehydrogenase (ubiquinone) 1 alpha subcomplex, 10, 42kDa	NM_004544.3	NDUFA10	cDNA FLJ76144, highly similar to Homo sapiens NADH dehydrogenase (ubiquinone) 1 alpha subcomplex, 10, 42kDa (NDUFA10), mRNA	-31.6
ptr-miR-139	-6.64768	9.28698e-05	down	LOC101103356	fatty-acid amide hydrolase 1-like	NM_001441.2	FAAH	Fatty-acid amide hydrolase 1	-36.4
ptr-miR-139	-6.64768	9.28698e-05	down	PRKAA2	AMP-activated protein kinase alpha2 subunit	NM_006252.3	PRKAA2	AMP-activated alpha 2 subunit	-33
ptr-miR-139	-6.64768	9.28698e-05	down	ZNF697	zinc finger protein 697	NM_001080470.1	ZNF697	Zinc finger protein 697	-28.6
ptr-miR-139	-6.64768	9.28698e-05	down	ITGB5	Integrin beta 5				-38.4
ptr-miR-139	-6.64768	9.28698e-05	down	LIMS2	LIM and senescent cell antigen-like domains 2	NM_017980.4	LIMS2	LIMS2 protein	-29.6
ptr-miR-139	-6.64768	9.28698e-05	down	DCDC2B	doublecortin domain containing 2B	NM_001099434.1	DCDC2B	Doublecortin domain-containing protein 2B	-34.9
ptr-miR-139	-6.64768	9.28698e-05	down	C1QC	complement component 1, q subcomponent, C chain	NM_172369.3	C1QC	Complement C1q subcomponent subunit C	-35.3
ptr-miR-139	-6.64768	9.28698e-05	down	SDHB	succinate dehydrogenase complex, subunit B, iron sulfur (Ip)	NM_003000.2	SDHB	Succinate dehydrogenase [ubiquinone] iron-sulfur subunit, mitochondrial	-35.1
ptr-miR-139	-6.64768	9.28698e-05	down	RAPGEF1	Rap guanine nucleotide exchange factor (GEF) 1	NM_198679.1	RAPGEF1	Truncated guanine nucleotide-releasing factor 2	-32.6
ptr-miR-139	-6.64768	9.28698e-05	down	C3H2orf40	chromosome 3 open reading frame, human C2orf40	NM_032411.2	C2orf40	Augurin	-35.6
ptr-miR-139	-6.64768	9.28698e-05	down	GLYCAM1	glycosylation-dependant cell adhesion molecule 1				-33
ptr-miR-139	-6.64768	9.28698e-05	down	LOC100526789	Keratin 82	NM_033033.3	KRT82	Type II hair keratin 2	-32.2
ptr-miR-139	-6.64768	9.28698e-05	down	CACNG2	calcium channel, voltage-dependent, gamma subunit 2	NM_006078.3	CACNG2	Voltage-dependent calcium channel gamma-2 subunit	-31.7
ptr-miR-139	-6.64768	9.28698e-05	down	NOP2	NOP2 nucleolar protein homolog (yeast)	NM_006170.3	NOP2	Putative ribosomal RNA methyltransferase NOP2	-33
ptr-miR-139	-6.64768	9.28698e-05	down	TUBA8	tubulin, alpha 8	NM_018943.2	TUBA8	Tubulin alpha-8 chain	-27.4
ptr-miR-139	-6.64768	9.28698e-05	down	GLT25D1	glycosyltransferase 25 domain containing 1	NM_024656.2	COLGALT1	cDNA FLJ32578 fis, clone SPLEN2000258, highly similar to Homo sapiens glycosyltransferase 25 domain containing 1 (GLT25D1), mRNA	-32.9
ptr-miR-139	-6.64768	9.28698e-05	down	USHBP1	Usher syndrome 1C binding protein 1	NM_031941.3	USHBP1	Usher syndrome type-1C protein-binding protein 1	-30.6
ptr-miR-139	-6.64768	9.28698e-05	down	DOCK6	dedicator of cytokinesis 6	NM_020812.3	DOCK6	cDNA FLJ50166, highly similar to Dedicator of cytokinesis protein 6	-25.1
ptr-miR-139	-6.64768	9.28698e-05	down	MOB3A	MOB kinase activator 3A	NM_130807.2	MOB3A	MOB kinase activator 3A	-34.6
ptr-miR-139	-6.64768	9.28698e-05	down	CORO2B	coronin, actin binding protein, 2B	NM_006091.4	CORO2B	cDNA FLJ42721 fis, clone BRAMY4000229, highly similar to Coronin-2B	-33.1
ptr-miR-139	-6.64768	9.28698e-05	down	LOC101120670	uncharacterized LOC101120670	NR_073138.1	MAX	cDNA FLJ54949, highly similar to Homo sapiens MYC associated factor X (MAX), transcript variant 5, mRNA	-34.8
ptr-miR-139	-6.64768	9.28698e-05	down	CCR6	chemokine (C-C motif) receptor 6	NM_031409.3	CCR6	cDNA FLJ75538, highly similar to Homo sapiens CCR6 chemokine receptor (CMKBR6) gene	-39.8
ptr-miR-139	-6.64768	9.28698e-05	down	B3GALTL	beta 1,3-galactosyltransferase-like	NM_194318.3	B3GALTL	Beta-1,3-glucosyltransferase	-38.5
ptr-miR-139	-6.64768	9.28698e-05	down	CUL4A	cullin 4A	NM_003589.2	CUL4A	cDNA, FLJ95721, highly similar to Homo sapiens cullin 4A (CUL4A), mRNA	-36
ptr-miR-139	-6.64768	9.28698e-05	down	LOC101109723	uncharacterized LOC101109723	XP_003960787.2	LOC100507656	uncharacterized LOC100507656	-27.1
ptr-miR-139	-6.64768	9.28698e-05	down	BRCA1	breast cancer 1, early onset	NR_027676.1	BRCA1	cDNA FLJ58524, highly similar to Homo sapiens breast cancer 1, early onset (BRCA1), transcript variant BRCA1-delta 11b, mRNA	-31.7
ptr-miR-139	-6.64768	9.28698e-05	down	AJAP1	adherens junctions associated protein 1	NM_018836.3	AJAP1	Adherens junction-associated protein 1	-30.7
ptr-miR-139	-6.64768	9.28698e-05	down	CEP104	centrosomal protein 104kDa	NM_014704.3	CEP104	Centrosomal protein of 104 kDa	-41.1
ptr-miR-139	-6.64768	9.28698e-05	down	MMP23B	matrix metallopeptidase 23B	NM_006983.1	MMP23B	Matrix metalloproteinase-23, soluble form	-30.8
ptr-miR-139	-6.64768	9.28698e-05	down	PFKP	phosphofructokinase, platelet	NM_002627.4	PFKP	cDNA FLJ40373 fis, clone TESTI2035003, highly similar to 6-phosphofructokinase type C (EC 2.7.1.11)	-33.8
ptr-miR-139	-6.64768	9.28698e-05	down	MRGBP	MRG/MORF4L binding protein	NM_018270.4	MRGBP	Chromosome 20 open reading frame 20, isoform CRA_a	-36.2
ptr-miR-139	-6.64768	9.28698e-05	down	DHX35	DEAH (Asp-Glu-Ala-His) box polypeptide 35	NR_033905.1	DHX35	cDNA FLJ57385, highly similar to Probable ATP-dependent RNA helicase DHX35 (EC 3.6.1.-)	-30.1
ptr-miR-139	-6.64768	9.28698e-05	down	ADA	adenosine deaminase	NM_000022.2	ADA	Adenosine deaminase	-39.6
ptr-miR-139	-6.64768	9.28698e-05	down	ST3GAL2	ST3 beta-galactoside alpha-2,3-sialyltransferase 2	NM_006927.3	ST3GAL2	cDNA, FLJ93488, highly similar to Homo sapiens ST3 beta-galactoside alpha-2,3-sialyltransferase 2 (ST3GAL2), mRNA	-30.7
ptr-miR-139	-6.64768	9.28698e-05	down	DPEP1	Dipeptidase 1	NM_004413.3	DPEP1	Dipeptidase 1	-35.5
ptr-miR-139	-6.64768	9.28698e-05	down	NAPA	N-ethylmaleimide-sensitive factor attachment protein, alpha	NR_038457.1	NAPA	Alpha-soluble NSF attachment protein	-31
ptr-miR-139	-6.64768	9.28698e-05	down	LOC101102925	uncharacterized LOC101102925	NM_015711.3	GLTSCR1	Glioma tumor suppressor candidate region gene 1 protein	-29.4
ptr-miR-139	-6.64768	9.28698e-05	down	TNNT1	troponin T type 1 (skeletal, slow)	NM_003283.4	TNNT1	cDNA FLJ75373, highly similar to Homo sapiens troponin T type 1 (skeletal, slow), mRNA	-33
ptr-miR-139	-6.64768	9.28698e-05	down	RPS9	ribosomal protein S9	NM_001013.3	RPS9	RPS9 protein	-29.5
ptr-miR-139	-6.64768	9.28698e-05	down	ZBTB45	zinc finger and BTB domain containing 45	NM_032792.2	ZBTB45	Putative uncharacterized protein DKFZp547H249	-28.9
ptr-miR-139	-6.64768	9.28698e-05	down	ATG13	autophagy related 13	NM_014741.4	ATG13	cDNA, FLJ78824	-33.8
ptr-miR-139	-6.64768	9.28698e-05	down	DDX51	DEAD (Asp-Glu-Ala-Asp) box polypeptide 51	NM_175066.3	DDX51	ATP-dependent RNA helicase DDX51	-33.2
ptr-miR-139	-6.64768	9.28698e-05	down	OGFOD2	2-oxoglutarate and iron-dependent oxygenase domain containing 2	NM_024623.1	OGFOD2	cDNA FLJ38162 fis, clone DFNES2003081	-28.8
ptr-miR-139	-6.64768	9.28698e-05	down	TNFAIP2	tumor necrosis factor, alpha-induced protein 2	NM_006291.2	TNFAIP2	TNFAIP2 protein	-37.9
ptr-miR-139	-6.64768	9.28698e-05	down	CACNA1D	calcium channel, voltage-dependent, L type, alpha 1D subunit	NM_001128840.2	CACNA1D	cDNA FLJ51831, highly similar to Voltage-dependent L-type calcium channel subunit alpha-1D	-33.8
ptr-miR-139	-6.64768	9.28698e-05	down	IQCF2	IQ motif containing F2	NM_203424.1	IQCF2	IQ motif containing F2	-30.9
ptr-miR-139	-6.64768	9.28698e-05	down	GMPPB	GDP-mannose pyrophosphorylase B	NM_021971.2	GMPPB	Mannose-1-phosphate guanyltransferase beta	-34.9
ptr-miR-139	-6.64768	9.28698e-05	down	CLEC3B	C-type lectin domain family 3, member B	NM_003278.2	CLEC3B	cDNA, FLJ92374, highly similar to Homo sapiens C-type lectin domain family 3, member B (CLEC3B), mRNA	-30.2
ptr-miR-139	-6.64768	9.28698e-05	down	MCM2	minichromosome maintenance complex component 2	NR_073375.1	MCM2	cDNA FLJ46429 fis, clone THYMU3014372, highly similar to DNA replication licensing factor MCM2	-39.7
ptr-miR-139	-6.64768	9.28698e-05	down	PTCHD4	patched domain containing 4	NM_207499.2	PTCHD4	Patched domain-containing protein 4	-31.4
ptr-miR-139	-6.64768	9.28698e-05	down	SAA1	Serum amyloid A protein	NM_199161.3	SAA1	Serum amyloid A protein	-40.3
ptr-miR-139	-6.64768	9.28698e-05	down	LOC101121216	serum amyloid A protein-like	NM_199161.3	SAA1	Serum amyloid A protein	-37.2
ptr-miR-139	-6.64768	9.28698e-05	down	UNC93B1	unc-93 homolog B1 (C. elegans)	NM_030930.2	UNC93B1	Protein unc-93 homolog B1	-32.5
ptr-miR-139	-6.64768	9.28698e-05	down	MRGPRF	MAS-related GPR, member F	NM_145015.4	MRGPRF	cDNA FLJ53714, highly similar to Mas-related G-protein coupled receptor memberF	-29
ptr-miR-139	-6.64768	9.28698e-05	down	UBTD1	ubiquitin domain containing 1	NM_024954.3	UBTD1	ubiquitin domain containing 1	-32.8
ptr-miR-139	-6.64768	9.28698e-05	down	ADRA2A	Adrenergic receptor alpha-2A				-32.5
ptr-miR-139	-6.64768	9.28698e-05	down	CHST15	carbohydrate (N-acetylgalactosamine 4-sulfate 6-O) sulfotransferase 15	NM_015892.4	CHST15	cDNA FLJ60523, highly similar to N-acetylgalactosamine 4-sulfate6-O-sulfotransferase (EC 2.8.2.33)	-40.2
ptr-miR-139	-6.64768	9.28698e-05	down	CALY	calcyon neuron-specific vesicular protein	NM_015722.3	CALY	Neuron-specific vesicular protein calcyon	-27.9
ptr-miR-139	-6.64768	9.28698e-05	down	TUBGCP2	tubulin, gamma complex associated protein 2	NR_046330.1	TUBGCP2	cDNA FLJ34794 fis, clone NT2NE2005676, highly similar to Gamma-tubulin complex component 2	-32.7
ptr-miR-139	-6.64768	9.28698e-05	down	NARFL	nuclear prelamin A recognition factor-like	NM_022493.1	NARFL	Cytosolic Fe-S cluster assembly factor NARFL	-39.2
ptr-miR-139	-6.64768	9.28698e-05	down	SST5	Somatostatin receptor subtype 5	NM_001172573.1	SSTR5	Somatostatin receptor subtype 5B	-31.1
ptr-miR-139	-6.64768	9.28698e-05	down	RASA4	RAS p21 protein activator 4	NM_006989.5	RASA4	cDNA FLJ59070, weakly similar to Ras GTPase-activating protein 4	-30.3
ptr-miR-139	-6.64768	9.28698e-05	down	LOC101115847	ankyrin repeat domain-containing protein 61-like	NM_020987.3	ANK3	cDNA FLJ78657, highly similar to Homo sapiens ankyrin 3, node of Ranvier (ankyrin G) (ANK3), transcript variant 2, mRNA	-34.2
ptr-miR-139	-6.64768	9.28698e-05	down	ACTA1	actin, alpha 1, skeletal muscle	NM_001100.3	ACTA1	Actin, alpha skeletal muscle	-35.4
ptr-miR-139	-6.64768	9.28698e-05	down	URB2	URB2 ribosome biogenesis 2 homolog (S. cerevisiae)	NM_014777.2	URB2	Unhealthy ribosome biogenesis protein 2 homolog	-29.2
ptr-miR-139	-6.64768	9.28698e-05	down	41888					-29.8
chr3_8979_mature	-5.16993	0.0362413	down	HEATR8	HEAT repeat containing 8	NR_026782.1	MROH7	Maestro heat-like repeat-containing protein family member 7	-30.1
chr3_8979_mature	-5.16993	0.0362413	down	ITLN	intelectin	NM_080878.2	ITLN2	Intelectin-2	-29.7
chr3_8979_mature	-5.16993	0.0362413	down	TEX33	testis expressed 33	NM_178552.3	TEX33	testis expressed 33	-27.4
chr3_8979_mature	-5.16993	0.0362413	down	AP1M1	adaptor-related protein complex 1, mu 1 subunit	NM_032493.3	AP1M1	cDNA FLJ14622 fis, clone NT2RP2000147, highly similar to Adaptor-related protein complex 1 mu-1 subunit	-28
chr3_8979_mature	-5.16993	0.0362413	down	CD320	CD320 molecule	NM_016579.3	CD320	CD320 antigen	-33.1
chr3_8979_mature	-5.16993	0.0362413	down	TPPP2	tubulin polymerization-promoting protein family member 2	NM_173846.4	TPPP2	Tubulin polymerization-promoting protein family member 2	-29.4
chr3_8979_mature	-5.16993	0.0362413	down	FER1L6	fer-1-like 6 (C. elegans)	NM_001039112.2	FER1L6	Fer-1-like protein 6	-29.1
chr3_8979_mature	-5.16993	0.0362413	down	TUBG1	tubulin, gamma 1	NM_001070.4	TUBG1	Tubulin gamma chain	-31.6
chr3_8979_mature	-5.16993	0.0362413	down	TCN1	transcobalamin I (vitamin B12 binding protein, R binder family)	NM_001062.3	TCN1	Transcobalamin-1	-27
chr3_8979_mature	-5.16993	0.0362413	down	FURIN	Furin	NM_002569.2	FURIN	Furin	-27.5
chr3_8979_mature	-5.16993	0.0362413	down	SNX33	sorting nexin 33	NM_153271.1	SNX33	Sorting nexin-33	-30.3
chr3_8979_mature	-5.16993	0.0362413	down	SLC25A14	UCP5	NR_104107.1	SLC25A14	cDNA FLJ60600, highly similar to Brain mitochondrial carrier protein 1	-29
chr18_24820_mature	-20	0.000893792	down	WDR83OS	WD repeat domain 83 opposite strand	NM_016145.3	WDR83OS	Protein Asterix	-20.8
oar-miR-410-5p	-6.27684	0.0032682	down	S100A4	S100 calcium binding protein A4	NM_019554.2	S100A4	Protein S100-A4	-33.7
oar-miR-410-5p	-6.27684	0.0032682	down	PPOX	protoporphyrinogen oxidase	NM_001122764.1	PPOX	cDNA FLJ37536 fis, clone BRCAN2022472, highly similar to PROTOPORPHYRINOGEN OXIDASE (EC 1.3.3.4)	-30.9
oar-miR-410-5p	-6.27684	0.0032682	down	LOC101116226	protein FAM115A-like	NM_014719.2	FAM115A	family with sequence similarity 115, member A	-31.4
oar-miR-410-5p	-6.27684	0.0032682	down	NDUFA7	NADH dehydrogenase (ubiquinone) 1 alpha subcomplex, 7, 14.5kDa	NM_005001.3	NDUFA7	NADH dehydrogenase [ubiquinone] 1 alpha subcomplex subunit 7	-34
oar-miR-410-5p	-6.27684	0.0032682	down	RHPN1	rhophilin, Rho GTPase binding protein 1	NM_052924.2	RHPN1	Rhophilin-1	-37.9
oar-miR-410-5p	-6.27684	0.0032682	down	RPS9	ribosomal protein S9	NM_001013.3	RPS9	RPS9 protein	-30.3
oar-miR-410-5p	-6.27684	0.0032682	down	USP2	ubiquitin specific peptidase 2	NM_171997.2	USP2	cDNA FLJ52449, highly similar to Ubiquitin carboxyl-terminal hydrolase 2 (EC 3.1.2.15)	-29.3
oar-miR-410-5p	-6.27684	0.0032682	down	MDK	midkine (neurite growth-promoting factor 2)	NR_073039.1	MDK	Mutant truncated midkine C	-38.7
oar-miR-410-5p	-6.27684	0.0032682	down	CACNA1D	calcium channel, voltage-dependent, L type, alpha 1D subunit	NM_001128840.2	CACNA1D	cDNA FLJ51831, highly similar to Voltage-dependent L-type calcium channel subunit alpha-1D	-30.4
oar-miR-410-5p	-6.27684	0.0032682	down	LOC101116099	HLA class II histocompatibility antigen, DM alpha chain-like	NM_006120.3	HLA-DMA	HLA class II histocompatibility antigen, DM alpha chain	-35.5
oar-miR-410-5p	-6.27684	0.0032682	down	LOC101118484	histone H3.1-like	NM_003536.2	HIST1H3H	histone cluster 1, H3h	-28.3
chr20_26396_mature	-20	2.08076e-08	down	NHP2	NHP2 ribonucleoprotein homolog (yeast)	NM_017838.3	NHP2	H/ACA ribonucleoprotein complex subunit 2	-31.1
chr20_26396_mature	-20	2.08076e-08	down	MAP3K14	mitogen-activated protein kinase kinase kinase 14	NM_003954.3	MAP3K14	Putative uncharacterized protein DKFZp686J04131	-24.1
chr20_26396_mature	-20	2.08076e-08	down	PANK4	pantothenate kinase 4	NM_018216.1	PANK4	cDNA FLJ56439, highly similar to Pantothenate kinase 4 (EC 2.7.1.33)	-27.3
chr20_26396_mature	-20	2.08076e-08	down	LOC101115236	uncharacterized LOC101115236	NM_016210.4	C3orf18	Uncharacterized protein C3orf18	-33.1
chr7_13874_mature	20	0.012832	up	USP40	ubiquitin specific peptidase 40	NM_018218.2	USP40	cDNA FLJ56772, highly similar to Ubiquitin carboxyl-terminal hydrolase 40 (EC 3.1.2.15)	-32.5
chr7_13874_mature	20	0.012832	up	C1H1orf212	chromosome 1 open reading frame, human C1orf212	NM_138428.5	SMIM12	Small integral membrane protein 12	-35.1
chr7_13874_mature	20	0.012832	up	LOC100037673	cysteine-rich angiogenic inducer 61	NM_001554.4	CYR61	cDNA FLJ58182, highly similar to Protein CYR61	-37.8
chr7_13874_mature	20	0.012832	up	ZNF697	zinc finger protein 697	NM_001080470.1	ZNF697	Zinc finger protein 697	-30.1
chr7_13874_mature	20	0.012832	up	CADM3	cell adhesion molecule 3	NM_021189.3	CADM3	Cell adhesion molecule 3	-36.3
chr7_13874_mature	20	0.012832	up	LOC101107839	guanine nucleotide-binding protein subunit beta-like protein 1-like	NM_053004.2	GNB1L	Guanine nucleotide-binding protein subunit beta-like protein 1	-33.1
chr7_13874_mature	20	0.012832	up	SOX14	SRY (sex determining region Y)-box 14	NM_004189.3	SOX14	Transcription factor SOX-14	-29.5
chr7_13874_mature	20	0.012832	up	TMPRSS2	transmembrane protease, serine 2	NM_005656.3	TMPRSS2	Transmembrane protease serine 2	-39.4
chr7_13874_mature	20	0.012832	up	PWP2	PWP2 periodic tryptophan protein homolog (yeast)	NM_005049.2	PWP2	Periodic tryptophan protein 2 homolog	-36.2
chr7_13874_mature	20	0.012832	up	LSS	lanosterol synthase (2,3-oxidosqualene-lanosterol cyclase)	NM_002340.5	LSS	cDNA, FLJ92849, highly similar to Homo sapiens lanosterol synthase (2,3-oxidosqualene-lanosterol cyclase) (LSS), mRNA	-24.9
chr7_13874_mature	20	0.012832	up	FBXW2	F-box and WD repeat domain containing 2	NM_012164.3	FBXW2	cDNA FLJ53609, highly similar to F-box/WD repeat protein 2	-35.2
chr7_13874_mature	20	0.012832	up	SHC3	SHC (Src homology 2 domain containing) transforming protein 3	NM_016848.5	SHC3	SHC-transforming protein 3	-34.6
chr7_13874_mature	20	0.012832	up	C2H9orf24	chromosome 2 open reading frame, human C9orf24	NM_147169.2	C9orf24	Spermatid-specific manchette-related protein 1	-31.1
chr7_13874_mature	20	0.012832	up	FNDC5	fibronectin type III domain containing 5	NM_153756.2	FNDC5	Fibronectin type III domain-containing protein 5	-30.3
chr7_13874_mature	20	0.012832	up	LOC101114681	uncharacterized LOC101114681	NM_001167676.1	FAM229A	family with sequence similarity 229, member A	-37.3
chr7_13874_mature	20	0.012832	up	TINAGL1	tubulointerstitial nephritis antigen-like 1	NM_022164.2	TINAGL1	cDNA FLJ59706, highly similar to Tubulointerstitial nephritis antigen-like	-29.4
chr7_13874_mature	20	0.012832	up	PADI3	Protein-arginine deiminase type-3	NM_016233.2	PADI3	Protein-arginine deiminase type-3	-26.9
chr7_13874_mature	20	0.012832	up	COBRA1	cofactor of BRCA1	NM_015456.3	NELFB	Negative elongation factor B	-37.1
chr7_13874_mature	20	0.012832	up	RAPGEF1	Rap guanine nucleotide exchange factor (GEF) 1	NM_198679.1	RAPGEF1	Truncated guanine nucleotide-releasing factor 2	-33.1
chr7_13874_mature	20	0.012832	up	PRRC2B	proline-rich coiled-coil 2B	NM_032640.2	PRRC2B	Protein PRRC2B	-34.2
chr7_13874_mature	20	0.012832	up	GPR107	G protein-coupled receptor 107	NM_020960.4	GPR107	cDNA FLJ75421, highly similar to Homo sapiens lung seven transmembrane receptor 1 (LUSTR1) mRNA	-27
chr7_13874_mature	20	0.012832	up	IER5L	immediate early response 5-like	NM_203434.2	IER5L	immediate early response 5-like	-36.6
chr7_13874_mature	20	0.012832	up	FAM73B	family with sequence similarity 73, member B	NM_032809.2	FAM73B	Protein FAM73B	-32.5
chr7_13874_mature	20	0.012832	up	TBC1D13	TBC1 domain family, member 13	NM_018201.4	TBC1D13	TBC1 domain family, member 13	-31.5
chr7_13874_mature	20	0.012832	up	FAM129B	family with sequence similarity 129, member B	NM_022833.3	FAM129B	Niban-like protein 1	-31.2
chr7_13874_mature	20	0.012832	up	FAM125B	family with sequence similarity 125, member B	NM_033446.2	MVB12B	Multivesicular body subunit 12B	-35.3
chr7_13874_mature	20	0.012832	up	DPYSL5	dihydropyrimidinase-like 5	NM_020134.3	DPYSL5	Dihydropyrimidinase-related protein 5	-39.3
chr7_13874_mature	20	0.012832	up	EMILIN1	elastin microfibril interfacer 1	NM_007046.3	EMILIN1	EMILIN-1	-33.3
chr7_13874_mature	20	0.012832	up	PAIP2B	poly(A) binding protein interacting protein 2B	NM_020459.1	PAIP2B	Polyadenylate-binding protein-interacting protein 2B	-34.9
chr7_13874_mature	20	0.012832	up	CNNM4	cyclin M4	NM_020184.3	CNNM4	Metal transporter CNNM4	-31
chr7_13874_mature	20	0.012832	up	LOC100526789	Keratin 82	NM_033033.3	KRT82	Type II hair keratin 2	-32.7
chr7_13874_mature	20	0.012832	up	MCRS1	microspherule protein 1	NM_006337.4	MCRS1	Microspherule protein 1	-39.6
chr7_13874_mature	20	0.012832	up	CACNG2	calcium channel, voltage-dependent, gamma subunit 2	NM_006078.3	CACNG2	Voltage-dependent calcium channel gamma-2 subunit	-39.9
chr7_13874_mature	20	0.012832	up	TEAD4	TEA domain family member 4	NM_201443.2	TEAD4	TEA domain family member 4, isoform CRA_b	-35.3
chr7_13874_mature	20	0.012832	up	SOX10	SRY (sex determining region Y)-box 10	NM_006941.3	SOX10	Transcription factor SOX-10	-24.5
chr7_13874_mature	20	0.012832	up	PICK1	protein interacting with PRKCA 1	NM_012407.3	PICK1	cDNA FLJ10013 fis, clone HEMBA1000369, highly similar to PRKCA-binding protein (Protein kinase C-alpha-binding protein)	-26.4
chr7_13874_mature	20	0.012832	up	TMEM184B	transmembrane protein 184B	NM_012264.4	TMEM184B	Transmembrane protein 184B	-31.8
chr7_13874_mature	20	0.012832	up	RANGAP1	Ran GTPase activating protein 1	NM_002883.3	RANGAP1	cDNA FLJ51385, highly similar to Ran GTPase-activating protein 1	-39.1
chr7_13874_mature	20	0.012832	up	CENPM	centromere protein M	NM_024053.3	CENPM	Centromere protein M	-34.3
chr7_13874_mature	20	0.012832	up	MCAT	malonyl CoA:ACP acyltransferase (mitochondrial)	NR_046423.1	MCAT	cDNA, FLJ94725, Homo sapiens malonyl-CoA:acyl carrier protein transacylase(malonyltransferase) (MT), mRNA	-28.1
chr7_13874_mature	20	0.012832	up	KIAA0930	KIAA0930 ortholog	NM_015264.1	KIAA0930	KIAA0930	-30.4
chr7_13874_mature	20	0.012832	up	UPK3A	uroplakin 3A	NM_006953.3	UPK3A	Uroplakin-3a	-32.5
chr7_13874_mature	20	0.012832	up	LOC101116223	stress-activated protein kinase JNK-1-like	NM_138993.2	MAPK11	cDNA FLJ75738, highly similar to Homo sapiens mitogen-activated protein kinase 11 (MAPK11), transcript variant 1, mRNA	-35
chr7_13874_mature	20	0.012832	up	LOC101121590	protein SCO2 homolog, mitochondrial-like	NM_005138.2	SCO2	Protein SCO2 homolog, mitochondrial	-34.5
chr7_13874_mature	20	0.012832	up	MAPK8IP2	mitogen-activated protein kinase 8 interacting protein 2	NM_139124.1	MAPK8IP2	Uncharacterized protein	-38.7
chr7_13874_mature	20	0.012832	up	MYL7	myosin, light chain 7, regulatory	NM_021223.2	MYL7	Myosin, light polypeptide 7, regulatory	-35.6
chr7_13874_mature	20	0.012832	up	INHBA	Inhibin beta A chain	NM_002192.2	INHBA	Inhibin, beta A (Activin A, activin AB alpha polypeptide), isoform CRA_a	-27.3
chr7_13874_mature	20	0.012832	up	MKRN1	Makorin ring finger protein 1	NM_013446.3	MKRN1	MKRN1 protein	-33.2
chr7_13874_mature	20	0.012832	up	C5H1orf35	chromosome 5 open reading frame, human C1orf35	NM_024319.2	C1orf35	Multiple myeloma tumor-associated protein 2	-37.5
chr7_13874_mature	20	0.012832	up	ASNA1	arsA arsenite transporter, ATP-binding, homolog 1 (bacterial)	NM_004317.2	ASNA1	cDNA FLJ60230, highly similar to Arsenical pump-driving ATPase (EC 3.6.3.16)	-34.2
chr7_13874_mature	20	0.012832	up	PIN1	peptidylprolyl cis/trans isomerase, NIMA-interacting 1	NR_038830.1	PIN1	cDNA FLJ40239 fis, clone TESTI2023436, highly similar to Peptidyl-prolyl cis-trans isomerase NIMA-interacting 1 (EC 5.2.1.8)	-37
chr7_13874_mature	20	0.012832	up	ZNF653	zinc finger protein 653	NM_138783.3	ZNF653	Zinc finger protein 653	-36.9
chr7_13874_mature	20	0.012832	up	CERS4	ceramide synthase 4	NM_024552.2	CERS4	Ceramide synthase 4	-35.1
chr7_13874_mature	20	0.012832	up	GNA15	guanine nucleotide binding protein (G protein), alpha 15 (Gq class)	NM_002068.2	GNA15	cDNA FLJ76843, highly similar to Homo sapiens guanine nucleotide binding protein (G protein), alpha 15 (Gq class) (GNA15), mRNA	-32.6
chr7_13874_mature	20	0.012832	up	ATP5D	ATP synthase, H+ transporting, mitochondrial F1 complex, delta subunit	NM_001687.4	ATP5D	ATP synthase subunit delta, mitochondrial	-38.3
chr7_13874_mature	20	0.012832	up	SRA1	steroid receptor RNA activator 1	NR_045587.1	SRA1	Steroid receptor RNA activator 1	-35.6
chr7_13874_mature	20	0.012832	up	KCTD16	potassium channel tetramerisation domain containing 16	NM_020768.3	KCTD16	cDNA FLJ77188, highly similar to Homo sapiens potassium channel tetramerisation domain containing 16 (KCTD16), mRNA	-34.9
chr7_13874_mature	20	0.012832	up	EFNA5	ephrin-A5	NM_001962.2	EFNA5	Ephrin-A5	-32.8
chr7_13874_mature	20	0.012832	up	PLA2G4D	phospholipase A2, group IVD (cytosolic)	NM_178034.3	PLA2G4D	Cytosolic phospholipase A2 delta	-37.5
chr7_13874_mature	20	0.012832	up	MYO1E	myosin IE	NM_004998.3	MYO1E	Unconventional myosin-Ie	-33.7
chr7_13874_mature	20	0.012832	up	COL12A1	collagen, type XII, alpha 1	NM_080645.2	COL12A1	Collagen, type XII, alpha 1	-31.7
chr7_13874_mature	20	0.012832	up	POU3F2	POU class 3 homeobox 2	NM_005604.3	POU3F2	cDNA FLJ38269 fis, clone FCBBF3002556, highly similar to POU domain, class 3, transcription factor 2	-36.9
chr7_13874_mature	20	0.012832	up	TCF21	transcription factor 21	NM_198392.2	TCF21	Transcription factor 21	-39.3
chr7_13874_mature	20	0.012832	up	MAP3K4	mitogen-activated protein kinase kinase kinase 4	NM_006724.2	MAP3K4	Mitogen-activated protein kinase kinase kinase 4	-31.4
chr7_13874_mature	20	0.012832	up	BOP1	block of proliferation 1	NM_015201.3	BOP1	cDNA FLJ78061, highly similar to Homo sapiens block of proliferation 1, mRNA	-36.1
chr7_13874_mature	20	0.012832	up	ING1	inhibitor of growth family, member 1	NM_198219.2	ING1	Inhibitor of growth protein 1	-34.4
chr7_13874_mature	20	0.012832	up	SERPINF2	serpin peptidase inhibitor, clade F (alpha-2 antiplasmin, pigment epithelium derived factor), member 2	NM_001165921.1	SERPINF2	Alpha-2-antiplasmin	-34.5
chr7_13874_mature	20	0.012832	up	WSCD1	WSC domain containing 1	NM_015253.1	WSCD1	WSC domain-containing protein 1	-31.4
chr7_13874_mature	20	0.012832	up	LOC101123219	phosphoribosylformylglycinamidine synthase-like	NM_012393.2	PFAS	Phosphoribosylformylglycinamidine synthase (FGAR amidotransferase), isoform CRA_b	-26.8
chr7_13874_mature	20	0.012832	up	MAP2K3	mitogen-activated protein kinase kinase 3	NM_145110.1	MAP2K3	Mitogen activated protein kinase kinase 3	-29.4
chr7_13874_mature	20	0.012832	up	NFE2L1	nuclear factor (erythroid-derived 2)-like 1	NM_003204.2	NFE2L1	cDNA FLJ55327, highly similar to Nuclear factor erythroid 2-related factor 1	-34
chr7_13874_mature	20	0.012832	up	V15	Keratin 31	NM_002277.2	KRT31	Keratin, type I cuticular Ha1	-28.7
chr7_13874_mature	20	0.012832	up	FMNL1	formin-like 1	NM_052905.3	FMNL2	cDNA FLJ37546 fis, clone BRCAN2027364, highly similar to Homo sapiens formin-like 2 (FMNL2), transcript variant 2, mRNA	-29.4
chr7_13874_mature	20	0.012832	up	MRPL12	mitochondrial ribosomal protein L12	NM_002949.3	MRPL12	Mitochondrial ribosomal protein L12	-34.8
chr7_13874_mature	20	0.012832	up	CBX4	chromobox homolog 4	NM_003655.2	CBX4	E3 SUMO-protein ligase CBX4	-32.9
chr7_13874_mature	20	0.012832	up	FAM100B	family with sequence similarity 100, member B	NM_182565.3	UBALD2	UBA-like domain containing 2	-38
chr7_13874_mature	20	0.012832	up	FADS6	fatty acid desaturase domain family, member 6	NM_178128	FADS6	cDNA FLJ59012, highly similar to Homo sapiens fatty acid desaturase domain family, member 6 (FADS6), mRNA	-32.7
chr7_13874_mature	20	0.012832	up	CHI3L1	Chitinase-3-like protein 1	NM_001276.2	CHI3L1	cDNA FLJ38139 fis, clone D9OST2002397, weakly similar to Chitinase-3-like protein 1	-37.5
chr7_13874_mature	20	0.012832	up	KLHL21	kelch-like 21 (Drosophila)	NM_014851.2	KLHL21	Kelch-like protein 21	-33.4
chr7_13874_mature	20	0.012832	up	VWA1	von Willebrand factor A domain containing 1	NM_199121.2	VWA1	von Willebrand factor A domain-containing protein 1	-36.2
chr7_13874_mature	20	0.012832	up	B3GALT6	UDP-Gal:betaGal beta 1,3-galactosyltransferase polypeptide 6	NM_080605.3	B3GALT6	B3GALT6 protein	-25.6
chr7_13874_mature	20	0.012832	up	ISG17	interferon stimulated gene 17	NM_005101.3	ISG15	Ubiquitin-like protein ISG15	-29.5
chr7_13874_mature	20	0.012832	up	CAMK1D	calcium/calmodulin-dependent protein kinase ID	NM_153498.2	CAMK1D	Calcium/calmodulin-dependent protein kinase type 1D variant 3	-40.6
chr7_13874_mature	20	0.012832	up	LOC101105840	calmodulin-like	NM_001743.4	CALM2	cDNA, FLJ96792, highly similar to Homo sapiens calmodulin 2 (phosphorylase kinase, delta) (CALM2), mRNA	-33.5
chr7_13874_mature	20	0.012832	up	PRPF6	PRP6 pre-mRNA processing factor 6 homolog (S. cerevisiae)	NM_012469.3	PRPF6	Pre-mRNA-processing factor 6	-32.3
chr7_13874_mature	20	0.012832	up	RALY	RNA binding protein, autoantigenic (hnRNP-associated with lethal yellow homolog (mouse))	NM_016732.2	RALY	cDNA FLJ77421, highly similar to Homo sapiens autoantigen p542 mRNA	-36.3
chr7_13874_mature	20	0.012832	up	ASIP	Agouti signaling protein	NM_001672.2	ASIP	Agouti-signaling protein	-33.1
chr7_13874_mature	20	0.012832	up	SRC	v-src sarcoma (Schmidt-Ruppin A-2) viral oncogene homolog (avian)	NM_198291.2	SRC	Proto-oncogene tyrosine-protein kinase Src	-32.5
chr7_13874_mature	20	0.012832	up	ZNF335	zinc finger protein 335	NM_022095.3	ZNF335	ZNF335 protein	-38.5
chr7_13874_mature	20	0.012832	up	ELMO2	engulfment and cell motility 2	NM_182764.1	ELMO2	cDNA FLJ60834, highly similar to Engulfment and cell motility protein 2 (CED-12 homolog A)	-30.4
chr7_13874_mature	20	0.012832	up	BBC1	Breast basic conserved protein 1	NM_033251.2	RPL13	cDNA FLJ52458, weakly similar to 60S ribosomal protein L13	-34
chr7_13874_mature	20	0.012832	up	CEP89	centrosomal protein 89kDa	NM_032816.3	CEP89	Centrosomal protein of 89 kDa	-34
chr7_13874_mature	20	0.012832	up	LOC101110439	uncharacterized LOC101110439				-28.9
chr7_13874_mature	20	0.012832	up	LOC101121539	cytochrome P450 2F3-like	NM_000774.3	CYP2F1	cDNA FLJ57823, highly similar to Cytochrome P450 2F1 (EC 1.14.14.1)	-35.1
chr7_13874_mature	20	0.012832	up	CYP2A6	Cytochrome P450 2A6	NM_000766.4	CYP2A13	Cytochrome P450 2A13	-37
chr7_13874_mature	20	0.012832	up	DKKL1	dickkopf-like 1	NM_014419.3	DKKL1	Dickkopf-like protein 1	-35.3
chr7_13874_mature	20	0.012832	up	NDUFA3	NADH dehydrogenase (ubiquinone) 1 alpha subcomplex, 3, 9kDa	NM_004542.3	NDUFA3	NADH dehydrogenase [ubiquinone] 1 alpha subcomplex subunit 3	-29.5
chr7_13874_mature	20	0.012832	up	C14H19orf18	chromosome 14 open reading frame, human C19orf18	NM_152474.4	C19orf18	Uncharacterized protein C19orf18	-33.7
chr7_13874_mature	20	0.012832	up	SCN2B	sodium channel, voltage-gated, type II, beta subunit	NM_004588.4	SCN2B	Sodium channel subunit beta-2	-28.9
chr7_13874_mature	20	0.012832	up	ZNF202	zinc finger protein 202	NM_003455.2	ZNF202	cDNA FLJ13689 fis, clone PLACE2000072, highly similar to Zinc finger protein 202	-30
chr7_13874_mature	20	0.012832	up	MAST4	microtubule associated serine/threonine kinase family member 4	NM_198828.2	MAST4	cDNA FLJ50564, moderately similar to Microtubule-associated serine/threonine-protein kinase 1 (EC 2.7.11.1)	-34.4
chr7_13874_mature	20	0.012832	up	TRIO	trio Rho guanine nucleotide exchange factor	NM_007118.2	TRIO	cDNA FLJ57816, highly similar to Triple functional domain protein	-34.9
chr7_13874_mature	20	0.012832	up	CLPTM1L	CLPTM1-like	NM_030782.3	CLPTM1L	Cleft lip and palate transmembrane protein 1-like protein	-35.5
chr7_13874_mature	20	0.012832	up	ABCB9	ATP-binding cassette, sub-family B (MDR/TAP), member 9	NM_203445.1	ABCB9	cDNA FLJ14718 fis, clone NT2RP3001453, highly similar to Homo sapiens ATP-binding cassette, sub-family B (MDR/TAP), member 9 (ABCB9), transcript variant 2, mRNA	-27.7
chr7_13874_mature	20	0.012832	up	IQCD	IQ motif containing D	NM_138451.2	IQCD	IQ motif containing D	-31.9
chr7_13874_mature	20	0.012832	up	ACADS	acyl-CoA dehydrogenase, C-2 to C-3 short chain	NM_000017.2	ACADS	cDNA FLJ51323, highly similar to Short-chain specific acyl-CoA dehydrogenase, mitochondrial (EC 1.3.99.2)	-38.2
chr7_13874_mature	20	0.012832	up	WSCD2	WSC domain containing 2	NM_014653.2	WSCD2	WSC domain-containing protein 2	-34
chr7_13874_mature	20	0.012832	up	CRYBB3	crystallin, beta B3	NM_004076.4	CRYBB3	Beta-crystallin B3	-29.7
chr7_13874_mature	20	0.012832	up	MTMR3	myotubularin related protein 3	NM_153051.2	MTMR3	cDNA FLJ76734, highly similar to Homo sapiens myotubularin related protein 3 (MTMR3), transcript variant 3, mRNA	-26.5
chr7_13874_mature	20	0.012832	up	MMP11	matrix metallopeptidase 11 (stromelysin 3)	NM_005940.3	MMP11	cDNA PSEC0140 fis, clone PLACE1005783, highly similar to STROMELYSIN-3 (EC 3.4.24.-)	-36
chr7_13874_mature	20	0.012832	up	UPB1	ureidopropionase, beta	NM_016327.2	UPB1	UPB1 protein	-31.9
chr7_13874_mature	20	0.012832	up	KLF13	Kruppel-like factor 13	NM_015995.2	KLF13	Krueppel-like factor 13	-36.4
chr7_13874_mature	20	0.012832	up	CSK	c-src tyrosine kinase	NM_004383.2	CSK	cDNA FLJ78579, highly similar to Homo sapiens c-src tyrosine kinase (CSK), mRNA	-39
chr7_13874_mature	20	0.012832	up	CAMKV	CaM kinase-like vesicle-associated	NM_024046.3	CAMKV	cDNA, FLJ96591	-32.5
chr7_13874_mature	20	0.012832	up	GMPPB	GDP-mannose pyrophosphorylase B	NM_021971.2	GMPPB	Mannose-1-phosphate guanyltransferase beta	-28.7
chr7_13874_mature	20	0.012832	up	CLEC3B	C-type lectin domain family 3, member B	NM_003278.2	CLEC3B	cDNA, FLJ92374, highly similar to Homo sapiens C-type lectin domain family 3, member B (CLEC3B), mRNA	-35.5
chr7_13874_mature	20	0.012832	up	VPS52	vacuolar protein sorting 52 homolog (S. cerevisiae)	NM_022553.4	VPS52	Vacuolar protein sorting-associated protein 52 homolog	-32.9
chr7_13874_mature	20	0.012832	up	GUCA1B	guanylate cyclase activator 1B (retina)	NM_002098.5	GUCA1B	GUCA1B protein	-36.9
chr7_13874_mature	20	0.012832	up	MCM3	minichromosome maintenance complex component 3	NM_002388.4	MCM3	cDNA, FLJ93378, highly similar to Homo sapiens MCM3 minichromosome maintenance deficient 3 (S. cerevisiae) (MCM3), mRNA	-35.5
chr7_13874_mature	20	0.012832	up	GTF2H4	general transcription factor IIH, polypeptide 4, 52kDa	NM_001517.4	GTF2H4	General transcription factor IIH subunit 4	-33.1
chr7_13874_mature	20	0.012832	up	HEPACAM	hepatic and glial cell adhesion molecule	NM_152722.4	HEPACAM	Hepatocyte cell adhesion molecule	-30.2
chr7_13874_mature	20	0.012832	up	FADS2	fatty acid desaturase 2	NM_004265.3	FADS2	cDNA FLJ14553 fis, clone NT2RM2001785, highly similar to Homo sapiens fatty acid desaturase 2 (FADS2), mRNA	-30.1
chr7_13874_mature	20	0.012832	up	ESRRA	estrogen-related receptor alpha	NM_004451.4	ESRRA	Steroid hormone receptor ERR1	-32
chr7_13874_mature	20	0.012832	up	CORO1B	coronin, actin binding protein, 1B	NM_020441.2	CORO1B	Coronin-1B	-34.9
chr7_13874_mature	20	0.012832	up	MRGPRF	MAS-related GPR, member F	NM_145015.4	MRGPRF	cDNA FLJ53714, highly similar to Mas-related G-protein coupled receptor memberF	-30.7
chr7_13874_mature	20	0.012832	up	CCND1	Cyclin D1	NM_053056.2	CCND1	cDNA FLJ51281, highly similar to G1/S-specific cyclin-D1	-26.5
chr7_13874_mature	20	0.012832	up	DEAF1	deformed epidermal autoregulatory factor 1 (Drosophila)	NM_021008.2	DEAF1	Deformed epidermal autoregulatory factor 1 homolog	-35.1
chr7_13874_mature	20	0.012832	up	CALY	calcyon neuron-specific vesicular protein	NM_015722.3	CALY	Neuron-specific vesicular protein calcyon	-26.5
chr7_13874_mature	20	0.012832	up	LOC101113376	uncharacterized LOC101113376	NM_145806.2	ZNF511	Zinc finger protein 511	-34.8
chr7_13874_mature	20	0.012832	up	RALBP1	ralA binding protein 1	NM_006788.3	RALBP1	cDNA FLJ61419, highly similar to RalA-binding protein 1	-30
chr7_13874_mature	20	0.012832	up	SST5	Somatostatin receptor subtype 5	NM_001172573.1	SSTR5	Somatostatin receptor subtype 5B	-28.2
chr7_13874_mature	20	0.012832	up	TSC2	tuberous sclerosis 2	NM_021056.1	TSC2	cDNA FLJ36833 fis, clone ASTRO2010819, highly similar to TUBERIN	-35.6
chr7_13874_mature	20	0.012832	up	CARHSP1	calcium regulated heat stable protein 1, 24kDa	NM_014316.3	CARHSP1	Calcium-regulated heat stable protein 1	-35.4
chr7_13874_mature	20	0.012832	up	SPNS1	spinster homolog 1 (Drosophila)	NM_032038.2	SPNS1	Protein spinster homolog 1	-33.6
chr7_13874_mature	20	0.012832	up	LOC101112531	Williams-Beuren syndrome chromosomal region 16 protein-like	NM_148842.2	WBSCR16	Williams-Beuren syndrome chromosome region 16	-29.6
chr7_13874_mature	20	0.012832	up	FIS1	fission 1 (mitochondrial outer membrane) homolog (S. cerevisiae)	NM_016068.2	FIS1	Mitochondrial fission 1 protein	-33.7
chr7_13874_mature	20	0.012832	up	FBXO24	F-box protein 24	NM_033506.2	FBXO24	F-box only protein 24	-34.2
chr7_13874_mature	20	0.012832	up	ARPC1B	actin related protein 2/3 complex, subunit 1B, 41kDa	NM_005720.3	ARPC1B	cDNA, FLJ95695, Homo sapiens actin related protein 2/3 complex, subunit 1B, 41kDa(ARPC1B), mRNA	-35.4
chr7_13874_mature	20	0.012832	up	GDF2	growth differentiation factor 2	NM_016204.1	GDF2	cDNA, FLJ95870, highly similar to Homo sapiens growth differentiation factor 2 (GDF2), mRNA	-28.3
chr7_13874_mature	20	0.012832	up	DNASE1L1	deoxyribonuclease I-like 1	NM_006730.2	DNASE1L1	Deoxyribonuclease-1-like 1	-35.8
chr7_13874_mature	20	0.012832	up	DUSP9	dual specificity phosphatase 9	NM_001395	DUSP9	Dual specificity protein phosphatase homolog hMKP-R	-34.7
oar-miR-3957-5p	-5.81998	0.00124634	down	HEATR8	HEAT repeat containing 8	NR_026782.1	MROH7	Maestro heat-like repeat-containing protein family member 7	-34
oar-miR-3957-5p	-5.81998	0.00124634	down	BGLAP	Osteocalcin	NM_199173.4	BGLAP	Osteocalcin	-35.1
oar-miR-3957-5p	-5.81998	0.00124634	down	TFF2	trefoil factor 2	NM_005423.4	TFF2	Trefoil factor 2	-35.9
oar-miR-3957-5p	-5.81998	0.00124634	down	PALM2	paralemmin 2	NM_053016.5	PALM2	Paralemmin-2	-29.7
oar-miR-3957-5p	-5.81998	0.00124634	down	PEBP4	phosphatidylethanolamine-binding protein 4	NM_144962.2	PEBP4	Phosphatidylethanolamine-binding protein 4	-37.4
oar-miR-3957-5p	-5.81998	0.00124634	down	HINT2	histidine triad nucleotide binding protein 2	NM_032593.2	HINT2	PKCI-1-related HIT protein variant	-33.6
oar-miR-3957-5p	-5.81998	0.00124634	down	SLC24A2	solute carrier family 24 (sodium/potassium/calcium exchanger), member 2	NM_020344.3	SLC24A2	Sodium/potassium/calcium exchanger 2	-39
oar-miR-3957-5p	-5.81998	0.00124634	down	MGAT5	mannosyl (alpha-1,6-)-glycoprotein beta-1,6-N-acetyl-glucosaminyltransferase	NM_002410.4	MGAT5	Alpha-1,6-mannosylglycoprotein 6-beta-N-acetylglucosaminyltransferase A	-32
oar-miR-3957-5p	-5.81998	0.00124634	down	LOC101114681	uncharacterized LOC101114681	NM_001167676.1	FAM229A	family with sequence similarity 229, member A	-37.6
oar-miR-3957-5p	-5.81998	0.00124634	down	PTAFR	Platelet activating factor receptor				-30.8
oar-miR-3957-5p	-5.81998	0.00124634	down	C1QA	complement component 1, q subcomponent, A chain	NM_015991.2	C1QA	Complement C1q subcomponent subunit A	-36
oar-miR-3957-5p	-5.81998	0.00124634	down	TUBB4B	tubulin, beta 4B class IVb	NM_006088.5	TUBB4B	cDNA FLJ11352 fis, clone HEMBA1000020, highly similar to Tubulin beta-2C chain	-34.9
oar-miR-3957-5p	-5.81998	0.00124634	down	RAPGEF1	Rap guanine nucleotide exchange factor (GEF) 1	NM_198679.1	RAPGEF1	Truncated guanine nucleotide-releasing factor 2	-34.6
oar-miR-3957-5p	-5.81998	0.00124634	down	FAM129B	family with sequence similarity 129, member B	NM_022833.3	FAM129B	Niban-like protein 1	-33.3
oar-miR-3957-5p	-5.81998	0.00124634	down	CAPG	capping protein (actin filament), gelsolin-like	NM_001747.3	CAPG	cDNA, FLJ94534, highly similar to Homo sapiens capping protein (actin filament), gelsolin-like(CAPG), mRNA	-34
oar-miR-3957-5p	-5.81998	0.00124634	down	NCK2	NCK adaptor protein 2	NM_003581.4	NCK2	Cytoplasmic protein NCK2	-46.9
oar-miR-3957-5p	-5.81998	0.00124634	down	MYH9	myosin, heavy chain 9, non-muscle	NM_002473.4	MYH9	cDNA FLJ57040, highly similar to Myosin-9	-34.3
oar-miR-3957-5p	-5.81998	0.00124634	down	CDK6	Cyclin-dependent kinase 6	NM_001259.6	CDK6	cDNA, FLJ94044, Homo sapiens cyclin-dependent kinase 6 (CDK6), mRNA	-36.6
oar-miR-3957-5p	-5.81998	0.00124634	down	PLEKHA8	pleckstrin homology domain containing, family A (phosphoinositide binding specific) member 8	NM_032639.3	PLEKHA8	Pleckstrin homology domain-containing family A member 8	-30.6
oar-miR-3957-5p	-5.81998	0.00124634	down	ACTR3B	ARP3 actin-related protein 3 homolog B (yeast)	NR_073001.1	ACTR3B	cDNA, FLJ78977, highly similar to Homo sapiens ARP3 actin-related protein 3 homolog B (yeast) (ACTR3B), mRNA	-32.5
oar-miR-3957-5p	-5.81998	0.00124634	down	TRIM11	tripartite motif containing 11	NM_145214.2	TRIM11	E3 ubiquitin-protein ligase TRIM11	-40.6
oar-miR-3957-5p	-5.81998	0.00124634	down	FCHO1	FCH domain only 1	NM_015122.2	FCHO1	FCH domain only protein 1	-38.6
oar-miR-3957-5p	-5.81998	0.00124634	down	PODNL1	podocan-like 1	NM_024825.3	PODNL1	Podocan-like protein 1	-34.2
oar-miR-3957-5p	-5.81998	0.00124634	down	TMEM205	transmembrane protein 205	NM_198536.2	TMEM205	Transmembrane protein 205	-30.7
oar-miR-3957-5p	-5.81998	0.00124634	down	STXBP2	syntaxin binding protein 2	NR_073560.1	STXBP2	cDNA FLJ53447, highly similar to Syntaxin-binding protein 2	-32
oar-miR-3957-5p	-5.81998	0.00124634	down	LOC101108131	complement C3-like	NM_000064.2	C3	cDNA FLJ57339, highly similar to Complement C3	-32.5
oar-miR-3957-5p	-5.81998	0.00124634	down	IL3	Interleukin-3				-32.3
oar-miR-3957-5p	-5.81998	0.00124634	down	MXD3	MAX dimerization protein 3	NM_031300.3	MXD3	cDNA, FLJ79367, highly similar to Homo sapiens MAX dimerization protein 3 (MXD3), mRNA	-34.9
oar-miR-3957-5p	-5.81998	0.00124634	down	SCAMP4	secretory carrier membrane protein 4	NM_079834.2	SCAMP4	Secretory carrier-associated membrane protein 4	-24.1
oar-miR-3957-5p	-5.81998	0.00124634	down	PCYOX1L	prenylcysteine oxidase 1 like	NM_024028.3	PCYOX1L	cDNA FLJ45348 fis, clone BRHIP3011269, weakly similar to Prenylcysteine oxidase (EC 1.8.3.5)	-38.5
oar-miR-3957-5p	-5.81998	0.00124634	down	SLC34A2	solute carrier family 34 (sodium phosphate), member 2	NM_006424.2	SLC34A2	cDNA FLJ78634, highly similar to Homo sapiens solute carrier family 34 (sodium phosphate), member 2 (SLC34A2), mRNA	-32.9
oar-miR-3957-5p	-5.81998	0.00124634	down	LOC101107524	uveal autoantigen with coiled-coil domains and ankyrin repeats protein-like	NM_018003.2	UACA	Uveal autoantigen with coiled-coil domains and ankyrin repeats	-36.1
oar-miR-3957-5p	-5.81998	0.00124634	down	ZFP36L1	zinc finger protein 36, C3H type-like 1	NM_004926.3	ZFP36L1	cDNA FLJ14140 fis, clone MAMMA1002858, highly similar to Butyrate response factor 1	-30
oar-miR-3957-5p	-5.81998	0.00124634	down	TTC9	tetratricopeptide repeat domain 9	NM_015351.1	TTC9	tetratricopeptide repeat domain 9	-35.2
oar-miR-3957-5p	-5.81998	0.00124634	down	ZFYVE1	zinc finger, FYVE domain containing 1	NM_178441.2	ZFYVE1	Zinc finger FYVE domain-containing protein 1	-43.7
oar-miR-3957-5p	-5.81998	0.00124634	down	MTUS2	microtubule associated tumor suppressor candidate 2	NM_015233.5	MTUS2	Microtubule-associated tumor suppressor candidate 2	-27.8
oar-miR-3957-5p	-5.81998	0.00124634	down	COL4A2	collagen, type IV, alpha 2	NM_001846.2	COL4A2	Canstatin	-33.6
oar-miR-3957-5p	-5.81998	0.00124634	down	PSMD11	proteasome (prosome, macropain) 26S subunit, non-ATPase, 11	NM_002815.3	PSMD11	cDNA FLJ58882, highly similar to 26S proteasome non-ATPase regulatory subunit 11	-38.7
oar-miR-3957-5p	-5.81998	0.00124634	down	HDAC5	histone deacetylase 5	NM_139205.1	HDAC5	cDNA FLJ61241, highly similar to Histone deacetylase 5	-34.8
oar-miR-3957-5p	-5.81998	0.00124634	down	UBTF	upstream binding transcription factor, RNA polymerase I	NR_045058.1	UBTF	Upstream binding transcription factor, RNA polymerase I, isoform CRA_a	-41.1
oar-miR-3957-5p	-5.81998	0.00124634	down	MAP3K14	mitogen-activated protein kinase kinase kinase 14	NM_003954.3	MAP3K14	Putative uncharacterized protein DKFZp686J04131	-29.7
oar-miR-3957-5p	-5.81998	0.00124634	down	TMC8	transmembrane channel-like 8	NM_152468.4	TMC8	cDNA FLJ61017, highly similar to Transmembrane channel-like protein 8	-31.1
oar-miR-3957-5p	-5.81998	0.00124634	down	FADS6	fatty acid desaturase domain family, member 6	NM_178128	FADS6	cDNA FLJ59012, highly similar to Homo sapiens fatty acid desaturase domain family, member 6 (FADS6), mRNA	-32.4
oar-miR-3957-5p	-5.81998	0.00124634	down	TMEM9	transmembrane protein 9	NR_109921.1	TMEM9	cDNA FLJ59912, moderately similar to Transmembrane protein 9	-34.4
oar-miR-3957-5p	-5.81998	0.00124634	down	NXT1	NTF2-like export factor 1	NM_013248.2	NXT1	NTF2-related export protein 1	-36
oar-miR-3957-5p	-5.81998	0.00124634	down	PXMP4	peroxisomal membrane protein 4, 24kDa	NM_183397.2	PXMP4	cDNA FLJ51989, highly similar to Peroxisomal membrane protein 4	-36.6
oar-miR-3957-5p	-5.81998	0.00124634	down	LOC101105179	Mitochondrial cytochrome c oxidase subunit 4	NM_001861.3	COX4I1	Cytochrome c oxidase subunit 4 isoform 1, mitochondrial	-35.6
oar-miR-3957-5p	-5.81998	0.00124634	down	CPNE7	copine VII	NM_153636.2	CPNE7	Copine-7	-41.2
oar-miR-3957-5p	-5.81998	0.00124634	down	TCF25	transcription factor 25 (basic helix-loop-helix)	NM_014972.2	TCF25	Transcription factor 25	-34.6
oar-miR-3957-5p	-5.81998	0.00124634	down	NAPA	N-ethylmaleimide-sensitive factor attachment protein, alpha	NR_038457.1	NAPA	Alpha-soluble NSF attachment protein	-33
oar-miR-3957-5p	-5.81998	0.00124634	down	C15H11orf1	chromosome 15 open reading frame, human C11orf1	NM_022761.2	C11orf1	UPF0686 protein C11orf1	-35.7
oar-miR-3957-5p	-5.81998	0.00124634	down	BCL9L	B-cell CLL/lymphoma 9-like	NM_182557.2	BCL9L	B-cell CLL/lymphoma 9-like protein	-39.9
oar-miR-3957-5p	-5.81998	0.00124634	down	LOC101120775	folate receptor alpha-like	NM_016730.1	FOLR1	Folate receptor alpha	-37.5
oar-miR-3957-5p	-5.81998	0.00124634	down	LOC101107892	olfactory receptor 2AT4-like	NM_001005285.1	OR2AT4	Olfactory receptor 2AT4	-31.2
oar-miR-3957-5p	-5.81998	0.00124634	down	MED10	mediator complex subunit 10	NM_032286.2	MED10	Mediator of RNA polymerase II transcription subunit 10	-37.3
oar-miR-3957-5p	-5.81998	0.00124634	down	BRI3BP	BRI3 binding protein	NM_080626.5	BRI3BP	BRI3-binding protein	-33.3
oar-miR-3957-5p	-5.81998	0.00124634	down	ABCB9	ATP-binding cassette, sub-family B (MDR/TAP), member 9	NM_203445.1	ABCB9	cDNA FLJ14718 fis, clone NT2RP3001453, highly similar to Homo sapiens ATP-binding cassette, sub-family B (MDR/TAP), member 9 (ABCB9), transcript variant 2, mRNA	-29
oar-miR-3957-5p	-5.81998	0.00124634	down	LOC101118990	glutathione S-transferase theta-1-like	NM_000853.2	GSTT1	Glutathione S-transferase theta-1	-39.2
oar-miR-3957-5p	-5.81998	0.00124634	down	PML	promyelocytic leukemia	NM_033250.2	PML	Protein PML	-34.2
oar-miR-3957-5p	-5.81998	0.00124634	down	BAG5	BCL2-associated athanogene 5	NM_004873.3	BAG5	cDNA FLJ77290, highly similar to Homo sapiens BCL2-associated athanogene 5 (BAG5), mRNA	-37.6
oar-miR-3957-5p	-5.81998	0.00124634	down	ANO10	anoctamin 10	NM_018075.3	ANO10	Anoctamin-10	-38.7
oar-miR-3957-5p	-5.81998	0.00124634	down	NT5DC2	5'-nucleotidase domain containing 2	NM_022908.2	NT5DC2	5'-nucleotidase domain-containing protein 2	-34.4
oar-miR-3957-5p	-5.81998	0.00124634	down	GPX1	Glutathione peroxidase	NM_201397.1	GPX1	Glutathione peroxidase 1	-37.4
oar-miR-3957-5p	-5.81998	0.00124634	down	TMEM89	transmembrane protein 89	NM_001008269.1	TMEM89	Transmembrane protein 89	-27.6
oar-miR-3957-5p	-5.81998	0.00124634	down	PGC	progastricsin (pepsinogen C)	NM_002630.3	PGC	cDNA FLJ51342, highly similar to Gastricsin (EC 3.4.23.3)	-26.5
oar-miR-3957-5p	-5.81998	0.00124634	down	BSCL2	Berardinelli-Seip congenital lipodystrophy 2 (seipin)	NR_037949.1	BSCL2	Seipin	-35.5
oar-miR-3957-5p	-5.81998	0.00124634	down	SSH3	slingshot homolog 3 (Drosophila)	NM_018276.2	SSH3	Protein phosphatase Slingshot homolog 3	-38.1
oar-miR-3957-5p	-5.81998	0.00124634	down	HBQ1	hemoglobin, theta 1	NM_005331.4	HBQ1	Hemoglobin subunit theta-1	-32.3
oar-miR-3957-5p	-5.81998	0.00124634	down	CARHSP1	calcium regulated heat stable protein 1, 24kDa	NM_014316.3	CARHSP1	Calcium-regulated heat stable protein 1	-37.5
oar-miR-3957-5p	-5.81998	0.00124634	down	CIITA	class II, major histocompatibility complex, transactivator	NR_104444.1	CIITA	Class II, major histocompatibility complex, transactivator	-39.9
oar-miR-3957-5p	-5.81998	0.00124634	down	LCMT1	leucine carboxyl methyltransferase 1	NM_016309.2	LCMT1	Leucine carboxyl methyltransferase 1	-41.5
oar-miR-3957-5p	-5.81998	0.00124634	down	EPHB4	EPH receptor B4	NM_004444.4	EPHB4	cDNA FLJ57009, highly similar to Ephrin type-B receptor 4 (EC 2.7.10.1)	-32.4
oar-miR-3957-5p	-5.81998	0.00124634	down	LOC101118581	grifin-like	NM_201545.2	LGALS8	Galectin-8g	-35.9
oar-miR-668-3p	-6.1523	0.000391083	down	GPR61	G protein-coupled receptor 61	NM_031936.4	GPR61	G protein-coupled receptor 61	-30.6
oar-miR-668-3p	-6.1523	0.000391083	down	KCND3	potassium voltage-gated channel, Shal-related subfamily, member 3	NM_172198.2	KCND3	Potassium voltage-gated channel, Shal-related subfamily, member 3	-29.9
oar-miR-668-3p	-6.1523	0.000391083	down	S100A4	S100 calcium binding protein A4	NM_019554.2	S100A4	Protein S100-A4	-32.2
oar-miR-668-3p	-6.1523	0.000391083	down	NOS1AP	nitric oxide synthase 1 (neuronal) adaptor protein	NM_014697.2	NOS1AP	Carboxyl-terminal PDZ ligand of neuronal nitric oxide synthase protein	-29.4
oar-miR-668-3p	-6.1523	0.000391083	down	EIF4GI	eIF4GI protein	NM_198244.2	EIF4G1	EIF4G1 protein	-36.6
oar-miR-668-3p	-6.1523	0.000391083	down	LOC101104217	28 kDa heat- and acid-stable phosphoprotein-like	NM_014891.6	PDAP1	28 kDa heat- and acid-stable phosphoprotein	-34.8
oar-miR-668-3p	-6.1523	0.000391083	down	TMEM184B	transmembrane protein 184B	NM_012264.4	TMEM184B	Transmembrane protein 184B	-32.1
oar-miR-668-3p	-6.1523	0.000391083	down	NR2F6	nuclear receptor subfamily 2, group F, member 6	NM_005234.3	NR2F6	cDNA FLJ51763, highly similar to Orphan nuclear receptor EAR-2	-37.4
oar-miR-668-3p	-6.1523	0.000391083	down	PRELID1	PRELI domain containing 1	NM_013237.3	PRELID1	Px19-like protein, isoform CRA_b	-38.3
oar-miR-668-3p	-6.1523	0.000391083	down	GLRA1	glycine receptor, alpha 1	NM_001146040.1	GLRA1	Glycine receptor subunit alpha-1	-32
oar-miR-668-3p	-6.1523	0.000391083	down	C7H15orf59	chromosome 7 open reading frame, human C15orf59	NM_001039614.1	C15orf59	chromosome 15 open reading frame 59	-30.8
oar-miR-668-3p	-6.1523	0.000391083	down	LOC101122534	solute carrier family 35 member G3-like	NM_152462.2	SLC35G3	Solute carrier family 35 member G3	-31.8
oar-miR-668-3p	-6.1523	0.000391083	down	EXOC7	exocyst complex component 7	NR_028133.1	EXOC7	cDNA FLJ58532, highly similar to Exocyst complex component 7	-32.6
oar-miR-668-3p	-6.1523	0.000391083	down	MYBPH	myosin binding protein H	NM_004997.2	MYBPH	Myosin-binding protein H	-35.4
oar-miR-668-3p	-6.1523	0.000391083	down	PRPF6	PRP6 pre-mRNA processing factor 6 homolog (S. cerevisiae)	NM_012469.3	PRPF6	Pre-mRNA-processing factor 6	-30.8
oar-miR-668-3p	-6.1523	0.000391083	down	SMG9	smg-9 homolog, nonsense mediated mRNA decay factor (C. elegans)	NM_019108.2	SMG9	Protein SMG9	-29.2
oar-miR-668-3p	-6.1523	0.000391083	down	RPS9	ribosomal protein S9	NM_001013.3	RPS9	RPS9 protein	-33.2
oar-miR-668-3p	-6.1523	0.000391083	down	CLEC3B	C-type lectin domain family 3, member B	NM_003278.2	CLEC3B	cDNA, FLJ92374, highly similar to Homo sapiens C-type lectin domain family 3, member B (CLEC3B), mRNA	-30.6
oar-miR-668-3p	-6.1523	0.000391083	down	IER3	immediate early response 3	NM_052815.1	IER3	Apoptosis inhibitor	-39.5
oar-miR-668-3p	-6.1523	0.000391083	down	ASPHD1	aspartate beta-hydroxylase domain containing 1	NM_198907.1	ASPHD1	Aspartate beta-hydroxylase domain-containing protein 1	-33.6
oar-miR-668-3p	-6.1523	0.000391083	down	LOC101112531	Williams-Beuren syndrome chromosomal region 16 protein-like	NM_148842.2	WBSCR16	Williams-Beuren syndrome chromosome region 16	-34.1
oar-miR-668-3p	-6.1523	0.000391083	down	STYXL1	serine/threonine/tyrosine interacting-like 1	NM_016086.2	STYXL1	Serine/threonine/tyrosine-interacting-like protein 1	-35.2
oar-miR-668-3p	-6.1523	0.000391083	down	RS1	retinoschisin 1	NM_000330.3	RS1	Retinoschisin	-30.3
oar-miR-323c	-10.2032	2.22666e-09	down	OAZ3	ornithine decarboxylase antizyme 3	NM_016178.2	OAZ3	Ornithine decarboxylase antizyme 3, isoform CRA_b	-31.2
oar-miR-323c	-10.2032	2.22666e-09	down	BUD13	BUD13 homolog (S. cerevisiae)	NM_032725.3	BUD13	BUD13 homolog	-31.1
oar-miR-323c	-10.2032	2.22666e-09	down	GMPPB	GDP-mannose pyrophosphorylase B	NM_021971.2	GMPPB	Mannose-1-phosphate guanyltransferase beta	-28.8
chr16_23356_mature@@ppa-miR-107	-6.39231	0.000873275	down	DMAP1	DNA methyltransferase 1 associated protein 1	NM_019100.4	DMAP1	cDNA FLJ59851, highly similar to DNA methyltransferase 1-associated protein 1	-28.2
chr16_23356_mature@@ppa-miR-107	-6.39231	0.000873275	down	LOC101102526	keratin-associated protein 10-8-like	NM_198689.2	KRTAP10-7	Keratin-associated protein 10-7	-28.9
chr16_23356_mature@@ppa-miR-107	-6.39231	0.000873275	down	LOC101109421	aflatoxin B1 aldehyde reductase member 4-like	NM_012067.2	AKR7A3	Aflatoxin B1 aldehyde reductase member 3	-29.7
chr16_23356_mature@@ppa-miR-107	-6.39231	0.000873275	down	TMED1	transmembrane emp24 protein transport domain containing 1	NR_104015.1	TMED1	Transmembrane emp24 domain-containing protein 1	-38.3
chr16_23356_mature@@ppa-miR-107	-6.39231	0.000873275	down	LONP1	lon peptidase 1, mitochondrial	NR_076392.1	LONP1	LONP1 protein	-32.3
chr16_23356_mature@@ppa-miR-107	-6.39231	0.000873275	down	CDKL2	cyclin-dependent kinase-like 2 (CDC2-related kinase)	NM_003948.3	CDKL2	cDNA FLJ56980, highly similar to Cyclin-dependent kinase-like 2 (EC 2.7.11.22)	-28.5
chr16_23356_mature@@ppa-miR-107	-6.39231	0.000873275	down	TMC6	transmembrane channel-like 6	NM_007267.6	TMC6	cDNA FLJ55825, highly similar to Transmembrane channel-like protein 6	-32.3
chr16_23356_mature@@ppa-miR-107	-6.39231	0.000873275	down	PANK4	pantothenate kinase 4	NM_018216.1	PANK4	cDNA FLJ56439, highly similar to Pantothenate kinase 4 (EC 2.7.1.33)	-25.2
chr16_23356_mature@@ppa-miR-107	-6.39231	0.000873275	down	PIEZO1	piezo-type mechanosensitive ion channel component 1	NM_001142864.2	PIEZO1	Piezo-type mechanosensitive ion channel component 1	-31.1
chr16_23356_mature@@ppa-miR-107	-6.39231	0.000873275	down	ATP7A	ATPase, Cu++ transporting, alpha polypeptide	NR_104109.1	ATP7A	cDNA FLJ58125, highly similar to Copper-transporting ATPase 1 (EC 3.6.3.4)	-27.3
chr11_18847_mature@@bta-miR-3432	-5.05445	0.0083358	down	LOC101114681	uncharacterized LOC101114681	NM_001167676.1	FAM229A	family with sequence similarity 229, member A	-31.4
chr11_18847_mature@@bta-miR-3432	-5.05445	0.0083358	down	COL9A1	collagen, type IX, alpha 1	NM_078485.3	COL9A1	cDNA FLJ43750 fis, clone TESTI2034767, highly similar to Collagen alpha-1(IX) chain	-27.4
chr2_3544_star@@sha-miR-204	-6.63941	0.00644746	down	C1H1orf212	chromosome 1 open reading frame, human C1orf212	NM_138428.5	SMIM12	Small integral membrane protein 12	-28.5
chr2_3544_star@@sha-miR-204	-6.63941	0.00644746	down	TDRKH	tudor and KH domain containing	NM_006862.3	TDRKH	cDNA FLJ31840 fis, clone NT2RP7000109, highly similar to Tudor and KH domain-containing protein	-26.8
chr2_3544_star@@sha-miR-204	-6.63941	0.00644746	down	CRTC2	CREB regulated transcription coactivator 2	NM_181715.2	CRTC2	cDNA FLJ39063 fis, clone NT2RP7014348, highly similar to Homo sapiens transducer of regulated cAMP response element-binding protein (CREB) 2 (TORC2), mRNA	-32.2
chr2_3544_star@@sha-miR-204	-6.63941	0.00644746	down	ECEL1	endothelin converting enzyme-like 1	NM_004826.2	ECEL1	Endothelin-converting enzyme-like 1	-34.5
chr2_3544_star@@sha-miR-204	-6.63941	0.00644746	down	SDC3	syndecan 3	NM_014654.3	SDC3	Syndecan-3	-33.2
chr2_3544_star@@sha-miR-204	-6.63941	0.00644746	down	SH3GLB2	SH3-domain GRB2-like endophilin B2	NM_020145.3	SH3GLB2	Endophilin-B2	-34.6
chr2_3544_star@@sha-miR-204	-6.63941	0.00644746	down	KRT2.11	Keratin 86	NM_002284.3	KRT86	cDNA FLJ77849, highly similar to Homo sapiens keratin, hair, basic, 6 (monilethrix) (KRTHB6), mRNA	-28.3
chr2_3544_star@@sha-miR-204	-6.63941	0.00644746	down	CELA1	chymotrypsin-like elastase family, member 1	NM_001971.5	CELA1	Pancreatic elastase I	-31.4
chr2_3544_star@@sha-miR-204	-6.63941	0.00644746	down	POU6F1	POU class 6 homeobox 1	NR_026893.1	POU6F1	cDNA FLJ37872 fis, clone BRSSN2018440, highly similar to POU DOMAIN, CLASS 6, TRANSCRIPTION FACTOR 1	-29
chr2_3544_star@@sha-miR-204	-6.63941	0.00644746	down	MCRS1	microspherule protein 1	NM_006337.4	MCRS1	Microspherule protein 1	-35.1
chr2_3544_star@@sha-miR-204	-6.63941	0.00644746	down	SYN3	synapsin III	NM_133633.2	SYN3	Synapsin-3	-34.5
chr2_3544_star@@sha-miR-204	-6.63941	0.00644746	down	FASTK	Fas-activated serine/threonine kinase	NM_033015.3	FASTK	Fas-activated serine/threonine kinase, isoform CRA_i	-31.7
chr2_3544_star@@sha-miR-204	-6.63941	0.00644746	down	NDUFA11	NADH dehydrogenase (ubiquinone) 1 alpha subcomplex, 11, 14.7kDa	NR_034166.2	NDUFA11	NADH dehydrogenase [ubiquinone] 1 alpha subcomplex subunit 11	-29.8
chr2_3544_star@@sha-miR-204	-6.63941	0.00644746	down	THEG	theg spermatid protein	NM_199202.2	THEG	Testicular haploid expressed gene protein	-30.9
chr2_3544_star@@sha-miR-204	-6.63941	0.00644746	down	CYHR1	cysteine/histidine-rich 1	NM_138496.1	CYHR1	Cysteine and histidine-rich protein 1	-29.1
chr2_3544_star@@sha-miR-204	-6.63941	0.00644746	down	FBXL6	F-box and leucine-rich repeat protein 6	NM_024555.5	FBXL6	F-box/LRR-repeat protein 6	-30.3
chr2_3544_star@@sha-miR-204	-6.63941	0.00644746	down	PRR11	proline rich 11	NM_018304.3	PRR11	Proline-rich protein 11	-34.4
chr2_3544_star@@sha-miR-204	-6.63941	0.00644746	down	GAST	Gastrin	NM_000805.4	GAST	Gastrin	-29.9
chr2_3544_star@@sha-miR-204	-6.63941	0.00644746	down	GH	Growth hormone	NM_022562.2	GH1	HCG1749481, isoform CRA_s	-32.7
chr2_3544_star@@sha-miR-204	-6.63941	0.00644746	down	ENTPD6	ectonucleoside triphosphate diphosphohydrolase 6 (putative)	NM_001247.2	ENTPD6	cDNA FLJ53299, highly similar to Ectonucleoside triphosphate diphosphohydrolase 6 (EC 3.6.1.6)	-29.6
chr2_3544_star@@sha-miR-204	-6.63941	0.00644746	down	EEF1A2	eukaryotic translation elongation factor 1 alpha 2	NM_001958.3	EEF1A2	Elongation factor 1-alpha 2	-32.3
chr2_3544_star@@sha-miR-204	-6.63941	0.00644746	down	PLAUR	Urokinase plasminogen activator receptor	NM_002659.3	PLAUR	Urokinase plasminogen activator surface receptor	-34.1
chr2_3544_star@@sha-miR-204	-6.63941	0.00644746	down	CCDC106	coiled-coil domain containing 106	NM_013301.2	CCDC106	Coiled-coil domain-containing protein 106	-25.5
chr2_3544_star@@sha-miR-204	-6.63941	0.00644746	down	HMBS	Porphobilinogen deaminase	NM_001258209.1	HMBS	Hydroxymethylbilane synthase	-34.1
chr2_3544_star@@sha-miR-204	-6.63941	0.00644746	down	ABCG4	ATP-binding cassette, sub-family G (WHITE), member 4	NM_022169.4	ABCG4	ATP-binding cassette sub-family G member 4	-26.2
chr2_3544_star@@sha-miR-204	-6.63941	0.00644746	down	ABCB9	ATP-binding cassette, sub-family B (MDR/TAP), member 9	NM_203445.1	ABCB9	cDNA FLJ14718 fis, clone NT2RP3001453, highly similar to Homo sapiens ATP-binding cassette, sub-family B (MDR/TAP), member 9 (ABCB9), transcript variant 2, mRNA	-29.7
chr2_3544_star@@sha-miR-204	-6.63941	0.00644746	down	DTX1	deltex homolog 1 (Drosophila)	NM_004416.2	DTX1	E3 ubiquitin-protein ligase DTX1	-27.8
chr2_3544_star@@sha-miR-204	-6.63941	0.00644746	down	CRYBB2	crystallin, beta B2	NM_000496.2	CRYBB2	Beta-crystallin B2	-29.5
chr2_3544_star@@sha-miR-204	-6.63941	0.00644746	down	NBEAL2	neurobeachin-like 2	NM_015175.2	NBEAL2	Neurobeachin-like protein 2	-29
chr2_3544_star@@sha-miR-204	-6.63941	0.00644746	down	TMEM132A	transmembrane protein 132A	NM_178031.2	TMEM132A	Transmembrane protein 132A	-31.2
chr2_3544_star@@sha-miR-204	-6.63941	0.00644746	down	CYP17A1	Steroid 17-alpha-hydroxylase/17,20 lyase	NM_000102.3	CYP17A1	cDNA, FLJ92527, highly similar to Homo sapiens cytochrome P450, family 17, subfamily A, polypeptide 1 (CYP17A1), mRNA	-33.1
chr2_3544_star@@sha-miR-204	-6.63941	0.00644746	down	KAT8	K(lysine) acetyltransferase 8	NM_182958.2	KAT8	Histone acetyltransferase KAT8	-30.4
chr2_3544_star@@sha-miR-204	-6.63941	0.00644746	down	LOC101107498	mannose-binding protein A-like	NM_000242.2	MBL2	Mannose binding lectin	-30.3
chr8_15209_mature	-4.53557	0.0226817	down	CXCR7	chemokine (C-X-C motif) receptor 7	NM_020311.2	ACKR3	Atypical chemokine receptor 3	-24.5
chr8_15209_mature	-4.53557	0.0226817	down	CLRN2	clarin 2	NM_001079827.2	CLRN2	Clarin-2	-23.8
ptr-let-7a	-8.22437	0.000111212	down	CLRN2	clarin 2	NM_001079827.2	CLRN2	Clarin-2	-26.3
ptr-let-7a	-8.22437	0.000111212	down	DEFB119	defensin, beta 119	NR_073153.1	DEFB119	ESC42-RELB	-29.7
ptr-let-7a	-8.22437	0.000111212	down	CHKA	choline kinase alpha	NM_212469.1	CHKA	Choline kinase alpha	-26.9
ptr-miR-193a	-4.45372	0.0261	down	ST6GALNAC3	ST6 (alpha-N-acetyl-neuraminyl-2,3-beta-galactosyl-1,3)-N-acetylgalactosaminide alpha-2,6-sialyltransferase 3	NM_152996.2	ST6GALNAC3	cDNA FLJ51995, highly similar to Alpha-N-acetylgalactosaminide alpha-2,6-sialyltransferase 3 (EC 2.4.99.-)	-34.2
ptr-miR-193a	-4.45372	0.0261	down	ST6GALNAC5	ST6 (alpha-N-acetyl-neuraminyl-2,3-beta-galactosyl-1,3)-N-acetylgalactosaminide alpha-2,6-sialyltransferase 5	NM_030965.1	ST6GALNAC5	cDNA FLJ38439 fis, clone FEBRA2016739, highly similar to Alpha-N-acetylgalactosaminidealpha-2,6-sialyltransferase 5 (EC 2.4.99.-)	-24.9
ptr-miR-193a	-4.45372	0.0261	down	GPR61	G protein-coupled receptor 61	NM_031936.4	GPR61	G protein-coupled receptor 61	-33.1
ptr-miR-193a	-4.45372	0.0261	down	NUDC	nuclear distribution C homolog (A. nidulans)	NM_006600.3	NUDC	Nuclear migration protein nudC	-33.9
ptr-miR-193a	-4.45372	0.0261	down	CRADD	CASP2 and RIPK1 domain containing adaptor with death domain	NM_003805.3	CRADD	cDNA FLJ59911, moderately similar to Death domain-containing protein CRADD	-28.6
ptr-miR-193a	-4.45372	0.0261	down	MYL7	myosin, light chain 7, regulatory	NM_021223.2	MYL7	Myosin, light polypeptide 7, regulatory	-35.7
ptr-miR-193a	-4.45372	0.0261	down	MAD2L2	MAD2 mitotic arrest deficient-like 2 (yeast)	NM_006341.3	MAD2L2	Mitotic spindle assembly checkpoint protein MAD2B	-31.6
ptr-miR-193a	-4.45372	0.0261	down	RPS9	ribosomal protein S9	NM_001013.3	RPS9	RPS9 protein	-29
ptr-miR-193a	-4.45372	0.0261	down	MTMR3	myotubularin related protein 3	NM_153051.2	MTMR3	cDNA FLJ76734, highly similar to Homo sapiens myotubularin related protein 3 (MTMR3), transcript variant 3, mRNA	-29.5
ptr-miR-193a	-4.45372	0.0261	down	STYXL1	serine/threonine/tyrosine interacting-like 1	NM_016086.2	STYXL1	Serine/threonine/tyrosine-interacting-like protein 1	-32.9
ptr-miR-193a	-4.45372	0.0261	down	GDF2	growth differentiation factor 2	NM_016204.1	GDF2	cDNA, FLJ95870, highly similar to Homo sapiens growth differentiation factor 2 (GDF2), mRNA	-25.4
ptr-miR-193a	-4.45372	0.0261	down	L1CAM	L1 cell adhesion molecule	NM_024003.3	L1CAM	Neural cell adhesion molecule L1	-26.6
ptr-miR-193a	-4.45372	0.0261	down	DUSP9	dual specificity phosphatase 9	NM_001395	DUSP9	Dual specificity protein phosphatase homolog hMKP-R	-30.4
chr4_10137_mature@@bta-miR-3432	-6.37638	0.00256239	down	S100A8	S100 calcium binding protein A8	NM_002964.4	S100A8	Protein S100-A8	-29.4
chr4_10137_mature@@bta-miR-3432	-6.37638	0.00256239	down	LOC101118186	uncharacterized LOC101118186	NM_016270.2	KLF2	Similar to Kruppel-like factor 2 (Lung)	-28.4
chr4_10137_mature@@bta-miR-3432	-6.37638	0.00256239	down	REEP2	receptor accessory protein 2	NR_073449.1	REEP2	Receptor expression-enhancing protein 2	-26.7
chr4_10137_mature@@bta-miR-3432	-6.37638	0.00256239	down	AJUBA	ajuba LIM protein	NM_198086	AJUBA	LIM domain-containing protein ajuba	-37.7
chr4_10137_mature@@bta-miR-3432	-6.37638	0.00256239	down	TCTE3	t-complex-associated-testis-expressed 3	NM_174910.1	TCTE3	Tctex1 domain-containing protein 3	-27.7
chr4_10137_mature@@bta-miR-3432	-6.37638	0.00256239	down	MTUS2	microtubule associated tumor suppressor candidate 2	NM_015233.5	MTUS2	Microtubule-associated tumor suppressor candidate 2	-27.7
chr4_10137_mature@@bta-miR-3432	-6.37638	0.00256239	down	PSMD11	proteasome (prosome, macropain) 26S subunit, non-ATPase, 11	NM_002815.3	PSMD11	cDNA FLJ58882, highly similar to 26S proteasome non-ATPase regulatory subunit 11	-33.6
chr4_10137_mature@@bta-miR-3432	-6.37638	0.00256239	down	B3GALT6	UDP-Gal:betaGal beta 1,3-galactosyltransferase polypeptide 6	NM_080605.3	B3GALT6	B3GALT6 protein	-26.2
chr4_10137_mature@@bta-miR-3432	-6.37638	0.00256239	down	ENTPD6	ectonucleoside triphosphate diphosphohydrolase 6 (putative)	NM_001247.2	ENTPD6	cDNA FLJ53299, highly similar to Ectonucleoside triphosphate diphosphohydrolase 6 (EC 3.6.1.6)	-26.7
chr4_10137_mature@@bta-miR-3432	-6.37638	0.00256239	down	PFKP	phosphofructokinase, platelet	NM_002627.4	PFKP	cDNA FLJ40373 fis, clone TESTI2035003, highly similar to 6-phosphofructokinase type C (EC 2.7.1.11)	-35.7
chr4_10137_mature@@bta-miR-3432	-6.37638	0.00256239	down	CPNE1	copine I	NR_037188.1	CPNE1	cDNA FLJ90464 fis, clone NT2RP3002281, highly similar to RNA-binding protein 12	-33.3
chr4_10137_mature@@bta-miR-3432	-6.37638	0.00256239	down	ACTN4	actinin, alpha 4	NM_004924.4	ACTN4	cDNA FLJ61380, highly similar to Alpha-actinin-4	-23.4
chr4_10137_mature@@bta-miR-3432	-6.37638	0.00256239	down	UPB1	ureidopropionase, beta	NM_016327.2	UPB1	UPB1 protein	-30.1
chr4_10137_mature@@bta-miR-3432	-6.37638	0.00256239	down	FAH	fumarylacetoacetate hydrolase (fumarylacetoacetase)	NM_000137.2	FAH	cDNA FLJ51912, highly similar to Fumarylacetoacetase (EC 3.7.1.2)	-31.9
chr4_10137_mature@@bta-miR-3432	-6.37638	0.00256239	down	BAG5	BCL2-associated athanogene 5	NM_004873.3	BAG5	cDNA FLJ77290, highly similar to Homo sapiens BCL2-associated athanogene 5 (BAG5), mRNA	-34
chr4_10137_mature@@bta-miR-3432	-6.37638	0.00256239	down	ACY1	aminoacylase 1	NM_001198898.1	ACY1	cDNA FLJ60467, moderately similar to Aminoacylase-1 (EC 3.5.1.14)	-31.4
chr4_10137_mature@@bta-miR-3432	-6.37638	0.00256239	down	HEPACAM	hepatic and glial cell adhesion molecule	NM_152722.4	HEPACAM	Hepatocyte cell adhesion molecule	-29.8
chr4_10137_mature@@bta-miR-3432	-6.37638	0.00256239	down	CACUL1	CDK2-associated, cullin domain 1	NM_153810.4	CACUL1	CDK2-associated and cullin domain-containing protein 1	-32.3
chr4_10137_mature@@bta-miR-3432	-6.37638	0.00256239	down	FLYWCH2	FLYWCH family member 2	NM_138439.2	FLYWCH2	FLYWCH family member 2	-30
chr4_10137_mature@@bta-miR-3432	-6.37638	0.00256239	down	HELT	helt bHLH transcription factor	NM_001029887.1	HELT	Hairy and enhancer of split-related protein HELT	-25.3
oar-miR-433-3p	-10.2628	2.42464e-09	down	GALNT12	UDP-N-acetyl-alpha-D-galactosamine:polypeptide N-acetylgalactosaminyltransferase 12 (GalNAc-T12)	NM_024642.4	GALNT12	UDP-GalNAc: polypeptide N-acetylgalactosaminyltransferase	-36
oar-miR-433-3p	-10.2628	2.42464e-09	down	TINAGL1	tubulointerstitial nephritis antigen-like 1	NM_022164.2	TINAGL1	cDNA FLJ59706, highly similar to Tubulointerstitial nephritis antigen-like	-34.7
oar-miR-433-3p	-10.2628	2.42464e-09	down	DIRAS1	DIRAS family, GTP-binding RAS-like 1	NM_145173.3	DIRAS1	GTP-binding protein Di-Ras1	-24
oar-miR-433-3p	-10.2628	2.42464e-09	down	SLC25A19	SLC25A19	NM_021734.4	SLC25A19	Mitochondrial thiamine pyrophosphate carrier	-37.6
oar-miR-433-3p	-10.2628	2.42464e-09	down	RPS9	ribosomal protein S9	NM_001013.3	RPS9	RPS9 protein	-28.2
oar-miR-433-3p	-10.2628	2.42464e-09	down	SNX33	sorting nexin 33	NM_153271.1	SNX33	Sorting nexin-33	-27.3
oar-miR-433-3p	-10.2628	2.42464e-09	down	GMPPB	GDP-mannose pyrophosphorylase B	NM_021971.2	GMPPB	Mannose-1-phosphate guanyltransferase beta	-30.5
oar-miR-433-3p	-10.2628	2.42464e-09	down	ST8SIA3	ST8 alpha-N-acetyl-neuraminide alpha-2,8-sialyltransferase 3	NM_015879.2	ST8SIA3	Sia-alpha-2,3-Gal-beta-1,4-GlcNAc-R:alpha 2,8-sialyltransferase	-36.7
chr14_21598_mature@@eca-let-7e	-9.3382	1.00907e-07	down	OVUBQ-L40	Ubiquitin-60S ribosomal protein L40	NM_003333.3	UBA52	Ubiquitin-60S ribosomal protein L40	-30.5
chr14_21598_mature@@eca-let-7e	-9.3382	1.00907e-07	down	LOC101119721	cytochrome b-c1 complex subunit 10-like	NM_006830.3	UQCR11	Cytochrome b-c1 complex subunit 10	-34
chr14_21598_mature@@eca-let-7e	-9.3382	1.00907e-07	down	CLRN2	clarin 2	NM_001079827.2	CLRN2	Clarin-2	-23.8
chr14_21598_mature@@eca-let-7e	-9.3382	1.00907e-07	down	CHKA	choline kinase alpha	NM_212469.1	CHKA	Choline kinase alpha	-30.9
chr12_19902_mature@@bta-miR-3432	-5.69188	0.00641195	down	LOC101106558	keratin-associated protein 26-1-like	NM_203405.1	KRTAP26-1	Keratin-associated protein 26-1	-28.6
chr12_19902_mature@@bta-miR-3432	-5.69188	0.00641195	down	AJUBA	ajuba LIM protein	NM_198086	AJUBA	LIM domain-containing protein ajuba	-40.1
chr22_28069_star	-5.87548	0.00202677	down	VOPP1	vesicular, overexpressed in cancer, prosurvival protein 1	xp_003846551	xp_003846551		-23.8
chrx_31880_mature@@ssc-miR-503	-9.53006	3.2493e-08	down	HDLBP	high density lipoprotein binding protein	NM_203346.3	HDLBP	cDNA, FLJ92652, highly similar to Homo sapiens high density lipoprotein binding protein (vigilin)(HDLBP), mRNA	-27.7
chrx_31880_mature@@ssc-miR-503	-9.53006	3.2493e-08	down	KANSL3	KAT8 regulatory NSL complex subunit 3	NR_047658.1	KANSL3	KAT8 regulatory NSL complex subunit 3	-32.7
chrx_31880_mature@@ssc-miR-503	-9.53006	3.2493e-08	down	ATP13A1	ATPase type 13A1	NM_020410.2	ATP13A1	Probable cation-transporting ATPase 13A1	-37.2
chrx_31880_mature@@ssc-miR-503	-9.53006	3.2493e-08	down	RPLP1	ribosomal protein, large, P1	NM_213725.1	RPLP1	60S acidic ribosomal protein P1	-29.3
chrx_31880_mature@@ssc-miR-503	-9.53006	3.2493e-08	down	RIMS1	regulating synaptic membrane exocytosis 1	NM_014989.5	RIMS1	Regulating synaptic membrane exocytosis protein 1	-28.8
chrx_31880_mature@@ssc-miR-503	-9.53006	3.2493e-08	down	EFNB2	ephrin-B2	NM_004093.3	EFNB2	Ephrin-B2	-30.5
chrx_31880_mature@@ssc-miR-503	-9.53006	3.2493e-08	down	DHX35	DEAH (Asp-Glu-Ala-His) box polypeptide 35	NR_033905.1	DHX35	cDNA FLJ57385, highly similar to Probable ATP-dependent RNA helicase DHX35 (EC 3.6.1.-)	-32.3
chrx_31880_mature@@ssc-miR-503	-9.53006	3.2493e-08	down	RBM6	RNA binding motif protein 6	NM_005777.2	RBM6	cDNA FLJ76888, highly similar to Homo sapiens RNA binding motif protein 6 (RBM6), mRNA	-34.5
chrx_31880_mature@@ssc-miR-503	-9.53006	3.2493e-08	down	CDC25A	cell division cycle 25 homolog A (S. pombe)	NM_201567.1	CDC25A	cDNA FLJ76018, highly similar to Homo sapiens cell division cycle 25A (CDC25A), transcript variant 1, mRNA	-39.5
chrx_31880_mature@@ssc-miR-503	-9.53006	3.2493e-08	down	ALS2CL	ALS2 C-terminal like	NR_033815.1	ALS2CL	ALS2 C-terminal-like protein	-33
chrx_31880_mature@@ssc-miR-503	-9.53006	3.2493e-08	down	GSTP1	glutathione S-transferase pi 1	NM_000852.3	GSTP1	Glutathione S-transferase pi	-30.6
chrx_31880_mature@@ssc-miR-503	-9.53006	3.2493e-08	down	RAB11FIP3	RAB11 family interacting protein 3 (class II)	NM_014700.3	RAB11FIP3	Rab11 family-interacting protein 3	-33.8
chrx_31880_mature@@ssc-miR-503	-9.53006	3.2493e-08	down	VSIG4	V-set and immunoglobulin domain containing 4	NM_007268.2	VSIG4	V-set and immunoglobulin domain-containing protein 4	-30
chr2_5111_mature@@sha-let-7a	-8.33646	6.68053e-06	down	CLRN2	clarin 2	NM_001079827.2	CLRN2	Clarin-2	-26.3
chr2_5111_mature@@sha-let-7a	-8.33646	6.68053e-06	down	DEFB119	defensin, beta 119	NR_073153.1	DEFB119	ESC42-RELB	-29.6
chr2_5111_mature@@sha-let-7a	-8.33646	6.68053e-06	down	CHKA	choline kinase alpha	NM_212469.1	CHKA	Choline kinase alpha	-26.9
chr2_5111_mature@@sha-let-7a	-8.33646	6.68053e-06	down	HDX	highly divergent homeobox	NM_144657.4	HDX	Highly divergent homeobox	-26.5
ptr-miR-1224-5p	-5.10692	0.00782697	down	DTYMK	deoxythymidylate kinase (thymidylate kinase)	NR_033255.1	DTYMK	LOC727761 protein	-34.9
ptr-miR-1224-5p	-5.10692	0.00782697	down	NDUFA10	NADH dehydrogenase (ubiquinone) 1 alpha subcomplex, 10, 42kDa	NM_004544.3	NDUFA10	cDNA FLJ76144, highly similar to Homo sapiens NADH dehydrogenase (ubiquinone) 1 alpha subcomplex, 10, 42kDa (NDUFA10), mRNA	-34.6
ptr-miR-1224-5p	-5.10692	0.00782697	down	RPS8	40S ribosomal protein S8	NM_001012.1	RPS8	40S ribosomal protein S8	-33.9
ptr-miR-1224-5p	-5.10692	0.00782697	down	PARS2	prolyl-tRNA synthetase 2, mitochondrial (putative)	NM_152268.3	PARS2	Probable proline--tRNA ligase, mitochondrial	-35.6
ptr-miR-1224-5p	-5.10692	0.00782697	down	SETDB1	SET domain, bifurcated 1	NM_012432.3	SETDB1	Histone-lysine N-methyltransferase SETDB1	-40.7
ptr-miR-1224-5p	-5.10692	0.00782697	down	S100A12	S100 calcium binding protein A12	NM_005621.1	S100A12	Protein S100-A12	-39.5
ptr-miR-1224-5p	-5.10692	0.00782697	down	KCNJ10	potassium inwardly-rectifying channel, subfamily J, member 10	NM_002241.4	KCNJ10	cDNA, FLJ92713, highly similar to Homo sapiens potassium inwardly-rectifying channel, subfamily J, member 10 (KCNJ10), mRNA	-30.9
ptr-miR-1224-5p	-5.10692	0.00782697	down	ZPLD1	zona pellucida-like domain containing 1	NM_175056.1	ZPLD1	Zona pellucida-like domain-containing protein 1	-34.8
ptr-miR-1224-5p	-5.10692	0.00782697	down	C1H8orf42	chromosome 1 open reading frame, human C8orf42	NM_175075.4	TDRP	Testis development-related protein	-37.3
ptr-miR-1224-5p	-5.10692	0.00782697	down	PALM2	paralemmin 2	NM_053016.5	PALM2	Paralemmin-2	-31.6
ptr-miR-1224-5p	-5.10692	0.00782697	down	EPB49	erythrocyte membrane protein band 4.9 (dematin)	NM_001978.2	DMTN	cDNA FLJ59528, highly similar to Dematin	-37.1
ptr-miR-1224-5p	-5.10692	0.00782697	down	SHB	Src homology 2 domain containing adaptor protein B	NM_003028.2	SHB	SH2 domain-containing adapter protein B	-38.5
ptr-miR-1224-5p	-5.10692	0.00782697	down	NEB	nebulin	NM_004543.4	NEB	Nebulin	-40.6
ptr-miR-1224-5p	-5.10692	0.00782697	down	IGFBP5	Insulin-like growth factor-binding protein-5	NM_000599.3	IGFBP5	Insulin-like growth factor-binding protein 5	-31.1
ptr-miR-1224-5p	-5.10692	0.00782697	down	ZFAND2B	zinc finger, AN1-type domain 2B	NM_138802.2	ZFAND2B	cDNA FLJ78328	-40.7
ptr-miR-1224-5p	-5.10692	0.00782697	down	IL22RA1	interleukin 22 receptor, alpha 1	NM_021258.3	IL22RA1	Interleukin-22 receptor subunit alpha-1	-35.9
ptr-miR-1224-5p	-5.10692	0.00782697	down	C1QC	complement component 1, q subcomponent, C chain	NM_172369.3	C1QC	Complement C1q subcomponent subunit C	-40
ptr-miR-1224-5p	-5.10692	0.00782697	down	EGFL7	EGF-like-domain, multiple 7	NR_046367.1	EGFL7	Epidermal growth factor like-7	-30.9
ptr-miR-1224-5p	-5.10692	0.00782697	down	LRRC8A	leucine rich repeat containing 8 family, member A	NM_019594.3	LRRC8A	Leucine-rich repeat-containing protein 8A	-43
ptr-miR-1224-5p	-5.10692	0.00782697	down	LCN2	lipocalin 2	NM_005564.3	LCN2	Neutrophil gelatinase-associated lipocalin	-32.8
ptr-miR-1224-5p	-5.10692	0.00782697	down	FPGS	folylpolyglutamate synthase	NR_110170.1	FPGS	cDNA, FLJ96589, highly similar to Homo sapiens folylpolyglutamate synthase (FPGS), mRNA	-33.4
ptr-miR-1224-5p	-5.10692	0.00782697	down	SIN1	Target of rapamycin complex 2 subunit MAPKAP1	NM_024117.3	MAPKAP1	cDNA FLJ50615, highly similar to Homo sapiens mitogen-activated protein kinase associated protein 1 (MAPKAP1), transcript variant 2, mRNA	-35.4
ptr-miR-1224-5p	-5.10692	0.00782697	down	NBAS	neuroblastoma amplified sequence	NR_052013.2	NBAS	Neuroblastoma-amplified sequence	-28.2
ptr-miR-1224-5p	-5.10692	0.00782697	down	TCF3	Transcription factor 7-like 1	NM_031283.2	TCF7L1	Transcription factor 7-like 1	-44.3
ptr-miR-1224-5p	-5.10692	0.00782697	down	TEX261	testis expressed 261	NM_144582.2	TEX261	Protein TEX261	-39.2
ptr-miR-1224-5p	-5.10692	0.00782697	down	GTSF1	gametocyte specific factor 1	NM_144594.2	GTSF1	Gametocyte-specific factor 1	-36.8
ptr-miR-1224-5p	-5.10692	0.00782697	down	ATP5G2	ATP synthase F(0) complex subunit C2, mitochondrial	NM_005176.5	ATP5G2	ATP synthase F(0) complex subunit C2, mitochondrial	-35.8
ptr-miR-1224-5p	-5.10692	0.00782697	down	KRT72	keratin 72	NM_080747.2	KRT72	Keratin, type II cytoskeletal 72	-41.4
ptr-miR-1224-5p	-5.10692	0.00782697	down	KRT2.11	Keratin 86	NM_002284.3	KRT86	cDNA FLJ77849, highly similar to Homo sapiens keratin, hair, basic, 6 (monilethrix) (KRTHB6), mRNA	-33.9
ptr-miR-1224-5p	-5.10692	0.00782697	down	KRT80	keratin 80	NM_182507.2	KRT80	Keratin, type II cytoskeletal 80	-43.6
ptr-miR-1224-5p	-5.10692	0.00782697	down	PRPF40B	PRP40 pre-mRNA processing factor 40 homolog B (S. cerevisiae)	NR_052006.1	PRPF40B	Pre-mRNA-processing factor 40 homolog B	-40.1
ptr-miR-1224-5p	-5.10692	0.00782697	down	GPRC5D	G protein-coupled receptor, family C, group 5, member D	NM_018654.1	GPRC5D	G-protein-coupled receptor family C group 5 member D	-40.4
ptr-miR-1224-5p	-5.10692	0.00782697	down	RBP5	retinol binding protein 5, cellular	NM_031491.2	RBP5	Retinol-binding protein 5	-40.1
ptr-miR-1224-5p	-5.10692	0.00782697	down	POLR2F	polymerase (RNA) II (DNA directed) polypeptide F	NM_021974.3	POLR2F	DNA-directed RNA polymerases I, II, and III subunit RPABC2	-36.3
ptr-miR-1224-5p	-5.10692	0.00782697	down	LOC101105651	cytochrome P450 2D14-like	NM_001025161.2	CYP2D6	Nonfunctional cytochrome P450 family 2 subfamily D polypeptide 6	-33.1
ptr-miR-1224-5p	-5.10692	0.00782697	down	KIAA0930	KIAA0930 ortholog	NM_015264.1	KIAA0930	KIAA0930	-35.2
ptr-miR-1224-5p	-5.10692	0.00782697	down	GNAT3	guanine nucleotide binding protein, alpha transducing 3	NM_001102386.1	GNAT3	Guanine nucleotide-binding protein G(t) subunit alpha-3	-30.9
ptr-miR-1224-5p	-5.10692	0.00782697	down	GHRHR	Pituitary growth hormone releasing hormone receptor	NM_001009824.1	GHRHR	Growth hormone-releasing hormone receptor form a	-39.4
ptr-miR-1224-5p	-5.10692	0.00782697	down	CLCN1	chloride channel, voltage-sensitive 1	NR_046453.1	CLCN1	Chloride channel protein 1	-35.7
ptr-miR-1224-5p	-5.10692	0.00782697	down	TMEM176B	transmembrane protein 176B	NM_014020.3	TMEM176B	cDNA FLJ39985 fis, clone STOMA2000279, highly similar to Homo sapiens LR8 protein (LR8), mRNA	-36.3
ptr-miR-1224-5p	-5.10692	0.00782697	down	TMUB1	transmembrane and ubiquitin-like domain containing 1	NM_031434.3	TMUB1	Transmembrane and ubiquitin-like domain-containing protein 1	-35.7
ptr-miR-1224-5p	-5.10692	0.00782697	down	DDA1	DET1 and DDB1 associated 1	NM_024050.5	DDA1	DET1 and DDB1 associated 1	-42.8
ptr-miR-1224-5p	-5.10692	0.00782697	down	OCEL1	occludin/ELL domain containing 1	NM_024578.1	OCEL1	occludin/ELL domain containing 1	-38.5
ptr-miR-1224-5p	-5.10692	0.00782697	down	PKN1	protein kinase N1	NM_213560.1	PKN1	Serine/threonine-protein kinase N1	-37.5
ptr-miR-1224-5p	-5.10692	0.00782697	down	UBL5	ubiquitin-like 5	NM_024292.3	UBL5	Ubiquitin-like protein 5	-36.8
ptr-miR-1224-5p	-5.10692	0.00782697	down	PRKCSH	protein kinase C substrate 80K-H	NM_002743	PRKCSH	PRKCSH protein	-39.4
ptr-miR-1224-5p	-5.10692	0.00782697	down	RAB11B	RAB11B, member RAS oncogene family	NM_004218.3	RAB11B	Ras-related protein Rab-11B	-36.4
ptr-miR-1224-5p	-5.10692	0.00782697	down	CLTB	clathrin, light chain B	NR_045724.1	CLTB	Clathrin light chain B	-38.6
ptr-miR-1224-5p	-5.10692	0.00782697	down	MXD3	MAX dimerization protein 3	NM_031300.3	MXD3	cDNA, FLJ79367, highly similar to Homo sapiens MAX dimerization protein 3 (MXD3), mRNA	-35
ptr-miR-1224-5p	-5.10692	0.00782697	down	LOC101123464	PDZ and LIM domain protein 7-like	NR_103804.1	PDLIM7	PDZ and LIM domain protein 7	-39.1
ptr-miR-1224-5p	-5.10692	0.00782697	down	SBNO2	strawberry notch homolog 2 (Drosophila)	NM_014963.2	SBNO2	cDNA FLJ60290, highly similar to Mus musculus strawberry notch homolog 2, mRNA	-42.8
ptr-miR-1224-5p	-5.10692	0.00782697	down	REXO1	REX1, RNA exonuclease 1 homolog (S. cerevisiae)	NM_020695.3	REXO1	cDNA FLJ55299, highly similar to RNA exonuclease 1 homolog (EC 3.1.-.-)	-33.9
ptr-miR-1224-5p	-5.10692	0.00782697	down	TRPC7	transient receptor potential cation channel, subfamily C, member 7	NM_020389.2	TRPC7	TRPC7 protein	-37.5
ptr-miR-1224-5p	-5.10692	0.00782697	down	AGPAT9	1-acylglycerol-3-phosphate O-acyltransferase 9	NM_032717.4	AGPAT9	Glycerol-3-phosphate acyltransferase 3	-30.1
ptr-miR-1224-5p	-5.10692	0.00782697	down	CPZ	carboxypeptidase Z	NM_003652.3	CPZ	cDNA FLJ45947 fis, clone PLACE7007379, highly similar to Homo sapiens carboxypeptidase Z (CPZ), transcript variant 2, mRNA	-33.9
ptr-miR-1224-5p	-5.10692	0.00782697	down	LOC101107525	ribonuclease 4-like				-38.2
ptr-miR-1224-5p	-5.10692	0.00782697	down	RNASE2	ribonuclease, RNase A family, 2 (liver, eosinophil-derived neurotoxin)	NM_002934.2	RNASE2	Non-secretory ribonuclease	-36.3
ptr-miR-1224-5p	-5.10692	0.00782697	down	DNAJC17	DnaJ (Hsp40) homolog, subfamily C, member 17	NM_018163.2	DNAJC17	DnaJ homolog subfamily C member 17	-36.9
ptr-miR-1224-5p	-5.10692	0.00782697	down	PLEKHH1	pleckstrin homology domain containing, family H (with MyTH4 domain) member 1	NM_020715.2	PLEKHH1	cDNA FLJ42797 fis, clone BRAWH3008697, highly similar to Homo sapiens pleckstrin homology domain containing, family H member 1, mRNA	-29.6
ptr-miR-1224-5p	-5.10692	0.00782697	down	ZFYVE1	zinc finger, FYVE domain containing 1	NM_178441.2	ZFYVE1	Zinc finger FYVE domain-containing protein 1	-40.7
ptr-miR-1224-5p	-5.10692	0.00782697	down	FHL5	four and a half LIM domains 5	NM_020482.4	FHL5	Four and a half LIM domains protein 5	-33.6
ptr-miR-1224-5p	-5.10692	0.00782697	down	PHACTR2	phosphatase and actin regulator 2	NM_014721.2	PHACTR2	Phosphatase and actin regulator 2	-33.3
ptr-miR-1224-5p	-5.10692	0.00782697	down	PLEC	plectin	NM_201384.2	PLEC	Plectin 1, intermediate filament binding protein 500kDa, isoform CRA_b	-40.1
ptr-miR-1224-5p	-5.10692	0.00782697	down	N6AMT2	N-6 adenine-specific DNA methyltransferase 2 (putative)	NM_174928.1	N6AMT2	cDNA, FLJ96782	-41.8
ptr-miR-1224-5p	-5.10692	0.00782697	down	ADPRHL1	ADP-ribosylhydrolase like 1	NM_199162.2	ADPRHL1	[Protein ADP-ribosylarginine] hydrolase-like protein 1	-36.8
ptr-miR-1224-5p	-5.10692	0.00782697	down	LOC101113771	c-C motif chemokine 3-like	NM_002983.2	CCL3	Chemokine (C-C motif) ligand 3	-40.1
ptr-miR-1224-5p	-5.10692	0.00782697	down	LOC100101238	Regakine 1-like protein	NM_001001437.3	CCL3L3	chemokine (C-C motif) ligand 3-like 3	-35.6
ptr-miR-1224-5p	-5.10692	0.00782697	down	SUPT6H	suppressor of Ty 6 homolog (S. cerevisiae)	NM_003170.3	SUPT6H	Transcription elongation factor SPT6	-39.3
ptr-miR-1224-5p	-5.10692	0.00782697	down	MYO1C	myosin IC	NM_033375.4	MYO1C	MYO1C protein	-36.8
ptr-miR-1224-5p	-5.10692	0.00782697	down	SERPINF2	serpin peptidase inhibitor, clade F (alpha-2 antiplasmin, pigment epithelium derived factor), member 2	NM_001165921.1	SERPINF2	Alpha-2-antiplasmin	-38.3
ptr-miR-1224-5p	-5.10692	0.00782697	down	LSMD1	LSM domain containing 1	NM_032356.3	LSMD1	LSM domain-containing protein 1	-34.9
ptr-miR-1224-5p	-5.10692	0.00782697	down	HOXB1	homeobox B1	NM_002144.3	HOXB1	Homeobox protein Hox-B1	-34.5
ptr-miR-1224-5p	-5.10692	0.00782697	down	COPZ2	coatomer protein complex, subunit zeta 2	NM_016429.2	COPZ2	Coatomer subunit zeta-2	-37.6
ptr-miR-1224-5p	-5.10692	0.00782697	down	GAST	Gastrin	NM_000805.4	GAST	Gastrin	-33.1
ptr-miR-1224-5p	-5.10692	0.00782697	down	DHX58	DEXH (Asp-Glu-X-His) box polypeptide 58	NM_024119.2	DHX58	cDNA FLJ40350 fis, clone TESTI2033441, highly similar to Probable ATP-dependent helicase LGP2 (EC 3.6.1.-)	-41.8
ptr-miR-1224-5p	-5.10692	0.00782697	down	RAB5C	RAB5C, member RAS oncogene family	NM_201434.2	RAB5C	Ras-related protein Rab-5C	-40.5
ptr-miR-1224-5p	-5.10692	0.00782697	down	AARSD1	alanyl-tRNA synthetase domain containing 1	NM_001261434.1	AARSD1	Alanyl-tRNA-editing protein Aarsd1	-35.6
ptr-miR-1224-5p	-5.10692	0.00782697	down	HDAC5	histone deacetylase 5	NM_139205.1	HDAC5	cDNA FLJ61241, highly similar to Histone deacetylase 5	-36.7
ptr-miR-1224-5p	-5.10692	0.00782697	down	ITGA2B	integrin, alpha 2b (platelet glycoprotein IIb of IIb/IIIa complex, antigen CD41)	NM_000419.3	ITGA2B	cDNA FLJ56496, highly similar to Integrin alpha-IIb	-42
ptr-miR-1224-5p	-5.10692	0.00782697	down	HEXDC	hexosaminidase (glycosyl hydrolase family 20, catalytic domain) containing	NM_173620.2	HEXDC	Hexosaminidase D	-38.7
ptr-miR-1224-5p	-5.10692	0.00782697	down	ANAPC11	anaphase promoting complex subunit 11	NM_016476	ANAPC11	Anaphase-promoting complex subunit 11	-37.1
ptr-miR-1224-5p	-5.10692	0.00782697	down	FADS6	fatty acid desaturase domain family, member 6	NM_178128	FADS6	cDNA FLJ59012, highly similar to Homo sapiens fatty acid desaturase domain family, member 6 (FADS6), mRNA	-39.1
ptr-miR-1224-5p	-5.10692	0.00782697	down	PRELP	proline/arginine-rich end leucine-rich repeat protein	NM_201348.1	PRELP	Prolargin	-38.5
ptr-miR-1224-5p	-5.10692	0.00782697	down	REN	Renin	NM_000537.3	REN	Kidney mRNA for renin (aa 105-401).	-36.1
ptr-miR-1224-5p	-5.10692	0.00782697	down	LBR	lamin B receptor	NM_194442.2	LBR	Lamin-B receptor	-34.6
ptr-miR-1224-5p	-5.10692	0.00782697	down	AKT3	v-akt murine thymoma viral oncogene homolog 3 (protein kinase B, gamma)	NM_181690.2	AKT3	AKT3 protein	-32.8
ptr-miR-1224-5p	-5.10692	0.00782697	down	CLCN6	chloride channel, voltage-sensitive 6	NR_046428.1	CLCN6	Chloride transport protein 6	-33.3
ptr-miR-1224-5p	-5.10692	0.00782697	down	VWA1	von Willebrand factor A domain containing 1	NM_199121.2	VWA1	von Willebrand factor A domain-containing protein 1	-36.4
ptr-miR-1224-5p	-5.10692	0.00782697	down	CPSF3L	cleavage and polyadenylation specific factor 3-like	NM_032179.1	CPSF3L	Cleavage and polyadenylation specific factor 3-like, isoform CRA_i	-35.4
ptr-miR-1224-5p	-5.10692	0.00782697	down	EFHD2	EF-hand domain family, member D2	NM_024329.5	EFHD2	EF-hand domain-containing protein D2	-39.9
ptr-miR-1224-5p	-5.10692	0.00782697	down	TMEM9	transmembrane protein 9	NR_109921.1	TMEM9	cDNA FLJ59912, moderately similar to Transmembrane protein 9	-39.3
ptr-miR-1224-5p	-5.10692	0.00782697	down	LYZL1	lysozyme-like 1	NM_032517.4	LYZL1	Lysozyme-like protein 1	-39.7
ptr-miR-1224-5p	-5.10692	0.00782697	down	LOC101121188	zinc finger protein 133-like	NM_003434.5	ZNF133	cDNA FLJ61226, highly similar to Zinc finger protein 133	-37
ptr-miR-1224-5p	-5.10692	0.00782697	down	LOC101121441	zinc finger protein 133-like	NM_003434.5	ZNF133	cDNA FLJ61226, highly similar to Zinc finger protein 133	-37
ptr-miR-1224-5p	-5.10692	0.00782697	down	SNRPB	small nuclear ribonucleoprotein polypeptides B and B1	NM_198216.1	SNRPB	cDNA FLJ60171, highly similar to Small nuclear ribonucleoprotein-associated protein B	-34.5
ptr-miR-1224-5p	-5.10692	0.00782697	down	SNAI1	snail homolog 1 (Drosophila)				-38.4
ptr-miR-1224-5p	-5.10692	0.00782697	down	LOC101105179	Mitochondrial cytochrome c oxidase subunit 4	NM_001861.3	COX4I1	Cytochrome c oxidase subunit 4 isoform 1, mitochondrial	-39.6
ptr-miR-1224-5p	-5.10692	0.00782697	down	C14H16orf78	chromosome 14 open reading frame, human C16orf78	NM_144602.2	C16orf78	chromosome 16 open reading frame 78	-37.3
ptr-miR-1224-5p	-5.10692	0.00782697	down	HSF4	heat shock transcription factor 4	NM_001538.3	HSF4	cDNA FLJ57873, moderately similar to Heat shock factor protein 4	-41.3
ptr-miR-1224-5p	-5.10692	0.00782697	down	CHST8	carbohydrate (N-acetylgalactosamine 4-0) sulfotransferase 8	NM_022467.3	CHST8	Carbohydrate sulfotransferase 8	-37.5
ptr-miR-1224-5p	-5.10692	0.00782697	down	LOC101121538	cytochrome c oxidase subunit 6B1-like	NM_001863.4	COX6B1	Cytochrome c oxidase subunit 6B1	-36.6
ptr-miR-1224-5p	-5.10692	0.00782697	down	APLP1	amyloid beta (A4) precursor-like protein 1	NM_005166.3	APLP1	Amyloid-like protein 1 isoform 1	-44.3
ptr-miR-1224-5p	-5.10692	0.00782697	down	LOC101109901	zinc finger protein 607-like	NM_032689.4	ZNF607	Zinc finger protein 607 variant	-31.6
ptr-miR-1224-5p	-5.10692	0.00782697	down	CNFN	cornifelin	NM_032488.3	CNFN	Cornifelin	-36.8
ptr-miR-1224-5p	-5.10692	0.00782697	down	RUVBL2	RuvB-like 2 (E. coli)	NM_006666.1	RUVBL2	cDNA FLJ14856 fis, clone PLACE1001054, highly similar to RuvB-like 2 (EC 3.6.1.-)	-34.3
ptr-miR-1224-5p	-5.10692	0.00782697	down	LHB	Lutropin subunit beta	NM_000894.2	LHB	Luteinizing hormone beta subunit	-33.4
ptr-miR-1224-5p	-5.10692	0.00782697	down	LOC100037666	Ribosomal protein S11	NM_001015.4	RPS11	40S ribosomal protein S11	-38.2
ptr-miR-1224-5p	-5.10692	0.00782697	down	KLK8	kallikrein-related peptidase 8	NR_104008.1	KLK8	KLK8 protein type 1	-32.5
ptr-miR-1224-5p	-5.10692	0.00782697	down	TRIM28	tripartite motif containing 28	NM_005762.2	TRIM28	cDNA, FLJ94025, highly similar to Homo sapiens tripartite motif-containing 28 (TRIM28), mRNA	-35.8
ptr-miR-1224-5p	-5.10692	0.00782697	down	AMICA1	adhesion molecule, interacts with CXADR antigen 1	NR_104479.1	AMICA1	Junctional adhesion molecule-like	-40.6
ptr-miR-1224-5p	-5.10692	0.00782697	down	BCL9L	B-cell CLL/lymphoma 9-like	NM_182557.2	BCL9L	B-cell CLL/lymphoma 9-like protein	-38.9
ptr-miR-1224-5p	-5.10692	0.00782697	down	ABCG4	ATP-binding cassette, sub-family G (WHITE), member 4	NM_022169.4	ABCG4	ATP-binding cassette sub-family G member 4	-28.1
ptr-miR-1224-5p	-5.10692	0.00782697	down	C1QTNF5	C1q and tumor necrosis factor related protein 5	NM_015645.4	C1QTNF5	Complement C1q tumor necrosis factor-related protein 5	-41.6
ptr-miR-1224-5p	-5.10692	0.00782697	down	ZNF202	zinc finger protein 202	NM_003455.2	ZNF202	cDNA FLJ13689 fis, clone PLACE2000072, highly similar to Zinc finger protein 202	-31.9
ptr-miR-1224-5p	-5.10692	0.00782697	down	MICAL2	microtubule associated monoxygenase, calponin and LIM domain containing 2	NM_014632.3	MICAL2	cDNA FLJ58307, moderately similar to Protein MICAL-2	-41.2
ptr-miR-1224-5p	-5.10692	0.00782697	down	LOC101116343	histone-lysine N-methyltransferase SETMAR-like	NR_075073.1	SETMAR	cDNA FLJ54643, highly similar to Homo sapiens SET domain and mariner transposase fusion gene (SETMAR), mRNA	-42.1
ptr-miR-1224-5p	-5.10692	0.00782697	down	TRIM3	tripartite motif containing 3	NM_033278.3	TRIM3	cDNA FLJ16135 fis, clone BRACE2045445, highly similar to Tripartite motif-containing protein 3	-39.8
ptr-miR-1224-5p	-5.10692	0.00782697	down	HPX	hemopexin	NM_000613.2	HPX	cDNA FLJ56652, highly similar to Hemopexin	-40.8
ptr-miR-1224-5p	-5.10692	0.00782697	down	LOC101105022	proteoglycan 3-like	NM_006093.3	PRG3	Proteoglycan 3	-35.6
ptr-miR-1224-5p	-5.10692	0.00782697	down	STK10	serine/threonine kinase 10	NM_005990.3	STK10	Serine/threonine-protein kinase 10	-44.9
ptr-miR-1224-5p	-5.10692	0.00782697	down	HTR1A	5-hydroxytryptamine (serotonin) receptor 1A, G protein-coupled	NM_000524.3	HTR1A	5HT1a protein	-38.6
ptr-miR-1224-5p	-5.10692	0.00782697	down	CDC20B	cell division cycle 20 homolog B (S. cerevisiae)	NM_152623.2	CDC20B	cell division cycle 20B	-34.1
ptr-miR-1224-5p	-5.10692	0.00782697	down	ARHGAP10	Rho GTPase activating protein 10	NM_024605.3	ARHGAP10	Rho GTPase-activating protein 10	-42.6
ptr-miR-1224-5p	-5.10692	0.00782697	down	HPD	4-hydroxyphenylpyruvate dioxygenase	NM_002150.2	HPD	4-hydroxyphenylpyruvate dioxygenase	-40.5
ptr-miR-1224-5p	-5.10692	0.00782697	down	TMEM119	transmembrane protein 119	NM_181724.2	TMEM119	Transmembrane protein 119	-33.7
ptr-miR-1224-5p	-5.10692	0.00782697	down	GAS2L1	growth arrest-specific 2 like 1	NM_152237.1	GAS2L1	Growth arrest-specific 2 like 1, isoform CRA_a	-39.4
ptr-miR-1224-5p	-5.10692	0.00782697	down	LIMK2	LIM domain kinase 2	NM_016733.2	LIMK2	cDNA, FLJ95165, highly similar to Homo sapiens LIM domain kinase 2 (LIMK2), transcript variant 2b,mRNA	-34.9
ptr-miR-1224-5p	-5.10692	0.00782697	down	LOC101111911	D-dopachrome decarboxylase-like	NM_001355.3	DDT	D-dopachrome decarboxylase	-35.2
ptr-miR-1224-5p	-5.10692	0.00782697	down	SEMA4B	sema domain, immunoglobulin domain (Ig), transmembrane domain (TM) and short cytoplasmic domain, (semaphorin) 4B	NM_198925.2	SEMA4B	Semaphorin-4B	-41.2
ptr-miR-1224-5p	-5.10692	0.00782697	down	FURIN	Furin	NM_002569.2	FURIN	Furin	-31.5
ptr-miR-1224-5p	-5.10692	0.00782697	down	IL16	interleukin 16	NM_172217.3	IL16	cDNA FLJ16806 fis, clone TESTI4044704, highly similar to Interleukin-16	-35.1
ptr-miR-1224-5p	-5.10692	0.00782697	down	SNX33	sorting nexin 33	NM_153271.1	SNX33	Sorting nexin-33	-37.1
ptr-miR-1224-5p	-5.10692	0.00782697	down	MAN2C1	mannosidase, alpha, class 2C, member 1	NM_006715.3	MAN2C1	Alpha-mannosidase 2C1	-37
ptr-miR-1224-5p	-5.10692	0.00782697	down	SLC25A29	solute carrier family 25 (mitochondrial carnitine/acylcarnitine carrier), member 29	NM_152333.2	SLC25A29	cDNA FLJ77727, highly similar to Homo sapiens solute carrier family 25, member 29 (SLC25A29), mRNA	-29.9
ptr-miR-1224-5p	-5.10692	0.00782697	down	UBA7	ubiquitin-like modifier activating enzyme 7	NM_003335.2	UBA7	Ubiquitin-like modifier-activating enzyme 7	-35.6
ptr-miR-1224-5p	-5.10692	0.00782697	down	XPC	xeroderma pigmentosum, complementation group C	NR_027299.1	XPC	cDNA FLJ76216, highly similar to Homo sapiens xeroderma pigmentosum, complementation group C (XPC), mRNA	-37.3
ptr-miR-1224-5p	-5.10692	0.00782697	down	ISY1	ISY1 splicing factor homolog (S. cerevisiae)	NM_001204890.1	ISY1-RAB43	ISY1-RAB43 readthrough	-32.5
ptr-miR-1224-5p	-5.10692	0.00782697	down	VPS52	vacuolar protein sorting 52 homolog (S. cerevisiae)	NM_022553.4	VPS52	Vacuolar protein sorting-associated protein 52 homolog	-38.1
ptr-miR-1224-5p	-5.10692	0.00782697	down	CLPS	colipase, pancreatic	NM_001832.3	CLPS	Pancreatic colipase preproprotein isoform 1	-37.4
ptr-miR-1224-5p	-5.10692	0.00782697	down	FRS3	fibroblast growth factor receptor substrate 3	NM_006653.4	FRS3	Fibroblast growth factor receptor substrate 3	-39.9
ptr-miR-1224-5p	-5.10692	0.00782697	down	C2	Complement component C2	NR_073063.1	C2	cDNA FLJ38939 fis, clone NT2NE2015747, highly similar to COMPLEMENT C2 (EC 3.4.21.43)	-39
ptr-miR-1224-5p	-5.10692	0.00782697	down	PRRC2A	proline-rich coiled-coil 2A	NM_080686.2	PRRC2A	Protein PRRC2A	-35.5
ptr-miR-1224-5p	-5.10692	0.00782697	down	GNL1	guanine nucleotide binding protein-like 1	NM_005275.3	GNL1	cDNA FLJ53828, highly similar to Guanine nucleotide-binding protein-like 1	-34.6
ptr-miR-1224-5p	-5.10692	0.00782697	down	PRCP	prolylcarboxypeptidase (angiotensinase C)	NM_199418.2	PRCP	cDNA FLJ33528 fis, clone BRAMY2007110, highly similar to Lysosomal Pro-X carboxypeptidase (EC 3.4.16.2)	-44
ptr-miR-1224-5p	-5.10692	0.00782697	down	PATE1	prostate and testis expressed 1	NM_138294.2	PATE1	Prostate and testis expressed protein 1	-39.5
ptr-miR-1224-5p	-5.10692	0.00782697	down	SRPR	signal recognition particle receptor (docking protein)	NM_003139.3	SRPR	Signal recognition particle receptor subunit alpha	-42.8
ptr-miR-1224-5p	-5.10692	0.00782697	down	SLC3A2	solute carrier family 3 (activators of dibasic and neutral amino acid transport), member 2	NR_037193.1	SLC3A2	cDNA FLJ54090, highly similar to 4F2 cell-surface antigen heavy chain	-39.8
ptr-miR-1224-5p	-5.10692	0.00782697	down	MARK2	MAP/microtubule affinity-regulating kinase 2	NM_017490.3	MARK2	cDNA FLJ76779, highly similar to Homo sapiens MAP/microtubule affinity-regulating kinase 2 (MARK2), transcript variant 1, mRNA	-37.8
ptr-miR-1224-5p	-5.10692	0.00782697	down	RNASEH2C	ribonuclease H2, subunit C	NM_032193.3	RNASEH2C	Ribonuclease H2 subunit C	-34.5
ptr-miR-1224-5p	-5.10692	0.00782697	down	RHOD	ras homolog family member D	NM_014578.3	RHOD	Rho-related GTP-binding protein RhoD	-42.1
ptr-miR-1224-5p	-5.10692	0.00782697	down	KCNIP2	Kv channel interacting protein 2	NM_173342.2	KCNIP2	cDNA FLJ30527 fis, clone BRAWH2001019, highly similar to Kv channel-interacting protein 2	-41.4
ptr-miR-1224-5p	-5.10692	0.00782697	down	UTF1	undifferentiated embryonic cell transcription factor 1	NM_003577.2	UTF1	Undifferentiated embryonic cell transcription factor 1	-34
ptr-miR-1224-5p	-5.10692	0.00782697	down	LOC101112867	enoyl-CoA hydratase, mitochondrial-like	NM_004092.3	ECHS1	Enoyl-CoA hydratase, mitochondrial	-42.5
ptr-miR-1224-5p	-5.10692	0.00782697	down	AFG3L2	AFG3 ATPase family member 3-like 2 (S. cerevisiae)	NM_006796.2	AFG3L2	AFG3 ATPase family gene 3-like 2 (Yeast), isoform CRA_a	-39.6
ptr-miR-1224-5p	-5.10692	0.00782697	down	FLYWCH2	FLYWCH family member 2	NM_138439.2	FLYWCH2	FLYWCH family member 2	-30.2
ptr-miR-1224-5p	-5.10692	0.00782697	down	CORO1A	coronin, actin binding protein, 1A	NM_007074.3	CORO1A	Coronin-1A	-34.5
ptr-miR-1224-5p	-5.10692	0.00782697	down	TMEM219	transmembrane protein 219	NM_194280.3	TMEM219	Insulin-like growth factor-binding protein 3 receptor	-35.2
ptr-miR-1224-5p	-5.10692	0.00782697	down	FUS	fused in sarcoma	NR_028388.2	FUS	cDNA FLJ78268, highly similar to Homo sapiens fusion (involved in t(12;16) in malignant liposarcoma), transcript variant 1, mRNA	-41.5
ptr-miR-1224-5p	-5.10692	0.00782697	down	ZCWPW1	zinc finger, CW type with PWWP domain 1	NM_017984.4	ZCWPW1	cDNA FLJ57660, highly similar to Homo sapiens zinc finger, CW type with PWWP domain 1 (ZCWPW1), mRNA	-35.7
ptr-miR-1224-5p	-5.10692	0.00782697	down	HEATR2	HEAT repeat containing 2	NR_075098.1	HEATR2	HEAT repeat-containing protein 2	-42.9
ptr-miR-1224-5p	-5.10692	0.00782697	down	FXYD4	FXYD domain containing ion transport regulator 4	NM_021910.2	FXYD3	FXYD domain-containing ion transport regulator 3	-35.6
ptr-miR-1224-5p	-5.10692	0.00782697	down	INTS10	integrator complex subunit 10	NM_018142.2	INTS10	Integrator complex subunit 10	-39.7
ptr-miR-1224-5p	-5.10692	0.00782697	down	SLC6A8	solute carrier family 6 (neurotransmitter transporter, creatine), member 8	NM_005629.3	SLC6A8	Sodium-and chloride-dependent creatine transporter 1 isoform 2	-38.5
ptr-miR-1224-5p	-5.10692	0.00782697	down	LOC101106404	protein FAM127-like	NM_003928.1	FAM127A	CAAX box protein 1	-36.5
ptr-miR-1224-5p	-5.10692	0.00782697	down	COL4A6	collagen, type IV, alpha 6	NM_033641.3	COL4A6	Collagen alpha-6(IV) chain	-36.1
ptr-miR-375	-5.71741	0.0118972	down	LOC101114681	uncharacterized LOC101114681	NM_001167676.1	FAM229A	family with sequence similarity 229, member A	-34.4
ptr-miR-375	-5.71741	0.0118972	down	CARM1	coactivator-associated arginine methyltransferase 1	NM_199141.1	CARM1	Histone-arginine methyltransferase CARM1	-26.9
ptr-miR-375	-5.71741	0.0118972	down	OGFOD2	2-oxoglutarate and iron-dependent oxygenase domain containing 2	NM_024623.1	OGFOD2	cDNA FLJ38162 fis, clone DFNES2003081	-26.1
ptr-miR-375	-5.71741	0.0118972	down	LOC101118150	uncharacterized LOC101118150				-33.2
chr11_17720_mature	20	0.0232302	up	PRDX1	peroxiredoxin 1	NM_181697.2	PRDX1	cDNA, FLJ92164, highly similar to Homo sapiens peroxiredoxin 1 (PRDX1), mRNA	-38.5
chr11_17720_mature	20	0.0232302	up	ZNF697	zinc finger protein 697	NM_001080470.1	ZNF697	Zinc finger protein 697	-26.9
chr11_17720_mature	20	0.0232302	up	TFF1	trefoil factor 1	NM_003225.2	TFF1	Trefoil factor 1	-34.8
chr11_17720_mature	20	0.0232302	up	GALT	galactose-1-phosphate uridylyltransferase	NM_001258332.1	GALT	cDNA FLJ38818 fis, clone LIVER2007783, highly similar to Galactose-1-phosphate uridylyltransferase (EC 2.7.7.12)	-30.8
chr11_17720_mature	20	0.0232302	up	TMEM8B	transmembrane protein 8B	NM_016446.3	TMEM8B	Transmembrane protein 8B	-39.8
chr11_17720_mature	20	0.0232302	up	FAM73B	family with sequence similarity 73, member B	NM_032809.2	FAM73B	Protein FAM73B	-31.4
chr11_17720_mature	20	0.0232302	up	VDR	vitamin D (1,25- dihydroxyvitamin D3) receptor				-29.7
chr11_17720_mature	20	0.0232302	up	LEPREL2	leprecan-like 2	NM_014262.4	LEPREL2	cDNA FLJ57404, highly similar to Prolyl 3-hydroxylase 3 (EC 1.14.11.7)	-36.2
chr11_17720_mature	20	0.0232302	up	KCNA5	potassium voltage-gated channel, shaker-related subfamily, member 5	NM_002234.3	KCNA5	Potassium voltage-gated channel subfamily A member 5	-35.6
chr11_17720_mature	20	0.0232302	up	BIK	BCL2-interacting killer (apoptosis-inducing)				-30.4
chr11_17720_mature	20	0.0232302	up	LOC101121590	protein SCO2 homolog, mitochondrial-like	NM_005138.2	SCO2	Protein SCO2 homolog, mitochondrial	-36.5
chr11_17720_mature	20	0.0232302	up	MAPK8IP2	mitogen-activated protein kinase 8 interacting protein 2	NM_139124.1	MAPK8IP2	Uncharacterized protein	-36.9
chr11_17720_mature	20	0.0232302	up	CPA5	carboxypeptidase A5	NM_080385.4	CPA5	cDNA, FLJ96260, highly similar to Homo sapiens carboxypeptidase A5 (CPA5), mRNA	-39.6
chr11_17720_mature	20	0.0232302	up	RFXANK	regulatory factor X-associated ankyrin-containing protein	NM_134440.2	RFXANK	DNA-binding protein RFXANK	-33.2
chr11_17720_mature	20	0.0232302	up	FCHO1	FCH domain only 1	NM_015122.2	FCHO1	FCH domain only protein 1	-37.5
chr11_17720_mature	20	0.0232302	up	SLC1A6	solute carrier family 1 (high affinity aspartate/glutamate transporter), member 6	NR_073589.1	SLC1A6	cDNA FLJ53385, highly similar to Excitatory amino acid transporter 4	-33.5
chr11_17720_mature	20	0.0232302	up	JUNB	Jun-B proto-oncogene				-36.8
chr11_17720_mature	20	0.0232302	up	WDR83	WD repeat domain 83	NR_029375.1	WDR83	Mitogen-activated protein kinase organizer 1, isoform CRA_c	-36.8
chr11_17720_mature	20	0.0232302	up	RETN	resistin	NM_020415.3	RETN	Resistin delta2	-33.7
chr11_17720_mature	20	0.0232302	up	BMP4	Bone morphogenetic protein 4	NM_130851.2	BMP4	Bone morphogenetic protein 4	-26.6
chr11_17720_mature	20	0.0232302	up	LOC100526788	Keratin 32	NM_002278.3	KRT32	Keratin, type I cuticular Ha2	-37.1
chr11_17720_mature	20	0.0232302	up	CBX4	chromobox homolog 4	NM_003655.2	CBX4	E3 SUMO-protein ligase CBX4	-30.3
chr11_17720_mature	20	0.0232302	up	PGS1	phosphatidylglycerophosphate synthase 1	NM_024419.3	PGS1	cDNA FLJ56369, highly similar to Homo sapiens phosphatidylglycerophosphate synthase 1 (PGS1), mRNA	-33.8
chr11_17720_mature	20	0.0232302	up	AJAP1	adherens junctions associated protein 1	NM_018836.3	AJAP1	Adherens junction-associated protein 1	-28.9
chr11_17720_mature	20	0.0232302	up	NOC2L	nucleolar complex associated 2 homolog (S. cerevisiae)	NM_015658.3	NOC2L	Nucleolar complex protein 2 homolog	-34
chr11_17720_mature	20	0.0232302	up	LHX4	LIM homeobox 4	NM_033343.3	LHX4	LIM homeobox protein 4	-37.3
chr11_17720_mature	20	0.0232302	up	LOC101121534	myosin regulatory light chain 2, smooth muscle major isoform-like	NM_181526.2	MYL9	Myosin regulatory light polypeptide 9	-43.3
chr11_17720_mature	20	0.0232302	up	MYBL2	v-myb myeloblastosis viral oncogene homolog (avian)-like 2	NM_002466.3	MYBL2	cDNA FLJ57697, highly similar to Myb-related protein B	-35.5
chr11_17720_mature	20	0.0232302	up	CBLN4	cerebellin 4 precursor	NM_080617.5	CBLN4	Cerebellin-4	-30
chr11_17720_mature	20	0.0232302	up	LGI4	leucine-rich repeat LGI family, member 4	NM_139284.2	LGI4	Leucine-rich repeat LGI family member 4	-36.6
chr11_17720_mature	20	0.0232302	up	ZBTB45	zinc finger and BTB domain containing 45	NM_032792.2	ZBTB45	Putative uncharacterized protein DKFZp547H249	-31.2
chr11_17720_mature	20	0.0232302	up	C16H5orf49	chromosome 16 open reading frame, human C5orf49	NM_001089584.2	C5orf49	chromosome 5 open reading frame 49	-36.6
chr11_17720_mature	20	0.0232302	up	CRYBB2	crystallin, beta B2	NM_000496.2	CRYBB2	Beta-crystallin B2	-30.5
chr11_17720_mature	20	0.0232302	up	PML	promyelocytic leukemia	NM_033250.2	PML	Protein PML	-33.7
chr11_17720_mature	20	0.0232302	up	FAM212A	family with sequence similarity 212, member A	NM_203370.1	FAM212A	Protein FAM212A	-30.7
chr11_17720_mature	20	0.0232302	up	CDC25A	cell division cycle 25 homolog A (S. pombe)	NM_201567.1	CDC25A	cDNA FLJ76018, highly similar to Homo sapiens cell division cycle 25A (CDC25A), transcript variant 1, mRNA	-41.2
chr11_17720_mature	20	0.0232302	up	GSTP1	glutathione S-transferase pi 1	NM_000852.3	GSTP1	Glutathione S-transferase pi	-31.1
chr11_17720_mature	20	0.0232302	up	PIDD	p53-induced death domain protein	NM_145887.3	PIDD	p53-induced protein with a death domain	-30.3
chr11_17720_mature	20	0.0232302	up	ITPRIP	inositol 1,4,5-trisphosphate receptor interacting protein	NM_033397.3	ITPRIP	Inositol 1,4,5-trisphosphate receptor-interacting protein	-33
chr11_17720_mature	20	0.0232302	up	HBQ1	hemoglobin, theta 1	NM_005331.4	HBQ1	Hemoglobin subunit theta-1	-28.2
chr11_17720_mature	20	0.0232302	up	NARFL	nuclear prelamin A recognition factor-like	NM_022493.1	NARFL	Cytosolic Fe-S cluster assembly factor NARFL	-34.5
chr11_17720_mature	20	0.0232302	up	TMEM114	transmembrane protein 114	NM_001146336.1	TMEM114	Transmembrane protein 114	-30.7
chr11_17720_mature	20	0.0232302	up	PHEX	phosphate regulating endopeptidase homolog, X-linked	NM_001282754.1	PHEX	cDNA FLJ59234, highly similar to Phosphate-regulating neutral endopeptidase (EC 3.4.24.-)	-27.6
chr11_17720_mature	20	0.0232302	up	L1CAM	L1 cell adhesion molecule	NM_024003.3	L1CAM	Neural cell adhesion molecule L1	-27.5
chr11_17720_mature	20	0.0232302	up	SLC6A8	solute carrier family 6 (neurotransmitter transporter, creatine), member 8	NM_005629.3	SLC6A8	Sodium-and chloride-dependent creatine transporter 1 isoform 2	-32.1
chr11_17720_mature	20	0.0232302	up	DUSP9	dual specificity phosphatase 9	NM_001395	DUSP9	Dual specificity protein phosphatase homolog hMKP-R	-31.4
chr8_14925_mature	-20	0.00511606	down	YIPF1	Yip1 domain family, member 1	NR_036640.1	YIPF1	Protein YIPF1	-25.7
chr8_14925_mature	-20	0.00511606	down	AAAS	achalasia, adrenocortical insufficiency, alacrimia	NM_015665.5	AAAS	Mutant Allgrove syndrome protein	-23.9
oar-miR-487a-3p	-4.90244	0.0118219	down	GPBAR1	G protein-coupled bile acid receptor 1	NM_170699.2	GPBAR1	G-protein coupled bile acid receptor 1	-32.7
oar-miR-487a-3p	-4.90244	0.0118219	down	LOC101119926	free fatty acid receptor 2-like	NM_005306.2	FFAR2	Free fatty acid receptor 2	-24.9
chr1_1192_mature@@bta-miR-3432	-5.81188	0.00167234	down	LOC101106558	keratin-associated protein 26-1-like	NM_203405.1	KRTAP26-1	Keratin-associated protein 26-1	-28.6
chr1_1192_mature@@bta-miR-3432	-5.81188	0.00167234	down	AJUBA	ajuba LIM protein	NM_198086	AJUBA	LIM domain-containing protein ajuba	-37
chr3_6691_mature	-4.53987	0.04039	down	SNX21	sorting nexin family member 21	NM_152897	SNX21	Sorting nexin-21	-29.5
chr3_6691_mature	-4.53987	0.04039	down	TXNL4A	thioredoxin-like 4A	NM_006701.2	TXNL4A	Thioredoxin-like protein 4A	-34.6
chr16_23645_mature@@bta-miR-3432	-20	2.52388e-08	down	ZNF697	zinc finger protein 697	NM_001080470.1	ZNF697	Zinc finger protein 697	-26.4
chr16_23645_mature@@bta-miR-3432	-20	2.52388e-08	down	ZBTB40	zinc finger and BTB domain containing 40	NM_014870.3	ZBTB40	Zinc finger and BTB domain containing 40, isoform CRA_a	-31.3
chr16_23645_mature@@bta-miR-3432	-20	2.52388e-08	down	ZBED4	zinc finger, BED-type containing 4	NM_014838.2	ZBED4	Zinc finger BED domain-containing protein 4	-27.7
chr16_23645_mature@@bta-miR-3432	-20	2.52388e-08	down	CAT-1	Cationic amino acid transporter-1	NM_003045.4	SLC7A1	cDNA, FLJ93255, highly similar to Homo sapiens solute carrier family 7 (cationic amino acidtransporter, y+ system), member 1 (SLC7A1), mRNA	-28.1
chr16_23645_mature@@bta-miR-3432	-20	2.52388e-08	down	KAZN	kazrin, periplakin interacting protein	NM_201628.2	KAZN	Kazrin	-28
chr16_23645_mature@@bta-miR-3432	-20	2.52388e-08	down	BATF3	basic leucine zipper transcription factor, ATF-like 3	NM_018664.2	BATF3	Basic leucine zipper transcriptional factor ATF-like 3	-39.4
chr16_23645_mature@@bta-miR-3432	-20	2.52388e-08	down	SNX21	sorting nexin family member 21	NM_152897	SNX21	Sorting nexin-21	-28.8
chr16_23645_mature@@bta-miR-3432	-20	2.52388e-08	down	BCL7A	B-cell CLL/lymphoma 7A	NM_020993.3	BCL7A	B-cell CLL/lymphoma 7 protein family member A	-30.9
chr16_23645_mature@@bta-miR-3432	-20	2.52388e-08	down	HEPACAM	hepatic and glial cell adhesion molecule	NM_152722.4	HEPACAM	Hepatocyte cell adhesion molecule	-28.1
chr16_23645_mature@@bta-miR-3432	-20	2.52388e-08	down	CACUL1	CDK2-associated, cullin domain 1	NM_153810.4	CACUL1	CDK2-associated and cullin domain-containing protein 1	-34.7
chr16_23645_mature@@bta-miR-3432	-20	2.52388e-08	down	HELT	helt bHLH transcription factor	NM_001029887.1	HELT	Hairy and enhancer of split-related protein HELT	-24.9
chr3_8195_star@@mmu-miR-181a-2-3p	-4.41339	0.0402152	down	COL9A1	collagen, type IX, alpha 1	NM_078485.3	COL9A1	cDNA FLJ43750 fis, clone TESTI2034767, highly similar to Collagen alpha-1(IX) chain	-27.7
chrx_31778_mature@@eca-miR-767-5p	-7.80577	9.88947e-06	down	SPINK4	serine peptidase inhibitor, Kazal type 4	NM_014471.1	SPINK4	Serine protease inhibitor Kazal-type 4	-30.6
chrx_31778_mature@@eca-miR-767-5p	-7.80577	9.88947e-06	down	LOC101109421	aflatoxin B1 aldehyde reductase member 4-like	NM_012067.2	AKR7A3	Aflatoxin B1 aldehyde reductase member 3	-31.2
chrx_31778_mature@@eca-miR-767-5p	-7.80577	9.88947e-06	down	IL1F10	interleukin 1 family, member 10 (theta)	NM_173161.2	IL1F10	Interleukin-1 family member 10	-25.4
chrx_31778_mature@@eca-miR-767-5p	-7.80577	9.88947e-06	down	IRF1	Interferon regulatory factor	NM_002198.2	IRF1	cDNA FLJ52019, moderately similar to Interferon regulatory factor 1	-31.2
chrx_31778_mature@@eca-miR-767-5p	-7.80577	9.88947e-06	down	MRPL22	mitochondrial ribosomal protein L22	NM_014180.3	MRPL22	39S ribosomal protein L22, mitochondrial	-31.7
chrx_31778_mature@@eca-miR-767-5p	-7.80577	9.88947e-06	down	IL25	Interleukin 25	NM_172314.1	IL25	Interleukin-25	-28.2
chrx_31778_mature@@eca-miR-767-5p	-7.80577	9.88947e-06	down	SLC25A22	solute carrier family 25 (mitochondrial carrier: glutamate), member 22	NM_024698.5	SLC25A22	Mitochondrial glutamate carrier 1	-23.1
chrx_31778_mature@@eca-miR-767-5p	-7.80577	9.88947e-06	down	FLYWCH2	FLYWCH family member 2	NM_138439.2	FLYWCH2	FLYWCH family member 2	-30.7
chr23_29008_mature@@mdo-miR-122	-6.37638	0.000200077	down	SLC27A3	Solute carrier family 27 member 3	NM_024330.1	SLC27A3	Long-chain fatty acid transport protein 3	-25.5
chr23_29008_mature@@mdo-miR-122	-6.37638	0.000200077	down	LOC101108696	SLA class II histocompatibility antigen, DQ haplotype D alpha chain-like	NM_002122.3	HLA-DQA1	cDNA FLJ51239, moderately similar to HLA class II histocompatibility antigen, DQ(W3) alpha chain	-25.8
chrx_32787_mature@@bta-miR-2284y	-9.6983	1.59569e-06	down	CBX4	chromobox homolog 4	NM_003655.2	CBX4	E3 SUMO-protein ligase CBX4	-27.6
chr9_16395_mature@@eca-miR-1839	-7.70724	8.1359e-06	down	CPA4	carboxypeptidase A4	NM_016352.3	CPA4	cDNA FLJ75086, highly similar to Homo sapiens carboxypeptidase A4, mRNA	-28.5
oar-miR-758-5p	-6.49923	0.000867046	down	DARC	Duffy blood group, chemokine receptor	NM_002036.3	DARC	Duffy blood group chemokine receptor	-28
oar-miR-758-5p	-6.49923	0.000867046	down	COMMD5	COMM domain containing 5	NM_014066.3	COMMD5	COMM domain-containing protein 5	-27.3
chr16_23706_mature	-4.43472	0.0272501	down	ABL1	c-abl oncogene 1, non-receptor tyrosine kinase	NM_007313.2	ABL1	cDNA FLJ58117, highly similar to Proto-oncogene tyrosine-protein kinase ABL1 (EC 2.7.10.2)	-30.4
chr16_23706_mature	-4.43472	0.0272501	down	PMEL	premelanosome protein	NM_006928.4	PMEL	M-beta	-29.2
chr16_23706_mature	-4.43472	0.0272501	down	EIF3D	eukaryotic translation initiation factor 3, subunit D	NM_003753.3	EIF3D	Eukaryotic translation initiation factor 3 subunit D	-31.5
chr16_23706_mature	-4.43472	0.0272501	down	PRMT8	protein arginine methyltransferase 8	NR_046301.1	PRMT8	Protein arginine N-methyltransferase 4 variant	-33.9
chr16_23706_mature	-4.43472	0.0272501	down	KIAA0930	KIAA0930 ortholog	NM_015264.1	KIAA0930	KIAA0930	-30.6
chr16_23706_mature	-4.43472	0.0272501	down	ING1	inhibitor of growth family, member 1	NM_198219.2	ING1	Inhibitor of growth protein 1	-25.2
chr16_23706_mature	-4.43472	0.0272501	down	RPS9	ribosomal protein S9	NM_001013.3	RPS9	RPS9 protein	-30.2
chr16_23706_mature	-4.43472	0.0272501	down	RNF151	ring finger protein 151	NM_174903.4	RNF151	RING finger protein 151	-30.7
chr2_5139_star	-6.22437	0.00370984	down	IGFBP5	Insulin-like growth factor-binding protein-5	NM_000599.3	IGFBP5	Insulin-like growth factor-binding protein 5	-27
chr2_5139_star	-6.22437	0.00370984	down	CNNM4	cyclin M4	NM_020184.3	CNNM4	Metal transporter CNNM4	-27.9
chr2_5139_star	-6.22437	0.00370984	down	LOC101105651	cytochrome P450 2D14-like	NM_001025161.2	CYP2D6	Nonfunctional cytochrome P450 family 2 subfamily D polypeptide 6	-29.8
chr2_5139_star	-6.22437	0.00370984	down	IL25	Interleukin 25	NM_172314.1	IL25	Interleukin-25	-29.3
chr2_5139_star	-6.22437	0.00370984	down	C17H22orf25	chromosome 17 open reading frame, human C22orf25	NR_104275.1	TANGO2	Transport and Golgi organization protein 2 homolog	-33.6
chr2_5139_star	-6.22437	0.00370984	down	PACS1	phosphofurin acidic cluster sorting protein 1	NM_018026.3	PACS1	Phosphofurin acidic cluster sorting protein 1	-28.9
oar-miR-154b-5p	-5.57618	0.00522112	down	KANSL3	KAT8 regulatory NSL complex subunit 3	NR_047658.1	KANSL3	KAT8 regulatory NSL complex subunit 3	-32.6
oar-miR-154b-5p	-5.57618	0.00522112	down	EIF3D	eukaryotic translation initiation factor 3, subunit D	NM_003753.3	EIF3D	Eukaryotic translation initiation factor 3 subunit D	-32.3
oar-miR-154b-5p	-5.57618	0.00522112	down	DHPS	deoxyhypusine synthase	NR_038192.1	DHPS	cDNA FLJ59986, moderately similar to Deoxyhypusine synthase (EC 2.5.1.46)	-32.7
oar-miR-154b-5p	-5.57618	0.00522112	down	NDST3	N-deacetylase/N-sulfotransferase (heparan glucosaminyl) 3	NM_004784.2	NDST3	Bifunctional heparan sulfate N-deacetylase/N-sulfotransferase 3	-33.5
oar-miR-154b-5p	-5.57618	0.00522112	down	ISG17	interferon stimulated gene 17	NM_005101.3	ISG15	Ubiquitin-like protein ISG15	-30.7
oar-miR-154b-5p	-5.57618	0.00522112	down	SPTLC3	serine palmitoyltransferase, long chain base subunit 3	NM_018327.2	SPTLC3	Serine palmitoyltransferase, long chain base subunit 2-like (Aminotransferase 2)	-30.7
oar-miR-154b-5p	-5.57618	0.00522112	down	MORN3	MORN repeat containing 3	NM_173855.4	MORN3	MORN repeat containing 3	-36.2
oar-miR-154b-5p	-5.57618	0.00522112	down	IQCF6	IQ motif containing F6	NM_001143833.3	IQCF6	IQ motif containing F6	-29.1
oar-miR-154b-5p	-5.57618	0.00522112	down	BAC5	Cathelicidin-2	NM_004345.4	CAMP	Cathelicidin antimicrobial peptide	-32.5
ptr-miR-134	-5.05445	0.0448092	down	AK8	adenylate kinase 8	NM_152572.2	AK8	Adenylate kinase 8	-31.6
ptr-miR-134	-5.05445	0.0448092	down	CRADD	CASP2 and RIPK1 domain containing adaptor with death domain	NM_003805.3	CRADD	cDNA FLJ59911, moderately similar to Death domain-containing protein CRADD	-30.6
ptr-miR-134	-5.05445	0.0448092	down	LOC101119459	cytochrome c oxidase assembly protein COX14-like	NM_032901.3	COX14	Cytochrome c oxidase assembly protein COX14	-35.3
ptr-miR-134	-5.05445	0.0448092	down	USHBP1	Usher syndrome 1C binding protein 1	NM_031941.3	USHBP1	Usher syndrome type-1C protein-binding protein 1	-29.8
ptr-miR-134	-5.05445	0.0448092	down	LOC101110789	cytochrome c oxidase assembly protein COX14-like	NM_032901.3	COX14	Cytochrome c oxidase assembly protein COX14	-35.3
ptr-miR-134	-5.05445	0.0448092	down	SPI1	spleen focus forming virus (SFFV) proviral integration oncogene spi1	NM_003120.2	SPI1	Transcription factor PU.1	-31.9
chr3_7144_mature	-20	0.000145145	down	HEATR8	HEAT repeat containing 8	NR_026782.1	MROH7	Maestro heat-like repeat-containing protein family member 7	-34.5
chr3_7144_mature	-20	0.000145145	down	NCMAP	noncompact myelin associated protein	NM_001010980.4	NCMAP	Noncompact myelin-associated protein	-24.3
chr3_7144_mature	-20	0.000145145	down	LOC101105179	Mitochondrial cytochrome c oxidase subunit 4	NM_001861.3	COX4I1	Cytochrome c oxidase subunit 4 isoform 1, mitochondrial	-33.9
chr3_7144_mature	-20	0.000145145	down	ZBTB45	zinc finger and BTB domain containing 45	NM_032792.2	ZBTB45	Putative uncharacterized protein DKFZp547H249	-26
chr3_7144_mature	-20	0.000145145	down	FIBP	fibroblast growth factor (acidic) intracellular binding protein	NM_198897.1	FIBP	cDNA FLJ59856, moderately similar to Acidic fibroblast growth factor intracellular-binding protein	-28.1
chr3_7144_mature	-20	0.000145145	down	ARR3	arrestin 3, retinal (X-arrestin)	NM_004312.2	ARR3	Arrestin-C	-28.4
mmu-miR-135a-1-3p	-20	0.0281216	down	NDUFA10	NADH dehydrogenase (ubiquinone) 1 alpha subcomplex, 10, 42kDa	NM_004544.3	NDUFA10	cDNA FLJ76144, highly similar to Homo sapiens NADH dehydrogenase (ubiquinone) 1 alpha subcomplex, 10, 42kDa (NDUFA10), mRNA	-29.7
mmu-miR-135a-1-3p	-20	0.0281216	down	HEATR8	HEAT repeat containing 8	NR_026782.1	MROH7	Maestro heat-like repeat-containing protein family member 7	-32.9
mmu-miR-135a-1-3p	-20	0.0281216	down	S100A8	S100 calcium binding protein A8	NM_002964.4	S100A8	Protein S100-A8	-30
mmu-miR-135a-1-3p	-20	0.0281216	down	DCAF8	DDB1 and CUL4 associated factor 8	NR_028106.1	DCAF8	DDB1- and CUL4-associated factor 8	-32.7
mmu-miR-135a-1-3p	-20	0.0281216	down	SDC3	syndecan 3	NM_014654.3	SDC3	Syndecan-3	-33.3
mmu-miR-135a-1-3p	-20	0.0281216	down	ABL1	c-abl oncogene 1, non-receptor tyrosine kinase	NM_007313.2	ABL1	cDNA FLJ58117, highly similar to Proto-oncogene tyrosine-protein kinase ABL1 (EC 2.7.10.2)	-32.1
mmu-miR-135a-1-3p	-20	0.0281216	down	COPS7A	COP9 constitutive photomorphogenic homolog subunit 7A (Arabidopsis)	NM_016319.2	COPS7A	cDNA FLJ45475 fis, clone BRSTN2017151, weakly similar to COP9 signalosome complex subunit 7a	-35.7
mmu-miR-135a-1-3p	-20	0.0281216	down	VWF	von Willebrand factor	NM_000552.3	VWF	cDNA FLJ59036, highly similar to von Willebrand factor	-33.8
mmu-miR-135a-1-3p	-20	0.0281216	down	CRELD2	cysteine-rich with EGF-like domains 2	NR_104295.1	CRELD2	Putative uncharacterized protein DKFZp667O055	-34.5
mmu-miR-135a-1-3p	-20	0.0281216	down	LOC101118186	uncharacterized LOC101118186	NM_016270.2	KLF2	Similar to Kruppel-like factor 2 (Lung)	-30.3
mmu-miR-135a-1-3p	-20	0.0281216	down	KHNYN	KH and NYN domain containing	NM_015299.2	KHNYN	Protein KHNYN	-29.5
mmu-miR-135a-1-3p	-20	0.0281216	down	IL25	Interleukin 25	NM_172314.1	IL25	Interleukin-25	-31.6
mmu-miR-135a-1-3p	-20	0.0281216	down	C8H6orf70	chromosome 8 open reading frame, human C6orf70	NM_018341.2	ERMARD	ER membrane-associated RNA degradation protein	-27
mmu-miR-135a-1-3p	-20	0.0281216	down	SLURP1	secreted LY6/PLAUR domain containing 1	NM_020427.2	SLURP1	Secreted Ly-6/uPAR-related protein 1	-34.2
mmu-miR-135a-1-3p	-20	0.0281216	down	MED24	mediator complex subunit 24	NR_052017.1	MED24	Mediator of RNA polymerase II transcription subunit 24	-33.4
mmu-miR-135a-1-3p	-20	0.0281216	down	PRKCA	protein kinase C, alpha	NM_002737.2	PRKCA	Protein kinase C, alpha	-30.9
mmu-miR-135a-1-3p	-20	0.0281216	down	ST3GAL2	ST3 beta-galactoside alpha-2,3-sialyltransferase 2	NM_006927.3	ST3GAL2	cDNA, FLJ93488, highly similar to Homo sapiens ST3 beta-galactoside alpha-2,3-sialyltransferase 2 (ST3GAL2), mRNA	-30.4
mmu-miR-135a-1-3p	-20	0.0281216	down	FXYD3	FXYD domain containing ion transport regulator 3	NM_021910.2	FXYD3	FXYD domain-containing ion transport regulator 3	-35.7
mmu-miR-135a-1-3p	-20	0.0281216	down	LOC101121285	cytochrome c oxidase subunit 7A1, mitochondrial-like	NM_001864.2	COX7A1	Cytochrome c oxidase subunit VIIa polypeptide 1	-31.5
mmu-miR-135a-1-3p	-20	0.0281216	down	TIMM50	translocase of inner mitochondrial membrane 50 homolog (S. cerevisiae)	NM_001001563.1	TIMM50	Mitochondrial import inner membrane translocase subunit TIM50	-35.6
mmu-miR-135a-1-3p	-20	0.0281216	down	LOC101108679	phospholipase A2 inhibitor and Ly6/PLAUR domain-containing protein-like	NM_001193622.1	PINLYP	phospholipase A2 inhibitor and Ly6/PLAUR domain-containing protein	-32.5
mmu-miR-135a-1-3p	-20	0.0281216	down	DHDH	dihydrodiol dehydrogenase (dimeric)	NM_014475.3	DHDH	Trans-1,2-dihydrobenzene-1,2-diol dehydrogenase	-35.1
mmu-miR-135a-1-3p	-20	0.0281216	down	LOC101115302	serine/threonine-protein phosphatase 2A 65 kDa regulatory subunit A alpha isoform-like	NR_033500.1	PPP2R1A	cDNA FLJ78455, highly similar to Homo sapiens protein phosphatase 2 (formerly 2A), regulatory subunit A (PR 65), alpha isoform (PPP2R1A), mRNA	-34.7
mmu-miR-135a-1-3p	-20	0.0281216	down	LOC443411	Sodium/potassium-transporting ATPase subunit gamma	NM_021603.3	FXYD2	Sodium/potassium-transporting ATPase subunit gamma	-34.3
mmu-miR-135a-1-3p	-20	0.0281216	down	HPX	hemopexin	NM_000613.2	HPX	cDNA FLJ56652, highly similar to Hemopexin	-33.6
mmu-miR-135a-1-3p	-20	0.0281216	down	BRI3BP	BRI3 binding protein	NM_080626.5	BRI3BP	BRI3-binding protein	-30.3
mmu-miR-135a-1-3p	-20	0.0281216	down	LOC101102426	uncharacterized LOC101102426	NM_001001479.2	SLC35E4	Solute carrier family 35 member E4	-36.3
mmu-miR-135a-1-3p	-20	0.0281216	down	GADL1	glutamate decarboxylase-like 1	NM_207359.2	GADL1	Glutamate decarboxylase-like protein 1	-25.6
mmu-miR-135a-1-3p	-20	0.0281216	down	SFTA2	surfactant associated 2				-32.7
mmu-miR-135a-1-3p	-20	0.0281216	down	ITPRIP	inositol 1,4,5-trisphosphate receptor interacting protein	NM_033397.3	ITPRIP	Inositol 1,4,5-trisphosphate receptor-interacting protein	-32.6
mmu-miR-135a-1-3p	-20	0.0281216	down	TUBGCP2	tubulin, gamma complex associated protein 2	NR_046330.1	TUBGCP2	cDNA FLJ34794 fis, clone NT2NE2005676, highly similar to Gamma-tubulin complex component 2	-31.1
mmu-miR-135a-1-3p	-20	0.0281216	down	HBQ1	hemoglobin, theta 1	NM_005331.4	HBQ1	Hemoglobin subunit theta-1	-28.2
mmu-miR-135a-1-3p	-20	0.0281216	down	LOC101115847	ankyrin repeat domain-containing protein 61-like	NM_020987.3	ANK3	cDNA FLJ78657, highly similar to Homo sapiens ankyrin 3, node of Ranvier (ankyrin G) (ANK3), transcript variant 2, mRNA	-36.4
mmu-miR-135a-1-3p	-20	0.0281216	down	EDARADD	EDAR-associated death domain	NM_145861.2	EDARADD	Ectodysplasin-A receptor-associated adapter protein	-29.8
mmu-miR-135a-1-3p	-20	0.0281216	down	STAR	Steroidogenic acute regulatory protein, mitochondrial	NM_001007243.1	STAR	Steroidogenic acute regulatory protein, mitochondrial	-34
mml-miR-6134	-20	0.00406066	down	CLRN2	clarin 2	NM_001079827.2	CLRN2	Clarin-2	-22.1
mml-miR-6134	-20	0.00406066	down	LTB	lymphotoxin beta (TNF superfamily, member 3)	NM_009588.1	LTB	Lymphotoxin-beta	-26.4
mml-miR-6134	-20	0.00406066	down	41888					-26.7
chr11_18465_mature	-20	0.0401063	down	ATXN7L2	ataxin 7-like 2	NM_153340.4	ATXN7L2	ataxin 7-like 2	-31.7
chr11_18465_mature	-20	0.0401063	down	MEF2D	myocyte enhancer factor 2D	NM_005920.3	MEF2D	MEF2D protein	-29.4
chr11_18465_mature	-20	0.0401063	down	IGSF8	immunoglobulin superfamily, member 8	NM_052868.4	IGSF8	Immunoglobulin superfamily member 8	-32.1
chr11_18465_mature	-20	0.0401063	down	CLSTN2	calsyntenin 2	NM_022131.2	CLSTN2	cDNA FLJ31849 fis, clone NT2RP7000586, highly similar to Calsyntenin-2	-28.8
chr11_18465_mature	-20	0.0401063	down	KCTD18	potassium channel tetramerisation domain containing 18	NM_152387.2	KCTD18	cDNA FLJ76153, highly similar to Homo sapiens potassium channel tetramerisation domain containing 18 (KCTD18), mRNA	-32.9
chr11_18465_mature	-20	0.0401063	down	IGFBP5	Insulin-like growth factor-binding protein-5	NM_000599.3	IGFBP5	Insulin-like growth factor-binding protein 5	-31.6
chr11_18465_mature	-20	0.0401063	down	CXCR2	chemokine (C-X-C motif) receptor 2	NM_001557.3	CXCR2	C-X-C chemokine receptor type 2	-28.6
chr11_18465_mature	-20	0.0401063	down	CPA1	carboxypeptidase A1 (pancreatic)	NM_001868.2	CPA1	cDNA FLJ53709, highly similar to Carboxypeptidase A1 (EC 3.4.17.1)	-29
chr11_18465_mature	-20	0.0401063	down	GADD45GIP1	growth arrest and DNA-damage-inducible, gamma interacting protein 1	NM_052850.3	GADD45GIP1	CKII beta binding protein 2	-27.8
chr11_18465_mature	-20	0.0401063	down	TMEM205	transmembrane protein 205	NM_198536.2	TMEM205	Transmembrane protein 205	-30
chr11_18465_mature	-20	0.0401063	down	REXO1	REX1, RNA exonuclease 1 homolog (S. cerevisiae)	NM_020695.3	REXO1	cDNA FLJ55299, highly similar to RNA exonuclease 1 homolog (EC 3.1.-.-)	-33.4
chr11_18465_mature	-20	0.0401063	down	LOC101123219	phosphoribosylformylglycinamidine synthase-like	NM_012393.2	PFAS	Phosphoribosylformylglycinamidine synthase (FGAR amidotransferase), isoform CRA_b	-26.9
chr11_18465_mature	-20	0.0401063	down	LOC101102327	cytochrome c oxidase subunit 4 isoform 2, mitochondrial-like	NM_032609.2	COX4I2	Cytochrome c oxidase subunit IV isoform 2 (Lung)	-31
chr11_18465_mature	-20	0.0401063	down	ADA	adenosine deaminase	NM_000022.2	ADA	Adenosine deaminase	-34.5
chr11_18465_mature	-20	0.0401063	down	TMEM147	transmembrane protein 147	NM_032635.3	TMEM147	Transmembrane protein 147	-29.1
chr11_18465_mature	-20	0.0401063	down	SLC17A7	solute carrier family 17 (sodium-dependent inorganic phosphate cotransporter), member 7	NM_020309.3	SLC17A7	cDNA FLJ75352	-33.2
chr11_18465_mature	-20	0.0401063	down	DRD2	dopamine receptor D2	NM_016574.3	DRD2	Dopamine receptor D2 isoform short	-31.9
chr11_18465_mature	-20	0.0401063	down	ABCG4	ATP-binding cassette, sub-family G (WHITE), member 4	NM_022169.4	ABCG4	ATP-binding cassette sub-family G member 4	-30.2
chr11_18465_mature	-20	0.0401063	down	RNF26	ring finger protein 26	NM_032015.4	RNF26	cDNA FLJ16070 fis, clone HSYRA1000062, highly similar to RING finger protein 26	-30.5
chr11_18465_mature	-20	0.0401063	down	LOC101105022	proteoglycan 3-like	NM_006093.3	PRG3	Proteoglycan 3	-33.8
chr11_18465_mature	-20	0.0401063	down	ISY1	ISY1 splicing factor homolog (S. cerevisiae)	NM_001204890.1	ISY1-RAB43	ISY1-RAB43 readthrough	-29.3
chr11_18465_mature	-20	0.0401063	down	VPS52	vacuolar protein sorting 52 homolog (S. cerevisiae)	NM_022553.4	VPS52	Vacuolar protein sorting-associated protein 52 homolog	-32.3
chr11_18465_mature	-20	0.0401063	down	GNL1	guanine nucleotide binding protein-like 1	NM_005275.3	GNL1	cDNA FLJ53828, highly similar to Guanine nucleotide-binding protein-like 1	-31.5
chr11_18465_mature	-20	0.0401063	down	LOC101119679	histone H2B type 1-like	NM_003518.3	HIST1H2BG	Histone H2B type 1-C/E/F/G/I	-27.6
chr11_18465_mature	-20	0.0401063	down	SERPINB11	serpin peptidase inhibitor, clade B (ovalbumin), member 11	NM_080475.2	SERPINB11	SERPIN11	-30.9
chr11_18465_mature	-20	0.0401063	down	AKAP4	A kinase (PRKA) anchor protein 4	NM_139289.1	AKAP4	cDNA FLJ75856, highly similar to Homo sapiens A kinase (PRKA) anchor protein 4 (AKAP4), transcript variant 1, mRNA	-36.2
oar-miR-665-3p	-5.99086	0.000945642	down	SMG5	smg-5 homolog, nonsense mediated mRNA decay factor (C. elegans)	NM_015327.2	SMG5	Protein SMG5	-45.1
oar-miR-665-3p	-5.99086	0.000945642	down	BCAN	brevican	NM_198427.1	BCAN	cDNA FLJ76746, highly similar to Homo sapiens brevican (BCAN), transcript variant 1, mRNA	-40.4
oar-miR-665-3p	-5.99086	0.000945642	down	POU2F1	POU class 2 homeobox 1	NR_037163.1	POU2F1	cDNA FLJ34119 fis, clone FCBBF3009464, highly similar to POU domain, class 2, transcription factor 1	-37.5
oar-miR-665-3p	-5.99086	0.000945642	down	PHF19	PHD finger protein 19	NR_104601.1	PHF19	cDNA FLJ16269 fis, clone MESAN2016552, highly similar to Homo sapiens PHD finger protein 19 (PHF19), transcript variant 1, mRNA	-42.3
oar-miR-665-3p	-5.99086	0.000945642	down	TESK1	testis-specific kinase 1	NM_006285.2	TESK1	cDNA FLJ56861, highly similar to Dual specificity testis-specific protein kinase 1 (EC 2.7.12.1)	-36.6
oar-miR-665-3p	-5.99086	0.000945642	down	NUDC	nuclear distribution C homolog (A. nidulans)	NM_006600.3	NUDC	Nuclear migration protein nudC	-38.2
oar-miR-665-3p	-5.99086	0.000945642	down	PRRC2B	proline-rich coiled-coil 2B	NM_032640.2	PRRC2B	Protein PRRC2B	-37
oar-miR-665-3p	-5.99086	0.000945642	down	TBC1D13	TBC1 domain family, member 13	NM_018201.4	TBC1D13	TBC1 domain family, member 13	-41.3
oar-miR-665-3p	-5.99086	0.000945642	down	FAM125B	family with sequence similarity 125, member B	NM_033446.2	MVB12B	Multivesicular body subunit 12B	-32.7
oar-miR-665-3p	-5.99086	0.000945642	down	KCNF1	potassium voltage-gated channel, subfamily F, member 1	NM_002236.4	KCNF1	Potassium voltage-gated channel subfamily F member 1	-38.6
oar-miR-665-3p	-5.99086	0.000945642	down	LPIN1	lipin 1	NM_145693.2	LPIN1	cDNA FLJ51642, highly similar to Lipin-1	-38.8
oar-miR-665-3p	-5.99086	0.000945642	down	LOC101110922	cytochrome P450 26B1-like	NM_019885.3	CYP26B1	Cytochrome P450 26B1	-33.6
oar-miR-665-3p	-5.99086	0.000945642	down	SOX10	SRY (sex determining region Y)-box 10	NM_006941.3	SOX10	Transcription factor SOX-10	-26
oar-miR-665-3p	-5.99086	0.000945642	down	ZBED4	zinc finger, BED-type containing 4	NM_014838.2	ZBED4	Zinc finger BED domain-containing protein 4	-30.7
oar-miR-665-3p	-5.99086	0.000945642	down	LOC101121590	protein SCO2 homolog, mitochondrial-like	NM_005138.2	SCO2	Protein SCO2 homolog, mitochondrial	-39.1
oar-miR-665-3p	-5.99086	0.000945642	down	MYL7	myosin, light chain 7, regulatory	NM_021223.2	MYL7	Myosin, light polypeptide 7, regulatory	-31.9
oar-miR-665-3p	-5.99086	0.000945642	down	USE1	unconventional SNARE in the ER 1 homolog (S. cerevisiae)	NM_018467.3	USE1	Vesicle transport protein USE1	-25.8
oar-miR-665-3p	-5.99086	0.000945642	down	PODNL1	podocan-like 1	NM_024825.3	PODNL1	Podocan-like protein 1	-35.6
oar-miR-665-3p	-5.99086	0.000945642	down	RETN	resistin	NM_020415.3	RETN	Resistin delta2	-39.9
oar-miR-665-3p	-5.99086	0.000945642	down	CERS4	ceramide synthase 4	NM_024552.2	CERS4	Ceramide synthase 4	-38.2
oar-miR-665-3p	-5.99086	0.000945642	down	CLPP	ClpP caseinolytic peptidase, ATP-dependent, proteolytic subunit homolog (E. coli)	NM_006012.2	CLPP	ClpP caseinolytic peptidase ATP-dependent, proteolytic subunit	-35.4
oar-miR-665-3p	-5.99086	0.000945642	down	BRD8	bromodomain containing 8	NM_183359.1	BRD8	Bromodomain-containing protein 8	-37
oar-miR-665-3p	-5.99086	0.000945642	down	SIL1	SIL1 homolog, endoplasmic reticulum chaperone (S. cerevisiae)	NM_022464.4	SIL1	Nucleotide exchange factor SIL1	-36.9
oar-miR-665-3p	-5.99086	0.000945642	down	ADPGK	ADP-dependent glucokinase	NR_023319.1	ADPGK	cDNA FLJ55953, highly similar to ADP-dependent glucokinase (EC 2.7.1.147)	-40.3
oar-miR-665-3p	-5.99086	0.000945642	down	ZFP36L1	zinc finger protein 36, C3H type-like 1	NM_004926.3	ZFP36L1	cDNA FLJ14140 fis, clone MAMMA1002858, highly similar to Butyrate response factor 1	-31.1
oar-miR-665-3p	-5.99086	0.000945642	down	ING1	inhibitor of growth family, member 1	NM_198219.2	ING1	Inhibitor of growth protein 1	-30.1
oar-miR-665-3p	-5.99086	0.000945642	down	WSCD1	WSC domain containing 1	NM_015253.1	WSCD1	WSC domain-containing protein 1	-34.9
oar-miR-665-3p	-5.99086	0.000945642	down	DHRS7C	dehydrogenase/reductase (SDR family) member 7C	NM_001220493.1	DHRS7C	Dehydrogenase/reductase SDR family member 7C	-32.9
oar-miR-665-3p	-5.99086	0.000945642	down	LRRC46	leucine rich repeat containing 46	NM_033413.3	LRRC46	leucine rich repeat containing 46	-36.9
oar-miR-665-3p	-5.99086	0.000945642	down	SOCS7	suppressor of cytokine signaling 7	NM_014598.2	SOCS7	Suppressor of cytokine-signaling 7	-39.1
oar-miR-665-3p	-5.99086	0.000945642	down	CISD3	CDGSH iron sulfur domain 3	NM_001136498.1	CISD3	CDGSH iron-sulfur domain-containing protein 3, mitochondrial	-34.2
oar-miR-665-3p	-5.99086	0.000945642	down	TSEN54	tRNA splicing endonuclease 54 homolog (S. cerevisiae)	NM_207346.2	TSEN54	cDNA FLJ40264 fis, clone TESTI2026233, highly similar to tRNA-splicing endonuclease subunit Sen54	-37.1
oar-miR-665-3p	-5.99086	0.000945642	down	PRKCA	protein kinase C, alpha	NM_002737.2	PRKCA	Protein kinase C, alpha	-32.1
oar-miR-665-3p	-5.99086	0.000945642	down	LOC101115386	histone H3.3C-like	NM_005324.3	H3F3B	Histone H3.3	-34
oar-miR-665-3p	-5.99086	0.000945642	down	ESPN	espin	NM_031475.2	ESPN	Espin	-36.1
oar-miR-665-3p	-5.99086	0.000945642	down	PANK4	pantothenate kinase 4	NM_018216.1	PANK4	cDNA FLJ56439, highly similar to Pantothenate kinase 4 (EC 2.7.1.33)	-28.9
oar-miR-665-3p	-5.99086	0.000945642	down	LOC101105840	calmodulin-like	NM_001743.4	CALM2	cDNA, FLJ96792, highly similar to Homo sapiens calmodulin 2 (phosphorylase kinase, delta) (CALM2), mRNA	-37.7
oar-miR-665-3p	-5.99086	0.000945642	down	TCEA2	transcription elongation factor A (SII), 2	NM_198723.1	TCEA2	Transcription elongation factor A protein 2 (SII)	-36.8
oar-miR-665-3p	-5.99086	0.000945642	down	LOC101110439	uncharacterized LOC101110439				-28.8
oar-miR-665-3p	-5.99086	0.000945642	down	CLASRP	CLK4-associating serine/arginine rich protein	NR_103529.1	CLASRP	CLK4-associating serine/arginine rich protein	-33.4
oar-miR-665-3p	-5.99086	0.000945642	down	RTN2	reticulon 2	NM_206902.1	RTN2	Reticulon-2	-38.8
oar-miR-665-3p	-5.99086	0.000945642	down	LIM2	lens intrinsic membrane protein 2, 19kDa	NM_030657.3	LIM2	Lens fiber membrane intrinsic protein	-36.5
oar-miR-665-3p	-5.99086	0.000945642	down	LOC101118128	zinc finger protein 850-like	NM_001267779.1	ZNF850	Zinc finger protein 850	-36.5
oar-miR-665-3p	-5.99086	0.000945642	down	PACSIN3	protein kinase C and casein kinase substrate in neurons 3	NM_016223.4	PACSIN3	cDNA FLJ61415, highly similar to Protein kinase C and casein kinase substratein neurons protein 3	-41.1
oar-miR-665-3p	-5.99086	0.000945642	down	PSMC3	proteasome (prosome, macropain) 26S subunit, ATPase, 3	NM_002804.4	PSMC3	cDNA FLJ75299, highly similar to Xenopus laevis proteasome (prosome, macropain) 26S subunit, ATPase 3, mRNA	-34
oar-miR-665-3p	-5.99086	0.000945642	down	LOC101121037	olfactory receptor 4X2-like	NM_001004727.1	OR4X2	Olfactory receptor 4X2	-31.1
oar-miR-665-3p	-5.99086	0.000945642	down	RNF215	ring finger protein 215	NM_001017981.1	RNF215	cDNA FLJ59014	-33.6
oar-miR-665-3p	-5.99086	0.000945642	down	LOC101111911	D-dopachrome decarboxylase-like	NM_001355.3	DDT	D-dopachrome decarboxylase	-36
oar-miR-665-3p	-5.99086	0.000945642	down	UPB1	ureidopropionase, beta	NM_016327.2	UPB1	UPB1 protein	-32
oar-miR-665-3p	-5.99086	0.000945642	down	PSTPIP1	proline-serine-threonine phosphatase interacting protein 1	NM_003978.3	PSTPIP1	Proline-serine-threonine phosphatase-interacting protein 1	-37.5
oar-miR-665-3p	-5.99086	0.000945642	down	TADA3	transcriptional adaptor 3	NR_103488.1	TADA3	Transcriptional adapter 3	-37.8
oar-miR-665-3p	-5.99086	0.000945642	down	PLXNB1	plexin B1	NM_002673	PLXNB1	cDNA FLJ34513 fis, clone HLUNG2006582, highly similar to Plexin-B1	-39
oar-miR-665-3p	-5.99086	0.000945642	down	LOC101111495	acyl-CoA dehydrogenase family member 9, mitochondrial-like	NR_033426.1	ACAD9	cDNA FLJ59879, highly similar to Acyl-CoA dehydrogenase family member 9, mitochondrial (EC 1.3.99.-)	-40.1
oar-miR-665-3p	-5.99086	0.000945642	down	CFB	Complement factor B	NM_001710.5	CFB	cDNA FLJ55673, highly similar to Complement factor B (EC 3.4.21.47)	-30.5
oar-miR-665-3p	-5.99086	0.000945642	down	FADS3	fatty acid desaturase 3	NM_021727.4	FADS3	cDNA FLJ61272, highly similar to Homo sapiens fatty acid desaturase 3 (FADS3), mRNA	-34.4
oar-miR-665-3p	-5.99086	0.000945642	down	PLCB3	phospholipase C, beta 3 (phosphatidylinositol-specific)	NM_001184883.1	PLCB3	1-phosphatidylinositol 4,5-bisphosphate phosphodiesterase beta-3	-35.8
oar-miR-665-3p	-5.99086	0.000945642	down	CHKA	choline kinase alpha	NM_212469.1	CHKA	Choline kinase alpha	-28.3
oar-miR-665-3p	-5.99086	0.000945642	down	TRAP1	TNF receptor-associated protein 1	NM_016292.2	TRAP1	cDNA FLJ58608, highly similar to Heat shock protein 75 kDa, mitochondrial	-35.5
oar-miR-665-3p	-5.99086	0.000945642	down	TMEM114	transmembrane protein 114	NM_001146336.1	TMEM114	Transmembrane protein 114	-31.7
oar-miR-665-3p	-5.99086	0.000945642	down	RSPH10B	radial spoke head 10 homolog B (Chlamydomonas)	NM_173565.3	RSPH10B	radial spoke head 10 homolog B (Chlamydomonas)	-40.6
oar-miR-665-3p	-5.99086	0.000945642	down	C25H10orf54	chromosome 25 open reading frame, human C10orf54	NM_022153.1	C10orf54	Platelet receptor Gi24	-45.8
oar-miR-665-3p	-5.99086	0.000945642	down	ZSWIM8	zinc finger, SWIM-type containing 8	NM_015037.3	ZSWIM8	Zinc finger SWIM domain-containing protein 8	-36.2
oar-miR-665-3p	-5.99086	0.000945642	down	DUSP9	dual specificity phosphatase 9	NM_001395	DUSP9	Dual specificity protein phosphatase homolog hMKP-R	-40.2
chr5_11931_mature	-5.92892	0.0289916	down	PTAFR	Platelet activating factor receptor				-28.2
chr5_11931_mature	-5.92892	0.0289916	down	PADI3	Protein-arginine deiminase type-3	NM_016233.2	PADI3	Protein-arginine deiminase type-3	-24.1
chr5_11931_mature	-5.92892	0.0289916	down	EGFL7	EGF-like-domain, multiple 7	NR_046367.1	EGFL7	Epidermal growth factor like-7	-31.4
chr5_11931_mature	-5.92892	0.0289916	down	PHYHD1	phytanoyl-CoA dioxygenase domain containing 1	NM_174933.3	PHYHD1	cDNA FLJ30432 fis, clone BRACE2008999, highly similar to Homo sapiens phytanoyl-CoA dioxygenase domain containing 1 (PHYHD1), mRNA	-36.9
chr5_11931_mature	-5.92892	0.0289916	down	SIN1	Target of rapamycin complex 2 subunit MAPKAP1	NM_024117.3	MAPKAP1	cDNA FLJ50615, highly similar to Homo sapiens mitogen-activated protein kinase associated protein 1 (MAPKAP1), transcript variant 2, mRNA	-29.7
chr5_11931_mature	-5.92892	0.0289916	down	KIAA0930	KIAA0930 ortholog	NM_015264.1	KIAA0930	KIAA0930	-30.6
chr5_11931_mature	-5.92892	0.0289916	down	HOXA6	homeobox A6	NM_024014.3	HOXA6	Homeobox protein Hox-A6	-32
chr5_11931_mature	-5.92892	0.0289916	down	HUS1	HUS1 checkpoint homolog (S. pombe)	NR_037917.1	HUS1	HUS1 checkpoint homolog (S. pombe), isoform CRA_a	-31.9
chr5_11931_mature	-5.92892	0.0289916	down	TSGA13	testis specific, 13	NM_052933.2	TSGA13	testis specific, 13	-31.8
chr5_11931_mature	-5.92892	0.0289916	down	PODNL1	podocan-like 1	NM_024825.3	PODNL1	Podocan-like protein 1	-32
chr5_11931_mature	-5.92892	0.0289916	down	ACP5	Acid phosphatase type 5	NM_001611.3	ACP5	Tartrate-resistant acid phosphatase type 5	-35.2
chr5_11931_mature	-5.92892	0.0289916	down	DIRAS1	DIRAS family, GTP-binding RAS-like 1	NM_145173.3	DIRAS1	GTP-binding protein Di-Ras1	-30
chr5_11931_mature	-5.92892	0.0289916	down	THEG	theg spermatid protein	NM_199202.2	THEG	Testicular haploid expressed gene protein	-33.4
chr5_11931_mature	-5.92892	0.0289916	down	HTRA3	HtrA serine peptidase 3	NM_053044.3	HTRA3	Serine protease HTRA3	-36.4
chr5_11931_mature	-5.92892	0.0289916	down	ZFYVE19	zinc finger, FYVE domain containing 19	NM_032850.4	ZFYVE19	Zinc finger FYVE domain-containing protein 19	-34.8
chr5_11931_mature	-5.92892	0.0289916	down	RAB15	RAB15, member RAS oncogene family	NM_198686.2	RAB15	Ras-related protein Rab-15 isoform AN2	-28.1
chr5_11931_mature	-5.92892	0.0289916	down	MAP3K4	mitogen-activated protein kinase kinase kinase 4	NM_006724.2	MAP3K4	Mitogen-activated protein kinase kinase kinase 4	-29.6
chr5_11931_mature	-5.92892	0.0289916	down	ING1	inhibitor of growth family, member 1	NM_198219.2	ING1	Inhibitor of growth protein 1	-24.7
chr5_11931_mature	-5.92892	0.0289916	down	DHX33	DEAH (Asp-Glu-Ala-His) box polypeptide 33	NM_020162.3	DHX33	cDNA FLJ56443, highly similar to Putative ATP-dependent RNA helicase DHX33 (EC 3.6.1.-)	-27.4
chr5_11931_mature	-5.92892	0.0289916	down	ACAP1	ArfGAP with coiled-coil, ankyrin repeat and PH domains 1	NM_014716.3	ACAP1	Arf-GAP with coiled-coil, ANK repeat and PH domain-containing protein 1	-32.9
chr5_11931_mature	-5.92892	0.0289916	down	LOC101122534	solute carrier family 35 member G3-like	NM_152462.2	SLC35G3	Solute carrier family 35 member G3	-27.9
chr5_11931_mature	-5.92892	0.0289916	down	MYH8	myosin, heavy chain 8, skeletal muscle, perinatal	NM_002472.2	MYH8	cDNA FLJ61014, highly similar to Myosin-8	-30.7
chr5_11931_mature	-5.92892	0.0289916	down	LRRC46	leucine rich repeat containing 46	NM_033413.3	LRRC46	leucine rich repeat containing 46	-32.7
chr5_11931_mature	-5.92892	0.0289916	down	LOC101109723	uncharacterized LOC101109723	XP_003960787.2	LOC100507656	uncharacterized LOC100507656	-25.6
chr5_11931_mature	-5.92892	0.0289916	down	GNA13	guanine nucleotide binding protein (G protein), alpha 13	NM_006572.5	GNA13	cDNA FLJ53108, highly similar to Guanine nucleotide-binding protein alpha-13 subunit	-31.7
chr5_11931_mature	-5.92892	0.0289916	down	ENO1	Enolase 1				-34.5
chr5_11931_mature	-5.92892	0.0289916	down	GABRD	gamma-aminobutyric acid (GABA) A receptor, delta	NM_000815.4	GABRD	cDNA FLJ75677, highly similar to Homo sapiens gamma-aminobutyric acid (GABA) A receptor, delta (GABRD), mRNA	-36.1
chr5_11931_mature	-5.92892	0.0289916	down	B3GALT6	UDP-Gal:betaGal beta 1,3-galactosyltransferase polypeptide 6	NM_080605.3	B3GALT6	B3GALT6 protein	-26.3
chr5_11931_mature	-5.92892	0.0289916	down	BATF3	basic leucine zipper transcription factor, ATF-like 3	NM_018664.2	BATF3	Basic leucine zipper transcriptional factor ATF-like 3	-39.9
chr5_11931_mature	-5.92892	0.0289916	down	SRC	v-src sarcoma (Schmidt-Ruppin A-2) viral oncogene homolog (avian)	NM_198291.2	SRC	Proto-oncogene tyrosine-protein kinase Src	-31.1
chr5_11931_mature	-5.92892	0.0289916	down	MYBL2	v-myb myeloblastosis viral oncogene homolog (avian)-like 2	NM_002466.3	MYBL2	cDNA FLJ57697, highly similar to Myb-related protein B	-31.9
chr5_11931_mature	-5.92892	0.0289916	down	ST3GAL2	ST3 beta-galactoside alpha-2,3-sialyltransferase 2	NM_006927.3	ST3GAL2	cDNA, FLJ93488, highly similar to Homo sapiens ST3 beta-galactoside alpha-2,3-sialyltransferase 2 (ST3GAL2), mRNA	-33.9
chr5_11931_mature	-5.92892	0.0289916	down	CDH16	cadherin 16, KSP-cadherin	NM_004062.3	CDH16	cDNA, FLJ93586, highly similar to Homo sapiens cadherin 16, KSP-cadherin (CDH16), mRNA	-35.3
chr5_11931_mature	-5.92892	0.0289916	down	CENPT	centromere protein T	NM_025082.3	CENPT	cDNA FLJ78451	-31.5
chr5_11931_mature	-5.92892	0.0289916	down	CEP89	centrosomal protein 89kDa	NM_032816.3	CEP89	Centrosomal protein of 89 kDa	-33.3
chr5_11931_mature	-5.92892	0.0289916	down	ACTN4	actinin, alpha 4	NM_004924.4	ACTN4	cDNA FLJ61380, highly similar to Alpha-actinin-4	-28.3
chr5_11931_mature	-5.92892	0.0289916	down	C14H19orf18	chromosome 14 open reading frame, human C19orf18	NM_152474.4	C19orf18	Uncharacterized protein C19orf18	-34.8
chr5_11931_mature	-5.92892	0.0289916	down	TRIM28	tripartite motif containing 28	NM_005762.2	TRIM28	cDNA, FLJ94025, highly similar to Homo sapiens tripartite motif-containing 28 (TRIM28), mRNA	-31.6
chr5_11931_mature	-5.92892	0.0289916	down	DRD2	dopamine receptor D2	NM_016574.3	DRD2	Dopamine receptor D2 isoform short	-32.7
chr5_11931_mature	-5.92892	0.0289916	down	MYO10	myosin X	NM_012334.2	MYO10	cDNA FLJ58530, highly similar to Myosin-10	-29.7
chr5_11931_mature	-5.92892	0.0289916	down	IQCD	IQ motif containing D	NM_138451.2	IQCD	IQ motif containing D	-34.1
chr5_11931_mature	-5.92892	0.0289916	down	TMEM119	transmembrane protein 119	NM_181724.2	TMEM119	Transmembrane protein 119	-30.1
chr5_11931_mature	-5.92892	0.0289916	down	DET1	de-etiolated homolog 1 (Arabidopsis)	NR_026645.1	DET1	DET1 homolog	-27.9
chr5_11931_mature	-5.92892	0.0289916	down	KLC1	kinesin light chain 1	NM_182923.3	KLC1	cDNA FLJ61233, highly similar to Kinesin light chain 1	-30.6
chr5_11931_mature	-5.92892	0.0289916	down	ANO10	anoctamin 10	NM_018075.3	ANO10	Anoctamin-10	-33.8
chr5_11931_mature	-5.92892	0.0289916	down	UBA7	ubiquitin-like modifier activating enzyme 7	NM_003335.2	UBA7	Ubiquitin-like modifier-activating enzyme 7	-30.6
chr5_11931_mature	-5.92892	0.0289916	down	VEGFA	Vascular endothelial growth factor A	NM_003376.5	VEGFA	Vascular endothelial growth factor A	-25
chr5_11931_mature	-5.92892	0.0289916	down	LOC101110974	histone H2B type 1-M-like	NM_138720.2	HIST1H2BD	Histone H2B type 1-D	-29
chr5_11931_mature	-5.92892	0.0289916	down	HEPACAM	hepatic and glial cell adhesion molecule	NM_152722.4	HEPACAM	Hepatocyte cell adhesion molecule	-29
chr5_11931_mature	-5.92892	0.0289916	down	MRGPRF	MAS-related GPR, member F	NM_145015.4	MRGPRF	cDNA FLJ53714, highly similar to Mas-related G-protein coupled receptor memberF	-26.9
chr5_11931_mature	-5.92892	0.0289916	down	CALY	calcyon neuron-specific vesicular protein	NM_015722.3	CALY	Neuron-specific vesicular protein calcyon	-28.8
chr5_11931_mature	-5.92892	0.0289916	down	AQP4	Aquaporin 4 M23 isoform	NM_004028.3	AQP4	cDNA FLJ53738, highly similar to Aquaporin-4	-27.9
chr5_11931_mature	-5.92892	0.0289916	down	RS1	retinoschisin 1	NM_000330.3	RS1	Retinoschisin	-31
chr5_11931_mature	-5.92892	0.0289916	down	UXT	ubiquitously-expressed, prefoldin-like chaperone	NR_045560.1	UXT	Protein UXT	-27.4
chr5_11931_mature	-5.92892	0.0289916	down	ARR3	arrestin 3, retinal (X-arrestin)	NM_004312.2	ARR3	Arrestin-C	-32.7
chr5_11931_mature	-5.92892	0.0289916	down	UBL4A	ubiquitin-like 4A	NM_014235.4	UBL4A	Ubiquitin-like protein 4A	-29
mmu-miR-341-3p	-5.27684	0.0295544	down	IL25	Interleukin 25	NM_172314.1	IL25	Interleukin-25	-29.9
mmu-miR-341-3p	-5.27684	0.0295544	down	B3GALT6	UDP-Gal:betaGal beta 1,3-galactosyltransferase polypeptide 6	NM_080605.3	B3GALT6	B3GALT6 protein	-29.3
mmu-miR-341-3p	-5.27684	0.0295544	down	SFSWAP	splicing factor, suppressor of white-apricot homolog (Drosophila)	NM_152235.1	SFSWAP	Splicing factor, suppressor of white-apricot homolog	-36.4
mmu-miR-341-3p	-5.27684	0.0295544	down	PC	Pyruvate carboxylase	NM_022172.2	PC	cDNA FLJ60715, highly similar to Pyruvate carboxylase, mitochondrial (EC 6.4.1.1)	-26.6
chr7_13415_mature	-5.63941	0.0493155	down	LRRC48	leucine rich repeat containing 48	NM_031294.3	LRRC48	Leucine-rich repeat-containing protein 48	-27.7
chr22_28554_mature@@ssc-miR-1307	-4.55302	0.0415399	down	PPP1R7	protein phosphatase 1, regulatory subunit 7	NM_002712.2	PPP1R7	Protein phosphatase 1 regulatory subunit 7	-34.5
chr22_28554_mature@@ssc-miR-1307	-4.55302	0.0415399	down	TWIST2	twist homolog 2 (Drosophila)	NM_057179.2	TWIST2	Twist-related protein 2	-31.8
chr22_28554_mature@@ssc-miR-1307	-4.55302	0.0415399	down	CLSTN2	calsyntenin 2	NM_022131.2	CLSTN2	cDNA FLJ31849 fis, clone NT2RP7000586, highly similar to Calsyntenin-2	-31.6
chr22_28554_mature@@ssc-miR-1307	-4.55302	0.0415399	down	TUBB4B	tubulin, beta 4B class IVb	NM_006088.5	TUBB4B	cDNA FLJ11352 fis, clone HEMBA1000020, highly similar to Tubulin beta-2C chain	-33.9
chr22_28554_mature@@ssc-miR-1307	-4.55302	0.0415399	down	NBAS	neuroblastoma amplified sequence	NR_052013.2	NBAS	Neuroblastoma-amplified sequence	-27.1
chr22_28554_mature@@ssc-miR-1307	-4.55302	0.0415399	down	CNNM4	cyclin M4	NM_020184.3	CNNM4	Metal transporter CNNM4	-28.2
chr22_28554_mature@@ssc-miR-1307	-4.55302	0.0415399	down	CACNG2	calcium channel, voltage-dependent, gamma subunit 2	NM_006078.3	CACNG2	Voltage-dependent calcium channel gamma-2 subunit	-30.9
chr22_28554_mature@@ssc-miR-1307	-4.55302	0.0415399	down	COBL	cordon-bleu homolog (mouse)	NM_015198.3	COBL	Protein cordon-bleu	-32.8
chr22_28554_mature@@ssc-miR-1307	-4.55302	0.0415399	down	GUK1	guanylate kinase 1	NM_001242840.1	GUK1	Guanylate kinase	-35.7
chr22_28554_mature@@ssc-miR-1307	-4.55302	0.0415399	down	POU4F3	POU class 4 homeobox 3	NM_002700.2	POU4F3	POU domain, class 4, transcription factor 3, isoform CRA_a	-31
chr22_28554_mature@@ssc-miR-1307	-4.55302	0.0415399	down	COL9A1	collagen, type IX, alpha 1	NM_078485.3	COL9A1	cDNA FLJ43750 fis, clone TESTI2034767, highly similar to Collagen alpha-1(IX) chain	-29.4
chr22_28554_mature@@ssc-miR-1307	-4.55302	0.0415399	down	CYHR1	cysteine/histidine-rich 1	NM_138496.1	CYHR1	Cysteine and histidine-rich protein 1	-29.2
chr22_28554_mature@@ssc-miR-1307	-4.55302	0.0415399	down	COL4A2	collagen, type IV, alpha 2	NM_001846.2	COL4A2	Canstatin	-32.8
chr22_28554_mature@@ssc-miR-1307	-4.55302	0.0415399	down	C11H17orf80	chromosome 11 open reading frame, human C17orf80	NR_110105.1	C17orf80	Uncharacterized protein C17orf80	-33.2
chr22_28554_mature@@ssc-miR-1307	-4.55302	0.0415399	down	SLC16A6	solute carrier family 16, member 6 (monocarboxylic acid transporter 7)	NM_004694.4	SLC16A6	SLC16A6 protein	-34.1
chr22_28554_mature@@ssc-miR-1307	-4.55302	0.0415399	down	ESPN	espin	NM_031475.2	ESPN	Espin	-36.7
chr22_28554_mature@@ssc-miR-1307	-4.55302	0.0415399	down	ST3GAL2	ST3 beta-galactoside alpha-2,3-sialyltransferase 2	NM_006927.3	ST3GAL2	cDNA, FLJ93488, highly similar to Homo sapiens ST3 beta-galactoside alpha-2,3-sialyltransferase 2 (ST3GAL2), mRNA	-31.8
chr22_28554_mature@@ssc-miR-1307	-4.55302	0.0415399	down	UPB1	ureidopropionase, beta	NM_016327.2	UPB1	UPB1 protein	-37.6
chr22_28554_mature@@ssc-miR-1307	-4.55302	0.0415399	down	DET1	de-etiolated homolog 1 (Arabidopsis)	NR_026645.1	DET1	DET1 homolog	-28.7
chr22_28554_mature@@ssc-miR-1307	-4.55302	0.0415399	down	CLEC3B	C-type lectin domain family 3, member B	NM_003278.2	CLEC3B	cDNA, FLJ92374, highly similar to Homo sapiens C-type lectin domain family 3, member B (CLEC3B), mRNA	-32.2
chr22_28554_mature@@ssc-miR-1307	-4.55302	0.0415399	down	ZDHHC3	zinc finger, DHHC-type containing 3	NM_016598.2	ZDHHC3	Palmitoyltransferase ZDHHC3	-37.7
chr22_28554_mature@@ssc-miR-1307	-4.55302	0.0415399	down	RUVBL1	RuvB-like 1 (E. coli)	NM_003707.2	RUVBL1	cDNA FLJ34844 fis, clone NT2NE2011154, highly similar to RuvB-like 1	-38.2
chr22_28554_mature@@ssc-miR-1307	-4.55302	0.0415399	down	NFRKB	nuclear factor related to kappaB binding protein	NM_006165.3	NFRKB	Nuclear factor-related to kappa-B-binding protein	-38.8
chr22_28554_mature@@ssc-miR-1307	-4.55302	0.0415399	down	PACS1	phosphofurin acidic cluster sorting protein 1	NM_018026.3	PACS1	Phosphofurin acidic cluster sorting protein 1	-28.2
chr14_21285_star	-7.27684	0.00138264	down	PDE1A	phosphodiesterase 1A, calmodulin-dependent	NM_005019.4	PDE1A	cDNA FLJ56062, highly similar to Calcium/calmodulin-dependent 3',5'-cyclicnucleotide phosphodiesterase 1A (EC 3.1.4.17)	-34.3
chr14_21285_star	-7.27684	0.00138264	down	FAM125B	family with sequence similarity 125, member B	NM_033446.2	MVB12B	Multivesicular body subunit 12B	-28.3
chr14_21285_star	-7.27684	0.00138264	down	DOCK6	dedicator of cytokinesis 6	NM_020812.3	DOCK6	cDNA FLJ50166, highly similar to Dedicator of cytokinesis protein 6	-22.6
chr14_21285_star	-7.27684	0.00138264	down	ONECUT1	one cut homeobox 1	NR_073510.1	ONECUT1	One cut homeobox 1	-25.9
chr14_21285_star	-7.27684	0.00138264	down	NT5C	5', 3'-nucleotidase, cytosolic	NR_045513.1	NT5C	5'(3')-deoxyribonucleotidase, cytosolic type	-32.3
chr14_21285_star	-7.27684	0.00138264	down	ESRRA	estrogen-related receptor alpha	NM_004451.4	ESRRA	Steroid hormone receptor ERR1	-30.3
chr14_21285_star	-7.27684	0.00138264	down	SST5	Somatostatin receptor subtype 5	NM_001172573.1	SSTR5	Somatostatin receptor subtype 5B	-27.7
chrx_32012_mature@@eca-let-7c	-5.97199	0.0032892	down	CLDN12	claudin 12	NM_012129.4	CLDN12	Claudin-12	-24.7
chrx_32012_mature@@eca-let-7c	-5.97199	0.0032892	down	CLRN2	clarin 2	NM_001079827.2	CLRN2	Clarin-2	-23.5
chrx_32012_mature@@eca-let-7c	-5.97199	0.0032892	down	YOD1	YOD1 OTU deubiquinating enzyme 1 homolog (S. cerevisiae)	NM_018566.3	YOD1	Ubiquitin thioesterase OTU1	-32
oar-miR-3956-5p	-4.6845	0.0164711	down	THPO	thrombopoietin	NM_199356.1	THPO	Thrombopoietin nirs variant 3	-35.1
oar-miR-3956-5p	-4.6845	0.0164711	down	APTX	aprataxin	NR_036579.1	APTX	Aprataxin	-33.8
oar-miR-3956-5p	-4.6845	0.0164711	down	GRHL3	grainyhead-like 3 (Drosophila)	NM_198174.2	GRHL3	Grainyhead-like protein 3 homolog	-29.7
oar-miR-3956-5p	-4.6845	0.0164711	down	ANXA2	Annexin A2	NM_004039.2	ANXA2	Annexin A2	-27.3
oar-miR-3956-5p	-4.6845	0.0164711	down	RNF135	ring finger protein 135	NM_197939.1	RNF135	E3 ubiquitin-protein ligase RNF135	-31.7
oar-miR-3956-5p	-4.6845	0.0164711	down	SERPINF2	serpin peptidase inhibitor, clade F (alpha-2 antiplasmin, pigment epithelium derived factor), member 2	NM_001165921.1	SERPINF2	Alpha-2-antiplasmin	-31.4
oar-miR-3956-5p	-4.6845	0.0164711	down	B3GALT6	UDP-Gal:betaGal beta 1,3-galactosyltransferase polypeptide 6	NM_080605.3	B3GALT6	B3GALT6 protein	-28
oar-miR-3956-5p	-4.6845	0.0164711	down	BAC5	Cathelicidin-2	NM_004345.4	CAMP	Cathelicidin antimicrobial peptide	-32.5
oar-miR-3956-5p	-4.6845	0.0164711	down	GRK5	G protein-coupled receptor kinase 5	NM_005308.2	GRK5	cDNA, FLJ93477, highly similar to Homo sapiens G protein-coupled receptor kinase 5 (GRK5), mRNA	-29.6
chr11_17853_mature@@bta-miR-3432	-9.22437	6.428e-06	down	NDUFA10	NADH dehydrogenase (ubiquinone) 1 alpha subcomplex, 10, 42kDa	NM_004544.3	NDUFA10	cDNA FLJ76144, highly similar to Homo sapiens NADH dehydrogenase (ubiquinone) 1 alpha subcomplex, 10, 42kDa (NDUFA10), mRNA	-28.8
chr11_17853_mature@@bta-miR-3432	-9.22437	6.428e-06	down	LOC101119864	peptidyl-prolyl cis-trans isomerase FKBP2-like	NM_057092.2	FKBP2	Peptidyl-prolyl cis-trans isomerase FKBP2	-29.6
chr11_17853_mature@@bta-miR-3432	-9.22437	6.428e-06	down	CXCR2	chemokine (C-X-C motif) receptor 2	NM_001557.3	CXCR2	C-X-C chemokine receptor type 2	-29
chr11_17853_mature@@bta-miR-3432	-9.22437	6.428e-06	down	KRT7	keratin 7	NM_005556.3	KRT7	cDNA FLJ46620 fis, clone TLUNG2000654, highly similar to Keratin, type II cytoskeletal 7	-29.7
chr11_17853_mature@@bta-miR-3432	-9.22437	6.428e-06	down	CDK6	Cyclin-dependent kinase 6	NM_001259.6	CDK6	cDNA, FLJ94044, Homo sapiens cyclin-dependent kinase 6 (CDK6), mRNA	-32.5
chr11_17853_mature@@bta-miR-3432	-9.22437	6.428e-06	down	SNAPC2	small nuclear RNA activating complex, polypeptide 2, 45kDa	NR_030717.1	SNAPC2	snRNA-activating protein complex subunit 2	-35.4
chr11_17853_mature@@bta-miR-3432	-9.22437	6.428e-06	down	COL12A1	collagen, type XII, alpha 1	NM_080645.2	COL12A1	Collagen, type XII, alpha 1	-30.6
chr11_17853_mature@@bta-miR-3432	-9.22437	6.428e-06	down	CAT-1	Cationic amino acid transporter-1	NM_003045.4	SLC7A1	cDNA, FLJ93255, highly similar to Homo sapiens solute carrier family 7 (cationic amino acidtransporter, y+ system), member 1 (SLC7A1), mRNA	-28.8
chr11_17853_mature@@bta-miR-3432	-9.22437	6.428e-06	down	P2RX1	purinergic receptor P2X, ligand-gated ion channel, 1	NM_002558.3	P2RX1	P2X purinoceptor 1	-35.9
chr11_17853_mature@@bta-miR-3432	-9.22437	6.428e-06	down	PRKCA	protein kinase C, alpha	NM_002737.2	PRKCA	Protein kinase C, alpha	-30.3
chr11_17853_mature@@bta-miR-3432	-9.22437	6.428e-06	down	LOC101109035	5-hydroxyisourate hydrolase-like	NM_000371.3	TTR	Transthyretin	-33.2
chr11_17853_mature@@bta-miR-3432	-9.22437	6.428e-06	down	CA11	Carbonic anhydrase-related protein 11	NM_001217.3	CA11	Carbonic anhydrase-related protein 11	-31.3
chr11_17853_mature@@bta-miR-3432	-9.22437	6.428e-06	down	NDUFA3	NADH dehydrogenase (ubiquinone) 1 alpha subcomplex, 3, 9kDa	NM_004542.3	NDUFA3	NADH dehydrogenase [ubiquinone] 1 alpha subcomplex subunit 3	-29.2
chr11_17853_mature@@bta-miR-3432	-9.22437	6.428e-06	down	LOC101108414	uncharacterized LOC101108414				-35.2
chr11_17853_mature@@bta-miR-3432	-9.22437	6.428e-06	down	LOC101107984	uncharacterized LOC101107984				-35.2
chr11_17853_mature@@bta-miR-3432	-9.22437	6.428e-06	down	FAH	fumarylacetoacetate hydrolase (fumarylacetoacetase)	NM_000137.2	FAH	cDNA FLJ51912, highly similar to Fumarylacetoacetase (EC 3.7.1.2)	-34.5
chr11_17853_mature@@bta-miR-3432	-9.22437	6.428e-06	down	GADL1	glutamate decarboxylase-like 1	NM_207359.2	GADL1	Glutamate decarboxylase-like protein 1	-28.1
chr11_17853_mature@@bta-miR-3432	-9.22437	6.428e-06	down	LOC101105864	pepsin A-like	NM_014224.2	PGA5	Pepsinogen 5, group I (Pepsinogen A)	-32.8
chr22_28572_mature	-20	0.0110912	down	NUDC	nuclear distribution C homolog (A. nidulans)	NM_006600.3	NUDC	Nuclear migration protein nudC	-34.7
chr22_28572_mature	-20	0.0110912	down	PSMC5	proteasome (prosome, macropain) 26S subunit, ATPase, 5	NM_002805.5	PSMC5	26S protease regulatory subunit 8	-30.1
chr22_28572_mature	-20	0.0110912	down	LOC101119258	uncharacterized LOC101119258				-34.4
chr22_28572_mature	-20	0.0110912	down	TRAM2	translocation associated membrane protein 2	NM_012288.3	TRAM2	Translocating chain-associated membrane protein 2	-37.4
chr22_28572_mature	-20	0.0110912	down	LOC101122637	histone H2B type 1-like	NM_003518.3	HIST1H2BG	Histone H2B type 1-C/E/F/G/I	-30.2
chr22_28572_mature	-20	0.0110912	down	LOC101119426	histone H2B type 1-like	NM_003518.3	HIST1H2BG	Histone H2B type 1-C/E/F/G/I	-30.2
chr12_19247_mature@@bta-miR-3432	-6.16993	0.00201556	down	GADL1	glutamate decarboxylase-like 1	NM_207359.2	GADL1	Glutamate decarboxylase-like protein 1	-24.4
chr12_19248_mature@@bta-miR-3432	-5.46949	0.00548719	down	GADL1	glutamate decarboxylase-like 1	NM_207359.2	GADL1	Glutamate decarboxylase-like protein 1	-24.4
chr24_29982_mature@@bta-miR-2387	-4.79141	0.0151519	down	C1H1orf212	chromosome 1 open reading frame, human C1orf212	NM_138428.5	SMIM12	Small integral membrane protein 12	-32.4
chr24_29982_mature@@bta-miR-2387	-4.79141	0.0151519	down	S100A8	S100 calcium binding protein A8	NM_002964.4	S100A8	Protein S100-A8	-30.1
chr24_29982_mature@@bta-miR-2387	-4.79141	0.0151519	down	APOA2	apolipoprotein A-II	NM_001643.1	APOA2	Apolipoprotein A-II	-33.1
chr24_29982_mature@@bta-miR-2387	-4.79141	0.0151519	down	GSN	Gelsolin isoform b	NM_198252.2	GSN	cDNA FLJ35478 fis, clone SMINT2007796, highly similar to Gelsolin	-31.8
chr24_29982_mature@@bta-miR-2387	-4.79141	0.0151519	down	APTX	aprataxin	NR_036579.1	APTX	Aprataxin	-31.8
chr24_29982_mature@@bta-miR-2387	-4.79141	0.0151519	down	REEP4	receptor accessory protein 4	NM_025232.2	REEP4	Receptor expression-enhancing protein 4	-36.4
chr24_29982_mature@@bta-miR-2387	-4.79141	0.0151519	down	TPM2	tropomyosin 2 (beta)	NM_213674.1	TPM2	Tropomyosin beta chain	-30
chr24_29982_mature@@bta-miR-2387	-4.79141	0.0151519	down	PTAFR	Platelet activating factor receptor				-30.1
chr24_29982_mature@@bta-miR-2387	-4.79141	0.0151519	down	KANSL3	KAT8 regulatory NSL complex subunit 3	NR_047658.1	KANSL3	KAT8 regulatory NSL complex subunit 3	-32.2
chr24_29982_mature@@bta-miR-2387	-4.79141	0.0151519	down	PMEL	premelanosome protein	NM_006928.4	PMEL	M-beta	-30.1
chr24_29982_mature@@bta-miR-2387	-4.79141	0.0151519	down	FOXRED2	FAD-dependent oxidoreductase domain containing 2	NM_024955.5	FOXRED2	FAD-dependent oxidoreductase domain-containing protein 2	-28.1
chr24_29982_mature@@bta-miR-2387	-4.79141	0.0151519	down	ERC1	ELKS/RAB6-interacting/CAST family member 1	NR_027949.1	ERC1	ELKS/Rab6-interacting/CAST family member 1	-36.4
chr24_29982_mature@@bta-miR-2387	-4.79141	0.0151519	down	MYL7	myosin, light chain 7, regulatory	NM_021223.2	MYL7	Myosin, light polypeptide 7, regulatory	-32
chr24_29982_mature@@bta-miR-2387	-4.79141	0.0151519	down	LOC101116226	protein FAM115A-like	NM_014719.2	FAM115A	family with sequence similarity 115, member A	-27.7
chr24_29982_mature@@bta-miR-2387	-4.79141	0.0151519	down	SWSAP1	SWIM-type zinc finger 7 associated protein 1	NM_175871.3	SWSAP1	ATPase SWSAP1	-37
chr24_29982_mature@@bta-miR-2387	-4.79141	0.0151519	down	NDUFA7	NADH dehydrogenase (ubiquinone) 1 alpha subcomplex, 7, 14.5kDa	NM_005001.3	NDUFA7	NADH dehydrogenase [ubiquinone] 1 alpha subcomplex subunit 7	-31.1
chr24_29982_mature@@bta-miR-2387	-4.79141	0.0151519	down	41700					-23.5
chr24_29982_mature@@bta-miR-2387	-4.79141	0.0151519	down	SLC25A41	solute carrier family 25, member 41	NM_173637.3	SLC25A41	Solute carrier family 25 member 41	-30.3
chr24_29982_mature@@bta-miR-2387	-4.79141	0.0151519	down	MAP2K2	mitogen-activated protein kinase kinase 2	NM_030662.3	MAP2K2	cDNA FLJ35806 fis, clone TESTI2005987, highly similar to Dual specificity mitogen-activated protein kinase kinase 2 (EC 2.7.12.2)	-35.3
chr24_29982_mature@@bta-miR-2387	-4.79141	0.0151519	down	PDGFRB	platelet-derived growth factor receptor, beta polypeptide	NM_002609.3	PDGFRB	Tyrosine-protein kinase receptor	-33.7
chr24_29982_mature@@bta-miR-2387	-4.79141	0.0151519	down	BDH2	3-hydroxybutyrate dehydrogenase, type 2	NM_020139.3	BDH2	cDNA FLJ78346, highly similar to Homo sapiens 3-hydroxybutyrate dehydrogenase, type 2, mRNA	-34.2
chr24_29982_mature@@bta-miR-2387	-4.79141	0.0151519	down	LOC101117590	protein phosphatase 1 regulatory subunit 14C-like	NM_138689.2	PPP1R14B	Protein phosphatase 1 regulatory subunit 14B	-35.3
chr24_29982_mature@@bta-miR-2387	-4.79141	0.0151519	down	BMP4	Bone morphogenetic protein 4	NM_130851.2	BMP4	Bone morphogenetic protein 4	-26.5
chr24_29982_mature@@bta-miR-2387	-4.79141	0.0151519	down	VASH1	vasohibin 1	NM_014909.4	VASH1	cDNA FLJ77293, highly similar to Homo sapiens vasohibin 1 (VASH1), mRNA	-34.5
chr24_29982_mature@@bta-miR-2387	-4.79141	0.0151519	down	COMMD5	COMM domain containing 5	NM_014066.3	COMMD5	COMM domain-containing protein 5	-27.9
chr24_29982_mature@@bta-miR-2387	-4.79141	0.0151519	down	GRHL2	grainyhead-like 2 (Drosophila)	NM_024915.3	GRHL2	Grainyhead-like protein 2 homolog	-35.4
chr24_29982_mature@@bta-miR-2387	-4.79141	0.0151519	down	SNX16	sorting nexin 16	NM_152837.2	SNX16	Sorting nexin-16	-27.4
chr24_29982_mature@@bta-miR-2387	-4.79141	0.0151519	down	DHX33	DEAH (Asp-Glu-Ala-His) box polypeptide 33	NM_020162.3	DHX33	cDNA FLJ56443, highly similar to Putative ATP-dependent RNA helicase DHX33 (EC 3.6.1.-)	-26.2
chr24_29982_mature@@bta-miR-2387	-4.79141	0.0151519	down	KCNJ12	potassium inwardly-rectifying channel, subfamily J, member 12	NM_021012.4	KCNJ12	ATP-sensitive inward rectifier potassium channel 12	-38.8
chr24_29982_mature@@bta-miR-2387	-4.79141	0.0151519	down	LOC101108402	spermatid-specific linker histone H1-like protein-like				-33.2
chr24_29982_mature@@bta-miR-2387	-4.79141	0.0151519	down	MYL4	myosin, light chain 4, alkali; atrial, embryonic	NM_002476.2	MYL4	Myosin light chain 4	-33.1
chr24_29982_mature@@bta-miR-2387	-4.79141	0.0151519	down	TK1	thymidine kinase 1, soluble	NM_003258.4	TK1	Thymidine kinase, cytosolic	-34.6
chr24_29982_mature@@bta-miR-2387	-4.79141	0.0151519	down	SLC16A6	solute carrier family 16, member 6 (monocarboxylic acid transporter 7)	NM_004694.4	SLC16A6	SLC16A6 protein	-32.9
chr24_29982_mature@@bta-miR-2387	-4.79141	0.0151519	down	ENTPD6	ectonucleoside triphosphate diphosphohydrolase 6 (putative)	NM_001247.2	ENTPD6	cDNA FLJ53299, highly similar to Ectonucleoside triphosphate diphosphohydrolase 6 (EC 3.6.1.6)	-29.4
chr24_29982_mature@@bta-miR-2387	-4.79141	0.0151519	down	TKDP3	Kunitz domain protein 3	NM_021102.3	SPINT2	Kunitz-type protease inhibitor 2	-37.9
chr24_29982_mature@@bta-miR-2387	-4.79141	0.0151519	down	PREX1	phosphatidylinositol-3,4,5-trisphosphate-dependent Rac exchange factor 1	NM_020820.3	PREX1	Phosphatidylinositol 3,4,5-trisphosphate-dependent Rac exchanger 1 protein	-31.8
chr24_29982_mature@@bta-miR-2387	-4.79141	0.0151519	down	BCAR1	breast cancer anti-estrogen resistance 1	NM_014567.3	BCAR1	Breast cancer anti-estrogen resistance protein 1	-34.6
chr24_29982_mature@@bta-miR-2387	-4.79141	0.0151519	down	NAPA	N-ethylmaleimide-sensitive factor attachment protein, alpha	NR_038457.1	NAPA	Alpha-soluble NSF attachment protein	-31.6
chr24_29982_mature@@bta-miR-2387	-4.79141	0.0151519	down	ZBTB45	zinc finger and BTB domain containing 45	NM_032792.2	ZBTB45	Putative uncharacterized protein DKFZp547H249	-28.9
chr24_29982_mature@@bta-miR-2387	-4.79141	0.0151519	down	ARHGEF17	Rho guanine nucleotide exchange factor (GEF) 17	NM_014786.3	ARHGEF17	Rho guanine nucleotide exchange factor 17	-33.5
chr24_29982_mature@@bta-miR-2387	-4.79141	0.0151519	down	ULK1	unc-51-like kinase 1 (C. elegans)	NM_003565.2	ULK1	Serine/threonine-protein kinase ULK1	-35.3
chr24_29982_mature@@bta-miR-2387	-4.79141	0.0151519	down	SRSF9	serine/arginine-rich splicing factor 9	NM_003769.2	SRSF9	cDNA FLJ76387, highly similar to Homo sapiens splicing factor, arginine/serine-rich 9 (SFRS9), mRNA	-33.6
chr24_29982_mature@@bta-miR-2387	-4.79141	0.0151519	down	ACAA1	acetyl-CoA acyltransferase 1	NR_024024.1	ACAA1	cDNA FLJ55549, highly similar to 3-ketoacyl-CoA thiolase, peroxisomal (EC 2.3.1.16)	-35.5
chr24_29982_mature@@bta-miR-2387	-4.79141	0.0151519	down	ITIH1	inter-alpha-trypsin inhibitor heavy chain 1	NM_002215.3	ITIH1	cDNA FLJ54395, highly similar to Inter-alpha-trypsin inhibitor heavy chain H1	-32.4
chr24_29982_mature@@bta-miR-2387	-4.79141	0.0151519	down	IQCF6	IQ motif containing F6	NM_001143833.3	IQCF6	IQ motif containing F6	-31.7
chr24_29982_mature@@bta-miR-2387	-4.79141	0.0151519	down	FAM212A	family with sequence similarity 212, member A	NM_203370.1	FAM212A	Protein FAM212A	-27.4
chr24_29982_mature@@bta-miR-2387	-4.79141	0.0151519	down	CLEC3B	C-type lectin domain family 3, member B	NM_003278.2	CLEC3B	cDNA, FLJ92374, highly similar to Homo sapiens C-type lectin domain family 3, member B (CLEC3B), mRNA	-29.1
chr24_29982_mature@@bta-miR-2387	-4.79141	0.0151519	down	TMEM40	transmembrane protein 40	NM_018306.3	TMEM40	cDNA FLJ55821, highly similar to Homo sapiens transmembrane protein 40 (TMEM40), mRNA	-32.1
chr24_29982_mature@@bta-miR-2387	-4.79141	0.0151519	down	XPC	xeroderma pigmentosum, complementation group C	NR_027299.1	XPC	cDNA FLJ76216, highly similar to Homo sapiens xeroderma pigmentosum, complementation group C (XPC), mRNA	-33.9
chr24_29982_mature@@bta-miR-2387	-4.79141	0.0151519	down	I-MF	inhibitor of MyoD family-form a	NM_005586.3	MDFI	MyoD family inhibitor	-29.9
chr24_29982_mature@@bta-miR-2387	-4.79141	0.0151519	down	RPP40	ribonuclease P/MRP 40kDa subunit	NM_006638.3	RPP40	Ribonuclease P protein subunit p40	-35.2
chr24_29982_mature@@bta-miR-2387	-4.79141	0.0151519	down	ECI2	enoyl-CoA delta isomerase 2	NR_028588.1	ECI2	cDNA FLJ56683, highly similar to Peroxisomal 3,2-trans-enoyl-CoA isomerase (EC 5.3.3.8)	-35.6
chr24_29982_mature@@bta-miR-2387	-4.79141	0.0151519	down	UBTD1	ubiquitin domain containing 1	NM_024954.3	UBTD1	ubiquitin domain containing 1	-35.9
chr24_29982_mature@@bta-miR-2387	-4.79141	0.0151519	down	CALY	calcyon neuron-specific vesicular protein	NM_015722.3	CALY	Neuron-specific vesicular protein calcyon	-26.5
chr24_29982_mature@@bta-miR-2387	-4.79141	0.0151519	down	RALBP1	ralA binding protein 1	NM_006788.3	RALBP1	cDNA FLJ61419, highly similar to RalA-binding protein 1	-30.9
chr24_29982_mature@@bta-miR-2387	-4.79141	0.0151519	down	PCOLCE	procollagen C-endopeptidase enhancer	NM_002593.3	PCOLCE	cDNA FLJ55126, highly similar to Procollagen C-endopeptidase enhancer 1	-34.8
chr24_29982_mature@@bta-miR-2387	-4.79141	0.0151519	down	URB2	URB2 ribosome biogenesis 2 homolog (S. cerevisiae)	NM_014777.2	URB2	Unhealthy ribosome biogenesis protein 2 homolog	-33.1
oar-miR-433-5p	-5.13245	0.0100016	down	ABL1	c-abl oncogene 1, non-receptor tyrosine kinase	NM_007313.2	ABL1	cDNA FLJ58117, highly similar to Proto-oncogene tyrosine-protein kinase ABL1 (EC 2.7.10.2)	-30.8
oar-miR-433-5p	-5.13245	0.0100016	down	HAND1	Heart- and neural crest derivatives-expressed protein 1	NM_004821.2	HAND1	Heart- and neural crest derivatives-expressed protein 1	-28.8
oar-miR-433-5p	-5.13245	0.0100016	down	SMG9	smg-9 homolog, nonsense mediated mRNA decay factor (C. elegans)	NM_019108.2	SMG9	Protein SMG9	-31.9
oar-miR-433-5p	-5.13245	0.0100016	down	CACNA1D	calcium channel, voltage-dependent, L type, alpha 1D subunit	NM_001128840.2	CACNA1D	cDNA FLJ51831, highly similar to Voltage-dependent L-type calcium channel subunit alpha-1D	-30
hsa-miR-320c	-6.90975	4.37662e-05	down	RASEF	RAS and EF-hand domain containing	NM_152573.3	RASEF	cDNA FLJ75033, highly similar to Homo sapiens RAS and EF-hand domain containing (RASEF), mRNA	-29
hsa-miR-320c	-6.90975	4.37662e-05	down	MRPL41	mitochondrial ribosomal protein L41	NM_032477.2	MRPL41	39S ribosomal protein L41, mitochondrial	-33.1
hsa-miR-320c	-6.90975	4.37662e-05	down	NTSR2	neurotensin receptor 2	NM_012344.3	NTSR2	Neurotensin receptor type 2	-29.9
hsa-miR-320c	-6.90975	4.37662e-05	down	KRT2.11	Keratin 86	NM_002284.3	KRT86	cDNA FLJ77849, highly similar to Homo sapiens keratin, hair, basic, 6 (monilethrix) (KRTHB6), mRNA	-30.3
hsa-miR-320c	-6.90975	4.37662e-05	down	POU6F1	POU class 6 homeobox 1	NR_026893.1	POU6F1	cDNA FLJ37872 fis, clone BRSSN2018440, highly similar to POU DOMAIN, CLASS 6, TRANSCRIPTION FACTOR 1	-26
hsa-miR-320c	-6.90975	4.37662e-05	down	AP1M1	adaptor-related protein complex 1, mu 1 subunit	NM_032493.3	AP1M1	cDNA FLJ14622 fis, clone NT2RP2000147, highly similar to Adaptor-related protein complex 1 mu-1 subunit	-29.8
hsa-miR-320c	-6.90975	4.37662e-05	down	NDUFB7	NADH dehydrogenase (ubiquinone) 1 beta subcomplex, 7, 18kDa	NM_004146.5	NDUFB7	NADH dehydrogenase [ubiquinone] 1 beta subcomplex subunit 7	-28.4
hsa-miR-320c	-6.90975	4.37662e-05	down	SCAMP4	secretory carrier membrane protein 4	NM_079834.2	SCAMP4	Secretory carrier-associated membrane protein 4	-20.8
hsa-miR-320c	-6.90975	4.37662e-05	down	PLEKHH1	pleckstrin homology domain containing, family H (with MyTH4 domain) member 1	NM_020715.2	PLEKHH1	cDNA FLJ42797 fis, clone BRAWH3008697, highly similar to Homo sapiens pleckstrin homology domain containing, family H member 1, mRNA	-26.8
hsa-miR-320c	-6.90975	4.37662e-05	down	PLGF	Placental growth factor	NM_002632.5	PGF	Placenta growth factor	-27.8
hsa-miR-320c	-6.90975	4.37662e-05	down	FBXL6	F-box and leucine-rich repeat protein 6	NM_024555.5	FBXL6	F-box/LRR-repeat protein 6	-29.1
hsa-miR-320c	-6.90975	4.37662e-05	down	ING1	inhibitor of growth family, member 1	NM_198219.2	ING1	Inhibitor of growth protein 1	-23.7
hsa-miR-320c	-6.90975	4.37662e-05	down	LOC101108238	uncharacterized LOC101108238	NM_001145302.2	RARA	cDNA FLJ78006, highly similar to Homo sapiens retinoic acid receptor, alpha, mRNA	-32.3
hsa-miR-320c	-6.90975	4.37662e-05	down	FADS6	fatty acid desaturase domain family, member 6	NM_178128	FADS6	cDNA FLJ59012, highly similar to Homo sapiens fatty acid desaturase domain family, member 6 (FADS6), mRNA	-27.8
hsa-miR-320c	-6.90975	4.37662e-05	down	DKKL1	dickkopf-like 1	NM_014419.3	DKKL1	Dickkopf-like protein 1	-29.5
hsa-miR-320c	-6.90975	4.37662e-05	down	CCDC106	coiled-coil domain containing 106	NM_013301.2	CCDC106	Coiled-coil domain-containing protein 106	-26.4
hsa-miR-320c	-6.90975	4.37662e-05	down	ABCB9	ATP-binding cassette, sub-family B (MDR/TAP), member 9	NM_203445.1	ABCB9	cDNA FLJ14718 fis, clone NT2RP3001453, highly similar to Homo sapiens ATP-binding cassette, sub-family B (MDR/TAP), member 9 (ABCB9), transcript variant 2, mRNA	-26.4
hsa-miR-320c	-6.90975	4.37662e-05	down	FAM212A	family with sequence similarity 212, member A	NM_203370.1	FAM212A	Protein FAM212A	-27.2
hsa-miR-320c	-6.90975	4.37662e-05	down	LOC101122640	pregnancy-associated glycoprotein-like	NM_148964.2	CTSE	Cathepsin E	-25.8
hsa-miR-320c	-6.90975	4.37662e-05	down	TNNI2	troponin I type 2 (skeletal, fast)	NM_003282.3	TNNI2	Troponin I, fast skeletal muscle	-29
hsa-miR-320c	-6.90975	4.37662e-05	down	FANK1	fibronectin type III and ankyrin repeat domains 1	NM_145235.3	FANK1	Fibronectin type III and ankyrin repeat domains 1, isoform CRA_d	-32.4
hsa-miR-320c	-6.90975	4.37662e-05	down	CHAT	choline O-acetyltransferase	NM_020986.3	CHAT	CHAT protein	-28.1
chr26_30929_mature	-8.34122	1.03655e-06	down	CD247	T-cell surface glycoprotein CD3 zeta chain	NM_198053.2	CD247	CD247 transcript variant 2	-33.3
chr26_30929_mature	-8.34122	1.03655e-06	down	MTUS2	microtubule associated tumor suppressor candidate 2	NM_015233.5	MTUS2	Microtubule-associated tumor suppressor candidate 2	-23.9
chr13_20490_mature@@bta-miR-3432	-4.81344	0.0129707	down	LIMS2	LIM and senescent cell antigen-like domains 2	NM_017980.4	LIMS2	LIMS2 protein	-29
chr13_20490_mature@@bta-miR-3432	-4.81344	0.0129707	down	KANSL3	KAT8 regulatory NSL complex subunit 3	NR_047658.1	KANSL3	KAT8 regulatory NSL complex subunit 3	-32
chr13_20490_mature@@bta-miR-3432	-4.81344	0.0129707	down	HELT	helt bHLH transcription factor	NM_001029887.1	HELT	Hairy and enhancer of split-related protein HELT	-24.9
chr14_21401_mature@@bta-miR-3432	-8.11334	0.000151075	down	GBX2	gastrulation brain homeobox 2	NM_001485.2	GBX2	Homeobox protein GBX-2	-33.1
chr14_21401_mature@@bta-miR-3432	-8.11334	0.000151075	down	C1H1orf212	chromosome 1 open reading frame, human C1orf212	NM_138428.5	SMIM12	Small integral membrane protein 12	-29.9
chr14_21401_mature@@bta-miR-3432	-8.11334	0.000151075	down	PDXK	Pyridoxal kinase	NM_021941.1	PDXK	HCG401289, isoform CRA_b	-30
chr14_21401_mature@@bta-miR-3432	-8.11334	0.000151075	down	LPL	Lipoprotein lipase	NM_000237.2	LPL	cDNA FLJ78206, highly similar to Homo sapiens lipoprotein lipase (LPL), mRNA	-27.1
chr14_21401_mature@@bta-miR-3432	-8.11334	0.000151075	down	MGAT5	mannosyl (alpha-1,6-)-glycoprotein beta-1,6-N-acetyl-glucosaminyltransferase	NM_002410.4	MGAT5	Alpha-1,6-mannosylglycoprotein 6-beta-N-acetylglucosaminyltransferase A	-28.6
chr14_21401_mature@@bta-miR-3432	-8.11334	0.000151075	down	CFLAR	CASP8 and FADD-like apoptosis regulator	NM_003879.5	CFLAR	cDNA FLJ56698, highly similar to CASP8 and FADD-like apoptosis regulator	-35.2
chr14_21401_mature@@bta-miR-3432	-8.11334	0.000151075	down	ZBED4	zinc finger, BED-type containing 4	NM_014838.2	ZBED4	Zinc finger BED domain-containing protein 4	-27.8
chr14_21401_mature@@bta-miR-3432	-8.11334	0.000151075	down	SYCE3	synaptonemal complex central element protein 3	NM_001123225.1	SYCE3	Synaptonemal complex central element protein 3	-29.6
chr14_21401_mature@@bta-miR-3432	-8.11334	0.000151075	down	HOXA6	homeobox A6	NM_024014.3	HOXA6	Homeobox protein Hox-A6	-32.8
chr14_21401_mature@@bta-miR-3432	-8.11334	0.000151075	down	TSGA13	testis specific, 13	NM_052933.2	TSGA13	testis specific, 13	-32.5
chr14_21401_mature@@bta-miR-3432	-8.11334	0.000151075	down	DIRAS1	DIRAS family, GTP-binding RAS-like 1	NM_145173.3	DIRAS1	GTP-binding protein Di-Ras1	-28.7
chr14_21401_mature@@bta-miR-3432	-8.11334	0.000151075	down	REEP2	receptor accessory protein 2	NR_073449.1	REEP2	Receptor expression-enhancing protein 2	-25.4
chr14_21401_mature@@bta-miR-3432	-8.11334	0.000151075	down	MAD2L2	MAD2 mitotic arrest deficient-like 2 (yeast)	NM_006341.3	MAD2L2	Mitotic spindle assembly checkpoint protein MAD2B	-31.1
chr14_21401_mature@@bta-miR-3432	-8.11334	0.000151075	down	SPSB1	splA/ryanodine receptor domain and SOCS box containing 1	NM_025106.3	SPSB1	SPRY domain-containing SOCS box protein 1	-26.8
chr14_21401_mature@@bta-miR-3432	-8.11334	0.000151075	down	ST3GAL2	ST3 beta-galactoside alpha-2,3-sialyltransferase 2	NM_006927.3	ST3GAL2	cDNA, FLJ93488, highly similar to Homo sapiens ST3 beta-galactoside alpha-2,3-sialyltransferase 2 (ST3GAL2), mRNA	-30.1
chr14_21401_mature@@bta-miR-3432	-8.11334	0.000151075	down	SLC6A2	Transporter				-29.4
chr14_21401_mature@@bta-miR-3432	-8.11334	0.000151075	down	IQCD	IQ motif containing D	NM_138451.2	IQCD	IQ motif containing D	-31.3
chr14_21401_mature@@bta-miR-3432	-8.11334	0.000151075	down	KLC1	kinesin light chain 1	NM_182923.3	KLC1	cDNA FLJ61233, highly similar to Kinesin light chain 1	-31.2
chr14_21401_mature@@bta-miR-3432	-8.11334	0.000151075	down	SIVA1	SIVA1, apoptosis-inducing factor	NM_021709.2	SIVA1	Apoptosis regulatory protein Siva	-33.3
chr14_21401_mature@@bta-miR-3432	-8.11334	0.000151075	down	CALY	calcyon neuron-specific vesicular protein	NM_015722.3	CALY	Neuron-specific vesicular protein calcyon	-25.9
chr14_21401_mature@@bta-miR-3432	-8.11334	0.000151075	down	SST5	Somatostatin receptor subtype 5	NM_001172573.1	SSTR5	Somatostatin receptor subtype 5B	-28.2
chr14_21401_mature@@bta-miR-3432	-8.11334	0.000151075	down	HELT	helt bHLH transcription factor	NM_001029887.1	HELT	Hairy and enhancer of split-related protein HELT	-25.2
chr14_21401_mature@@bta-miR-3432	-8.11334	0.000151075	down	ARSE	arylsulfatase E (chondrodysplasia punctata 1)	NM_001282631.1	ARSE	cDNA, FLJ93576, highly similar to Homo sapiens arylsulfatase E (chondrodysplasia punctata 1) (ARSE), mRNA	-30.6
chr15_22162_mature@@ssc-miR-34c	-4.62273	0.0311033	down	TNNI3	troponin I type 3 (cardiac)	NM_000363.4	TNNI3	Troponin I type 3 cardiac	-29.7
chr15_22893_mature	-20	0.0110912	down	LOC101105470	beta-defensin 2-like				-27.7
chr9_15818_star@@ssc-miR-30c-3p	-4.1523	0.048443	down	NASP	nuclear autoantigenic sperm protein (histone-binding)	NM_172164.1	NASP	cDNA FLJ53176, highly similar to Nuclear autoantigenic sperm protein	-29.7
chr9_15818_star@@ssc-miR-30c-3p	-4.1523	0.048443	down	SPTA1	spectrin, alpha, erythrocytic 1 (elliptocytosis 2)	NM_003126.2	SPTA1	Erythroid alpha-spectrin	-23
chr9_15818_star@@ssc-miR-30c-3p	-4.1523	0.048443	down	PDXK	Pyridoxal kinase	NM_021941.1	PDXK	HCG401289, isoform CRA_b	-29.4
chr9_15818_star@@ssc-miR-30c-3p	-4.1523	0.048443	down	TFCP2L1	transcription factor CP2-like 1	NM_014553.2	TFCP2L1	Putative uncharacterized protein LBP-9	-37
chr9_15818_star@@ssc-miR-30c-3p	-4.1523	0.048443	down	IGSF21	immunoglobin superfamily, member 21	NM_032880.4	IGSF21	Immunoglobulin superfamily member 21	-29.4
chr9_15818_star@@ssc-miR-30c-3p	-4.1523	0.048443	down	ST6GALNAC4	ST6 (alpha-N-acetyl-neuraminyl-2,3-beta-galactosyl-1,3)-N-acetylgalactosaminide alpha-2,6-sialyltransferase 4	NM_175040.3	ST6GALNAC4	Alpha-N-acetyl-neuraminyl-2,3-beta-galactosyl-1,3-N-acetyl-galactosaminide alpha-2,6-sialyltransferase	-36
chr9_15818_star@@ssc-miR-30c-3p	-4.1523	0.048443	down	SMARCD1	SWI/SNF related, matrix associated, actin dependent regulator of chromatin, subfamily d, member 1	NM_139071.2	SMARCD1	SWI/SNF-related matrix-associated actin-dependent regulator of chromatin subfamily D member 1	-23.1
chr9_15818_star@@ssc-miR-30c-3p	-4.1523	0.048443	down	BIK	BCL2-interacting killer (apoptosis-inducing)				-28.2
chr9_15818_star@@ssc-miR-30c-3p	-4.1523	0.048443	down	PLEKHA8	pleckstrin homology domain containing, family A (phosphoinositide binding specific) member 8	NM_032639.3	PLEKHA8	Pleckstrin homology domain-containing family A member 8	-27.5
chr9_15818_star@@ssc-miR-30c-3p	-4.1523	0.048443	down	ANGPTL6	angiopoietin-like 6	NM_031917.2	ANGPTL6	Angiopoietin-related protein 6	-30.6
chr9_15818_star@@ssc-miR-30c-3p	-4.1523	0.048443	down	TRAPPC5	trafficking protein particle complex 5	NM_174894.2	TRAPPC5	Trafficking protein particle complex subunit 5	-28.3
chr9_15818_star@@ssc-miR-30c-3p	-4.1523	0.048443	down	REEP2	receptor accessory protein 2	NR_073449.1	REEP2	Receptor expression-enhancing protein 2	-26.7
chr9_15818_star@@ssc-miR-30c-3p	-4.1523	0.048443	down	ATP8B4	ATPase, class I, type 8B, member 4	NR_073598.1	ATP8B4	cDNA FLJ41753 fis, clone HSYRA2008714, highly similar to Probable phospholipid-transporting ATPase IM (EC 3.6.3.1)	-32.2
chr9_15818_star@@ssc-miR-30c-3p	-4.1523	0.048443	down	TTC9	tetratricopeptide repeat domain 9	NM_015351.1	TTC9	tetratricopeptide repeat domain 9	-31.7
chr9_15818_star@@ssc-miR-30c-3p	-4.1523	0.048443	down	RHPN1	rhophilin, Rho GTPase binding protein 1	NM_052924.2	RHPN1	Rhophilin-1	-33.1
chr9_15818_star@@ssc-miR-30c-3p	-4.1523	0.048443	down	SNX16	sorting nexin 16	NM_152837.2	SNX16	Sorting nexin-16	-24.4
chr9_15818_star@@ssc-miR-30c-3p	-4.1523	0.048443	down	RAB37	RAB37, member RAS oncogene family	NM_175738.4	RAB37	cDNA FLJ45130 fis, clone BRAWH3037428, highly similar to Homo sapiens RAB37, member RAS oncogene family (RAB37), transcript variant 3, mRNA	-33.6
chr9_15818_star@@ssc-miR-30c-3p	-4.1523	0.048443	down	CD300A	CD300a molecule	NM_007261.3	CD300A	CMRF35-like molecule 8	-34.4
chr9_15818_star@@ssc-miR-30c-3p	-4.1523	0.048443	down	PRKCA	protein kinase C, alpha	NM_002737.2	PRKCA	Protein kinase C, alpha	-32
chr9_15818_star@@ssc-miR-30c-3p	-4.1523	0.048443	down	ENTPD6	ectonucleoside triphosphate diphosphohydrolase 6 (putative)	NM_001247.2	ENTPD6	cDNA FLJ53299, highly similar to Ectonucleoside triphosphate diphosphohydrolase 6 (EC 3.6.1.6)	-27.8
chr9_15818_star@@ssc-miR-30c-3p	-4.1523	0.048443	down	LOC101117691	Metallothionein-1C	NM_005953.3	MT2A	Metallothionein-2	-30.8
chr9_15818_star@@ssc-miR-30c-3p	-4.1523	0.048443	down	SNRPD2	small nuclear ribonucleoprotein D2 polypeptide 16.5kDa	NM_177542.2	SNRPD2	Small nuclear ribonucleoprotein Sm D2	-30
chr9_15818_star@@ssc-miR-30c-3p	-4.1523	0.048443	down	LOC101110877	uncharacterized LOC101110877	NM_016041.3	DERL2	Derlin-2	-30.6
[truncated: 2,383 more rows]
