# Supplementary material for: Expression profiling and functional characterization of miR-192 throughout sheep skeletal muscle development
Source: Sci Rep. 2016 Jul 25;6:30281. doi: 10.1038/srep30281 (PMC4958965; doi:10.1038/srep30281)
Supplement: Supplementary Table S10 [file srep30281-s11.xls]

## Sheet: A3YvsF90
AccID	Log2FC	FDR	Style	TargetGene	Description	BlastAccID	BlastSymbol	BlastDescription	Energy
ptr-miR-760	-5.47926	0.00410028	down	CHAF1A	chromatin assembly factor 1, subunit A (p150)	NM_005483.2	CHAF1A	Chromatin assembly factor 1 subunit A	-37.6
oar-miR-543-3p	-12.9264	4.74688e-11	down	CCND1	Cyclin D1	NM_053056.2	CCND1	cDNA FLJ51281, highly similar to G1/S-specific cyclin-D1	-22.8
chr7_13874_mature	20	0.0441566	up	CCND1	Cyclin D1	NM_053056.2	CCND1	cDNA FLJ51281, highly similar to G1/S-specific cyclin-D1	-26.5
oar-miR-323a-5p	-8.16094	1.95529e-05	down	CCND1	Cyclin D1	NM_053056.2	CCND1	cDNA FLJ51281, highly similar to G1/S-specific cyclin-D1	-23.9
ptr-miR-543	-20	0.00811349	down	CCND1	Cyclin D1	NM_053056.2	CCND1	cDNA FLJ51281, highly similar to G1/S-specific cyclin-D1	-22.8
oar-miR-409-3p	-9.65626	1.90765e-07	down	GLI4	GLI family zinc finger 4	NM_138465.3	GLI4	Zinc finger protein GLI4	-29
chr11_18503_mature@@ssc-miR-212	-20	0.012013	down	GLI4	GLI family zinc finger 4	NM_138465.3	GLI4	Zinc finger protein GLI4	-32.3
oar-miR-541-5p	-12.6384	2.00189e-10	down	GLI4	GLI family zinc finger 4	NM_138465.3	GLI4	Zinc finger protein GLI4	-30.2
chr1_2587_mature@@bta-miR-6529	-9.02204	8.29907e-07	down	PALM2	paralemmin 2	NM_053016.5	PALM2	Paralemmin-2	-27.4
oar-miR-377-5p	-4.97159	0.0113873	down	PALM2	paralemmin 2	NM_053016.5	PALM2	Paralemmin-2	-28
oar-miR-3957-5p	-7.89085	0.000115534	down	PALM2	paralemmin 2	NM_053016.5	PALM2	Paralemmin-2	-29.7
ptr-miR-1224-5p	-5.70385	0.0043429	down	PALM2	paralemmin 2	NM_053016.5	PALM2	Paralemmin-2	-31.6
chr13_20395_mature@@ssc-miR-296-3p	-8.28903	7.12965e-06	down	PALM2	paralemmin 2	NM_053016.5	PALM2	Paralemmin-2	-29.3
chr11_18452_star@@ssc-miR-365-5p	-5.62052	0.00397462	down	PALM2	paralemmin 2	NM_053016.5	PALM2	Paralemmin-2	-28.3
oar-miR-485-5p	-12.6464	9.09604e-11	down	PALM2	paralemmin 2	NM_053016.5	PALM2	Paralemmin-2	-30.5
chrx_31880_star@@bta-miR-503-3p	-4.6813	0.0254426	down	PALM2	paralemmin 2	NM_053016.5	PALM2	Paralemmin-2	-28.4
oar-miR-541-3p	-12.1477	1.56141e-08	down	PALM2	paralemmin 2	NM_053016.5	PALM2	Paralemmin-2	-30.3
chr2_4742_mature	-4.80339	0.0390717	down	PALM2	paralemmin 2	NM_053016.5	PALM2	Paralemmin-2	-30.9
chr24_29665_star@@mmu-miR-25-5p	-6.38835	0.000494441	down	ENSA	endosulfine alpha	NM_207168.1	ENSA	Alpha-endosulfine	-35.4
chr11_17918_mature@@ssc-miR-423-5p	-6.76031	0.000971859	down	ENSA	endosulfine alpha	NM_207168.1	ENSA	Alpha-endosulfine	-35.3
chr2_4742_mature	-4.80339	0.0390717	down	EFTUD2	elongation factor Tu GTP binding domain containing 2	NM_004247.3	EFTUD2	cDNA FLJ78483, highly similar to Homo sapiens elongation factor Tu GTP binding domain containing 2 (EFTUD2), mRNA	-36.3
chrx_32353_star@@eca-miR-532-3p	-4.63191	0.0475016	down	TOM1	target of myb1 (chicken)	NR_024195.1	TOM1	cDNA FLJ39747 fis, clone SMINT2017432, highly similar to Target of Myb protein 1	-36.1
chr3_8179_mature	-6.12531	0.019692	down	TOM1	target of myb1 (chicken)	NR_024195.1	TOM1	cDNA FLJ39747 fis, clone SMINT2017432, highly similar to Target of Myb protein 1	-34.5
chr1_757_mature@@oan-miR-1386	8.00437	0.0463188	up	RNF25	ring finger protein 25	NM_022453.2	RNF25	E3 ubiquitin-protein ligase RNF25	-29.1
bta-miR-483	-5.12531	0.00820548	down	RNF25	ring finger protein 25	NM_022453.2	RNF25	E3 ubiquitin-protein ligase RNF25	-30.8
oar-miR-3956-3p	-5.80339	0.00441183	down	RNF25	ring finger protein 25	NM_022453.2	RNF25	E3 ubiquitin-protein ligase RNF25	-31.5
chr20_26913_mature@@ggo-miR-877	-4.1762	0.0492604	down	RNF26	ring finger protein 26	NM_032015.4	RNF26	cDNA FLJ16070 fis, clone HSYRA1000062, highly similar to RING finger protein 26	-31.3
oar-miR-370-3p	-4.5185	0.0472895	down	RNF26	ring finger protein 26	NM_032015.4	RNF26	cDNA FLJ16070 fis, clone HSYRA1000062, highly similar to RING finger protein 26	-30.2
mmu-miR-370-3p	-20	0.0148611	down	RNF26	ring finger protein 26	NM_032015.4	RNF26	cDNA FLJ16070 fis, clone HSYRA1000062, highly similar to RING finger protein 26	-28.7
chr2_4742_mature	-4.80339	0.0390717	down	RNF26	ring finger protein 26	NM_032015.4	RNF26	cDNA FLJ16070 fis, clone HSYRA1000062, highly similar to RING finger protein 26	-31.8
chr2_4742_mature	-4.80339	0.0390717	down	ELOVL3	ELOVL fatty acid elongase 3	NM_152310.2	ELOVL3	Elongation of very long chain fatty acids protein 3	-36.3
ptr-miR-139	-7.34771	5.30643e-05	down	LOC101102925	uncharacterized LOC101102925	NM_015711.3	GLTSCR1	Glioma tumor suppressor candidate region gene 1 protein	-29.4
chr11_18452_star@@ssc-miR-365-5p	-5.62052	0.00397462	down	LOC101102925	uncharacterized LOC101102925	NM_015711.3	GLTSCR1	Glioma tumor suppressor candidate region gene 1 protein	-28.7
ptr-miR-744	-9.04497	9.50463e-07	down	LOC101102925	uncharacterized LOC101102925	NM_015711.3	GLTSCR1	Glioma tumor suppressor candidate region gene 1 protein	-30.7
chr2_4742_mature	-4.80339	0.0390717	down	LOC101102925	uncharacterized LOC101102925	NM_015711.3	GLTSCR1	Glioma tumor suppressor candidate region gene 1 protein	-30.6
oar-miR-493-3p	-7.359	7.68372e-05	down	SETMAR	SET domain gene	NR_075073.1	SETMAR	cDNA FLJ54643, highly similar to Homo sapiens SET domain and mariner transposase fusion gene (SETMAR), mRNA	-27.7
ptr-miR-744	-9.04497	9.50463e-07	down	SETMAR	SET domain gene	NR_075073.1	SETMAR	cDNA FLJ54643, highly similar to Homo sapiens SET domain and mariner transposase fusion gene (SETMAR), mRNA	-28.1
chr19_26220_mature@@hsa-miR-4435	-7.99978	0.000403534	down	SETMAR	SET domain gene	NR_075073.1	SETMAR	cDNA FLJ54643, highly similar to Homo sapiens SET domain and mariner transposase fusion gene (SETMAR), mRNA	-26.4
ptr-miR-1224-5p	-5.70385	0.0043429	down	LOC101105022	proteoglycan 3-like	NM_006093.3	PRG3	Proteoglycan 3	-35.6
chr3_8179_mature	-6.12531	0.019692	down	LOC101105022	proteoglycan 3-like	NM_006093.3	PRG3	Proteoglycan 3	-31.2
chr11_18453_mature	-7.14062	9.08506e-05	down	HMG20B	high mobility group 20B	NM_006339.2	HMG20B	SWI/SNF-related matrix-associated actin-dependent regulator of chromatin subfamily E member 1-related	-39.4
ptr-miR-760	-5.47926	0.00410028	down	HMG20B	high mobility group 20B	NM_006339.2	HMG20B	SWI/SNF-related matrix-associated actin-dependent regulator of chromatin subfamily E member 1-related	-39.6
chrx_31837_star@@mmu-miR-505-5p	-5.76274	0.00674715	down	ZNF311	zinc finger protein 311	NM_001010877.2	ZNF311	cDNA FLJ76000, highly similar to Homo sapiens zinc finger protein 311 (ZNF311), mRNA	-35.2
ssc-miR-664-5p	-6.26905	0.000962054	down	ALOX12B	arachidonate 12-lipoxygenase, 12R type	NM_001139.2	ALOX12B	Arachidonate 12-lipoxygenase, 12R-type	-33.6
chr3_8179_mature	-6.12531	0.019692	down	ATP2C2	ATPase, Ca++ transporting, type 2C, member 2	NM_014861.2	ATP2C2	cDNA FLJ33732 fis, clone BRAWH2017913, highly similar to Probable calcium-transporting ATPase (EC 3.6.3.8)	-37.4
chr20_26465_star@@oan-miR-206-5p	-4.64469	0.025125	down	LOC101107839	guanine nucleotide-binding protein subunit beta-like protein 1-like	NM_053004.2	GNB1L	Guanine nucleotide-binding protein subunit beta-like protein 1	-33.1
chr7_13874_mature	20	0.0441566	up	LOC101107839	guanine nucleotide-binding protein subunit beta-like protein 1-like	NM_053004.2	GNB1L	Guanine nucleotide-binding protein subunit beta-like protein 1	-33.1
chr3_8179_mature	-6.12531	0.019692	down	WDR46	WD repeat domain 46	NM_005452.5	WDR46	Chromosome 6 open reading frame 11	-33.9
chr22_28470_mature@@ppa-miR-107	-8.3873	8.52717e-06	down	LOC101102526	keratin-associated protein 10-8-like	NM_198689.2	KRTAP10-7	Keratin-associated protein 10-7	-28.9
chr16_23356_mature@@ppa-miR-107	-6.60424	0.0013489	down	LOC101102526	keratin-associated protein 10-8-like	NM_198689.2	KRTAP10-7	Keratin-associated protein 10-7	-28.9
chr2_4742_mature	-4.80339	0.0390717	down	LOC101102526	keratin-associated protein 10-8-like	NM_198689.2	KRTAP10-7	Keratin-associated protein 10-7	-32.4
oar-miR-370-3p	-4.5185	0.0472895	down	FES	feline sarcoma oncogene	NM_002005.3	FES	Tyrosine-protein kinase Fes/Fps	-36.5
mmu-miR-370-3p	-20	0.0148611	down	FES	feline sarcoma oncogene	NM_002005.3	FES	Tyrosine-protein kinase Fes/Fps	-35.8
chrx_31880_star@@bta-miR-503-3p	-4.6813	0.0254426	down	PACRG	PARK2 co-regulated	NM_152410.2	PACRG	Parkin coregulated gene protein	-37.6
chr15_22511_mature@@eca-miR-129b-3p	-8.69416	8.08834e-06	down	ZBTB32	zinc finger and BTB domain containing 32	NM_014383.1	ZBTB32	Zinc finger and BTB domain-containing protein 32	-33.5
chr13_20395_mature@@ssc-miR-296-3p	-8.28903	7.12965e-06	down	SGCA	sarcoglycan, alpha (50kDa dystrophin-associated glycoprotein)	NM_001135697.1	SGCA	cDNA FLJ56722, highly similar to Alpha-sarcoglycan	-33.4
oar-miR-370-3p	-4.5185	0.0472895	down	HMBS	Porphobilinogen deaminase	NM_001258209.1	HMBS	Hydroxymethylbilane synthase	-38.4
mmu-miR-370-3p	-20	0.0148611	down	HMBS	Porphobilinogen deaminase	NM_001258209.1	HMBS	Hydroxymethylbilane synthase	-37.7
chr11_17720_mature	20	0.0204905	up	TMEM8B	transmembrane protein 8B	NM_016446.3	TMEM8B	Transmembrane protein 8B	-39.8
oar-miR-3956-3p	-5.80339	0.00441183	down	LOC101114067	protein pitchfork-like	NM_181643.4	PIFO	Protein pitchfork	-36.7
oar-miR-665-3p	-7.34646	5.93615e-05	down	PHF19	PHD finger protein 19	NR_104601.1	PHF19	cDNA FLJ16269 fis, clone MESAN2016552, highly similar to Homo sapiens PHD finger protein 19 (PHF19), transcript variant 1, mRNA	-42.3
chr2_4742_mature	-4.80339	0.0390717	down	NFIX	nuclear factor I/X (CCAAT-binding transcription factor)	NM_002501	NFIX	Nuclear factor 1 X-type	-40.1
oar-miR-3956-3p	-5.80339	0.00441183	down	SBSN	suprabasin	NM_198538.3	SBSN	Suprabasin	-36.5
chr1_1602_mature	-5.12531	0.036797	down	SBSN	suprabasin	NM_198538.3	SBSN	Suprabasin	-37.3
chr2_4742_mature	-4.80339	0.0390717	down	MAF1	MAF1 homolog (S. cerevisiae)	NM_032272.4	MAF1	Repressor of RNA polymerase III transcription MAF1 homolog	-38.3
chr11_18453_mature	-7.14062	9.08506e-05	down	WDR77	WD repeat domain 77	NM_024102.2	WDR77	cDNA FLJ55120, moderately similar to Methylosome protein 50	-36.6
ptr-miR-760	-5.47926	0.00410028	down	LOC101112694	eukaryotic translation initiation factor 3 subunit C-like	NM_003752.4	EIF3C	Eukaryotic translation initiation factor 3 subunit C	-31.3
bta-miR-483	-5.12531	0.00820548	down	CORO7	coronin 7	NM_001201479.1	CORO7-PAM16	Coronin	-36.4
ptr-miR-1224-5p	-5.70385	0.0043429	down	S100A12	S100 calcium binding protein A12	NM_005621.1	S100A12	Protein S100-A12	-39.5
chr2_4911_mature	-4.76274	0.0236824	down	S100A12	S100 calcium binding protein A12	NM_005621.1	S100A12	Protein S100-A12	-28
chr7_13874_mature	20	0.0441566	up	ZNF335	zinc finger protein 335	NM_022095.3	ZNF335	ZNF335 protein	-38.5
oar-miR-370-3p	-4.5185	0.0472895	down	ZNF335	zinc finger protein 335	NM_022095.3	ZNF335	ZNF335 protein	-37
mmu-miR-370-3p	-20	0.0148611	down	ZNF335	zinc finger protein 335	NM_022095.3	ZNF335	ZNF335 protein	-36.3
chr1_2250_mature	20	0.0278159	up	CDCA4	cell division cycle associated 4	NM_145701.2	CDCA4	cDNA FLJ52878, highly similar to Cell division cycle-associated protein 4	-29.6
ptr-miR-760	-5.47926	0.00410028	down	CDCA3	cell division cycle associated 3	NM_031299.4	CDCA3	cDNA, FLJ93285, highly similar to Homo sapiens cell division cycle associated 3 (CDCA3), mRNA	-33.3
ptr-miR-744	-9.04497	9.50463e-07	down	LOC101113344	60S ribosomal protein L13-like	NM_033251.2	RPL13	cDNA FLJ52458, weakly similar to 60S ribosomal protein L13	-30.3
chr2_4742_mature	-4.80339	0.0390717	down	TMEM88	transmembrane protein 88	NM_203411.1	TMEM88	Transmembrane protein 88	-44.3
oan-miR-181b-5p	-20	0.012013	down	ACOT13	acyl-CoA thioesterase 13	NM_018473.3	ACOT13	Acyl-coenzyme A thioesterase 13	-25.4
chr12_20061_mature@@ppa-miR-181b	-6.60017	0.000478848	down	ACOT13	acyl-CoA thioesterase 13	NM_018473.3	ACOT13	Acyl-coenzyme A thioesterase 13	-25.4
chr5_11565_mature@@ssc-miR-181d-5p	-5.48229	0.0067061	down	ACOT13	acyl-CoA thioesterase 13	NM_018473.3	ACOT13	Acyl-coenzyme A thioesterase 13	-29.6
chr3_8193_mature@@ppa-miR-181b	-7.60036	4.45029e-05	down	ACOT13	acyl-CoA thioesterase 13	NM_018473.3	ACOT13	Acyl-coenzyme A thioesterase 13	-25.4
oar-miR-3957-5p	-7.89085	0.000115534	down	TMEM89	transmembrane protein 89	NM_001008269.1	TMEM89	Transmembrane protein 89	-27.6
chr13_20395_mature@@ssc-miR-296-3p	-8.28903	7.12965e-06	down	SLC35B3	solute carrier family 35, member B3	NR_109914.1	SLC35B3	cDNA, FLJ94080, highly similar to Homo sapiens solute carrier family 35, member B3 (SLC35B3), mRNA	-35
chr2_5139_star	-6.97331	0.00381849	down	PACS1	phosphofurin acidic cluster sorting protein 1	NM_018026.3	PACS1	Phosphofurin acidic cluster sorting protein 1	-28.9
chr13_20395_mature@@ssc-miR-296-3p	-8.28903	7.12965e-06	down	PACS1	phosphofurin acidic cluster sorting protein 1	NM_018026.3	PACS1	Phosphofurin acidic cluster sorting protein 1	-26.4
mmu-miR-370-3p	-20	0.0148611	down	PACS1	phosphofurin acidic cluster sorting protein 1	NM_018026.3	PACS1	Phosphofurin acidic cluster sorting protein 1	-26.8
chr3_8179_mature	-6.12531	0.019692	down	PACS1	phosphofurin acidic cluster sorting protein 1	NM_018026.3	PACS1	Phosphofurin acidic cluster sorting protein 1	-27.8
ptr-miR-139	-7.34771	5.30643e-05	down	CUL4A	cullin 4A	NM_003589.2	CUL4A	cDNA, FLJ95721, highly similar to Homo sapiens cullin 4A (CUL4A), mRNA	-36
ptr-miR-760	-5.47926	0.00410028	down	CUL4A	cullin 4A	NM_003589.2	CUL4A	cDNA, FLJ95721, highly similar to Homo sapiens cullin 4A (CUL4A), mRNA	-33.6
oar-miR-432	-14.9352	2.78999e-13	down	FABP3	Heart fatty acid binding protein	NM_004102.3	FABP3	Fatty acid-binding protein, heart	-35.2
chr20_26913_mature@@ggo-miR-877	-4.1762	0.0492604	down	CGREF1	cell growth regulator with EF-hand domain 1	NM_006569.5	CGREF1	Cell growth regulator with EF hand domain protein 1	-41.4
chr18_24925_star@@eca-miR-342-5p	-8.0386	2.63244e-05	down	LOC101107417	NHP2-like protein 1-like	NM_005008.3	NHP2L1	NHP2-like protein 1	-32.4
ptr-miR-1224-5p	-5.70385	0.0043429	down	NEB	nebulin	NM_004543.4	NEB	Nebulin	-40.6
chr18_24880_mature@@ssc-miR-2366	-20	0.00482081	down	TMEM86B	transmembrane protein 86B	NM_173804.4	TMEM86B	Lysoplasmalogenase	-36.4
chr18_24879_mature@@ssc-miR-2366	-5.54035	0.0180007	down	TMEM86B	transmembrane protein 86B	NM_173804.4	TMEM86B	Lysoplasmalogenase	-36.4
chr1_2250_mature	20	0.0278159	up	RSPH9	radial spoke head 9 homolog (Chlamydomonas)	NM_152732.4	RSPH9	Radial spoke head protein 9 homolog	-30.1
chr12_19126_mature	8.15553	0.0428489	up	RSPH9	radial spoke head 9 homolog (Chlamydomonas)	NM_152732.4	RSPH9	Radial spoke head protein 9 homolog	-27.3
chr1_757_mature@@oan-miR-1386	8.00437	0.0463188	up	RSPH9	radial spoke head 9 homolog (Chlamydomonas)	NM_152732.4	RSPH9	Radial spoke head protein 9 homolog	-27.8
ptr-miR-744	-9.04497	9.50463e-07	down	FABP6	fatty acid binding protein 6, ileal	NM_001445.2	FABP6	Gastrotropin	-31.1
chr2_4742_mature	-4.80339	0.0390717	down	MRPS5	mitochondrial ribosomal protein S5	NM_031902.3	MRPS5	28S ribosomal protein S5, mitochondrial	-34.9
ptr-miR-196b	-20	0.000167051	down	VWC2L	von Willebrand factor C domain containing protein 2-like	NM_001080500.2	VWC2L	von Willebrand factor C domain-containing protein 2-like	-31
chr13_20395_mature@@ssc-miR-296-3p	-8.28903	7.12965e-06	down	FDPS	farnesyl diphosphate synthase	NM_002004.3	FDPS	cDNA FLJ12779 fis, clone NT2RP2001748, moderately similar to FARNESYL PYROPHOSPHATE SYNTHETASE	-31.1
chr3_9135_mature	-6.46635	0.0104926	down	RDX	radixin	NM_002906.3	RDX	cDNA FLJ58499, highly similar to Radixin	-24.8
chr13_20395_mature@@ssc-miR-296-3p	-8.28903	7.12965e-06	down	RDX	radixin	NM_002906.3	RDX	cDNA FLJ58499, highly similar to Radixin	-30.4
chr11_17918_mature@@ssc-miR-423-5p	-6.76031	0.000971859	down	RDX	radixin	NM_002906.3	RDX	cDNA FLJ58499, highly similar to Radixin	-30.5
oar-miR-409-3p	-9.65626	1.90765e-07	down	C21H11orf10	chromosome 21 open reading frame, human C11orf10	NM_014206.3	TMEM258	Transmembrane protein 258	-34
chr11_18452_star@@ssc-miR-365-5p	-5.62052	0.00397462	down	AIFM1	Mammary apoptosis inducing factor				-35.6
chr10_17679_mature	7.93259	0.0480573	up	MECR	mitochondrial trans-2-enoyl-CoA reductase	NM_016011.3	MECR	cDNA FLJ56723, highly similar to Trans-2-enoyl-CoA reductase, mitochondrial (EC 1.3.1.38)	-35.1
mmu-miR-378d	-5.91886	0.028165	down	MECR	mitochondrial trans-2-enoyl-CoA reductase	NM_016011.3	MECR	cDNA FLJ56723, highly similar to Trans-2-enoyl-CoA reductase, mitochondrial (EC 1.3.1.38)	-35.7
chr13_20395_mature@@ssc-miR-296-3p	-8.28903	7.12965e-06	down	AIFM2	apoptosis-inducing factor, mitochondrion-associated, 2	NM_032797.5	AIFM2	Apoptosis-inducing factor 2	-35.7
chr11_18453_mature	-7.14062	9.08506e-05	down	TGM3	transglutaminase 3 (E polypeptide, protein-glutamine-gamma-glutamyltransferase)	NM_003245.3	TGM3	cDNA FLJ56823, highly similar to Protein-glutamine gamma-glutamyltransferase E (EC 2.3.2.13)	-38.4
chr20_26913_mature@@ggo-miR-877	-4.1762	0.0492604	down	TGM6	transglutaminase 6	NM_198994.2	TGM6	Protein-glutamine gamma-glutamyltransferase 6	-33.9
chr20_26913_mature@@ggo-miR-877	-4.1762	0.0492604	down	MFSD12	major facilitator superfamily domain containing 12	NM_174983.4	MFSD12	Major facilitator superfamily domain-containing protein 12	-37.4
oar-miR-487a-5p	-20	0.00353456	down	MFSD11	major facilitator superfamily domain containing 11	NM_024311.3	MFSD11	UNC93-like protein MFSD11	-35.1
chr2_4742_mature	-4.80339	0.0390717	down	SPHK1	sphingosine kinase 1	NM_182965.2	SPHK1	cDNA FLJ16332 fis, clone SYNOV2016837, highly similar to Sphingosine kinase 1 (EC 2.7.1.-)	-33.3
chr10_17679_mature	7.93259	0.0480573	up	ASCC2	activating signal cointegrator 1 complex subunit 2	NM_032204.4	ASCC2	Activating signal cointegrator 1 complex subunit 2	-33.1
ptr-miR-320b	-6.45364	0.000473278	down	ASCC2	activating signal cointegrator 1 complex subunit 2	NM_032204.4	ASCC2	Activating signal cointegrator 1 complex subunit 2	-33
chr11_17862_mature@@bta-miR-2331-5p	-6.14442	0.00168789	down	ASCC2	activating signal cointegrator 1 complex subunit 2	NM_032204.4	ASCC2	Activating signal cointegrator 1 complex subunit 2	-33.2
chr2_4742_mature	-4.80339	0.0390717	down	ASCC2	activating signal cointegrator 1 complex subunit 2	NM_032204.4	ASCC2	Activating signal cointegrator 1 complex subunit 2	-33.3
chr2_5146_star@@oan-miR-23b-5p	-5.2869	0.00580178	down	LOC101113335	angiogenin-1-like	NM_001145.4	ANG	Angiogenin	-32.7
chr12_19792_mature@@ppa-miR-214	-5.34723	0.00886859	down	T	T, brachyury homolog (mouse)	NM_003181.3	T	Brachyury protein	-31.2
ptr-miR-92b	-5.2802	0.00626375	down	T	T, brachyury homolog (mouse)	NM_003181.3	T	Brachyury protein	-33.1
chr10_17679_mature	7.93259	0.0480573	up	T	T, brachyury homolog (mouse)	NM_003181.3	T	Brachyury protein	-27.8
chr16_23333_mature@@ppa-miR-214	-4.49526	0.0284396	down	T	T, brachyury homolog (mouse)	NM_003181.3	T	Brachyury protein	-27.4
chr12_19126_mature	8.15553	0.0428489	up	T	T, brachyury homolog (mouse)	NM_003181.3	T	Brachyury protein	-28
chr11_18452_star@@ssc-miR-365-5p	-5.62052	0.00397462	down	T	T, brachyury homolog (mouse)	NM_003181.3	T	Brachyury protein	-28.8
mmu-miR-378d	-5.91886	0.028165	down	T	T, brachyury homolog (mouse)	NM_003181.3	T	Brachyury protein	-28.4
chr1_2250_mature	20	0.0278159	up	TMEM160	transmembrane protein 160	NM_017854.1	TMEM160	Transmembrane protein 160	-31.6
chr3_7781_mature	20	0.0378183	up	TMEM160	transmembrane protein 160	NM_017854.1	TMEM160	Transmembrane protein 160	-27.7
chr10_17679_mature	7.93259	0.0480573	up	TMEM160	transmembrane protein 160	NM_017854.1	TMEM160	Transmembrane protein 160	-33
bta-miR-2447	-5.42788	0.00943459	down	TMEM160	transmembrane protein 160	NM_017854.1	TMEM160	Transmembrane protein 160	-30.4
oar-miR-370-3p	-4.5185	0.0472895	down	TMEM160	transmembrane protein 160	NM_017854.1	TMEM160	Transmembrane protein 160	-31.4
chr13_20395_mature@@ssc-miR-296-3p	-8.28903	7.12965e-06	down	TMEM160	transmembrane protein 160	NM_017854.1	TMEM160	Transmembrane protein 160	-31.8
mmu-miR-370-3p	-20	0.0148611	down	TMEM160	transmembrane protein 160	NM_017854.1	TMEM160	Transmembrane protein 160	-30.7
ptr-miR-744	-9.04497	9.50463e-07	down	TMEM160	transmembrane protein 160	NM_017854.1	TMEM160	Transmembrane protein 160	-31.1
ptr-miR-1224-5p	-5.70385	0.0043429	down	REN	Renin	NM_000537.3	REN	Kidney mRNA for renin (aa 105-401).	-36.1
chr18_24880_mature@@ssc-miR-2366	-20	0.00482081	down	REN	Renin	NM_000537.3	REN	Kidney mRNA for renin (aa 105-401).	-34
ptr-miR-744	-9.04497	9.50463e-07	down	REN	Renin	NM_000537.3	REN	Kidney mRNA for renin (aa 105-401).	-36.5
chr18_24879_mature@@ssc-miR-2366	-5.54035	0.0180007	down	REN	Renin	NM_000537.3	REN	Kidney mRNA for renin (aa 105-401).	-34
chr2_4742_mature	-4.80339	0.0390717	down	REN	Renin	NM_000537.3	REN	Kidney mRNA for renin (aa 105-401).	-34.3
oar-miR-412-5p	-20	0.00811349	down	TRAF3IP3	TRAF3 interacting protein 3	NR_109871.1	TRAF3IP3	TRAF3-interacting JNK-activating modulator	-27.5
chr3_8179_mature	-6.12531	0.019692	down	CIB4	Calcium and integrin binding family member 4	NM_001029881.1	CIB4	Calcium and integrin-binding family member 4	-32.1
chr3_7781_mature	20	0.0378183	up	LOC101102007	leukocyte immunoglobulin-like receptor subfamily A member 5-like	NM_181986.2	LILRA5	Leukocyte immunoglobulin-like receptor subfamily A member 5	-35.6
chr11_18453_mature	-7.14062	9.08506e-05	down	SIPA1	signal-induced proliferation-associated 1	NM_153253.29	SIPA1	cDNA FLJ60386, moderately similar to Signal-induced proliferation-associated protein 1	-38.3
chr2_4742_mature	-4.80339	0.0390717	down	WDR18	WD repeat domain 18	NM_024100.3	WDR18	WD repeat-containing protein 18	-35.6
ptr-miR-4510	-20	0.00265479	down	NEDD8	neural precursor cell expressed, developmentally down-regulated 8	NM_006156.2	NEDD8	NEDD8	-34
oar-miR-370-3p	-4.5185	0.0472895	down	LOC100158234	mighty	NM_024595.2	AKIRIN1	Akirin-1	-37.5
chr1_1602_mature	-5.12531	0.036797	down	TBC1D21	TBC1 domain family, member 21	NM_153356.2	TBC1D21	TBC1 domain family, member 21	-34.8
chr8_14925_mature	-6.02578	0.0234549	down	AAAS	achalasia, adrenocortical insufficiency, alacrimia	NM_015665.5	AAAS	Mutant Allgrove syndrome protein	-23.9
bta-miR-483	-5.12531	0.00820548	down	SLC6A13	solute carrier family 6 (neurotransmitter transporter, GABA), member 13	NM_016615.4	SLC6A13	Sodium- and chloride-dependent GABA transporter 2	-38.7
chr2_3399_mature@@ssc-miR-320	-8.90347	4.41429e-06	down	WFIKKN1	WAP, follistatin/kazal, immunoglobulin, kunitz and netrin domain containing 1	NM_053284.2	WFIKKN1	WAP, Kazal, immunoglobulin, Kunitz and NTR domain-containing protein 1	-26.4
oar-miR-370-3p	-4.5185	0.0472895	down	WFIKKN1	WAP, follistatin/kazal, immunoglobulin, kunitz and netrin domain containing 1	NM_053284.2	WFIKKN1	WAP, Kazal, immunoglobulin, Kunitz and NTR domain-containing protein 1	-28.9
ptr-miR-320b	-6.45364	0.000473278	down	WFIKKN1	WAP, follistatin/kazal, immunoglobulin, kunitz and netrin domain containing 1	NM_053284.2	WFIKKN1	WAP, Kazal, immunoglobulin, Kunitz and NTR domain-containing protein 1	-27.7
chr13_20395_mature@@ssc-miR-296-3p	-8.28903	7.12965e-06	down	WFIKKN1	WAP, follistatin/kazal, immunoglobulin, kunitz and netrin domain containing 1	NM_053284.2	WFIKKN1	WAP, Kazal, immunoglobulin, Kunitz and NTR domain-containing protein 1	-28
mmu-miR-370-3p	-20	0.0148611	down	WFIKKN1	WAP, follistatin/kazal, immunoglobulin, kunitz and netrin domain containing 1	NM_053284.2	WFIKKN1	WAP, Kazal, immunoglobulin, Kunitz and NTR domain-containing protein 1	-28.2
chr3_8179_mature	-6.12531	0.019692	down	WFIKKN1	WAP, follistatin/kazal, immunoglobulin, kunitz and netrin domain containing 1	NM_053284.2	WFIKKN1	WAP, Kazal, immunoglobulin, Kunitz and NTR domain-containing protein 1	-28.5
chr2_4742_mature	-4.80339	0.0390717	down	WFIKKN1	WAP, follistatin/kazal, immunoglobulin, kunitz and netrin domain containing 1	NM_053284.2	WFIKKN1	WAP, Kazal, immunoglobulin, Kunitz and NTR domain-containing protein 1	-35.4
chr3_8179_mature	-6.12531	0.019692	down	SLC6A17	solute carrier family 6, member 17	NM_001010898.2	SLC6A17	cDNA FLJ58911, highly similar to Orphan sodium- and chloride-dependent neurotransmitter transporter NTT4	-35.5
oar-miR-323a-5p	-8.16094	1.95529e-05	down	FBL	fibrillarin	NM_001436.3	FBL	cDNA FLJ56738, highly similar to Fibrillarin	-35
chr2_3399_mature@@ssc-miR-320	-8.90347	4.41429e-06	down	NTSR2	neurotensin receptor 2	NM_012344.3	NTSR2	Neurotensin receptor type 2	-32.4
chr11_18453_mature	-7.14062	9.08506e-05	down	NTSR2	neurotensin receptor 2	NM_012344.3	NTSR2	Neurotensin receptor type 2	-31.2
hsa-miR-320c	-8.02792	1.08445e-05	down	NTSR2	neurotensin receptor 2	NM_012344.3	NTSR2	Neurotensin receptor type 2	-29.9
ptr-miR-320c	-7.99791	1.10667e-05	down	NTSR2	neurotensin receptor 2	NM_012344.3	NTSR2	Neurotensin receptor type 2	-29.9
ptr-miR-320b	-6.45364	0.000473278	down	NTSR2	neurotensin receptor 2	NM_012344.3	NTSR2	Neurotensin receptor type 2	-32.4
chr2_4742_mature	-4.80339	0.0390717	down	NTSR2	neurotensin receptor 2	NM_012344.3	NTSR2	Neurotensin receptor type 2	-34.9
chr10_17679_mature	7.93259	0.0480573	up	PPP1R12C	protein phosphatase 1, regulatory subunit 12C	NM_017607.3	PPP1R12C	Protein phosphatase 1 regulatory subunit 12C	-37
oar-miR-370-3p	-4.5185	0.0472895	down	GEMIN4	gem (nuclear organelle) associated protein 4	NM_015721.2	GEMIN4	Gem-associated protein 4	-36.5
mmu-miR-370-3p	-20	0.0148611	down	GEMIN4	gem (nuclear organelle) associated protein 4	NM_015721.2	GEMIN4	Gem-associated protein 4	-35.8
oar-miR-409-5p	-5.04471	0.0244871	down	FAM57A	family with sequence similarity 57, member A	NM_024792.1	FAM57A	cDNA FLJ43156 fis, clone DFNES2011239, highly similar to Protein FAM57A	-32.6
ptr-miR-760	-5.47926	0.00410028	down	PPP1R32	protein phosphatase 1, regulatory subunit 32	NM_145017.2	PPP1R32	Protein phosphatase 1 regulatory subunit 32	-33.4
chr3_8179_mature	-6.12531	0.019692	down	PPP1R32	protein phosphatase 1, regulatory subunit 32	NM_145017.2	PPP1R32	Protein phosphatase 1 regulatory subunit 32	-32.4
chr11_18250_mature@@bta-miR-3432	-20	0.0186183	down	CHRM4	cholinergic receptor, muscarinic 4	NM_000741.2	CHRM4	Muscarinic acetylcholine receptor M4	-25.4
oar-miR-487b-5p	-8.34771	3.88063e-05	down	CHRM4	cholinergic receptor, muscarinic 4	NM_000741.2	CHRM4	Muscarinic acetylcholine receptor M4	-32.3
chr11_18452_star@@ssc-miR-365-5p	-5.62052	0.00397462	down	CHRM4	cholinergic receptor, muscarinic 4	NM_000741.2	CHRM4	Muscarinic acetylcholine receptor M4	-30.3
mmu-miR-378d	-5.91886	0.028165	down	SERPINA1	Alpha-1-antitrypsin transcript variant 1	NM_001127707.1	SERPINA1	Alpha-1-antitrypsin null variant	-31.5
oar-miR-370-3p	-4.5185	0.0472895	down	NF2	neurofibromin 2 (merlin)	NM_181835.1	NF2	cDNA FLJ61733, highly similar to Merlin	-34.4
mmu-miR-370-3p	-20	0.0148611	down	NF2	neurofibromin 2 (merlin)	NM_181835.1	NF2	cDNA FLJ61733, highly similar to Merlin	-33.7
ptr-miR-760	-5.47926	0.00410028	down	NF2	neurofibromin 2 (merlin)	NM_181835.1	NF2	cDNA FLJ61733, highly similar to Merlin	-31.8
oar-miR-541-5p	-12.6384	2.00189e-10	down	NF2	neurofibromin 2 (merlin)	NM_181835.1	NF2	cDNA FLJ61733, highly similar to Merlin	-38.3
chr7_13874_mature	20	0.0441566	up	ACADS	acyl-CoA dehydrogenase, C-2 to C-3 short chain	NM_000017.2	ACADS	cDNA FLJ51323, highly similar to Short-chain specific acyl-CoA dehydrogenase, mitochondrial (EC 1.3.99.2)	-38.2
bta-miR-483	-5.12531	0.00820548	down	ACADS	acyl-CoA dehydrogenase, C-2 to C-3 short chain	NM_000017.2	ACADS	cDNA FLJ51323, highly similar to Short-chain specific acyl-CoA dehydrogenase, mitochondrial (EC 1.3.99.2)	-36.8
ptr-miR-1224-5p	-5.70385	0.0043429	down	LSMD1	LSM domain containing 1	NM_032356.3	LSMD1	LSM domain-containing protein 1	-34.9
chr5_11194_mature	-6.32276	0.00113714	down	LSMD1	LSM domain containing 1	NM_032356.3	LSMD1	LSM domain-containing protein 1	-27.3
chr3_7781_mature	20	0.0378183	up	ECI2	enoyl-CoA delta isomerase 2	NR_028588.1	ECI2	cDNA FLJ56683, highly similar to Peroxisomal 3,2-trans-enoyl-CoA isomerase (EC 5.3.3.8)	-33.2
chr24_29981_mature@@bta-miR-2387	-4.74199	0.0210665	down	ECI2	enoyl-CoA delta isomerase 2	NR_028588.1	ECI2	cDNA FLJ56683, highly similar to Peroxisomal 3,2-trans-enoyl-CoA isomerase (EC 5.3.3.8)	-35.6
bta-miR-2447	-5.42788	0.00943459	down	ECI2	enoyl-CoA delta isomerase 2	NR_028588.1	ECI2	cDNA FLJ56683, highly similar to Peroxisomal 3,2-trans-enoyl-CoA isomerase (EC 5.3.3.8)	-36.3
chr24_29982_mature@@bta-miR-2387	-4.54035	0.0278824	down	ECI2	enoyl-CoA delta isomerase 2	NR_028588.1	ECI2	cDNA FLJ56683, highly similar to Peroxisomal 3,2-trans-enoyl-CoA isomerase (EC 5.3.3.8)	-35.6
ptr-miR-760	-5.47926	0.00410028	down	ECI2	enoyl-CoA delta isomerase 2	NR_028588.1	ECI2	cDNA FLJ56683, highly similar to Peroxisomal 3,2-trans-enoyl-CoA isomerase (EC 5.3.3.8)	-32.3
chr13_20395_mature@@ssc-miR-296-3p	-8.28903	7.12965e-06	down	LOC101107401	glutathione S-transferase Mu 1-like	NM_146421.2	GSTM1	Glutathione S-transferase Mu 1	-37.2
ptr-miR-760	-5.47926	0.00410028	down	ENO1	Enolase 1				-35.4
oar-miR-487a-5p	-20	0.00353456	down	DCUN1D4	DCN1, defective in cullin neddylation 1, domain containing 4 (S. cerevisiae)	NM_015115.3	DCUN1D4	DCN1-like protein 4	-29.1
chr23_29205_mature@@bta-miR-3432	-5.61074	0.00335187	down	FAH	fumarylacetoacetate hydrolase (fumarylacetoacetase)	NM_000137.2	FAH	cDNA FLJ51912, highly similar to Fumarylacetoacetase (EC 3.7.1.2)	-32.1
chr4_10137_mature@@bta-miR-3432	-7.12531	0.0027788	down	FAH	fumarylacetoacetate hydrolase (fumarylacetoacetase)	NM_000137.2	FAH	cDNA FLJ51912, highly similar to Fumarylacetoacetase (EC 3.7.1.2)	-31.9
oar-miR-370-3p	-4.5185	0.0472895	down	FAH	fumarylacetoacetate hydrolase (fumarylacetoacetase)	NM_000137.2	FAH	cDNA FLJ51912, highly similar to Fumarylacetoacetase (EC 3.7.1.2)	-35.1
chr11_17853_mature@@bta-miR-3432	-7.38835	0.000187575	down	FAH	fumarylacetoacetate hydrolase (fumarylacetoacetase)	NM_000137.2	FAH	cDNA FLJ51912, highly similar to Fumarylacetoacetase (EC 3.7.1.2)	-34.5
mmu-miR-370-3p	-20	0.0148611	down	FAH	fumarylacetoacetate hydrolase (fumarylacetoacetase)	NM_000137.2	FAH	cDNA FLJ51912, highly similar to Fumarylacetoacetase (EC 3.7.1.2)	-34.4
chr3_8179_mature	-6.12531	0.019692	down	FAH	fumarylacetoacetate hydrolase (fumarylacetoacetase)	NM_000137.2	FAH	cDNA FLJ51912, highly similar to Fumarylacetoacetase (EC 3.7.1.2)	-33.5
chr2_4742_mature	-4.80339	0.0390717	down	SEBOX	SEBOX homeobox	NM_001083896.1	SEBOX	Homeobox protein SEBOX	-36.4
ssc-miR-664-5p	-6.26905	0.000962054	down	DRP2	dystrophin related protein 2	NM_001939.2	DRP2	Dystrophin-related protein 2	-33.2
chr2_4742_mature	-4.80339	0.0390717	down	DRP2	dystrophin related protein 2	NM_001939.2	DRP2	Dystrophin-related protein 2	-31.1
chr14_21402_mature@@bta-miR-3432	-8.0764	0.000338499	down	SLC6A2	Transporter				-29.4
chr14_21401_mature@@bta-miR-3432	-6.86228	0.0012237	down	SLC6A2	Transporter				-29.4
ptr-miR-1306	-7.72446	2.62818e-05	down	SLC6A2	Transporter				-28.8
chr2_4742_mature	-4.80339	0.0390717	down	BPHL	biphenyl hydrolase-like (serine hydrolase)	NR_026650.1	BPHL	cDNA FLJ58913, highly similar to Valacyclovir hydrolase (EC 3.1.-.-)	-35.3
chr3_8179_mature	-6.12531	0.019692	down	PPP1R27	protein phosphatase 1, regulatory subunit 27	NM_001007533.3	PPP1R27	Protein phosphatase 1 regulatory subunit 27	-35.7
chr2_4742_mature	-4.80339	0.0390717	down	PPP1R27	protein phosphatase 1, regulatory subunit 27	NM_001007533.3	PPP1R27	Protein phosphatase 1 regulatory subunit 27	-39
chr11_18452_star@@ssc-miR-365-5p	-5.62052	0.00397462	down	KCNIP1	Kv channel interacting protein 1	NM_014592.3	KCNIP1	Potassium channel interacting protein 1	-43
ptr-miR-1224-5p	-5.70385	0.0043429	down	KCNIP2	Kv channel interacting protein 2	NM_173342.2	KCNIP2	cDNA FLJ30527 fis, clone BRAWH2001019, highly similar to Kv channel-interacting protein 2	-41.4
chr1_2250_mature	20	0.0278159	up	LOC101114947	E3 ubiquitin-protein ligase NEURL3-like	NM_004210.4	NEURL1	cDNA FLJ57494, highly similar to Neuralized-like protein 1	-33.6
chr12_19126_mature	8.15553	0.0428489	up	LOC101114947	E3 ubiquitin-protein ligase NEURL3-like	NM_004210.4	NEURL1	cDNA FLJ57494, highly similar to Neuralized-like protein 1	-34.7
chr4_9864_mature@@sha-miR-129	-6.64469	0.00196857	down	ZBTB45	zinc finger and BTB domain containing 45	NM_032792.2	ZBTB45	Putative uncharacterized protein DKFZp547H249	-24.6
chr2_5146_star@@oan-miR-23b-5p	-5.2869	0.00580178	down	ZBTB45	zinc finger and BTB domain containing 45	NM_032792.2	ZBTB45	Putative uncharacterized protein DKFZp547H249	-26.6
chr3_7781_mature	20	0.0378183	up	ZBTB45	zinc finger and BTB domain containing 45	NM_032792.2	ZBTB45	Putative uncharacterized protein DKFZp547H249	-30.8
chr24_29981_mature@@bta-miR-2387	-4.74199	0.0210665	down	ZBTB45	zinc finger and BTB domain containing 45	NM_032792.2	ZBTB45	Putative uncharacterized protein DKFZp547H249	-28.9
ptr-miR-139	-7.34771	5.30643e-05	down	ZBTB45	zinc finger and BTB domain containing 45	NM_032792.2	ZBTB45	Putative uncharacterized protein DKFZp547H249	-28.9
chr11_17720_mature	20	0.0204905	up	ZBTB45	zinc finger and BTB domain containing 45	NM_032792.2	ZBTB45	Putative uncharacterized protein DKFZp547H249	-31.2
chr3_7144_mature	-7.42788	0.00145104	down	ZBTB45	zinc finger and BTB domain containing 45	NM_032792.2	ZBTB45	Putative uncharacterized protein DKFZp547H249	-26
chr24_29982_mature@@bta-miR-2387	-4.54035	0.0278824	down	ZBTB45	zinc finger and BTB domain containing 45	NM_032792.2	ZBTB45	Putative uncharacterized protein DKFZp547H249	-28.9
oar-miR-487b-5p	-8.34771	3.88063e-05	down	ZBTB45	zinc finger and BTB domain containing 45	NM_032792.2	ZBTB45	Putative uncharacterized protein DKFZp547H249	-28.3
ptr-miR-744	-9.04497	9.50463e-07	down	ZBTB45	zinc finger and BTB domain containing 45	NM_032792.2	ZBTB45	Putative uncharacterized protein DKFZp547H249	-31.3
ptr-miR-760	-5.47926	0.00410028	down	ZBTB45	zinc finger and BTB domain containing 45	NM_032792.2	ZBTB45	Putative uncharacterized protein DKFZp547H249	-29.9
oar-miR-665-3p	-7.34646	5.93615e-05	down	ESPN	espin	NM_031475.2	ESPN	Espin	-36.1
chr13_20395_mature@@ssc-miR-296-3p	-8.28903	7.12965e-06	down	ESPN	espin	NM_031475.2	ESPN	Espin	-35.5
ptr-miR-760	-5.47926	0.00410028	down	ESPN	espin	NM_031475.2	ESPN	Espin	-35.6
chr2_4742_mature	-4.80339	0.0390717	down	WDR38	WD repeat domain 38	NM_001276376.1	WDR38	WD repeat domain 38	-35.2
ptr-miR-1224-5p	-5.70385	0.0043429	down	SLC6A8	solute carrier family 6 (neurotransmitter transporter, creatine), member 8	NM_005629.3	SLC6A8	Sodium-and chloride-dependent creatine transporter 1 isoform 2	-38.5
chr11_17720_mature	20	0.0204905	up	SLC6A8	solute carrier family 6 (neurotransmitter transporter, creatine), member 8	NM_005629.3	SLC6A8	Sodium-and chloride-dependent creatine transporter 1 isoform 2	-32.1
chr11_18250_mature@@bta-miR-3432	-20	0.0186183	down	ZBTB40	zinc finger and BTB domain containing 40	NM_014870.3	ZBTB40	Zinc finger and BTB domain containing 40, isoform CRA_a	-30.8
chr21_27851_mature@@bta-miR-3432	-4.8965	0.0211202	down	ZBTB40	zinc finger and BTB domain containing 40	NM_014870.3	ZBTB40	Zinc finger and BTB domain containing 40, isoform CRA_a	-29.9
chr16_23645_mature@@bta-miR-3432	-9.38835	3.05114e-06	down	ZBTB40	zinc finger and BTB domain containing 40	NM_014870.3	ZBTB40	Zinc finger and BTB domain containing 40, isoform CRA_a	-31.3
chr1_285_mature@@bta-miR-3432	-4.97924	0.0127864	down	ZBTB40	zinc finger and BTB domain containing 40	NM_014870.3	ZBTB40	Zinc finger and BTB domain containing 40, isoform CRA_a	-31.5
chr21_27852_mature@@bta-miR-3432	-6.12531	0.00319226	down	ZBTB40	zinc finger and BTB domain containing 40	NM_014870.3	ZBTB40	Zinc finger and BTB domain containing 40, isoform CRA_a	-29.9
chr11_18452_star@@ssc-miR-365-5p	-5.62052	0.00397462	down	ZBTB40	zinc finger and BTB domain containing 40	NM_014870.3	ZBTB40	Zinc finger and BTB domain containing 40, isoform CRA_a	-31.7
chr3_8179_mature	-6.12531	0.019692	down	ZBTB40	zinc finger and BTB domain containing 40	NM_014870.3	ZBTB40	Zinc finger and BTB domain containing 40, isoform CRA_a	-31.8
chr3_7781_mature	20	0.0378183	up	IER5L	immediate early response 5-like	NM_203434.2	IER5L	immediate early response 5-like	-32.5
chr7_13874_mature	20	0.0441566	up	IER5L	immediate early response 5-like	NM_203434.2	IER5L	immediate early response 5-like	-36.6
oar-miR-487a-5p	-20	0.00353456	down	IER5L	immediate early response 5-like	NM_203434.2	IER5L	immediate early response 5-like	-33.8
ptr-miR-760	-5.47926	0.00410028	down	IER5L	immediate early response 5-like	NM_203434.2	IER5L	immediate early response 5-like	-37.4
ptr-miR-92b	-5.2802	0.00626375	down	NTAN1	N-terminal asparagine amidase	NM_173474.3	NTAN1	Protein N-terminal asparagine amidohydrolase	-34.8
chr7_13874_mature	20	0.0441566	up	ASIP	Agouti signaling protein	NM_001672.2	ASIP	Agouti-signaling protein	-33.1
chr3_7781_mature	20	0.0378183	up	LOC101103187	E3 ubiquitin-protein ligase Mdm2-like	NM_032739.1	MDM2	E3 ubiquitin-protein ligase Mdm2	-40.3
chr2_4742_mature	-4.80339	0.0390717	down	POLR1C	polymerase (RNA) I polypeptide C, 30kDa	NM_203290.2	POLR1C	cDNA FLJ57708, highly similar to DNA-directed RNA polymerase I 40 kDa polypeptide (EC 2.7.7.6)	-34.8
mmu-miR-370-3p	-20	0.0148611	down	POLR1B	polymerase (RNA) I polypeptide B, 128kDa	NM_019014.5	POLR1B	cDNA FLJ53412, highly similar to DNA-directed RNA polymerase I 135 kDa polypeptide (EC 2.7.7.6)	-38.6
chr1_879_star	-5.44082	0.0126675	down	MSTO1	misato homolog 1 (Drosophila)	NR_046295.1	MSTO1	Protein misato homolog 1	-31.8
oar-miR-329b-5p	-5.82329	0.00288668	down	GDF5	growth differentiation factor 5	NM_000557	GDF5	GDF5	-37.1
chr11_18453_mature	-7.14062	9.08506e-05	down	ZMIZ1	zinc finger, MIZ-type containing 1	NM_020338.3	ZMIZ1	Uncharacterized protein	-38.5
ptr-miR-760	-5.47926	0.00410028	down	ZMIZ1	zinc finger, MIZ-type containing 1	NM_020338.3	ZMIZ1	Uncharacterized protein	-39.7
chr20_26751_mature	-20	0.0148611	down	GDF2	growth differentiation factor 2	NM_016204.1	GDF2	cDNA, FLJ95870, highly similar to Homo sapiens growth differentiation factor 2 (GDF2), mRNA	-26.9
chr1_2250_mature	20	0.0278159	up	GDF2	growth differentiation factor 2	NM_016204.1	GDF2	cDNA, FLJ95870, highly similar to Homo sapiens growth differentiation factor 2 (GDF2), mRNA	-24.5
chr3_7781_mature	20	0.0378183	up	GDF2	growth differentiation factor 2	NM_016204.1	GDF2	cDNA, FLJ95870, highly similar to Homo sapiens growth differentiation factor 2 (GDF2), mRNA	-27
chr7_13874_mature	20	0.0441566	up	GDF2	growth differentiation factor 2	NM_016204.1	GDF2	cDNA, FLJ95870, highly similar to Homo sapiens growth differentiation factor 2 (GDF2), mRNA	-28.3
chr12_19126_mature	8.15553	0.0428489	up	GDF2	growth differentiation factor 2	NM_016204.1	GDF2	cDNA, FLJ95870, highly similar to Homo sapiens growth differentiation factor 2 (GDF2), mRNA	-25.3
bta-miR-483	-5.12531	0.00820548	down	GDF2	growth differentiation factor 2	NM_016204.1	GDF2	cDNA, FLJ95870, highly similar to Homo sapiens growth differentiation factor 2 (GDF2), mRNA	-27.6
chr1_879_star	-5.44082	0.0126675	down	GDF2	growth differentiation factor 2	NM_016204.1	GDF2	cDNA, FLJ95870, highly similar to Homo sapiens growth differentiation factor 2 (GDF2), mRNA	-24.9
chrx_32353_star@@eca-miR-532-3p	-4.63191	0.0475016	down	GDF2	growth differentiation factor 2	NM_016204.1	GDF2	cDNA, FLJ95870, highly similar to Homo sapiens growth differentiation factor 2 (GDF2), mRNA	-33
chrx_31880_star@@bta-miR-503-3p	-4.6813	0.0254426	down	GDF2	growth differentiation factor 2	NM_016204.1	GDF2	cDNA, FLJ95870, highly similar to Homo sapiens growth differentiation factor 2 (GDF2), mRNA	-30.4
ptr-miR-760	-5.47926	0.00410028	down	TCN2	transcobalamin II	NM_001190420.1	TCN2	Transcobalamin-2	-38.7
chr11_18453_mature	-7.14062	9.08506e-05	down	TCN1	transcobalamin I (vitamin B12 binding protein, R binder family)	NM_001062.3	TCN1	Transcobalamin-1	-25.3
oar-miR-541-3p	-12.1477	1.56141e-08	down	RPS28	ribosomal protein S28	NM_001031.4	RPS28	HCG26477	-36.6
chr12_19286_mature@@eca-miR-378	-5.4616	0.00668098	down	RPS26	40S ribosomal protein S26	NM_001029.3	RPS26	Similar to 40S ribosomal protein S26	-24.4
chr8_14920_mature	-5.02578	0.0166588	down	RPS26	40S ribosomal protein S26	NM_001029.3	RPS26	Similar to 40S ribosomal protein S26	-22.9
ptr-miR-1224-5p	-5.70385	0.0043429	down	POLR2F	polymerase (RNA) II (DNA directed) polypeptide F	NM_021974.3	POLR2F	DNA-directed RNA polymerases I, II, and III subunit RPABC2	-36.3
chr13_20395_mature@@ssc-miR-296-3p	-8.28903	7.12965e-06	down	POLR2F	polymerase (RNA) II (DNA directed) polypeptide F	NM_021974.3	POLR2F	DNA-directed RNA polymerases I, II, and III subunit RPABC2	-39
ptr-miR-1306	-7.72446	2.62818e-05	down	WDR27	WD repeat domain 27	NM_182552.4	WDR27	WD repeat domain 27	-32.7
chr24_29981_mature@@bta-miR-2387	-4.74199	0.0210665	down	TMEM40	transmembrane protein 40	NM_018306.3	TMEM40	cDNA FLJ55821, highly similar to Homo sapiens transmembrane protein 40 (TMEM40), mRNA	-32.1
chr11_18453_mature	-7.14062	9.08506e-05	down	TMEM40	transmembrane protein 40	NM_018306.3	TMEM40	cDNA FLJ55821, highly similar to Homo sapiens transmembrane protein 40 (TMEM40), mRNA	-33.7
chr24_29982_mature@@bta-miR-2387	-4.54035	0.0278824	down	TMEM40	transmembrane protein 40	NM_018306.3	TMEM40	cDNA FLJ55821, highly similar to Homo sapiens transmembrane protein 40 (TMEM40), mRNA	-32.1
chr2_3399_mature@@ssc-miR-320	-8.90347	4.41429e-06	down	TSR3	TSR3, 20S rRNA accumulation, homolog (S. cerevisiae)	NM_001001410.2	TSR3	Ribosome biogenesis protein TSR3 homolog	-33
oar-miR-370-3p	-4.5185	0.0472895	down	TSR3	TSR3, 20S rRNA accumulation, homolog (S. cerevisiae)	NM_001001410.2	TSR3	Ribosome biogenesis protein TSR3 homolog	-36.3
mmu-miR-370-3p	-20	0.0148611	down	TSR3	TSR3, 20S rRNA accumulation, homolog (S. cerevisiae)	NM_001001410.2	TSR3	Ribosome biogenesis protein TSR3 homolog	-35.6
chr2_4742_mature	-4.80339	0.0390717	down	GABRD	gamma-aminobutyric acid (GABA) A receptor, delta	NM_000815.4	GABRD	cDNA FLJ75677, highly similar to Homo sapiens gamma-aminobutyric acid (GABA) A receptor, delta (GABRD), mRNA	-37.5
chr24_29665_star@@mmu-miR-25-5p	-6.38835	0.000494441	down	HSBP1	heat shock factor binding protein 1	NM_001537.3	HSBP1	Heat shock factor-binding protein 1	-27.5
chr11_18453_mature	-7.14062	9.08506e-05	down	LOC101114955	uncharacterized LOC101114955	NM_138924.2	GAMT	cDNA FLJ52994, highly similar to Guanidinoacetate N-methyltransferase (EC2.1.1.2)	-36.2
ptr-miR-760	-5.47926	0.00410028	down	LOC101114955	uncharacterized LOC101114955	NM_138924.2	GAMT	cDNA FLJ52994, highly similar to Guanidinoacetate N-methyltransferase (EC2.1.1.2)	-34.5
chr3_7188_mature@@bta-miR-3432	-6.54035	0.00130037	down	PHEX	phosphate regulating endopeptidase homolog, X-linked	NM_001282754.1	PHEX	cDNA FLJ59234, highly similar to Phosphate-regulating neutral endopeptidase (EC 3.4.24.-)	-27.3
chr11_17720_mature	20	0.0204905	up	PHEX	phosphate regulating endopeptidase homolog, X-linked	NM_001282754.1	PHEX	cDNA FLJ59234, highly similar to Phosphate-regulating neutral endopeptidase (EC 3.4.24.-)	-27.6
chr2_5022_mature@@bta-miR-3432	-4.24817	0.0441325	down	PHEX	phosphate regulating endopeptidase homolog, X-linked	NM_001282754.1	PHEX	cDNA FLJ59234, highly similar to Phosphate-regulating neutral endopeptidase (EC 3.4.24.-)	-27.3
oar-miR-1193-5p	-6.50383	0.00266274	down	PHEX	phosphate regulating endopeptidase homolog, X-linked	NM_001282754.1	PHEX	cDNA FLJ59234, highly similar to Phosphate-regulating neutral endopeptidase (EC 3.4.24.-)	-30.5
mmu-miR-370-3p	-20	0.0148611	down	C8H6orf203	chromosome 8 open reading frame, human C6orf203	NM_016487.4	C6orf203	Uncharacterized protein C6orf203	-37.4
ptr-miR-760	-5.47926	0.00410028	down	WBP2	WW domain binding protein 2	NM_012478.3	WBP2	WW domain-binding protein 2	-36.5
chr10_17679_mature	7.93259	0.0480573	up	NFE2	nuclear factor (erythroid-derived 2), 45kDa	NM_006163.2	NFE2	Nuclear factor (Erythroid-derived 2), 45kDa, isoform CRA_a	-36.7
ptr-miR-760	-5.47926	0.00410028	down	NFE2	nuclear factor (erythroid-derived 2), 45kDa	NM_006163.2	NFE2	Nuclear factor (Erythroid-derived 2), 45kDa, isoform CRA_a	-35.6
chr2_4742_mature	-4.80339	0.0390717	down	NFE2	nuclear factor (erythroid-derived 2), 45kDa	NM_006163.2	NFE2	Nuclear factor (Erythroid-derived 2), 45kDa, isoform CRA_a	-39.6
oar-miR-3957-3p	-8.6073	2.82313e-06	down	RPS18	Ribosomal protein S18	NM_022551.2	RPS18	Ribosomal protein S18, isoform CRA_a	-32.1
chr1_2250_mature	20	0.0278159	up	MEIS3	Meis homeobox 3	NM_020160.2	MEIS3	Homeobox protein Meis3 variant	-26.2
chr10_17679_mature	7.93259	0.0480573	up	MEIS3	Meis homeobox 3	NM_020160.2	MEIS3	Homeobox protein Meis3 variant	-24.7
chr12_19126_mature	8.15553	0.0428489	up	MEIS3	Meis homeobox 3	NM_020160.2	MEIS3	Homeobox protein Meis3 variant	-26.5
chr1_757_mature@@oan-miR-1386	8.00437	0.0463188	up	MEIS3	Meis homeobox 3	NM_020160.2	MEIS3	Homeobox protein Meis3 variant	-26.7
chr7_13874_mature	20	0.0441566	up	LOC101113376	uncharacterized LOC101113376	NM_145806.2	ZNF511	Zinc finger protein 511	-34.8
chr1_2250_mature	20	0.0278159	up	LHPP	phospholysine phosphohistidine inorganic pyrophosphate phosphatase	NM_022126.3	LHPP	Phospholysine phosphohistidine inorganic pyrophosphate phosphatase	-33.6
chr10_17679_mature	7.93259	0.0480573	up	LHPP	phospholysine phosphohistidine inorganic pyrophosphate phosphatase	NM_022126.3	LHPP	Phospholysine phosphohistidine inorganic pyrophosphate phosphatase	-35
oar-miR-370-3p	-4.5185	0.0472895	down	LHPP	phospholysine phosphohistidine inorganic pyrophosphate phosphatase	NM_022126.3	LHPP	Phospholysine phosphohistidine inorganic pyrophosphate phosphatase	-41.3
chr13_20395_mature@@ssc-miR-296-3p	-8.28903	7.12965e-06	down	LHPP	phospholysine phosphohistidine inorganic pyrophosphate phosphatase	NM_022126.3	LHPP	Phospholysine phosphohistidine inorganic pyrophosphate phosphatase	-36.1
mmu-miR-370-3p	-20	0.0148611	down	LHPP	phospholysine phosphohistidine inorganic pyrophosphate phosphatase	NM_022126.3	LHPP	Phospholysine phosphohistidine inorganic pyrophosphate phosphatase	-40.6
chr3_8179_mature	-6.12531	0.019692	down	LHPP	phospholysine phosphohistidine inorganic pyrophosphate phosphatase	NM_022126.3	LHPP	Phospholysine phosphohistidine inorganic pyrophosphate phosphatase	-35.3
oar-miR-412-5p	-20	0.00811349	down	ACAD8	acyl-CoA dehydrogenase family, member 8	NM_014384.2	ACAD8	Isobutyryl-CoA dehydrogenase, mitochondrial	-29.2
chr1_2250_mature	20	0.0278159	up	ACAD8	acyl-CoA dehydrogenase family, member 8	NM_014384.2	ACAD8	Isobutyryl-CoA dehydrogenase, mitochondrial	-27.6
chr3_7781_mature	20	0.0378183	up	ACAD8	acyl-CoA dehydrogenase family, member 8	NM_014384.2	ACAD8	Isobutyryl-CoA dehydrogenase, mitochondrial	-32.5
oar-miR-487a-5p	-20	0.00353456	down	ACAD8	acyl-CoA dehydrogenase family, member 8	NM_014384.2	ACAD8	Isobutyryl-CoA dehydrogenase, mitochondrial	-29.7
chr10_17679_mature	7.93259	0.0480573	up	ACAD8	acyl-CoA dehydrogenase family, member 8	NM_014384.2	ACAD8	Isobutyryl-CoA dehydrogenase, mitochondrial	-34.7
chr12_19126_mature	8.15553	0.0428489	up	ACAD8	acyl-CoA dehydrogenase family, member 8	NM_014384.2	ACAD8	Isobutyryl-CoA dehydrogenase, mitochondrial	-30.7
chrx_31784_mature@@ppa-miR-224	-4.67687	0.042007	down	ACAD8	acyl-CoA dehydrogenase family, member 8	NM_014384.2	ACAD8	Isobutyryl-CoA dehydrogenase, mitochondrial	-30.3
oar-miR-370-3p	-4.5185	0.0472895	down	ACAD8	acyl-CoA dehydrogenase family, member 8	NM_014384.2	ACAD8	Isobutyryl-CoA dehydrogenase, mitochondrial	-34.6
oar-miR-487b-5p	-8.34771	3.88063e-05	down	ACAD8	acyl-CoA dehydrogenase family, member 8	NM_014384.2	ACAD8	Isobutyryl-CoA dehydrogenase, mitochondrial	-29.9
mmu-miR-370-3p	-20	0.0148611	down	ACAD8	acyl-CoA dehydrogenase family, member 8	NM_014384.2	ACAD8	Isobutyryl-CoA dehydrogenase, mitochondrial	-34.6
chr12_19193_star@@ppa-miR-214	-5.17047	0.0135666	down	SEC61A1	Sec61 alpha 1 subunit (S. cerevisiae)	NM_013336.3	SEC61A1	cDNA FLJ14546 fis, clone NT2RM2001613, highly similar to Protein transport protein Sec61 subunit alpha isoform 1	-41
chr2_4742_mature	-4.80339	0.0390717	down	LOC101118496	transcription elongation factor B polypeptide 2-like	NM_207013.2	TCEB2	Transcription elongation factor B (SIII), polypeptide 2 (18kDa, elongin B), isoform CRA_b	-35.8
chr3_8179_mature	-6.12531	0.019692	down	CYCLOPHILIN					-35.6
chr2_4742_mature	-4.80339	0.0390717	down	CYCLOPHILIN					-40.1
chr4_9864_mature@@sha-miR-129	-6.64469	0.00196857	down	CTRC	chymotrypsin C (caldecrin)	NM_007272.2	CTRC	Chymotrypsin-C	-29.6
chr11_18453_mature	-7.14062	9.08506e-05	down	CTRC	chymotrypsin C (caldecrin)	NM_007272.2	CTRC	Chymotrypsin-C	-32.7
ptr-miR-760	-5.47926	0.00410028	down	CTRC	chymotrypsin C (caldecrin)	NM_007272.2	CTRC	Chymotrypsin-C	-34.9
mmu-miR-370-3p	-20	0.0148611	down	LOC101110095	cytochrome b-c1 complex subunit 1, mitochondrial-like	NM_003365.2	UQCRC1	cDNA FLJ51625, highly similar to Ubiquinol-cytochrome-c reductase complex coreprotein I, mitochondrial (EC 1.10.2.2)	-32.9
oar-miR-541-3p	-12.1477	1.56141e-08	down	LOC101110095	cytochrome b-c1 complex subunit 1, mitochondrial-like	NM_003365.2	UQCRC1	cDNA FLJ51625, highly similar to Ubiquinol-cytochrome-c reductase complex coreprotein I, mitochondrial (EC 1.10.2.2)	-33.5
oar-miR-1193-5p	-6.50383	0.00266274	down	LOC101110095	cytochrome b-c1 complex subunit 1, mitochondrial-like	NM_003365.2	UQCRC1	cDNA FLJ51625, highly similar to Ubiquinol-cytochrome-c reductase complex coreprotein I, mitochondrial (EC 1.10.2.2)	-33.4
chr3_8179_mature	-6.12531	0.019692	down	LOC101110095	cytochrome b-c1 complex subunit 1, mitochondrial-like	NM_003365.2	UQCRC1	cDNA FLJ51625, highly similar to Ubiquinol-cytochrome-c reductase complex coreprotein I, mitochondrial (EC 1.10.2.2)	-32.2
ptr-miR-760	-5.47926	0.00410028	down	CLEC4G	C-type lectin domain family 4, member G	NM_198492.3	CLEC4G	CLEC4G protein	-36.9
chr2_4742_mature	-4.80339	0.0390717	down	CLEC4G	C-type lectin domain family 4, member G	NM_198492.3	CLEC4G	CLEC4G protein	-36.7
chr12_19792_mature@@ppa-miR-214	-5.34723	0.00886859	down	AAMP	angio-associated, migratory cell protein	NM_001087.3	AAMP	Angio-associated migratory cell protein	-31.1
chr10_17679_mature	7.93259	0.0480573	up	AAMP	angio-associated, migratory cell protein	NM_001087.3	AAMP	Angio-associated migratory cell protein	-29
bta-miR-483	-5.12531	0.00820548	down	AAMP	angio-associated, migratory cell protein	NM_001087.3	AAMP	Angio-associated migratory cell protein	-33.1
chrx_32353_star@@eca-miR-532-3p	-4.63191	0.0475016	down	AAMP	angio-associated, migratory cell protein	NM_001087.3	AAMP	Angio-associated migratory cell protein	-31.4
chr11_18250_mature@@bta-miR-3432	-20	0.0186183	down	HELT	helt bHLH transcription factor	NM_001029887.1	HELT	Hairy and enhancer of split-related protein HELT	-25.6
chr19_25862_mature@@bta-miR-3432	-5.8965	0.00288965	down	HELT	helt bHLH transcription factor	NM_001029887.1	HELT	Hairy and enhancer of split-related protein HELT	-25.7
chr23_29205_mature@@bta-miR-3432	-5.61074	0.00335187	down	HELT	helt bHLH transcription factor	NM_001029887.1	HELT	Hairy and enhancer of split-related protein HELT	-26.2
chr3_7346_mature@@bta-miR-3432	-6.41482	0.00171324	down	HELT	helt bHLH transcription factor	NM_001029887.1	HELT	Hairy and enhancer of split-related protein HELT	-24.9
chr13_20427_mature@@bta-miR-3432	-5.82723	0.0033492	down	HELT	helt bHLH transcription factor	NM_001029887.1	HELT	Hairy and enhancer of split-related protein HELT	-26.8
chr12_19796_mature@@sha-miR-199a	-6.52277	0.0025074	down	HELT	helt bHLH transcription factor	NM_001029887.1	HELT	Hairy and enhancer of split-related protein HELT	-24.2
chr14_21402_mature@@bta-miR-3432	-8.0764	0.000338499	down	HELT	helt bHLH transcription factor	NM_001029887.1	HELT	Hairy and enhancer of split-related protein HELT	-25.2
chr1_570_mature@@bta-miR-3432	-20	2.65023e-05	down	HELT	helt bHLH transcription factor	NM_001029887.1	HELT	Hairy and enhancer of split-related protein HELT	-25.7
chr4_10137_mature@@bta-miR-3432	-7.12531	0.0027788	down	HELT	helt bHLH transcription factor	NM_001029887.1	HELT	Hairy and enhancer of split-related protein HELT	-25.3
chr3_6591_mature@@sha-miR-199a	-6.49023	0.00272767	down	HELT	helt bHLH transcription factor	NM_001029887.1	HELT	Hairy and enhancer of split-related protein HELT	-24.2
chr16_23645_mature@@bta-miR-3432	-9.38835	3.05114e-06	down	HELT	helt bHLH transcription factor	NM_001029887.1	HELT	Hairy and enhancer of split-related protein HELT	-24.9
chr5_11606_mature@@sha-miR-199a	-6.52905	0.0024513	down	HELT	helt bHLH transcription factor	NM_001029887.1	HELT	Hairy and enhancer of split-related protein HELT	-24.2
chr13_20490_mature@@bta-miR-3432	-4.94089	0.0132289	down	HELT	helt bHLH transcription factor	NM_001029887.1	HELT	Hairy and enhancer of split-related protein HELT	-24.9
chr14_21401_mature@@bta-miR-3432	-6.86228	0.0012237	down	HELT	helt bHLH transcription factor	NM_001029887.1	HELT	Hairy and enhancer of split-related protein HELT	-25.2
ptr-miR-760	-5.47926	0.00410028	down	HELT	helt bHLH transcription factor	NM_001029887.1	HELT	Hairy and enhancer of split-related protein HELT	-26.2
chr1_569_mature@@bta-miR-3432	-6.77301	0.00052583	down	HELT	helt bHLH transcription factor	NM_001029887.1	HELT	Hairy and enhancer of split-related protein HELT	-25.7
chr3_7778_mature@@bta-miR-3432	-6.06642	0.00200199	down	HELT	helt bHLH transcription factor	NM_001029887.1	HELT	Hairy and enhancer of split-related protein HELT	-24.9
chr24_30001_mature@@bta-miR-3432	-8.49997	6.57475e-06	down	HELT	helt bHLH transcription factor	NM_001029887.1	HELT	Hairy and enhancer of split-related protein HELT	-24.9
chr2_4742_mature	-4.80339	0.0390717	down	CTSA	cathepsin A	NM_001167594.1	CTSA	cDNA FLJ60397, highly similar to Lysosomal protective protein (EC 3.4.16.5)	-37.2
oar-miR-3957-3p	-8.6073	2.82313e-06	down	SPAG7	sperm associated antigen 7	NM_004890.2	SPAG7	Sperm-associated antigen 7	-35.7
ptr-miR-760	-5.47926	0.00410028	down	SPAG5	sperm associated antigen 5	NM_006461.3	SPAG5	Sperm-associated antigen 5	-32.3
oar-miR-410-5p	-7.02578	0.00342411	down	LOC101118484	histone H3.1-like	NM_003536.2	HIST1H3H	histone cluster 1, H3h	-28.3
ptr-miR-760	-5.47926	0.00410028	down	LOC101118484	histone H3.1-like	NM_003536.2	HIST1H3H	histone cluster 1, H3h	-34.3
chr1_757_mature@@oan-miR-1386	8.00437	0.0463188	up	TMEM11	transmembrane protein 11	NR_024547.1	TMEM11	Transmembrane protein 11, mitochondrial	-34.2
chrx_31880_star@@bta-miR-503-3p	-4.6813	0.0254426	down	TMEM11	transmembrane protein 11	NR_024547.1	TMEM11	Transmembrane protein 11, mitochondrial	-37.1
chr1_2250_mature	20	0.0278159	up	CLEC3B	C-type lectin domain family 3, member B	NM_003278.2	CLEC3B	cDNA, FLJ92374, highly similar to Homo sapiens C-type lectin domain family 3, member B (CLEC3B), mRNA	-27.6
chr24_29981_mature@@bta-miR-2387	-4.74199	0.0210665	down	CLEC3B	C-type lectin domain family 3, member B	NM_003278.2	CLEC3B	cDNA, FLJ92374, highly similar to Homo sapiens C-type lectin domain family 3, member B (CLEC3B), mRNA	-29.1
ptr-miR-139	-7.34771	5.30643e-05	down	CLEC3B	C-type lectin domain family 3, member B	NM_003278.2	CLEC3B	cDNA, FLJ92374, highly similar to Homo sapiens C-type lectin domain family 3, member B (CLEC3B), mRNA	-30.2
chr18_25403_mature@@bta-miR-2284k	-4.44082	0.041124	down	CLEC3B	C-type lectin domain family 3, member B	NM_003278.2	CLEC3B	cDNA, FLJ92374, highly similar to Homo sapiens C-type lectin domain family 3, member B (CLEC3B), mRNA	-28
chr7_13874_mature	20	0.0441566	up	CLEC3B	C-type lectin domain family 3, member B	NM_003278.2	CLEC3B	cDNA, FLJ92374, highly similar to Homo sapiens C-type lectin domain family 3, member B (CLEC3B), mRNA	-35.5
oar-miR-668-3p	-6.68973	0.000282366	down	CLEC3B	C-type lectin domain family 3, member B	NM_003278.2	CLEC3B	cDNA, FLJ92374, highly similar to Homo sapiens C-type lectin domain family 3, member B (CLEC3B), mRNA	-30.6
chr10_17679_mature	7.93259	0.0480573	up	CLEC3B	C-type lectin domain family 3, member B	NM_003278.2	CLEC3B	cDNA, FLJ92374, highly similar to Homo sapiens C-type lectin domain family 3, member B (CLEC3B), mRNA	-33.2
chr12_19126_mature	8.15553	0.0428489	up	CLEC3B	C-type lectin domain family 3, member B	NM_003278.2	CLEC3B	cDNA, FLJ92374, highly similar to Homo sapiens C-type lectin domain family 3, member B (CLEC3B), mRNA	-28
chr1_757_mature@@oan-miR-1386	8.00437	0.0463188	up	CLEC3B	C-type lectin domain family 3, member B	NM_003278.2	CLEC3B	cDNA, FLJ92374, highly similar to Homo sapiens C-type lectin domain family 3, member B (CLEC3B), mRNA	-28.4
chr24_29982_mature@@bta-miR-2387	-4.54035	0.0278824	down	CLEC3B	C-type lectin domain family 3, member B	NM_003278.2	CLEC3B	cDNA, FLJ92374, highly similar to Homo sapiens C-type lectin domain family 3, member B (CLEC3B), mRNA	-29.1
bta-miR-483	-5.12531	0.00820548	down	CLEC3B	C-type lectin domain family 3, member B	NM_003278.2	CLEC3B	cDNA, FLJ92374, highly similar to Homo sapiens C-type lectin domain family 3, member B (CLEC3B), mRNA	-29.7
oar-miR-3956-3p	-5.80339	0.00441183	down	CLEC3B	C-type lectin domain family 3, member B	NM_003278.2	CLEC3B	cDNA, FLJ92374, highly similar to Homo sapiens C-type lectin domain family 3, member B (CLEC3B), mRNA	-31
oar-miR-485-3p	-11.6043	1.75655e-09	down	CLEC3B	C-type lectin domain family 3, member B	NM_003278.2	CLEC3B	cDNA, FLJ92374, highly similar to Homo sapiens C-type lectin domain family 3, member B (CLEC3B), mRNA	-30.3
oar-miR-541-5p	-12.6384	2.00189e-10	down	CLEC3B	C-type lectin domain family 3, member B	NM_003278.2	CLEC3B	cDNA, FLJ92374, highly similar to Homo sapiens C-type lectin domain family 3, member B (CLEC3B), mRNA	-30.8
ptr-miR-139	-7.34771	5.30643e-05	down	MOB3A	MOB kinase activator 3A	NM_130807.2	MOB3A	MOB kinase activator 3A	-34.6
oar-miR-370-3p	-4.5185	0.0472895	down	MOB3A	MOB kinase activator 3A	NM_130807.2	MOB3A	MOB kinase activator 3A	-36
mmu-miR-370-3p	-20	0.0148611	down	MOB3A	MOB kinase activator 3A	NM_130807.2	MOB3A	MOB kinase activator 3A	-35.3
ptr-miR-744	-9.04497	9.50463e-07	down	MOB3A	MOB kinase activator 3A	NM_130807.2	MOB3A	MOB kinase activator 3A	-35.5
chr2_4742_mature	-4.80339	0.0390717	down	MOB3A	MOB kinase activator 3A	NM_130807.2	MOB3A	MOB kinase activator 3A	-32
oar-miR-412-5p	-20	0.00811349	down	ESRRA	estrogen-related receptor alpha	NM_004451.4	ESRRA	Steroid hormone receptor ERR1	-28.4
chr1_2250_mature	20	0.0278159	up	ESRRA	estrogen-related receptor alpha	NM_004451.4	ESRRA	Steroid hormone receptor ERR1	-28.2
chr7_13874_mature	20	0.0441566	up	ESRRA	estrogen-related receptor alpha	NM_004451.4	ESRRA	Steroid hormone receptor ERR1	-32
oar-miR-3957-3p	-8.6073	2.82313e-06	down	ESRRA	estrogen-related receptor alpha	NM_004451.4	ESRRA	Steroid hormone receptor ERR1	-30.9
oar-miR-370-3p	-4.5185	0.0472895	down	ESRRA	estrogen-related receptor alpha	NM_004451.4	ESRRA	Steroid hormone receptor ERR1	-32.4
chr14_21285_star	-4.44082	0.041124	down	ESRRA	estrogen-related receptor alpha	NM_004451.4	ESRRA	Steroid hormone receptor ERR1	-30.3
oar-miR-3956-3p	-5.80339	0.00441183	down	ESRRA	estrogen-related receptor alpha	NM_004451.4	ESRRA	Steroid hormone receptor ERR1	-33.1
oar-miR-329a-5p	-7.77301	0.000675094	down	ESRRA	estrogen-related receptor alpha	NM_004451.4	ESRRA	Steroid hormone receptor ERR1	-28.6
chr13_20395_mature@@ssc-miR-296-3p	-8.28903	7.12965e-06	down	ESRRA	estrogen-related receptor alpha	NM_004451.4	ESRRA	Steroid hormone receptor ERR1	-29
mmu-miR-370-3p	-20	0.0148611	down	ESRRA	estrogen-related receptor alpha	NM_004451.4	ESRRA	Steroid hormone receptor ERR1	-31.2
chrx_32353_star@@eca-miR-532-3p	-4.63191	0.0475016	down	ESRRA	estrogen-related receptor alpha	NM_004451.4	ESRRA	Steroid hormone receptor ERR1	-28.9
oar-miR-541-5p	-12.6384	2.00189e-10	down	ESRRA	estrogen-related receptor alpha	NM_004451.4	ESRRA	Steroid hormone receptor ERR1	-31.9
oar-miR-541-3p	-12.1477	1.56141e-08	down	ESRRA	estrogen-related receptor alpha	NM_004451.4	ESRRA	Steroid hormone receptor ERR1	-31.3
chr3_6691_mature	-5.02578	0.0269216	down	TXNL4A	thioredoxin-like 4A	NM_006701.2	TXNL4A	Thioredoxin-like protein 4A	-34.6
chr3_6692_mature	-6.21842	0.0166576	down	TXNL4A	thioredoxin-like 4A	NM_006701.2	TXNL4A	Thioredoxin-like protein 4A	-34.6
oar-miR-432	-14.9352	2.78999e-13	down	KIAA0664	KIAA0664 ortholog	NM_015229.3	CLUH	Clustered mitochondria protein homolog	-36.4
chr12_19126_mature	8.15553	0.0428489	up	KIAA0664	KIAA0664 ortholog	NM_015229.3	CLUH	Clustered mitochondria protein homolog	-32
ptr-miR-760	-5.47926	0.00410028	down	KIAA0664	KIAA0664 ortholog	NM_015229.3	CLUH	Clustered mitochondria protein homolog	-36.4
hsa-miR-320c	-8.02792	1.08445e-05	down	FANK1	fibronectin type III and ankyrin repeat domains 1	NM_145235.3	FANK1	Fibronectin type III and ankyrin repeat domains 1, isoform CRA_d	-32.4
ptr-miR-320c	-7.99791	1.10667e-05	down	FANK1	fibronectin type III and ankyrin repeat domains 1	NM_145235.3	FANK1	Fibronectin type III and ankyrin repeat domains 1, isoform CRA_d	-32.4
chr2_4742_mature	-4.80339	0.0390717	down	FANK1	fibronectin type III and ankyrin repeat domains 1	NM_145235.3	FANK1	Fibronectin type III and ankyrin repeat domains 1, isoform CRA_d	-34.8
chr2_4742_mature	-4.80339	0.0390717	down	PLEKHH3	pleckstrin homology domain containing, family H (with MyTH4 domain) member 3	NR_073574.1	PLEKHH3	cDNA FLJ39448 fis, clone PROST2007950, weakly similar to Myosin-10	-35
chr2_3399_mature@@ssc-miR-320	-8.90347	4.41429e-06	down	PLEKHH1	pleckstrin homology domain containing, family H (with MyTH4 domain) member 1	NM_020715.2	PLEKHH1	cDNA FLJ42797 fis, clone BRAWH3008697, highly similar to Homo sapiens pleckstrin homology domain containing, family H member 1, mRNA	-29.2
chr20_26913_mature@@ggo-miR-877	-4.1762	0.0492604	down	PLEKHH1	pleckstrin homology domain containing, family H (with MyTH4 domain) member 1	NM_020715.2	PLEKHH1	cDNA FLJ42797 fis, clone BRAWH3008697, highly similar to Homo sapiens pleckstrin homology domain containing, family H member 1, mRNA	-30.6
ptr-miR-1224-5p	-5.70385	0.0043429	down	PLEKHH1	pleckstrin homology domain containing, family H (with MyTH4 domain) member 1	NM_020715.2	PLEKHH1	cDNA FLJ42797 fis, clone BRAWH3008697, highly similar to Homo sapiens pleckstrin homology domain containing, family H member 1, mRNA	-29.6
hsa-miR-320c	-8.02792	1.08445e-05	down	PLEKHH1	pleckstrin homology domain containing, family H (with MyTH4 domain) member 1	NM_020715.2	PLEKHH1	cDNA FLJ42797 fis, clone BRAWH3008697, highly similar to Homo sapiens pleckstrin homology domain containing, family H member 1, mRNA	-26.8
chr18_24925_star@@eca-miR-342-5p	-8.0386	2.63244e-05	down	PLEKHH1	pleckstrin homology domain containing, family H (with MyTH4 domain) member 1	NM_020715.2	PLEKHH1	cDNA FLJ42797 fis, clone BRAWH3008697, highly similar to Homo sapiens pleckstrin homology domain containing, family H member 1, mRNA	-29.4
ptr-miR-320c	-7.99791	1.10667e-05	down	PLEKHH1	pleckstrin homology domain containing, family H (with MyTH4 domain) member 1	NM_020715.2	PLEKHH1	cDNA FLJ42797 fis, clone BRAWH3008697, highly similar to Homo sapiens pleckstrin homology domain containing, family H member 1, mRNA	-26.8
ptr-miR-320b	-6.45364	0.000473278	down	PLEKHH1	pleckstrin homology domain containing, family H (with MyTH4 domain) member 1	NM_020715.2	PLEKHH1	cDNA FLJ42797 fis, clone BRAWH3008697, highly similar to Homo sapiens pleckstrin homology domain containing, family H member 1, mRNA	-30.6
chr3_8179_mature	-6.12531	0.019692	down	SMPD3	sphingomyelin phosphodiesterase 3, neutral membrane (neutral sphingomyelinase II)	NM_018667.3	SMPD3	Sphingomyelin phosphodiesterase	-37.5
chr2_4742_mature	-4.80339	0.0390717	down	ZNF395	zinc finger protein 395	NM_018660.2	ZNF395	Zinc finger protein 395	-37
chr2_4742_mature	-4.80339	0.0390717	down	CSDC2	cold shock domain containing C2, RNA binding	NM_014460.3	CSDC2	cDNA, FLJ93943, highly similar to Homo sapiens RNA-binding protein pippin (PIPPIN), mRNA	-45.3
chr11_18453_mature	-7.14062	9.08506e-05	down	LPXN	leupaxin	NM_004811.2	LPXN	cDNA FLJ51550, highly similar to Leupaxin	-40.5
chr12_19193_star@@ppa-miR-214	-5.17047	0.0135666	down	DNAJB13	DnaJ (Hsp40) homolog, subfamily B, member 13	NM_153614.2	DNAJB13	DnaJ homolog subfamily B member 13	-33.2
chrx_32353_star@@eca-miR-532-3p	-4.63191	0.0475016	down	SCGB3A2	secretoglobin, family 3A, member 2	NM_054023.4	SCGB3A2	Secretoglobin family 3A member 2	-32.9
chrx_31880_star@@bta-miR-503-3p	-4.6813	0.0254426	down	SCGB3A2	secretoglobin, family 3A, member 2	NM_054023.4	SCGB3A2	Secretoglobin family 3A member 2	-31.9
ptr-miR-744	-9.04497	9.50463e-07	down	MUSTN1	musculoskeletal, embryonic nuclear protein 1	NM_205853.3	MUSTN1	Musculoskeletal embryonic nuclear protein 1	-35.3
chr2_4742_mature	-4.80339	0.0390717	down	MUSTN1	musculoskeletal, embryonic nuclear protein 1	NM_205853.3	MUSTN1	Musculoskeletal embryonic nuclear protein 1	-36.6
oar-miR-370-3p	-4.5185	0.0472895	down	TM9SF4	transmembrane 9 superfamily protein member 4	NM_014742.3	TM9SF4	cDNA FLJ54092, highly similar to Transmembrane 9 superfamily protein member 4	-39.5
mmu-miR-370-3p	-20	0.0148611	down	TM9SF4	transmembrane 9 superfamily protein member 4	NM_014742.3	TM9SF4	cDNA FLJ54092, highly similar to Transmembrane 9 superfamily protein member 4	-37.8
chr11_18453_mature	-7.14062	9.08506e-05	down	FURIN	Furin	NM_002569.2	FURIN	Furin	-32.7
ptr-miR-1224-5p	-5.70385	0.0043429	down	FURIN	Furin	NM_002569.2	FURIN	Furin	-31.5
chr13_20395_mature@@ssc-miR-296-3p	-8.28903	7.12965e-06	down	FURIN	Furin	NM_002569.2	FURIN	Furin	-32.7
chr3_8179_mature	-6.12531	0.019692	down	FURIN	Furin	NM_002569.2	FURIN	Furin	-33
chr2_4742_mature	-4.80339	0.0390717	down	FURIN	Furin	NM_002569.2	FURIN	Furin	-33
ptr-miR-1306	-7.72446	2.62818e-05	down	LOC101122906	uncharacterized LOC101122906				-32.7
chr11_18453_mature	-7.14062	9.08506e-05	down	CLTB	clathrin, light chain B	NR_045724.1	CLTB	Clathrin light chain B	-39.2
ptr-miR-1224-5p	-5.70385	0.0043429	down	CLTB	clathrin, light chain B	NR_045724.1	CLTB	Clathrin light chain B	-38.6
ptr-miR-760	-5.47926	0.00410028	down	CLTB	clathrin, light chain B	NR_045724.1	CLTB	Clathrin light chain B	-37.9
chr20_26913_mature@@ggo-miR-877	-4.1762	0.0492604	down	FAM167B	family with sequence similarity 167, member B	NM_032648.2	FAM167B	family with sequence similarity 167, member B	-36
chr13_20395_mature@@ssc-miR-296-3p	-8.28903	7.12965e-06	down	CLTA	clathrin, light chain A	NM_007096.3	CLTA	Clathrin light chain A	-36.6
chr8_14925_mature	-6.02578	0.0234549	down	YIPF1	Yip1 domain family, member 1	NR_036640.1	YIPF1	Protein YIPF1	-25.7
oar-miR-665-3p	-7.34646	5.93615e-05	down	ZSWIM8	zinc finger, SWIM-type containing 8	NM_015037.3	ZSWIM8	Zinc finger SWIM domain-containing protein 8	-36.2
chr24_29981_mature@@bta-miR-2387	-4.74199	0.0210665	down	ACAA1	acetyl-CoA acyltransferase 1	NR_024024.1	ACAA1	cDNA FLJ55549, highly similar to 3-ketoacyl-CoA thiolase, peroxisomal (EC 2.3.1.16)	-35.5
chr24_29982_mature@@bta-miR-2387	-4.54035	0.0278824	down	ACAA1	acetyl-CoA acyltransferase 1	NR_024024.1	ACAA1	cDNA FLJ55549, highly similar to 3-ketoacyl-CoA thiolase, peroxisomal (EC 2.3.1.16)	-35.5
chr10_17679_mature	7.93259	0.0480573	up	TXLNA	taxilin alpha	NM_175852.3	TXLNA	Alpha-taxilin	-34.9
chr2_4742_mature	-4.80339	0.0390717	down	TXLNA	taxilin alpha	NM_175852.3	TXLNA	Alpha-taxilin	-34.9
oar-miR-370-3p	-4.5185	0.0472895	down	LOC101104700	interferon-induced transmembrane protein 3-like	NR_049759.1	IFITM3	Interferon-induced transmembrane protein 3	-32.4
mmu-miR-370-3p	-20	0.0148611	down	LOC101104700	interferon-induced transmembrane protein 3-like	NR_049759.1	IFITM3	Interferon-induced transmembrane protein 3	-31.7
chr2_4742_mature	-4.80339	0.0390717	down	LOC101104700	interferon-induced transmembrane protein 3-like	NR_049759.1	IFITM3	Interferon-induced transmembrane protein 3	-33.4
chr2_3399_mature@@ssc-miR-320	-8.90347	4.41429e-06	down	LOC101111962	zinc finger protein 474-like	NM_207317.1	ZNF474	Zinc finger protein 474	-24.9
ptr-miR-320b	-6.45364	0.000473278	down	LOC101111962	zinc finger protein 474-like	NM_207317.1	ZNF474	Zinc finger protein 474	-24.9
chr3_8179_mature	-6.12531	0.019692	down	LOC101111962	zinc finger protein 474-like	NM_207317.1	ZNF474	Zinc finger protein 474	-26.2
chr2_4742_mature	-4.80339	0.0390717	down	LOC101111962	zinc finger protein 474-like	NM_207317.1	ZNF474	Zinc finger protein 474	-25.1
bta-miR-2447	-5.42788	0.00943459	down	C17H22orf25	chromosome 17 open reading frame, human C22orf25	NR_104275.1	TANGO2	Transport and Golgi organization protein 2 homolog	-36.3
chr2_5139_star	-6.97331	0.00381849	down	C17H22orf25	chromosome 17 open reading frame, human C22orf25	NR_104275.1	TANGO2	Transport and Golgi organization protein 2 homolog	-33.6
ptr-miR-744	-9.04497	9.50463e-07	down	C17H22orf25	chromosome 17 open reading frame, human C22orf25	NR_104275.1	TANGO2	Transport and Golgi organization protein 2 homolog	-33.4
ptr-miR-760	-5.47926	0.00410028	down	C17H22orf25	chromosome 17 open reading frame, human C22orf25	NR_104275.1	TANGO2	Transport and Golgi organization protein 2 homolog	-32.9
oar-miR-3957-5p	-7.89085	0.000115534	down	LOC101107892	olfactory receptor 2AT4-like	NM_001005285.1	OR2AT4	Olfactory receptor 2AT4	-31.2
oar-miR-370-3p	-4.5185	0.0472895	down	MEN1	multiple endocrine neoplasia I	NM_130804.2	MEN1	Menin variant	-41.4
mmu-miR-370-3p	-20	0.0148611	down	MEN1	multiple endocrine neoplasia I	NM_130804.2	MEN1	Menin variant	-41.4
ptr-miR-139	-7.34771	5.30643e-05	down	ADRA2A	Adrenergic receptor alpha-2A				-32.5
chr12_19193_star@@ppa-miR-214	-5.17047	0.0135666	down	RASSF7	Ras association (RalGDS/AF-6) domain family (N-terminal) member 7	NM_003475.3	RASSF7	Ras association domain-containing protein 7	-35.7
oar-miR-370-3p	-4.5185	0.0472895	down	LOC101122904	histone H2A type 2-B-like	NM_175065.2	HIST2H2AB	Histone H2A type 2-B	-30.2
ptr-miR-760	-5.47926	0.00410028	down	LOC101122904	histone H2A type 2-B-like	NM_175065.2	HIST2H2AB	Histone H2A type 2-B	-33.9
chrx_31837_star@@mmu-miR-505-5p	-5.76274	0.00674715	down	LOC101123063	galactoside 2-alpha-L-fucosyltransferase 2-like	NM_001097638.2	FUT2	cDNA FLJ75308, highly similar to Human alpha(1,2)fucosyltransferase (FUT2) gene	-28.1
chr12_19126_mature	8.15553	0.0428489	up	WBSCR27	Williams Beuren syndrome chromosome region 27	NM_152559.2	WBSCR27	Williams Beuren syndrome chromosome region 27	-28.8
oar-miR-541-3p	-12.1477	1.56141e-08	down	WBSCR27	Williams Beuren syndrome chromosome region 27	NM_152559.2	WBSCR27	Williams Beuren syndrome chromosome region 27	-31
oar-miR-485-5p	-12.6464	9.09604e-11	down	TIMM21	translocase of inner mitochondrial membrane 21 homolog (yeast)	NM_014177.2	TIMM21	cDNA FLJ78000	-37.2
chr7_13874_mature	20	0.0441566	up	TBC1D13	TBC1 domain family, member 13	NM_018201.4	TBC1D13	TBC1 domain family, member 13	-31.5
chr10_17679_mature	7.93259	0.0480573	up	TBC1D13	TBC1 domain family, member 13	NM_018201.4	TBC1D13	TBC1 domain family, member 13	-34.9
oar-miR-665-3p	-7.34646	5.93615e-05	down	TBC1D13	TBC1 domain family, member 13	NM_018201.4	TBC1D13	TBC1 domain family, member 13	-41.3
chr3_8179_mature	-6.12531	0.019692	down	TBC1D13	TBC1 domain family, member 13	NM_018201.4	TBC1D13	TBC1 domain family, member 13	-32.4
oar-miR-379-5p	-7.11922	0.00039	down	LOC101121037	olfactory receptor 4X2-like	NM_001004727.1	OR4X2	Olfactory receptor 4X2	-27.2
oar-miR-665-3p	-7.34646	5.93615e-05	down	LOC101121037	olfactory receptor 4X2-like	NM_001004727.1	OR4X2	Olfactory receptor 4X2	-31.1
chr13_20395_mature@@ssc-miR-296-3p	-8.28903	7.12965e-06	down	LOC101121037	olfactory receptor 4X2-like	NM_001004727.1	OR4X2	Olfactory receptor 4X2	-27.2
ptr-miR-744	-9.04497	9.50463e-07	down	LOC101121037	olfactory receptor 4X2-like	NM_001004727.1	OR4X2	Olfactory receptor 4X2	-30.5
chr14_21964_mature@@ggo-miR-330	-7.16544	8.57603e-05	down	NOTCH1	notch 1	NM_017617.3	NOTCH1	NOTCH1 variant	-32.8
chr11_18453_mature	-7.14062	9.08506e-05	down	NOTCH1	notch 1	NM_017617.3	NOTCH1	NOTCH1 variant	-35.1
chr10_17679_mature	7.93259	0.0480573	up	VAPB	VAMP (vesicle-associated membrane protein)-associated protein B and C	NR_036633.1	VAPB	cDNA FLJ41544 fis, clone CERVX2002430, highly similar to Vesicle-associated membrane protein-associated protein B/C	-40.2
ptr-miR-1224-5p	-5.70385	0.0043429	down	PATE1	prostate and testis expressed 1	NM_138294.2	PATE1	Prostate and testis expressed protein 1	-39.5
chr2_4742_mature	-4.80339	0.0390717	down	PATE1	prostate and testis expressed 1	NM_138294.2	PATE1	Prostate and testis expressed protein 1	-36.2
oar-miR-541-5p	-12.6384	2.00189e-10	down	CELA1	chymotrypsin-like elastase family, member 1	NM_001971.5	CELA1	Pancreatic elastase I	-39.2
ptr-miR-1224-5p	-5.70385	0.0043429	down	SEMA4B	sema domain, immunoglobulin domain (Ig), transmembrane domain (TM) and short cytoplasmic domain, (semaphorin) 4B	NM_198925.2	SEMA4B	Semaphorin-4B	-41.2
ptr-miR-760	-5.47926	0.00410028	down	SEMA4B	sema domain, immunoglobulin domain (Ig), transmembrane domain (TM) and short cytoplasmic domain, (semaphorin) 4B	NM_198925.2	SEMA4B	Semaphorin-4B	-33.9
chr2_4742_mature	-4.80339	0.0390717	down	SEMA4B	sema domain, immunoglobulin domain (Ig), transmembrane domain (TM) and short cytoplasmic domain, (semaphorin) 4B	NM_198925.2	SEMA4B	Semaphorin-4B	-34.8
chr22_28470_mature@@ppa-miR-107	-8.3873	8.52717e-06	down	DMAP1	DNA methyltransferase 1 associated protein 1	NM_019100.4	DMAP1	cDNA FLJ59851, highly similar to DNA methyltransferase 1-associated protein 1	-28.2
chr16_23356_mature@@ppa-miR-107	-6.60424	0.0013489	down	DMAP1	DNA methyltransferase 1 associated protein 1	NM_019100.4	DMAP1	cDNA FLJ59851, highly similar to DNA methyltransferase 1-associated protein 1	-28.2
ptr-miR-92b	-5.2802	0.00626375	down	DMAP1	DNA methyltransferase 1 associated protein 1	NM_019100.4	DMAP1	cDNA FLJ59851, highly similar to DNA methyltransferase 1-associated protein 1	-31.4
chrx_32353_star@@eca-miR-532-3p	-4.63191	0.0475016	down	DMAP1	DNA methyltransferase 1 associated protein 1	NM_019100.4	DMAP1	cDNA FLJ59851, highly similar to DNA methyltransferase 1-associated protein 1	-32.2
chr2_4742_mature	-4.80339	0.0390717	down	LOC101112277	GATS-like protein 2-like	NM_001145064.1	GATSL2	GATS protein-like 2	-40.5
chr15_22511_mature@@eca-miR-129b-3p	-8.69416	8.08834e-06	down	ATP8B4	ATPase, class I, type 8B, member 4	NR_073598.1	ATP8B4	cDNA FLJ41753 fis, clone HSYRA2008714, highly similar to Probable phospholipid-transporting ATPase IM (EC 3.6.3.1)	-32.5
chr3_8179_mature	-6.12531	0.019692	down	SRRM4	serine/arginine repetitive matrix 4	NM_194286.3	SRRM4	Serine/arginine repetitive matrix protein 4	-33.9
chr3_8179_mature	-6.12531	0.019692	down	CLCF1	cardiotrophin-like cytokine factor 1	NM_013246.2	CLCF1	Cardiotrophin-like cytokine factor 1	-31.8
chr2_4742_mature	-4.80339	0.0390717	down	CLCF1	cardiotrophin-like cytokine factor 1	NM_013246.2	CLCF1	Cardiotrophin-like cytokine factor 1	-31.4
chr10_17679_mature	7.93259	0.0480573	up	C21H11orf84	chromosome 21 open reading frame, human C11orf84	NM_138471.1	C11orf84	chromosome 11 open reading frame 84	-26
oar-miR-3956-3p	-5.80339	0.00441183	down	C21H11orf84	chromosome 21 open reading frame, human C11orf84	NM_138471.1	C11orf84	chromosome 11 open reading frame 84	-28.4
chrx_32353_star@@eca-miR-532-3p	-4.63191	0.0475016	down	C21H11orf84	chromosome 21 open reading frame, human C11orf84	NM_138471.1	C11orf84	chromosome 11 open reading frame 84	-29.1
chr1_2250_mature	20	0.0278159	up	IKBKE	inhibitor of kappa light polypeptide gene enhancer in B-cells, kinase epsilon	NM_014002.3	IKBKE	Inhibitor of nuclear factor kappa-B kinase subunit epsilon	-36
chr3_7781_mature	20	0.0378183	up	IKBKE	inhibitor of kappa light polypeptide gene enhancer in B-cells, kinase epsilon	NM_014002.3	IKBKE	Inhibitor of nuclear factor kappa-B kinase subunit epsilon	-32.4
oar-miR-323a-5p	-8.16094	1.95529e-05	down	IKBKE	inhibitor of kappa light polypeptide gene enhancer in B-cells, kinase epsilon	NM_014002.3	IKBKE	Inhibitor of nuclear factor kappa-B kinase subunit epsilon	-36.4
chr11_17862_mature@@bta-miR-2331-5p	-6.14442	0.00168789	down	IKBKE	inhibitor of kappa light polypeptide gene enhancer in B-cells, kinase epsilon	NM_014002.3	IKBKE	Inhibitor of nuclear factor kappa-B kinase subunit epsilon	-35
chr12_19193_star@@ppa-miR-214	-5.17047	0.0135666	down	MZB1	marginal zone B and B1 cell-specific protein	NM_016459.3	MZB1	cDNA FLJ32987 fis, clone THYMU1000032	-34.2
ptr-miR-92b	-5.2802	0.00626375	down	MZB1	marginal zone B and B1 cell-specific protein	NM_016459.3	MZB1	cDNA FLJ32987 fis, clone THYMU1000032	-35.2
oar-miR-3956-3p	-5.80339	0.00441183	down	MZB1	marginal zone B and B1 cell-specific protein	NM_016459.3	MZB1	cDNA FLJ32987 fis, clone THYMU1000032	-34
chr13_20395_mature@@ssc-miR-296-3p	-8.28903	7.12965e-06	down	MZB1	marginal zone B and B1 cell-specific protein	NM_016459.3	MZB1	cDNA FLJ32987 fis, clone THYMU1000032	-36.8
chr11_18452_star@@ssc-miR-365-5p	-5.62052	0.00397462	down	MZB1	marginal zone B and B1 cell-specific protein	NM_016459.3	MZB1	cDNA FLJ32987 fis, clone THYMU1000032	-34.6
chrx_32353_star@@eca-miR-532-3p	-4.63191	0.0475016	down	MZB1	marginal zone B and B1 cell-specific protein	NM_016459.3	MZB1	cDNA FLJ32987 fis, clone THYMU1000032	-33
chr2_4742_mature	-4.80339	0.0390717	down	MZB1	marginal zone B and B1 cell-specific protein	NM_016459.3	MZB1	cDNA FLJ32987 fis, clone THYMU1000032	-36.6
chr12_19286_mature@@eca-miR-378	-5.4616	0.00668098	down	LOC101102973	C-type lectin domain family 2 member D11-like	NR_036693.2	CLEC2D	C-type lectin domain family 2 member D	-22.5
chr2_4742_mature	-4.80339	0.0390717	down	IL23A	Interleukin 23, alpha subunit p19	NM_016584.2	IL23A	Interleukin-23 subunit alpha	-34.7
chr11_17720_mature	20	0.0204905	up	LHX4	LIM homeobox 4	NM_033343.3	LHX4	LIM homeobox protein 4	-37.3
chr3_7335_mature	-7.40825	0.000356649	down	IGSF21	immunoglobin superfamily, member 21	NM_032880.4	IGSF21	Immunoglobulin superfamily member 21	-23.3
chr13_20395_mature@@ssc-miR-296-3p	-8.28903	7.12965e-06	down	IGSF21	immunoglobin superfamily, member 21	NM_032880.4	IGSF21	Immunoglobulin superfamily member 21	-30.9
chr11_18452_star@@ssc-miR-365-5p	-5.62052	0.00397462	down	IGSF21	immunoglobin superfamily, member 21	NM_032880.4	IGSF21	Immunoglobulin superfamily member 21	-26.6
ptr-miR-4510	-20	0.00265479	down	IGSF21	immunoglobin superfamily, member 21	NM_032880.4	IGSF21	Immunoglobulin superfamily member 21	-26.4
chr3_8179_mature	-6.12531	0.019692	down	IGSF21	immunoglobin superfamily, member 21	NM_032880.4	IGSF21	Immunoglobulin superfamily member 21	-30.2
chr4_9864_mature@@sha-miR-129	-6.64469	0.00196857	down	ZBED4	zinc finger, BED-type containing 4	NM_014838.2	ZBED4	Zinc finger BED domain-containing protein 4	-31.5
chr4_10264_mature	-8.24079	0.0002315	down	ZBED4	zinc finger, BED-type containing 4	NM_014838.2	ZBED4	Zinc finger BED domain-containing protein 4	-25.6
chrx_31903_star@@oan-miR-363-5p	-7.34771	0.00172722	down	ZBED4	zinc finger, BED-type containing 4	NM_014838.2	ZBED4	Zinc finger BED domain-containing protein 4	-27.6
chr14_21402_mature@@bta-miR-3432	-8.0764	0.000338499	down	ZBED4	zinc finger, BED-type containing 4	NM_014838.2	ZBED4	Zinc finger BED domain-containing protein 4	-27.8
chr3_7781_mature	20	0.0378183	up	ZBED4	zinc finger, BED-type containing 4	NM_014838.2	ZBED4	Zinc finger BED domain-containing protein 4	-28.9
oar-miR-487a-5p	-20	0.00353456	down	ZBED4	zinc finger, BED-type containing 4	NM_014838.2	ZBED4	Zinc finger BED domain-containing protein 4	-30.8
chr10_17679_mature	7.93259	0.0480573	up	ZBED4	zinc finger, BED-type containing 4	NM_014838.2	ZBED4	Zinc finger BED domain-containing protein 4	-26.2
chr16_23645_mature@@bta-miR-3432	-9.38835	3.05114e-06	down	ZBED4	zinc finger, BED-type containing 4	NM_014838.2	ZBED4	Zinc finger BED domain-containing protein 4	-27.7
oar-miR-665-3p	-7.34646	5.93615e-05	down	ZBED4	zinc finger, BED-type containing 4	NM_014838.2	ZBED4	Zinc finger BED domain-containing protein 4	-30.7
chr14_21401_mature@@bta-miR-3432	-6.86228	0.0012237	down	ZBED4	zinc finger, BED-type containing 4	NM_014838.2	ZBED4	Zinc finger BED domain-containing protein 4	-27.8
oar-miR-323a-5p	-8.16094	1.95529e-05	down	ZBED4	zinc finger, BED-type containing 4	NM_014838.2	ZBED4	Zinc finger BED domain-containing protein 4	-30.8
oar-miR-487b-5p	-8.34771	3.88063e-05	down	ZBED4	zinc finger, BED-type containing 4	NM_014838.2	ZBED4	Zinc finger BED domain-containing protein 4	-27.9
chr13_20395_mature@@ssc-miR-296-3p	-8.28903	7.12965e-06	down	ZBED4	zinc finger, BED-type containing 4	NM_014838.2	ZBED4	Zinc finger BED domain-containing protein 4	-28.2
chrx_32353_star@@eca-miR-532-3p	-4.63191	0.0475016	down	ZBED4	zinc finger, BED-type containing 4	NM_014838.2	ZBED4	Zinc finger BED domain-containing protein 4	-27.9
ptr-miR-760	-5.47926	0.00410028	down	ZBED4	zinc finger, BED-type containing 4	NM_014838.2	ZBED4	Zinc finger BED domain-containing protein 4	-28.4
chr3_7188_mature@@bta-miR-3432	-6.54035	0.00130037	down	ICOSLG	inducible T-cell co-stimulator ligand	NM_015259.5	ICOSLG	Inducible T-cell co-stimulator ligand, isoform CRA_c	-33.2
chr2_5022_mature@@bta-miR-3432	-4.24817	0.0441325	down	ICOSLG	inducible T-cell co-stimulator ligand	NM_015259.5	ICOSLG	Inducible T-cell co-stimulator ligand, isoform CRA_c	-33.2
chr1_2367_mature@@eca-let-7c	-9.91964	4.68508e-07	down	41886					-31.6
ptr-miR-760	-5.47926	0.00410028	down	41886					-35.4
chr11_18453_mature	-7.14062	9.08506e-05	down	C3H22orf32	chromosome 3 open reading frame, human C22orf32	NM_033318.4	SMDT1	Single-pass membrane protein with aspartate-rich tail 1, mitochondrial	-36.6
chr4_9864_star@@eca-miR-129a-3p	-20	0.030534	down	41888					-31.8
ptr-miR-139	-7.34771	5.30643e-05	down	41888					-29.8
mml-miR-6134	-6.12531	0.019692	down	41888					-26.7
chr2_3442_mature	-4.65138	0.0324625	down	41888					-30.2
chr11_18452_star@@ssc-miR-365-5p	-5.62052	0.00397462	down	41888					-31.4
chr15_22511_mature@@eca-miR-129b-3p	-8.69416	8.08834e-06	down	41888					-34
ptr-miR-4510	-20	0.00265479	down	41888					-28.1
chr11_17918_mature@@ssc-miR-423-5p	-6.76031	0.000971859	down	41888					-28.8
oar-miR-541-3p	-12.1477	1.56141e-08	down	41888					-31
ptr-miR-744	-9.04497	9.50463e-07	down	LOC101103616	uncharacterized LOC101103616				-32.8
chr11_17720_mature	20	0.0204905	up	ITPRIP	inositol 1,4,5-trisphosphate receptor interacting protein	NM_033397.3	ITPRIP	Inositol 1,4,5-trisphosphate receptor-interacting protein	-33
mmu-miR-135a-1-3p	-20	0.0401092	down	ITPRIP	inositol 1,4,5-trisphosphate receptor interacting protein	NM_033397.3	ITPRIP	Inositol 1,4,5-trisphosphate receptor-interacting protein	-32.6
mmu-miR-370-3p	-20	0.0148611	down	ITPRIP	inositol 1,4,5-trisphosphate receptor interacting protein	NM_033397.3	ITPRIP	Inositol 1,4,5-trisphosphate receptor-interacting protein	-33.3
oar-miR-370-3p	-4.5185	0.0472895	down	41883					-37.9
mmu-miR-370-3p	-20	0.0148611	down	41883					-36.4
oar-miR-370-3p	-4.5185	0.0472895	down	RNF220	ring finger protein 220	NM_018150.2	RNF220	cDNA FLJ42800 fis, clone BRAWH3009297	-40.1
mmu-miR-370-3p	-20	0.0148611	down	RNF220	ring finger protein 220	NM_018150.2	RNF220	cDNA FLJ42800 fis, clone BRAWH3009297	-39.4
ptr-miR-744	-9.04497	9.50463e-07	down	RNF220	ring finger protein 220	NM_018150.2	RNF220	cDNA FLJ42800 fis, clone BRAWH3009297	-36.9
chr11_17720_mature	20	0.0204905	up	WDR83	WD repeat domain 83	NR_029375.1	WDR83	Mitogen-activated protein kinase organizer 1, isoform CRA_c	-36.8
bta-miR-483	-5.12531	0.00820548	down	WDR83	WD repeat domain 83	NR_029375.1	WDR83	Mitogen-activated protein kinase organizer 1, isoform CRA_c	-32.7
oar-miR-665-3p	-7.34646	5.93615e-05	down	TCEA2	transcription elongation factor A (SII), 2	NM_198723.1	TCEA2	Transcription elongation factor A protein 2 (SII)	-36.8
ptr-miR-1224-5p	-5.70385	0.0043429	down	MARK2	MAP/microtubule affinity-regulating kinase 2	NM_017490.3	MARK2	cDNA FLJ76779, highly similar to Homo sapiens MAP/microtubule affinity-regulating kinase 2 (MARK2), transcript variant 1, mRNA	-37.8
chr13_20395_mature@@ssc-miR-296-3p	-8.28903	7.12965e-06	down	MARK2	MAP/microtubule affinity-regulating kinase 2	NM_017490.3	MARK2	cDNA FLJ76779, highly similar to Homo sapiens MAP/microtubule affinity-regulating kinase 2 (MARK2), transcript variant 1, mRNA	-36.3
ptr-miR-760	-5.47926	0.00410028	down	MARK2	MAP/microtubule affinity-regulating kinase 2	NM_017490.3	MARK2	cDNA FLJ76779, highly similar to Homo sapiens MAP/microtubule affinity-regulating kinase 2 (MARK2), transcript variant 1, mRNA	-36.2
oar-miR-541-3p	-12.1477	1.56141e-08	down	MARK2	MAP/microtubule affinity-regulating kinase 2	NM_017490.3	MARK2	cDNA FLJ76779, highly similar to Homo sapiens MAP/microtubule affinity-regulating kinase 2 (MARK2), transcript variant 1, mRNA	-36.3
ptr-miR-92b	-5.2802	0.00626375	down	CROCC	ciliary rootlet coiled-coil, rootletin	NM_014675.3	CROCC	CROCC protein	-34.6
ptr-miR-760	-5.47926	0.00410028	down	CROCC	ciliary rootlet coiled-coil, rootletin	NM_014675.3	CROCC	CROCC protein	-35.2
chr19_26220_mature@@hsa-miR-4435	-7.99978	0.000403534	down	CROCC	ciliary rootlet coiled-coil, rootletin	NM_014675.3	CROCC	CROCC protein	-36.2
oar-miR-541-3p	-12.1477	1.56141e-08	down	CROCC	ciliary rootlet coiled-coil, rootletin	NM_014675.3	CROCC	CROCC protein	-35.6
chr20_26913_mature@@ggo-miR-877	-4.1762	0.0492604	down	RBM14	RNA binding motif protein 14	NM_032886.2	RBM14	RNA binding motif protein 14 variant	-40.7
oar-miR-329a-5p	-7.77301	0.000675094	down	IMPA2	inositol(myo)-1(or 4)-monophosphatase 2	NM_014214.2	IMPA2	Inositol monophosphatase 2	-32.5
chr20_26913_mature@@ggo-miR-877	-4.1762	0.0492604	down	LOC101123010	stefin-C-like	NM_000100.3	CSTB	Cystatin-B	-37.4
chr11_18452_star@@ssc-miR-365-5p	-5.62052	0.00397462	down	GRK6	G protein-coupled receptor kinase 6	NM_002082.3	GRK6	cDNA FLJ32135 fis, clone PEBLM2000333, highly similar to G protein-coupled receptor kinase 6 (EC 2.7.11.16)	-41.4
ptr-miR-1224-5p	-5.70385	0.0043429	down	PRCP	prolylcarboxypeptidase (angiotensinase C)	NM_199418.2	PRCP	cDNA FLJ33528 fis, clone BRAMY2007110, highly similar to Lysosomal Pro-X carboxypeptidase (EC 3.4.16.2)	-44
chr2_4742_mature	-4.80339	0.0390717	down	LOC101122122	lymphotactin-like	NM_002995.2	XCL1	Lymphotactin	-32.1
chr11_17853_mature@@bta-miR-3432	-7.38835	0.000187575	down	P2RX1	purinergic receptor P2X, ligand-gated ion channel, 1	NM_002558.3	P2RX1	P2X purinoceptor 1	-35.9
chr1_2250_mature	20	0.0278159	up	GRK5	G protein-coupled receptor kinase 5	NM_005308.2	GRK5	cDNA, FLJ93477, highly similar to Homo sapiens G protein-coupled receptor kinase 5 (GRK5), mRNA	-29.1
chr3_7781_mature	20	0.0378183	up	GRK5	G protein-coupled receptor kinase 5	NM_005308.2	GRK5	cDNA, FLJ93477, highly similar to Homo sapiens G protein-coupled receptor kinase 5 (GRK5), mRNA	-26.3
chr11_18453_mature	-7.14062	9.08506e-05	down	GRK5	G protein-coupled receptor kinase 5	NM_005308.2	GRK5	cDNA, FLJ93477, highly similar to Homo sapiens G protein-coupled receptor kinase 5 (GRK5), mRNA	-31.1
chr10_17679_mature	7.93259	0.0480573	up	GRK5	G protein-coupled receptor kinase 5	NM_005308.2	GRK5	cDNA, FLJ93477, highly similar to Homo sapiens G protein-coupled receptor kinase 5 (GRK5), mRNA	-29
chr12_19126_mature	8.15553	0.0428489	up	GRK5	G protein-coupled receptor kinase 5	NM_005308.2	GRK5	cDNA, FLJ93477, highly similar to Homo sapiens G protein-coupled receptor kinase 5 (GRK5), mRNA	-31.9
oar-miR-3956-5p	-8.24079	2.44638e-05	down	GRK5	G protein-coupled receptor kinase 5	NM_005308.2	GRK5	cDNA, FLJ93477, highly similar to Homo sapiens G protein-coupled receptor kinase 5 (GRK5), mRNA	-29.6
chr2_4742_mature	-4.80339	0.0390717	down	GRK5	G protein-coupled receptor kinase 5	NM_005308.2	GRK5	cDNA, FLJ93477, highly similar to Homo sapiens G protein-coupled receptor kinase 5 (GRK5), mRNA	-28.6
mmu-miR-378d	-5.91886	0.028165	down	P2RX4	purinergic receptor P2X, ligand-gated ion channel, 4	NR_046373.1	P2RX4	cDNA FLJ50449, moderately similar to P2X purinoceptor 4	-37.6
chr19_25862_mature@@bta-miR-3432	-5.8965	0.00288965	down	LOC101112253	uncharacterized LOC101112253	NM_000041.2	APOE	MRNA for apolipoprotein E (apo E)	-32.1
chr1_570_mature@@bta-miR-3432	-20	2.65023e-05	down	LOC101112253	uncharacterized LOC101112253	NM_000041.2	APOE	MRNA for apolipoprotein E (apo E)	-32.1
mmu-miR-370-3p	-20	0.0148611	down	LOC101112253	uncharacterized LOC101112253	NM_000041.2	APOE	MRNA for apolipoprotein E (apo E)	-35.6
chr1_569_mature@@bta-miR-3432	-6.77301	0.00052583	down	LOC101112253	uncharacterized LOC101112253	NM_000041.2	APOE	MRNA for apolipoprotein E (apo E)	-32.1
bta-miR-483	-5.12531	0.00820548	down	ASS1	argininosuccinate synthase 1	NM_054012.3	ASS1	cDNA FLJ78448, highly similar to Homo sapiens argininosuccinate synthetase (ASS), transcript variant 1, mRNA	-37.8
oar-miR-370-5p	-5.17262	0.0153936	down	CLPB	ClpB caseinolytic peptidase B homolog (E. coli)	NM_030813.4	CLPB	cDNA FLJ53238, highly similar to Caseinolytic peptidase B protein	-31.8
oar-miR-432	-14.9352	2.78999e-13	down	EPB49	erythrocyte membrane protein band 4.9 (dematin)	NM_001978.2	DMTN	cDNA FLJ59528, highly similar to Dematin	-29.8
ptr-miR-1224-5p	-5.70385	0.0043429	down	EPB49	erythrocyte membrane protein band 4.9 (dematin)	NM_001978.2	DMTN	cDNA FLJ59528, highly similar to Dematin	-37.1
chr18_24931_mature@@ssc-miR-345-3p	-6.13572	0.00167448	down	EPB49	erythrocyte membrane protein band 4.9 (dematin)	NM_001978.2	DMTN	cDNA FLJ59528, highly similar to Dematin	-30.2
chr3_7781_mature	20	0.0378183	up	CDSN	Corneodesmosome protein	NM_001264.4	CDSN	cDNA FLJ78714, highly similar to Homo sapiens corneodesmosin, mRNA	-37.9
chr2_5146_star@@oan-miR-23b-5p	-5.2869	0.00580178	down	SCNM1	sodium channel modifier 1	NR_037937.1	SCNM1	Sodium channel modifier 1	-29.3
chr11_17862_mature@@bta-miR-2331-5p	-6.14442	0.00168789	down	SCNM1	sodium channel modifier 1	NR_037937.1	SCNM1	Sodium channel modifier 1	-29.7
chr2_3399_mature@@ssc-miR-320	-8.90347	4.41429e-06	down	SFTA2	surfactant associated 2				-31.2
mmu-miR-135a-1-3p	-20	0.0401092	down	SFTA2	surfactant associated 2				-32.7
oar-miR-370-3p	-4.5185	0.0472895	down	SFTA2	surfactant associated 2				-38.3
ptr-miR-320b	-6.45364	0.000473278	down	SFTA2	surfactant associated 2				-31.2
mmu-miR-370-3p	-20	0.0148611	down	SFTA2	surfactant associated 2				-37.6
oar-miR-3957-5p	-7.89085	0.000115534	down	LOC101118990	glutathione S-transferase theta-1-like	NM_000853.2	GSTT1	Glutathione S-transferase theta-1	-39.2
ptr-miR-744	-9.04497	9.50463e-07	down	LOC101118990	glutathione S-transferase theta-1-like	NM_000853.2	GSTT1	Glutathione S-transferase theta-1	-34.5
chr4_9864_star@@eca-miR-129a-3p	-20	0.030534	down	LOC101122534	solute carrier family 35 member G3-like	NM_152462.2	SLC35G3	Solute carrier family 35 member G3	-27.8
chr3_7781_mature	20	0.0378183	up	LOC101122534	solute carrier family 35 member G3-like	NM_152462.2	SLC35G3	Solute carrier family 35 member G3	-30.4
oar-miR-668-3p	-6.68973	0.000282366	down	LOC101122534	solute carrier family 35 member G3-like	NM_152462.2	SLC35G3	Solute carrier family 35 member G3	-31.8
chr10_17679_mature	7.93259	0.0480573	up	LOC101122534	solute carrier family 35 member G3-like	NM_152462.2	SLC35G3	Solute carrier family 35 member G3	-29.4
bta-miR-483	-5.12531	0.00820548	down	LOC101122534	solute carrier family 35 member G3-like	NM_152462.2	SLC35G3	Solute carrier family 35 member G3	-29.7
chr15_22511_mature@@eca-miR-129b-3p	-8.69416	8.08834e-06	down	LOC101122534	solute carrier family 35 member G3-like	NM_152462.2	SLC35G3	Solute carrier family 35 member G3	-29.3
chrx_32353_star@@eca-miR-532-3p	-4.63191	0.0475016	down	LOC101122534	solute carrier family 35 member G3-like	NM_152462.2	SLC35G3	Solute carrier family 35 member G3	-35.9
chr3_7781_mature	20	0.0378183	up	CLPP	ClpP caseinolytic peptidase, ATP-dependent, proteolytic subunit homolog (E. coli)	NM_006012.2	CLPP	ClpP caseinolytic peptidase ATP-dependent, proteolytic subunit	-34.4
oar-miR-665-3p	-7.34646	5.93615e-05	down	CLPP	ClpP caseinolytic peptidase, ATP-dependent, proteolytic subunit homolog (E. coli)	NM_006012.2	CLPP	ClpP caseinolytic peptidase ATP-dependent, proteolytic subunit	-35.4
chr13_20395_mature@@ssc-miR-296-3p	-8.28903	7.12965e-06	down	CLPP	ClpP caseinolytic peptidase, ATP-dependent, proteolytic subunit homolog (E. coli)	NM_006012.2	CLPP	ClpP caseinolytic peptidase ATP-dependent, proteolytic subunit	-34.5
ptr-miR-760	-5.47926	0.00410028	down	CLPP	ClpP caseinolytic peptidase, ATP-dependent, proteolytic subunit homolog (E. coli)	NM_006012.2	CLPP	ClpP caseinolytic peptidase ATP-dependent, proteolytic subunit	-33
chr3_7781_mature	20	0.0378183	up	NONO	non-POU domain containing, octamer-binding	NM_007363.4	NONO	cDNA FLJ76817, highly similar to Homo sapiens non-POU domain containing, octamer-binding (NONO), mRNA	-40.7
ptr-miR-1224-5p	-5.70385	0.0043429	down	CLPS	colipase, pancreatic	NM_001832.3	CLPS	Pancreatic colipase preproprotein isoform 1	-37.4
ptr-miR-139	-7.34771	5.30643e-05	down	NOP2	NOP2 nucleolar protein homolog (yeast)	NM_006170.3	NOP2	Putative ribosomal RNA methyltransferase NOP2	-33
chr12_19193_star@@ppa-miR-214	-5.17047	0.0135666	down	CTU2	cytosolic thiouridylase subunit 2 homolog (S. pombe)	NM_001012762.1	CTU2	Cytoplasmic tRNA 2-thiolation protein 2	-32.4
oar-miR-370-3p	-4.5185	0.0472895	down	CTU2	cytosolic thiouridylase subunit 2 homolog (S. pombe)	NM_001012762.1	CTU2	Cytoplasmic tRNA 2-thiolation protein 2	-36.2
mmu-miR-370-3p	-20	0.0148611	down	CTU2	cytosolic thiouridylase subunit 2 homolog (S. pombe)	NM_001012762.1	CTU2	Cytoplasmic tRNA 2-thiolation protein 2	-35.5
chr11_18452_star@@ssc-miR-365-5p	-5.62052	0.00397462	down	LOC101112246	colostrum trypsin inhibitor-like	NM_006287.4	TFPI	cDNA, FLJ94125, highly similar to Homo sapiens tissue factor pathway inhibitor(lipoprotein-associated coagulation inhibitor) (TFPI), mRNA	-35.7
oar-miR-541-3p	-12.1477	1.56141e-08	down	LOC101112246	colostrum trypsin inhibitor-like	NM_006287.4	TFPI	cDNA, FLJ94125, highly similar to Homo sapiens tissue factor pathway inhibitor(lipoprotein-associated coagulation inhibitor) (TFPI), mRNA	-36.1
chr2_4742_mature	-4.80339	0.0390717	down	LOC101112246	colostrum trypsin inhibitor-like	NM_006287.4	TFPI	cDNA, FLJ94125, highly similar to Homo sapiens tissue factor pathway inhibitor(lipoprotein-associated coagulation inhibitor) (TFPI), mRNA	-34.5
chr14_21964_mature@@ggo-miR-330	-7.16544	8.57603e-05	down	HEPH	hephaestin	NM_138737.4	HEPH	cDNA FLJ61228, highly similar to Hephaestin (EC 1.-.-.-)	-32.2
oar-miR-370-3p	-4.5185	0.0472895	down	HEPH	hephaestin	NM_138737.4	HEPH	cDNA FLJ61228, highly similar to Hephaestin (EC 1.-.-.-)	-31
mmu-miR-370-3p	-20	0.0148611	down	HEPH	hephaestin	NM_138737.4	HEPH	cDNA FLJ61228, highly similar to Hephaestin (EC 1.-.-.-)	-30.3
chr12_19193_star@@ppa-miR-214	-5.17047	0.0135666	down	LOC101121819	putative RNA exonuclease NEF-sp-like	NM_030941.2	LOC81691	Protein LOC81691	-34.7
oar-miR-1197-3p	-4.65138	0.0228293	down	HIP1	huntingtin interacting protein 1	NM_005338.6	HIP1	cDNA FLJ56785, highly similar to Huntingtin-interacting protein 1	-32.8
mmu-miR-370-3p	-20	0.0148611	down	CCBL1	cysteine conjugate-beta lyase, cytoplasmic	NR_109829.1	CCBL1	Cysteine conjugate-beta lyase cytoplasmic (Glutamine transaminase K, kyneurenine aminotransferase), isoform CRA_a	-34.8
oar-miR-668-3p	-6.68973	0.000282366	down	IER3	immediate early response 3	NM_052815.1	IER3	Apoptosis inhibitor	-39.5
chr20_26913_mature@@ggo-miR-877	-4.1762	0.0492604	down	OVUBQ-L40	Ubiquitin-60S ribosomal protein L40	NM_003333.3	UBA52	Ubiquitin-60S ribosomal protein L40	-32.5
chr11_18453_mature	-7.14062	9.08506e-05	down	OVUBQ-L40	Ubiquitin-60S ribosomal protein L40	NM_003333.3	UBA52	Ubiquitin-60S ribosomal protein L40	-36.1
chr14_21598_mature@@eca-let-7e	-10.304	8.08188e-08	down	OVUBQ-L40	Ubiquitin-60S ribosomal protein L40	NM_003333.3	UBA52	Ubiquitin-60S ribosomal protein L40	-30.5
chr13_20395_mature@@ssc-miR-296-3p	-8.28903	7.12965e-06	down	OVUBQ-L40	Ubiquitin-60S ribosomal protein L40	NM_003333.3	UBA52	Ubiquitin-60S ribosomal protein L40	-37.6
ptr-miR-760	-5.47926	0.00410028	down	OVUBQ-L40	Ubiquitin-60S ribosomal protein L40	NM_003333.3	UBA52	Ubiquitin-60S ribosomal protein L40	-35.8
oar-miR-409-3p	-9.65626	1.90765e-07	down	IER5	immediate early response 5				-36
oar-miR-323a-5p	-8.16094	1.95529e-05	down	IER5	immediate early response 5				-34.7
oar-miR-665-3p	-7.34646	5.93615e-05	down	SOCS7	suppressor of cytokine signaling 7	NM_014598.2	SOCS7	Suppressor of cytokine-signaling 7	-39.1
chr10_17679_mature	7.93259	0.0480573	up	GSTK1	glutathione S-transferase kappa 1	NM_015917.2	GSTK1	cDNA FLJ37944 fis, clone CTONG2008720, highly similar to Glutathione S-transferase kappa 1 (EC 2.5.1.18)	-34
chr3_7781_mature	20	0.0378183	up	SOCS3	Suppressor of cytokine signaling 3	NM_003955.4	SOCS3	Suppressor of cytokine signaling 3	-33.4
ptr-miR-760	-5.47926	0.00410028	down	SOCS3	Suppressor of cytokine signaling 3	NM_003955.4	SOCS3	Suppressor of cytokine signaling 3	-32.2
oar-miR-3955-5p	-4.67786	0.0217491	down	LEFTY2	left-right determination factor 2	NM_003240.3	LEFTY2	Left-right determination factor 2	-27.6
chr2_5146_star@@oan-miR-23b-5p	-5.2869	0.00580178	down	ARHGDIG	Rho GDP dissociation inhibitor (GDI) gamma	NM_001176.3	ARHGDIG	Rho GDP-dissociation inhibitor 3	-32.2
ptr-miR-760	-5.47926	0.00410028	down	ARHGDIG	Rho GDP dissociation inhibitor (GDI) gamma	NM_001176.3	ARHGDIG	Rho GDP-dissociation inhibitor 3	-34.5
chr22_28470_mature@@ppa-miR-107	-8.3873	8.52717e-06	down	LONP1	lon peptidase 1, mitochondrial	NR_076392.1	LONP1	LONP1 protein	-32.3
chr16_23356_mature@@ppa-miR-107	-6.60424	0.0013489	down	LONP1	lon peptidase 1, mitochondrial	NR_076392.1	LONP1	LONP1 protein	-32.3
ptr-miR-744	-9.04497	9.50463e-07	down	LONP1	lon peptidase 1, mitochondrial	NR_076392.1	LONP1	LONP1 protein	-38.2
chr14_21849_mature	-5.97331	0.00791837	down	LONP1	lon peptidase 1, mitochondrial	NR_076392.1	LONP1	LONP1 protein	-34.2
chr24_29981_mature@@bta-miR-2387	-4.74199	0.0210665	down	ULK1	unc-51-like kinase 1 (C. elegans)	NM_003565.2	ULK1	Serine/threonine-protein kinase ULK1	-35.3
chr11_18453_mature	-7.14062	9.08506e-05	down	ULK1	unc-51-like kinase 1 (C. elegans)	NM_003565.2	ULK1	Serine/threonine-protein kinase ULK1	-37.7
chr24_29982_mature@@bta-miR-2387	-4.54035	0.0278824	down	ULK1	unc-51-like kinase 1 (C. elegans)	NM_003565.2	ULK1	Serine/threonine-protein kinase ULK1	-35.3
ptr-miR-760	-5.47926	0.00410028	down	ULK1	unc-51-like kinase 1 (C. elegans)	NM_003565.2	ULK1	Serine/threonine-protein kinase ULK1	-35.7
chr2_4742_mature	-4.80339	0.0390717	down	PPM1G	protein phosphatase, Mg2+/Mn2+ dependent, 1G	NM_177983.2	PPM1G	cDNA, FLJ92810, highly similar to Homo sapiens protein phosphatase 1G (formerly 2C), magnesium-dependent, gamma isoform (PPM1G), mRNA	-40.5
ptr-miR-92b	-5.2802	0.00626375	down	TFAP4	transcription factor AP-4 (activating enhancer binding protein 4)	NM_003223.2	TFAP4	Transcription factor AP-4 (Activating enhancer binding protein 4) variant	-35.1
chr11_17918_mature@@ssc-miR-423-5p	-6.76031	0.000971859	down	LOC101108962					-36
ptr-miR-1224-5p	-5.70385	0.0043429	down	SBNO2	strawberry notch homolog 2 (Drosophila)	NM_014963.2	SBNO2	cDNA FLJ60290, highly similar to Mus musculus strawberry notch homolog 2, mRNA	-42.8
chr13_20395_mature@@ssc-miR-296-3p	-8.28903	7.12965e-06	down	NINJ2	ninjurin 2	NM_016533.4	NINJ2	cDNA FLJ56349, highly similar to Homo sapiens ninjurin 2 (NINJ2), mRNA	-36.6
oar-miR-485-3p	-11.6043	1.75655e-09	down	NINJ2	ninjurin 2	NM_016533.4	NINJ2	cDNA FLJ56349, highly similar to Homo sapiens ninjurin 2 (NINJ2), mRNA	-37.2
chr11_18453_mature	-7.14062	9.08506e-05	down	HTR1A	5-hydroxytryptamine (serotonin) receptor 1A, G protein-coupled	NM_000524.3	HTR1A	5HT1a protein	-30
ptr-miR-1224-5p	-5.70385	0.0043429	down	HTR1A	5-hydroxytryptamine (serotonin) receptor 1A, G protein-coupled	NM_000524.3	HTR1A	5HT1a protein	-38.6
chr2_3399_mature@@ssc-miR-320	-8.90347	4.41429e-06	down	NBEAL2	neurobeachin-like 2	NM_015175.2	NBEAL2	Neurobeachin-like protein 2	-26.7
oar-miR-370-3p	-4.5185	0.0472895	down	NBEAL2	neurobeachin-like 2	NM_015175.2	NBEAL2	Neurobeachin-like protein 2	-29.8
mmu-miR-370-3p	-20	0.0148611	down	NBEAL2	neurobeachin-like 2	NM_015175.2	NBEAL2	Neurobeachin-like protein 2	-29.8
ptr-miR-744	-9.04497	9.50463e-07	down	NBEAL2	neurobeachin-like 2	NM_015175.2	NBEAL2	Neurobeachin-like protein 2	-33.2
ptr-miR-760	-5.47926	0.00410028	down	NBEAL2	neurobeachin-like 2	NM_015175.2	NBEAL2	Neurobeachin-like protein 2	-27.9
chr7_13874_mature	20	0.0441566	up	TINAGL1	tubulointerstitial nephritis antigen-like 1	NM_022164.2	TINAGL1	cDNA FLJ59706, highly similar to Tubulointerstitial nephritis antigen-like	-29.4
oar-miR-433-3p	-13.059	3.25386e-11	down	TINAGL1	tubulointerstitial nephritis antigen-like 1	NM_022164.2	TINAGL1	cDNA FLJ59706, highly similar to Tubulointerstitial nephritis antigen-like	-34.7
chr13_20395_mature@@ssc-miR-296-3p	-8.28903	7.12965e-06	down	TINAGL1	tubulointerstitial nephritis antigen-like 1	NM_022164.2	TINAGL1	cDNA FLJ59706, highly similar to Tubulointerstitial nephritis antigen-like	-31.4
chr2_4742_mature	-4.80339	0.0390717	down	TINAGL1	tubulointerstitial nephritis antigen-like 1	NM_022164.2	TINAGL1	cDNA FLJ59706, highly similar to Tubulointerstitial nephritis antigen-like	-30.2
chr1_2367_mature@@eca-let-7c	-9.91964	4.68508e-07	down	CLRN2	clarin 2	NM_001079827.2	CLRN2	Clarin-2	-26.3
chr15_22773_mature@@sha-let-7a	-8.80758	1.31858e-05	down	CLRN2	clarin 2	NM_001079827.2	CLRN2	Clarin-2	-26.3
chr8_15209_mature	-4.96258	0.0126823	down	CLRN2	clarin 2	NM_001079827.2	CLRN2	Clarin-2	-23.8
ptr-let-7a	-20	0.000147108	down	CLRN2	clarin 2	NM_001079827.2	CLRN2	Clarin-2	-26.3
chr14_21598_mature@@eca-let-7e	-10.304	8.08188e-08	down	CLRN2	clarin 2	NM_001079827.2	CLRN2	Clarin-2	-23.8
chr2_5111_mature@@sha-let-7a	-8.8674	1.11312e-05	down	CLRN2	clarin 2	NM_001079827.2	CLRN2	Clarin-2	-26.3
mml-miR-6134	-6.12531	0.019692	down	CLRN2	clarin 2	NM_001079827.2	CLRN2	Clarin-2	-22.1
chrx_32012_mature@@eca-let-7c	-4.98396	0.0180014	down	CLRN2	clarin 2	NM_001079827.2	CLRN2	Clarin-2	-23.5
mmu-let-7c-5p	-8.21842	0.000243837	down	CLRN2	clarin 2	NM_001079827.2	CLRN2	Clarin-2	-26.3
mml-let-7a	-8.0764	0.000338499	down	CLRN2	clarin 2	NM_001079827.2	CLRN2	Clarin-2	-26.3
chrx_32011_mature@@eca-let-7c	-4.85069	0.0229337	down	CLRN2	clarin 2	NM_001079827.2	CLRN2	Clarin-2	-23.5
chr20_26913_mature@@ggo-miR-877	-4.1762	0.0492604	down	FARP1	FERM, RhoGEF (ARHGEF) and pleckstrin domain protein 1 (chondrocyte-derived)	NM_005766.3	FARP1	FERM, RhoGEF and pleckstrin domain-containing protein 1	-41.6
oar-miR-370-3p	-4.5185	0.0472895	down	ASPSCR1	alveolar soft part sarcoma chromosome region, candidate 1	NR_045351.1	ASPSCR1	Tether containing UBX domain for GLUT4	-32.7
mmu-miR-370-3p	-20	0.0148611	down	ASPSCR1	alveolar soft part sarcoma chromosome region, candidate 1	NR_045351.1	ASPSCR1	Tether containing UBX domain for GLUT4	-32.1
ptr-miR-1306	-7.72446	2.62818e-05	down	ASPSCR1	alveolar soft part sarcoma chromosome region, candidate 1	NR_045351.1	ASPSCR1	Tether containing UBX domain for GLUT4	-28.5
oar-miR-665-3p	-7.34646	5.93615e-05	down	RTN2	reticulon 2	NM_206902.1	RTN2	Reticulon-2	-38.8
oar-miR-665-3p	-7.34646	5.93615e-05	down	BCAN	brevican	NM_198427.1	BCAN	cDNA FLJ76746, highly similar to Homo sapiens brevican (BCAN), transcript variant 1, mRNA	-40.4
chr1_2587_mature@@bta-miR-6529	-9.02204	8.29907e-07	down	IL25	Interleukin 25	NM_172314.1	IL25	Interleukin-25	-26.1
bta-miR-2447	-5.42788	0.00943459	down	IL25	Interleukin 25	NM_172314.1	IL25	Interleukin-25	-28.7
chrx_31778_mature@@eca-miR-767-5p	-7.87664	3.896e-05	down	IL25	Interleukin 25	NM_172314.1	IL25	Interleukin-25	-28.2
chr2_5139_star	-6.97331	0.00381849	down	IL25	Interleukin 25	NM_172314.1	IL25	Interleukin-25	-29.3
mmu-miR-135a-1-3p	-20	0.0401092	down	IL25	Interleukin 25	NM_172314.1	IL25	Interleukin-25	-31.6
chr1_285_mature@@bta-miR-3432	-4.97924	0.0127864	down	IL25	Interleukin 25	NM_172314.1	IL25	Interleukin-25	-26.9
chr11_18452_star@@ssc-miR-365-5p	-5.62052	0.00397462	down	IL25	Interleukin 25	NM_172314.1	IL25	Interleukin-25	-29.4
ptr-miR-744	-9.04497	9.50463e-07	down	IL25	Interleukin 25	NM_172314.1	IL25	Interleukin-25	-29.6
oar-miR-370-3p	-4.5185	0.0472895	down	FN3K	fructosamine 3 kinase	NM_022158.3	FN3K	cDNA FLJ30276 fis, clone BRACE2002736, highly similar to Fructosamine-3-kinase	-33.6
ptr-miR-320b	-6.45364	0.000473278	down	FN3K	fructosamine 3 kinase	NM_022158.3	FN3K	cDNA FLJ30276 fis, clone BRACE2002736, highly similar to Fructosamine-3-kinase	-30.8
mmu-miR-370-3p	-20	0.0148611	down	FN3K	fructosamine 3 kinase	NM_022158.3	FN3K	cDNA FLJ30276 fis, clone BRACE2002736, highly similar to Fructosamine-3-kinase	-32.1
oar-miR-665-3p	-7.34646	5.93615e-05	down	TSEN54	tRNA splicing endonuclease 54 homolog (S. cerevisiae)	NM_207346.2	TSEN54	cDNA FLJ40264 fis, clone TESTI2026233, highly similar to tRNA-splicing endonuclease subunit Sen54	-37.1
mmu-miR-378d	-5.91886	0.028165	down	ILKAP	integrin-linked kinase-associated serine/threonine phosphatase	NM_176799.1	ILKAP	Truncated integrin-linked kinase-associated serine/threonine phosphatase 2C	-32.3
ptr-miR-139	-7.34771	5.30643e-05	down	C3H2orf40	chromosome 3 open reading frame, human C2orf40	NM_032411.2	C2orf40	Augurin	-35.6
ptr-miR-760	-5.47926	0.00410028	down	C3H2orf40	chromosome 3 open reading frame, human C2orf40	NM_032411.2	C2orf40	Augurin	-35.2
chr7_14224_mature	-5.4616	0.00408145	down	CEBPB	CCAAT/enhancer binding protein beta	NM_005194.3	CEBPB	CCAAT/enhancer-binding protein beta	-24
oar-miR-370-3p	-4.5185	0.0472895	down	CEBPB	CCAAT/enhancer binding protein beta	NM_005194.3	CEBPB	CCAAT/enhancer-binding protein beta	-28.2
chr13_20395_mature@@ssc-miR-296-3p	-8.28903	7.12965e-06	down	CEBPB	CCAAT/enhancer binding protein beta	NM_005194.3	CEBPB	CCAAT/enhancer-binding protein beta	-29
mmu-miR-370-3p	-20	0.0148611	down	CEBPB	CCAAT/enhancer binding protein beta	NM_005194.3	CEBPB	CCAAT/enhancer-binding protein beta	-27.5
chr3_8179_mature	-6.12531	0.019692	down	CEBPB	CCAAT/enhancer binding protein beta	NM_005194.3	CEBPB	CCAAT/enhancer-binding protein beta	-36
chr2_4742_mature	-4.80339	0.0390717	down	CEBPB	CCAAT/enhancer binding protein beta	NM_005194.3	CEBPB	CCAAT/enhancer-binding protein beta	-32.1
chr19_25862_mature@@bta-miR-3432	-5.8965	0.00288965	down	PIDD	p53-induced death domain protein	NM_145887.3	PIDD	p53-induced protein with a death domain	-29.4
chr13_20427_mature@@bta-miR-3432	-5.82723	0.0033492	down	PIDD	p53-induced death domain protein	NM_145887.3	PIDD	p53-induced protein with a death domain	-29.7
chr1_570_mature@@bta-miR-3432	-20	2.65023e-05	down	PIDD	p53-induced death domain protein	NM_145887.3	PIDD	p53-induced protein with a death domain	-29.4
chr11_17720_mature	20	0.0204905	up	PIDD	p53-induced death domain protein	NM_145887.3	PIDD	p53-induced protein with a death domain	-30.3
chr11_18452_star@@ssc-miR-365-5p	-5.62052	0.00397462	down	PIDD	p53-induced death domain protein	NM_145887.3	PIDD	p53-induced protein with a death domain	-33.5
ptr-miR-760	-5.47926	0.00410028	down	PIDD	p53-induced death domain protein	NM_145887.3	PIDD	p53-induced protein with a death domain	-29.3
chr1_569_mature@@bta-miR-3432	-6.77301	0.00052583	down	PIDD	p53-induced death domain protein	NM_145887.3	PIDD	p53-induced protein with a death domain	-29.4
chr2_5146_star@@oan-miR-23b-5p	-5.2869	0.00580178	down	LOC101110103	T-cell surface glycoprotein CD1a-like	NM_001763.2	CD1A	T-cell surface glycoprotein CD1a	-31.8
mmu-miR-370-3p	-20	0.0148611	down	EVC	Ellis van Creveld syndrome	NM_153717.2	EVC	Ellis-van Creveld syndrome protein	-35.8
chr13_20395_mature@@ssc-miR-296-3p	-8.28903	7.12965e-06	down	HAGHL	hydroxyacylglutathione hydrolase-like	NM_207112.1	HAGHL	cDNA FLJ58840, highly similar to Homo sapiens hydroxyacylglutathione hydrolase-like (HAGHL), transcript variant 2, mRNA	-36.9
chr2_4742_mature	-4.80339	0.0390717	down	HAGHL	hydroxyacylglutathione hydrolase-like	NM_207112.1	HAGHL	cDNA FLJ58840, highly similar to Homo sapiens hydroxyacylglutathione hydrolase-like (HAGHL), transcript variant 2, mRNA	-35.3
chr10_17679_mature	7.93259	0.0480573	up	ITGA2	integrin, alpha 2 (CD49B, alpha 2 subunit of VLA-2 receptor)	NR_073107.1	ITGA2	Integrin alpha-2	-30.3
oar-miR-381-5p	-7.26282	0.00010847	down	ITGA2	integrin, alpha 2 (CD49B, alpha 2 subunit of VLA-2 receptor)	NR_073107.1	ITGA2	Integrin alpha-2	-27.8
chr7_13874_mature	20	0.0441566	up	LOC101123219	phosphoribosylformylglycinamidine synthase-like	NM_012393.2	PFAS	Phosphoribosylformylglycinamidine synthase (FGAR amidotransferase), isoform CRA_b	-26.8
chr11_17862_mature@@bta-miR-2331-5p	-6.14442	0.00168789	down	LOC101123219	phosphoribosylformylglycinamidine synthase-like	NM_012393.2	PFAS	Phosphoribosylformylglycinamidine synthase (FGAR amidotransferase), isoform CRA_b	-27.7
ptr-miR-744	-9.04497	9.50463e-07	down	LOC101123219	phosphoribosylformylglycinamidine synthase-like	NM_012393.2	PFAS	Phosphoribosylformylglycinamidine synthase (FGAR amidotransferase), isoform CRA_b	-32.2
ptr-miR-760	-5.47926	0.00410028	down	LOC101123219	phosphoribosylformylglycinamidine synthase-like	NM_012393.2	PFAS	Phosphoribosylformylglycinamidine synthase (FGAR amidotransferase), isoform CRA_b	-29.6
chr18_24931_mature@@ssc-miR-345-3p	-6.13572	0.00167448	down	LOC101123219	phosphoribosylformylglycinamidine synthase-like	NM_012393.2	PFAS	Phosphoribosylformylglycinamidine synthase (FGAR amidotransferase), isoform CRA_b	-32.6
chr2_4742_mature	-4.80339	0.0390717	down	MPRIP	myosin phosphatase Rho interacting protein	NM_201274.3	MPRIP	Myosin phosphatase Rho-interacting protein	-38.4
chr11_18453_mature	-7.14062	9.08506e-05	down	ITGA3	integrin, alpha 3 (antigen CD49C, alpha 3 subunit of VLA-3 receptor)	NM_005501.2	ITGA3	cDNA FLJ60385, highly similar to Integrin alpha-3	-42.3
chr11_18453_mature	-7.14062	9.08506e-05	down	LOC101114469	uncharacterized LOC101114469	NM_001256296.1	IGLL5	Immunoglobulin lambda-like polypeptide 5	-32.4
chr3_8179_mature	-6.12531	0.019692	down	RTKN	rhotekin	NM_033046.2	RTKN	Rhotekin	-38.8
chr3_7781_mature	20	0.0378183	up	NEURL4	neuralized homolog 4 (Drosophila)	NM_032442.2	NEURL4	Neuralized-like protein 4	-36.6
oar-miR-487a-5p	-20	0.00353456	down	NEURL4	neuralized homolog 4 (Drosophila)	NM_032442.2	NEURL4	Neuralized-like protein 4	-39.2
chr2_4742_mature	-4.80339	0.0390717	down	NEURL4	neuralized homolog 4 (Drosophila)	NM_032442.2	NEURL4	Neuralized-like protein 4	-38.4
chr3_7781_mature	20	0.0378183	up	ZNF692	zinc finger protein 692	NM_017865.3	ZNF692	Zinc finger protein 692	-31.9
ptr-miR-744	-9.04497	9.50463e-07	down	CLSTN2	calsyntenin 2	NM_022131.2	CLSTN2	cDNA FLJ31849 fis, clone NT2RP7000586, highly similar to Calsyntenin-2	-31.2
chr10_17205_mature	-10.2791	1.67732e-06	down	DOCK6	dedicator of cytokinesis 6	NM_020812.3	DOCK6	cDNA FLJ50166, highly similar to Dedicator of cytokinesis protein 6	-23.1
ptr-miR-139	-7.34771	5.30643e-05	down	DOCK6	dedicator of cytokinesis 6	NM_020812.3	DOCK6	cDNA FLJ50166, highly similar to Dedicator of cytokinesis protein 6	-25.1
chr14_21285_star	-4.44082	0.041124	down	DOCK6	dedicator of cytokinesis 6	NM_020812.3	DOCK6	cDNA FLJ50166, highly similar to Dedicator of cytokinesis protein 6	-22.6
ptr-miR-760	-5.47926	0.00410028	down	DOCK6	dedicator of cytokinesis 6	NM_020812.3	DOCK6	cDNA FLJ50166, highly similar to Dedicator of cytokinesis protein 6	-26.5
chr2_4742_mature	-4.80339	0.0390717	down	DOCK6	dedicator of cytokinesis 6	NM_020812.3	DOCK6	cDNA FLJ50166, highly similar to Dedicator of cytokinesis protein 6	-23.9
chr13_20648_mature	-5.30589	0.0119573	down	ZNF697	zinc finger protein 697	NM_001080470.1	ZNF697	Zinc finger protein 697	-24.9
oar-miR-412-5p	-20	0.00811349	down	ZNF697	zinc finger protein 697	NM_001080470.1	ZNF697	Zinc finger protein 697	-25.5
ptr-miR-139	-7.34771	5.30643e-05	down	ZNF697	zinc finger protein 697	NM_001080470.1	ZNF697	Zinc finger protein 697	-28.6
ptr-miR-196b	-20	0.000167051	down	ZNF697	zinc finger protein 697	NM_001080470.1	ZNF697	Zinc finger protein 697	-27.6
chr7_13874_mature	20	0.0441566	up	ZNF697	zinc finger protein 697	NM_001080470.1	ZNF697	Zinc finger protein 697	-30.1
chr11_17720_mature	20	0.0204905	up	ZNF697	zinc finger protein 697	NM_001080470.1	ZNF697	Zinc finger protein 697	-26.9
chr16_23645_mature@@bta-miR-3432	-9.38835	3.05114e-06	down	ZNF697	zinc finger protein 697	NM_001080470.1	ZNF697	Zinc finger protein 697	-26.4
oar-miR-323a-5p	-8.16094	1.95529e-05	down	ZNF697	zinc finger protein 697	NM_001080470.1	ZNF697	Zinc finger protein 697	-27
chr11_17862_mature@@bta-miR-2331-5p	-6.14442	0.00168789	down	ZNF697	zinc finger protein 697	NM_001080470.1	ZNF697	Zinc finger protein 697	-27.5
ptr-miR-744	-9.04497	9.50463e-07	down	ZNF697	zinc finger protein 697	NM_001080470.1	ZNF697	Zinc finger protein 697	-29.5
chr11_18453_mature	-7.14062	9.08506e-05	down	MAPK13	Mitogen-activated protein kinase 13	NR_072996.1	MAPK13	Mitogen-activated protein kinase 13	-35.8
chr2_4742_mature	-4.80339	0.0390717	down	MAPK13	Mitogen-activated protein kinase 13	NR_072996.1	MAPK13	Mitogen-activated protein kinase 13	-38
chr4_9864_mature@@sha-miR-129	-6.64469	0.00196857	down	DIRAS1	DIRAS family, GTP-binding RAS-like 1	NM_145173.3	DIRAS1	GTP-binding protein Di-Ras1	-25.1
chr3_7188_mature@@bta-miR-3432	-6.54035	0.00130037	down	DIRAS1	DIRAS family, GTP-binding RAS-like 1	NM_145173.3	DIRAS1	GTP-binding protein Di-Ras1	-25.3
chr14_21402_mature@@bta-miR-3432	-8.0764	0.000338499	down	DIRAS1	DIRAS family, GTP-binding RAS-like 1	NM_145173.3	DIRAS1	GTP-binding protein Di-Ras1	-28.7
chr2_5146_star@@oan-miR-23b-5p	-5.2869	0.00580178	down	DIRAS1	DIRAS family, GTP-binding RAS-like 1	NM_145173.3	DIRAS1	GTP-binding protein Di-Ras1	-24
chr3_7781_mature	20	0.0378183	up	DIRAS1	DIRAS family, GTP-binding RAS-like 1	NM_145173.3	DIRAS1	GTP-binding protein Di-Ras1	-23.4
oar-miR-433-3p	-13.059	3.25386e-11	down	DIRAS1	DIRAS family, GTP-binding RAS-like 1	NM_145173.3	DIRAS1	GTP-binding protein Di-Ras1	-24
chr14_21401_mature@@bta-miR-3432	-6.86228	0.0012237	down	DIRAS1	DIRAS family, GTP-binding RAS-like 1	NM_145173.3	DIRAS1	GTP-binding protein Di-Ras1	-28.7
chr2_5022_mature@@bta-miR-3432	-4.24817	0.0441325	down	DIRAS1	DIRAS family, GTP-binding RAS-like 1	NM_145173.3	DIRAS1	GTP-binding protein Di-Ras1	-25.3
ptr-miR-139	-7.34771	5.30643e-05	down	ITGB5	Integrin beta 5				-38.4
oar-miR-370-3p	-4.5185	0.0472895	down	ITGB2	Integrin beta-2	NM_001127491.1	ITGB2	Integrin beta-2	-36.2
ptr-miR-320b	-6.45364	0.000473278	down	ITGB2	Integrin beta-2	NM_001127491.1	ITGB2	Integrin beta-2	-31.1
mmu-miR-370-3p	-20	0.0148611	down	ITGB2	Integrin beta-2	NM_001127491.1	ITGB2	Integrin beta-2	-34.5
chr14_21964_mature@@ggo-miR-330	-7.16544	8.57603e-05	down	LOC101110922	cytochrome P450 26B1-like	NM_019885.3	CYP26B1	Cytochrome P450 26B1	-34
oar-miR-412-5p	-20	0.00811349	down	LOC101110922	cytochrome P450 26B1-like	NM_019885.3	CYP26B1	Cytochrome P450 26B1	-34.6
chr20_26913_mature@@ggo-miR-877	-4.1762	0.0492604	down	LOC101110922	cytochrome P450 26B1-like	NM_019885.3	CYP26B1	Cytochrome P450 26B1	-34.1
oar-miR-3957-3p	-8.6073	2.82313e-06	down	LOC101110922	cytochrome P450 26B1-like	NM_019885.3	CYP26B1	Cytochrome P450 26B1	-32.7
oar-miR-665-3p	-7.34646	5.93615e-05	down	LOC101110922	cytochrome P450 26B1-like	NM_019885.3	CYP26B1	Cytochrome P450 26B1	-33.6
chr13_20395_mature@@ssc-miR-296-3p	-8.28903	7.12965e-06	down	LOC101110922	cytochrome P450 26B1-like	NM_019885.3	CYP26B1	Cytochrome P450 26B1	-32.7
chr11_17918_mature@@ssc-miR-423-5p	-6.76031	0.000971859	down	LOC101110922	cytochrome P450 26B1-like	NM_019885.3	CYP26B1	Cytochrome P450 26B1	-35.2
ptr-miR-1224-5p	-5.70385	0.0043429	down	IL16	interleukin 16	NM_172217.3	IL16	cDNA FLJ16806 fis, clone TESTI4044704, highly similar to Interleukin-16	-35.1
ptr-miR-760	-5.47926	0.00410028	down	IL16	interleukin 16	NM_172217.3	IL16	cDNA FLJ16806 fis, clone TESTI4044704, highly similar to Interleukin-16	-33.7
chr11_18452_star@@ssc-miR-365-5p	-5.62052	0.00397462	down	LOC101117413	olfactory receptor 2A5-like	NM_012365.1	OR2A5	Olfactory receptor, family 2, subfamily A, member 5	-28.5
chr2_4742_mature	-4.80339	0.0390717	down	FOXS1	forkhead box S1	NM_004118.3	FOXS1	Forkhead box protein S1	-37.2
chr3_8179_mature	-6.12531	0.019692	down	GIGYF1	GRB10 interacting GYF protein 1	NM_022574.4	GIGYF1	PERQ amino acid-rich with GYF domain-containing protein 1	-23.6
oar-miR-3957-5p	-7.89085	0.000115534	down	STXBP2	syntaxin binding protein 2	NR_073560.1	STXBP2	cDNA FLJ53447, highly similar to Syntaxin-binding protein 2	-32
chr16_23333_mature@@ppa-miR-214	-4.49526	0.0284396	down	STXBP2	syntaxin binding protein 2	NR_073560.1	STXBP2	cDNA FLJ53447, highly similar to Syntaxin-binding protein 2	-30.6
chr4_10068_mature	-5.94634	0.00150155	down	STXBP2	syntaxin binding protein 2	NR_073560.1	STXBP2	cDNA FLJ53447, highly similar to Syntaxin-binding protein 2	-27.3
chr3_8179_mature	-6.12531	0.019692	down	STXBP2	syntaxin binding protein 2	NR_073560.1	STXBP2	cDNA FLJ53447, highly similar to Syntaxin-binding protein 2	-30.7
chr2_4742_mature	-4.80339	0.0390717	down	STXBP1	syntaxin binding protein 1	NM_003165.3	STXBP1	cDNA FLJ55678, highly similar to Syntaxin-binding protein 1	-35.9
oar-miR-323a-5p	-8.16094	1.95529e-05	down	KLHL6	kelch-like 6 (Drosophila)	NM_130446.2	KLHL6	Kelch-like protein 6	-34.5
ptr-miR-320b	-6.45364	0.000473278	down	KLHL6	kelch-like 6 (Drosophila)	NM_130446.2	KLHL6	Kelch-like protein 6	-33
chr13_20395_mature@@ssc-miR-296-3p	-8.28903	7.12965e-06	down	KLHL6	kelch-like 6 (Drosophila)	NM_130446.2	KLHL6	Kelch-like protein 6	-36.5
chr11_18452_star@@ssc-miR-365-5p	-5.62052	0.00397462	down	KLHL6	kelch-like 6 (Drosophila)	NM_130446.2	KLHL6	Kelch-like protein 6	-34.8
chr2_4742_mature	-4.80339	0.0390717	down	KLHL6	kelch-like 6 (Drosophila)	NM_130446.2	KLHL6	Kelch-like protein 6	-34.2
oar-miR-370-3p	-4.5185	0.0472895	down	LOC101110918	uncharacterized LOC101110918				-40.7
mmu-miR-370-3p	-20	0.0148611	down	LOC101110918	uncharacterized LOC101110918				-37.9
ptr-miR-760	-5.47926	0.00410028	down	LOC101110918	uncharacterized LOC101110918				-38.6
chr13_20395_mature@@ssc-miR-296-3p	-8.28903	7.12965e-06	down	ITGB7	Integrin beta 7	NR_104181.1	ITGB7	Integrin beta-7	-32.4
chr24_29981_mature@@bta-miR-2387	-4.74199	0.0210665	down	SLC25A41	solute carrier family 25, member 41	NM_173637.3	SLC25A41	Solute carrier family 25 member 41	-30.3
chr11_18453_mature	-7.14062	9.08506e-05	down	SLC25A41	solute carrier family 25, member 41	NM_173637.3	SLC25A41	Solute carrier family 25 member 41	-31.2
chr24_29982_mature@@bta-miR-2387	-4.54035	0.0278824	down	SLC25A41	solute carrier family 25, member 41	NM_173637.3	SLC25A41	Solute carrier family 25 member 41	-30.3
ssc-miR-664-5p	-6.26905	0.000962054	down	SLC25A41	solute carrier family 25, member 41	NM_173637.3	SLC25A41	Solute carrier family 25 member 41	-31.4
mmu-miR-370-3p	-20	0.0148611	down	SLC25A41	solute carrier family 25, member 41	NM_173637.3	SLC25A41	Solute carrier family 25 member 41	-32.7
ptr-miR-760	-5.47926	0.00410028	down	SLC25A41	solute carrier family 25, member 41	NM_173637.3	SLC25A41	Solute carrier family 25 member 41	-29.9
chr20_26913_mature@@ggo-miR-877	-4.1762	0.0492604	down	DEFB119	defensin, beta 119	NR_073153.1	DEFB119	ESC42-RELB	-30.6
chr1_2367_mature@@eca-let-7c	-9.91964	4.68508e-07	down	DEFB119	defensin, beta 119	NR_073153.1	DEFB119	ESC42-RELB	-29.3
chr15_22773_mature@@sha-let-7a	-8.80758	1.31858e-05	down	DEFB119	defensin, beta 119	NR_073153.1	DEFB119	ESC42-RELB	-29.6
ptr-let-7a	-20	0.000147108	down	DEFB119	defensin, beta 119	NR_073153.1	DEFB119	ESC42-RELB	-29.7
chr2_5111_mature@@sha-let-7a	-8.8674	1.11312e-05	down	DEFB119	defensin, beta 119	NR_073153.1	DEFB119	ESC42-RELB	-29.6
mmu-let-7c-5p	-8.21842	0.000243837	down	DEFB119	defensin, beta 119	NR_073153.1	DEFB119	ESC42-RELB	-29.4
mml-let-7a	-8.0764	0.000338499	down	DEFB119	defensin, beta 119	NR_073153.1	DEFB119	ESC42-RELB	-29.7
chr2_5107_mature@@mdo-let-7d	-7.23561	0.000328091	down	DEFB119	defensin, beta 119	NR_073153.1	DEFB119	ESC42-RELB	-28.9
chr4_10068_mature	-5.94634	0.00150155	down	DEFB119	defensin, beta 119	NR_073153.1	DEFB119	ESC42-RELB	-27.9
chr18_24997_mature	-5.61074	0.0158274	down	ITGAD	integrin, alpha D	NM_005353.2	ITGAD	cDNA FLJ51333, highly similar to Integrin alpha-D	-21.4
chr13_20395_mature@@ssc-miR-296-3p	-8.28903	7.12965e-06	down	C20H6orf89	chromosome 20 open reading frame, human C6orf89	NM_152734.3	C6orf89	Bombesin receptor-activated protein C6orf89	-40.5
chr20_26622_star	-5.91886	0.028165	down	FCGR1A	Fc fragment of IgG, high affinity Ia, receptor (CD64)	NM_000566.3	FCGR1A	High affinity immunoglobulin gamma Fc receptor I	-35.9
chr13_20395_mature@@ssc-miR-296-3p	-8.28903	7.12965e-06	down	LPAR3	lysophosphatidic acid receptor 3	NM_012152.2	LPAR3	G-protein coupled receptor EDG-7	-33.7
chr3_8179_mature	-6.12531	0.019692	down	LPAR3	lysophosphatidic acid receptor 3	NM_012152.2	LPAR3	G-protein coupled receptor EDG-7	-32.7
chr2_4742_mature	-4.80339	0.0390717	down	LPAR3	lysophosphatidic acid receptor 3	NM_012152.2	LPAR3	G-protein coupled receptor EDG-7	-31.9
chr1_2250_mature	20	0.0278159	up	PRMT8	protein arginine methyltransferase 8	NR_046301.1	PRMT8	Protein arginine N-methyltransferase 4 variant	-32.9
chr2_5146_star@@oan-miR-23b-5p	-5.2869	0.00580178	down	PRMT8	protein arginine methyltransferase 8	NR_046301.1	PRMT8	Protein arginine N-methyltransferase 4 variant	-31.5
oar-miR-323a-5p	-8.16094	1.95529e-05	down	PRMT8	protein arginine methyltransferase 8	NR_046301.1	PRMT8	Protein arginine N-methyltransferase 4 variant	-31.5
chr13_20395_mature@@ssc-miR-296-3p	-8.28903	7.12965e-06	down	PRMT8	protein arginine methyltransferase 8	NR_046301.1	PRMT8	Protein arginine N-methyltransferase 4 variant	-30.9
chr2_4742_mature	-4.80339	0.0390717	down	PRMT8	protein arginine methyltransferase 8	NR_046301.1	PRMT8	Protein arginine N-methyltransferase 4 variant	-33.3
chr3_7781_mature	20	0.0378183	up	APOC2	apolipoprotein C-II	NM_000483.4	APOC2	Apolipoprotein C-II	-31.3
chr11_18453_mature	-7.14062	9.08506e-05	down	APOC2	apolipoprotein C-II	NM_000483.4	APOC2	Apolipoprotein C-II	-33.7
chr4_9864_mature@@sha-miR-129	-6.64469	0.00196857	down	AARSD1	alanyl-tRNA synthetase domain containing 1	NM_001261434.1	AARSD1	Alanyl-tRNA-editing protein Aarsd1	-32.6
ptr-miR-1224-5p	-5.70385	0.0043429	down	AARSD1	alanyl-tRNA synthetase domain containing 1	NM_001261434.1	AARSD1	Alanyl-tRNA-editing protein Aarsd1	-35.6
oar-miR-370-3p	-4.5185	0.0472895	down	AARSD1	alanyl-tRNA synthetase domain containing 1	NM_001261434.1	AARSD1	Alanyl-tRNA-editing protein Aarsd1	-32.6
oar-miR-323a-5p	-8.16094	1.95529e-05	down	AARSD1	alanyl-tRNA synthetase domain containing 1	NM_001261434.1	AARSD1	Alanyl-tRNA-editing protein Aarsd1	-31
chr11_18452_star@@ssc-miR-365-5p	-5.62052	0.00397462	down	AARSD1	alanyl-tRNA synthetase domain containing 1	NM_001261434.1	AARSD1	Alanyl-tRNA-editing protein Aarsd1	-33.2
mmu-miR-370-3p	-20	0.0148611	down	AARSD1	alanyl-tRNA synthetase domain containing 1	NM_001261434.1	AARSD1	Alanyl-tRNA-editing protein Aarsd1	-31.9
ptr-miR-760	-5.47926	0.00410028	down	AARSD1	alanyl-tRNA synthetase domain containing 1	NM_001261434.1	AARSD1	Alanyl-tRNA-editing protein Aarsd1	-30.2
ptr-miR-92b	-5.2802	0.00626375	down	ZNF622	zinc finger protein 622	NM_033414.2	ZNF622	Zinc finger protein 622	-32
ptr-miR-744	-9.04497	9.50463e-07	down	ZNF622	zinc finger protein 622	NM_033414.2	ZNF622	Zinc finger protein 622	-30.5
chr20_26396_mature	-10.452	1.09194e-06	down	MAP3K14	mitogen-activated protein kinase kinase kinase 14	NM_003954.3	MAP3K14	Putative uncharacterized protein DKFZp686J04131	-24.1
oar-miR-3957-5p	-7.89085	0.000115534	down	MAP3K14	mitogen-activated protein kinase kinase kinase 14	NM_003954.3	MAP3K14	Putative uncharacterized protein DKFZp686J04131	-29.7
bta-miR-2447	-5.42788	0.00943459	down	MAP3K14	mitogen-activated protein kinase kinase kinase 14	NM_003954.3	MAP3K14	Putative uncharacterized protein DKFZp686J04131	-29.5
bta-miR-378	-4.67786	0.0235157	down	MAP3K14	mitogen-activated protein kinase kinase kinase 14	NM_003954.3	MAP3K14	Putative uncharacterized protein DKFZp686J04131	-26.1
mmu-miR-378d	-5.91886	0.028165	down	MAP3K14	mitogen-activated protein kinase kinase kinase 14	NM_003954.3	MAP3K14	Putative uncharacterized protein DKFZp686J04131	-30.1
chr2_4742_mature	-4.80339	0.0390717	down	MAP3K14	mitogen-activated protein kinase kinase kinase 14	NM_003954.3	MAP3K14	Putative uncharacterized protein DKFZp686J04131	-27.5
chr1_2250_mature	20	0.0278159	up	AARS	alanyl-tRNA synthetase	NM_001605.2	AARS	cDNA FLJ61339, highly similar to Alanyl-tRNA synthetase (EC 6.1.1.7)	-35.5
chr11_18250_mature@@bta-miR-3432	-20	0.0186183	down	MTUS2	microtubule associated tumor suppressor candidate 2	NM_015233.5	MTUS2	Microtubule-associated tumor suppressor candidate 2	-28.2
mmu-miR-206-3p	-5.75448	0.00256955	down	MTUS2	microtubule associated tumor suppressor candidate 2	NM_015233.5	MTUS2	Microtubule-associated tumor suppressor candidate 2	-28
chr23_29205_mature@@bta-miR-3432	-5.61074	0.00335187	down	MTUS2	microtubule associated tumor suppressor candidate 2	NM_015233.5	MTUS2	Microtubule-associated tumor suppressor candidate 2	-26.1
chr13_20427_mature@@bta-miR-3432	-5.82723	0.0033492	down	MTUS2	microtubule associated tumor suppressor candidate 2	NM_015233.5	MTUS2	Microtubule-associated tumor suppressor candidate 2	-26.8
chr2_3399_mature@@ssc-miR-320	-8.90347	4.41429e-06	down	MTUS2	microtubule associated tumor suppressor candidate 2	NM_015233.5	MTUS2	Microtubule-associated tumor suppressor candidate 2	-27
oar-miR-3957-5p	-7.89085	0.000115534	down	MTUS2	microtubule associated tumor suppressor candidate 2	NM_015233.5	MTUS2	Microtubule-associated tumor suppressor candidate 2	-27.8
chr4_10137_mature@@bta-miR-3432	-7.12531	0.0027788	down	MTUS2	microtubule associated tumor suppressor candidate 2	NM_015233.5	MTUS2	Microtubule-associated tumor suppressor candidate 2	-27.7
chr26_30929_mature	-6.80065	0.000187073	down	MTUS2	microtubule associated tumor suppressor candidate 2	NM_015233.5	MTUS2	Microtubule-associated tumor suppressor candidate 2	-23.9
chr1_285_mature@@bta-miR-3432	-4.97924	0.0127864	down	MTUS2	microtubule associated tumor suppressor candidate 2	NM_015233.5	MTUS2	Microtubule-associated tumor suppressor candidate 2	-25.9
ptr-miR-320b	-6.45364	0.000473278	down	MTUS2	microtubule associated tumor suppressor candidate 2	NM_015233.5	MTUS2	Microtubule-associated tumor suppressor candidate 2	-26.1
ssc-miR-206	-5.37669	0.00756791	down	MTUS2	microtubule associated tumor suppressor candidate 2	NM_015233.5	MTUS2	Microtubule-associated tumor suppressor candidate 2	-25.6
chr24_29981_mature@@bta-miR-2387	-4.74199	0.0210665	down	PREX1	phosphatidylinositol-3,4,5-trisphosphate-dependent Rac exchange factor 1	NM_020820.3	PREX1	Phosphatidylinositol 3,4,5-trisphosphate-dependent Rac exchanger 1 protein	-31.8
chr24_29982_mature@@bta-miR-2387	-4.54035	0.0278824	down	PREX1	phosphatidylinositol-3,4,5-trisphosphate-dependent Rac exchange factor 1	NM_020820.3	PREX1	Phosphatidylinositol 3,4,5-trisphosphate-dependent Rac exchanger 1 protein	-31.8
chr24_29665_star@@mmu-miR-25-5p	-6.38835	0.000494441	down	PREX1	phosphatidylinositol-3,4,5-trisphosphate-dependent Rac exchange factor 1	NM_020820.3	PREX1	Phosphatidylinositol 3,4,5-trisphosphate-dependent Rac exchanger 1 protein	-33.2
chr11_18503_mature@@ssc-miR-212	-20	0.012013	down	PREX1	phosphatidylinositol-3,4,5-trisphosphate-dependent Rac exchange factor 1	NM_020820.3	PREX1	Phosphatidylinositol 3,4,5-trisphosphate-dependent Rac exchanger 1 protein	-31.4
chr2_4742_mature	-4.80339	0.0390717	down	PREX1	phosphatidylinositol-3,4,5-trisphosphate-dependent Rac exchange factor 1	NM_020820.3	PREX1	Phosphatidylinositol 3,4,5-trisphosphate-dependent Rac exchanger 1 protein	-33.6
oar-miR-377-5p	-4.97159	0.0113873	down	UBE3B	ubiquitin protein ligase E3B	NM_183415.2	UBE3B	cDNA FLJ51548, highly similar to Homo sapiens ubiquitin protein ligase E3B (UBE3B), transcript variant 3, mRNA	-28
oar-miR-329b-5p	-5.82329	0.00288668	down	UBE3B	ubiquitin protein ligase E3B	NM_183415.2	UBE3B	cDNA FLJ51548, highly similar to Homo sapiens ubiquitin protein ligase E3B (UBE3B), transcript variant 3, mRNA	-27.8
chr11_18453_mature	-7.14062	9.08506e-05	down	UBE3B	ubiquitin protein ligase E3B	NM_183415.2	UBE3B	cDNA FLJ51548, highly similar to Homo sapiens ubiquitin protein ligase E3B (UBE3B), transcript variant 3, mRNA	-30.2
chrx_31837_star@@mmu-miR-505-5p	-5.76274	0.00674715	down	UBE3B	ubiquitin protein ligase E3B	NM_183415.2	UBE3B	cDNA FLJ51548, highly similar to Homo sapiens ubiquitin protein ligase E3B (UBE3B), transcript variant 3, mRNA	-27.1
chr2_4742_mature	-4.80339	0.0390717	down	UBE3B	ubiquitin protein ligase E3B	NM_183415.2	UBE3B	cDNA FLJ51548, highly similar to Homo sapiens ubiquitin protein ligase E3B (UBE3B), transcript variant 3, mRNA	-28.7
chr11_18452_star@@ssc-miR-365-5p	-5.62052	0.00397462	down	ATXN2	ataxin 2	NM_002973.3	ATXN2	Ataxin-2	-34.3
ptr-miR-1224-5p	-5.70385	0.0043429	down	PRKCSH	protein kinase C substrate 80K-H	NM_002743	PRKCSH	PRKCSH protein	-39.4
oar-miR-3958-5p	-6.28451	0.0015743	down	ARAP3	ArfGAP with RhoGAP domain, ankyrin repeat and PH domain 3	NM_022481.5	ARAP3	cDNA FLJ77273, highly similar to Homo sapiens centaurin, delta 3 (CENTD3), mRNA	-22.8
chr20_26913_mature@@ggo-miR-877	-4.1762	0.0492604	down	FARSA	phenylalanyl-tRNA synthetase, alpha subunit	NM_004461.2	FARSA	cDNA FLJ50378, highly similar to Phenylalanyl-tRNA synthetase alpha chain (EC 6.1.1.20)	-37.8
ptr-miR-760	-5.47926	0.00410028	down	FARSA	phenylalanyl-tRNA synthetase, alpha subunit	NM_004461.2	FARSA	cDNA FLJ50378, highly similar to Phenylalanyl-tRNA synthetase alpha chain (EC 6.1.1.20)	-35.8
chrx_31880_mature@@ssc-miR-503	-9.64357	3.21295e-07	down	RBM6	RNA binding motif protein 6	NM_005777.2	RBM6	cDNA FLJ76888, highly similar to Homo sapiens RNA binding motif protein 6 (RBM6), mRNA	-34.5
bta-miR-6519	-4.16596	0.0494923	down	RBM6	RNA binding motif protein 6	NM_005777.2	RBM6	cDNA FLJ76888, highly similar to Homo sapiens RNA binding motif protein 6 (RBM6), mRNA	-30.6
ptr-miR-744	-9.04497	9.50463e-07	down	SLC25A34	solute carrier family 25, member 34	NM_207348.1	SLC25A34	Solute carrier family 25 member 34	-37.9
oar-miR-370-3p	-4.5185	0.0472895	down	FAM134A	family with sequence similarity 134, member A	NM_024293.4	FAM134A	Protein FAM134A	-44.2
chr2_4742_mature	-4.80339	0.0390717	down	C15H11orf71	chromosome 15 open reading frame, human C11orf71	NM_019021.3	C11orf71	chromosome 11 open reading frame 71	-28.7
ptr-miR-760	-5.47926	0.00410028	down	FLT4	fms-related tyrosine kinase 4	NM_182925.4	FLT4	Soluble VEGFR3 variant 2	-36
chr13_20395_mature@@ssc-miR-296-3p	-8.28903	7.12965e-06	down	EEF1A2	eukaryotic translation elongation factor 1 alpha 2	NM_001958.3	EEF1A2	Elongation factor 1-alpha 2	-31.9
chr3_8179_mature	-6.12531	0.019692	down	EEF1A2	eukaryotic translation elongation factor 1 alpha 2	NM_001958.3	EEF1A2	Elongation factor 1-alpha 2	-31.1
chr2_4742_mature	-4.80339	0.0390717	down	EEF1A2	eukaryotic translation elongation factor 1 alpha 2	NM_001958.3	EEF1A2	Elongation factor 1-alpha 2	-31
ptr-miR-760	-5.47926	0.00410028	down	OMYHCS	Myosin heavy chain slow	NM_000257.2	MYH7	MYH7 protein	-35
oar-miR-1193-5p	-6.50383	0.00266274	down	OMYHCS	Myosin heavy chain slow	NM_000257.2	MYH7	MYH7 protein	-32.7
oar-miR-485-3p	-11.6043	1.75655e-09	down	SMYD1	SET and MYND domain containing 1	NM_198274.3	SMYD1	Histone-lysine N-methyltransferase SMYD1	-35.7
ptr-miR-1224-5p	-5.70385	0.0043429	down	SLC25A29	solute carrier family 25 (mitochondrial carnitine/acylcarnitine carrier), member 29	NM_152333.2	SLC25A29	cDNA FLJ77727, highly similar to Homo sapiens solute carrier family 25, member 29 (SLC25A29), mRNA	-29.9
chr3_8179_mature	-6.12531	0.019692	down	SLC25A29	solute carrier family 25 (mitochondrial carnitine/acylcarnitine carrier), member 29	NM_152333.2	SLC25A29	cDNA FLJ77727, highly similar to Homo sapiens solute carrier family 25, member 29 (SLC25A29), mRNA	-30.4
chr14_21402_mature@@bta-miR-3432	-8.0764	0.000338499	down	PDXK	Pyridoxal kinase	NM_021941.1	PDXK	HCG401289, isoform CRA_b	-30
chr14_21401_mature@@bta-miR-3432	-6.86228	0.0012237	down	PDXK	Pyridoxal kinase	NM_021941.1	PDXK	HCG401289, isoform CRA_b	-30
chr24_29665_star@@mmu-miR-25-5p	-6.38835	0.000494441	down	PDXK	Pyridoxal kinase	NM_021941.1	PDXK	HCG401289, isoform CRA_b	-30.5
chr2_4742_mature	-4.80339	0.0390717	down	PDXK	Pyridoxal kinase	NM_021941.1	PDXK	HCG401289, isoform CRA_b	-33.1
chr10_17679_mature	7.93259	0.0480573	up	FRMPD4	FERM and PDZ domain containing 4	NM_014728.3	FRMPD4	FRMPD4 protein	-34.1
chr1_2587_mature@@bta-miR-6529	-9.02204	8.29907e-07	down	K38	Keratin 38	NM_003770.4	KRT37	Keratin, type I cuticular Ha7	-34.6
chr11_18452_star@@ssc-miR-365-5p	-5.62052	0.00397462	down	K38	Keratin 38	NM_003770.4	KRT37	Keratin, type I cuticular Ha7	-35.9
chr11_18452_star@@ssc-miR-365-5p	-5.62052	0.00397462	down	TTC3	tetratricopeptide repeat domain 3	NM_003316.3	TTC3	E3 ubiquitin-protein ligase TTC3	-35.1
oar-miR-3957-5p	-7.89085	0.000115534	down	TTC9	tetratricopeptide repeat domain 9	NM_015351.1	TTC9	tetratricopeptide repeat domain 9	-35.2
chr3_8179_mature	-6.12531	0.019692	down	TTC9	tetratricopeptide repeat domain 9	NM_015351.1	TTC9	tetratricopeptide repeat domain 9	-32.8
chr12_19193_star@@ppa-miR-214	-5.17047	0.0135666	down	GATA5	Transcription factor GATA5	NM_080473.4	GATA5	GATA binding protein 5	-37.3
oar-miR-370-3p	-4.5185	0.0472895	down	GATA5	Transcription factor GATA5	NM_080473.4	GATA5	GATA binding protein 5	-42.1
mmu-miR-370-3p	-20	0.0148611	down	GATA5	Transcription factor GATA5	NM_080473.4	GATA5	GATA binding protein 5	-39.4
chr18_24931_mature@@ssc-miR-345-3p	-6.13572	0.00167448	down	ALDH1A3	aldehyde dehydrogenase 1 family, member A3	NM_000693.2	ALDH1A3	cDNA, FLJ92608, highly similar to Homo sapiens aldehyde dehydrogenase 1 family, member A3 (ALDH1A3), mRNA	-36.7
chr2_3549_mature@@bta-miR-2284aa-4	-20	0.000156676	down	SLC25A22	solute carrier family 25 (mitochondrial carrier: glutamate), member 22	NM_024698.5	SLC25A22	Mitochondrial glutamate carrier 1	-21.3
oar-miR-377-5p	-4.97159	0.0113873	down	SLC25A22	solute carrier family 25 (mitochondrial carrier: glutamate), member 22	NM_024698.5	SLC25A22	Mitochondrial glutamate carrier 1	-23
chrx_31778_mature@@eca-miR-767-5p	-7.87664	3.896e-05	down	SLC25A22	solute carrier family 25 (mitochondrial carrier: glutamate), member 22	NM_024698.5	SLC25A22	Mitochondrial glutamate carrier 1	-23.1
oar-miR-381-5p	-7.26282	0.00010847	down	SLC25A22	solute carrier family 25 (mitochondrial carrier: glutamate), member 22	NM_024698.5	SLC25A22	Mitochondrial glutamate carrier 1	-21.9
chr13_20395_mature@@ssc-miR-296-3p	-8.28903	7.12965e-06	down	SLC13A5	solute carrier family 13 (sodium-dependent citrate transporter), member 5	NM_177550.4	SLC13A5	Solute carrier family 13 (Sodium-dependent citrate transporter), member 5, isoform CRA_a	-31.6
ptr-miR-760	-5.47926	0.00410028	down	LOC101110974	histone H2B type 1-M-like	NM_138720.2	HIST1H2BD	Histone H2B type 1-D	-32.9
chr11_17720_mature	20	0.0204905	up	SLC1A6	solute carrier family 1 (high affinity aspartate/glutamate transporter), member 6	NR_073589.1	SLC1A6	cDNA FLJ53385, highly similar to Excitatory amino acid transporter 4	-33.5
chr11_17720_mature	20	0.0204905	up	LEPREL2	leprecan-like 2	NM_014262.4	LEPREL2	cDNA FLJ57404, highly similar to Prolyl 3-hydroxylase 3 (EC 1.14.11.7)	-36.2
chr20_26622_star	-5.91886	0.028165	down	LOC101109652	histone H1.3-like	NM_005320.2	HIST1H1D	Histone H1.3	-43.7
chr11_17918_mature@@ssc-miR-423-5p	-6.76031	0.000971859	down	PTPRCAP	protein tyrosine phosphatase, receptor type, C-associated protein	NM_005608.2	PTPRCAP	Protein tyrosine phosphatase receptor type C-associated protein	-35.2
oar-miR-3957-5p	-7.89085	0.000115534	down	BGLAP	Osteocalcin	NM_199173.4	BGLAP	Osteocalcin	-35.1
ptr-miR-744	-9.04497	9.50463e-07	down	BGLAP	Osteocalcin	NM_199173.4	BGLAP	Osteocalcin	-33
chr3_8179_mature	-6.12531	0.019692	down	BGLAP	Osteocalcin	NM_199173.4	BGLAP	Osteocalcin	-35.5
chr3_8179_mature	-6.12531	0.019692	down	ARFGAP2	ADP-ribosylation factor GTPase activating protein 2	NM_032389.4	ARFGAP2	cDNA FLJ41005 fis, clone UTERU2017613, highly similar to Homo sapiens zinc finger protein 289, ID1 regulated (ZNF289), mRNA	-33.8
oar-miR-433-3p	-13.059	3.25386e-11	down	SLC25A19	SLC25A19	NM_021734.4	SLC25A19	Mitochondrial thiamine pyrophosphate carrier	-37.6
oar-miR-370-3p	-4.5185	0.0472895	down	CHKB	choline kinase beta	NM_152253.1	CHKB	Choline kinase like protein	-40.3
mmu-miR-370-3p	-20	0.0148611	down	CHKB	choline kinase beta	NM_152253.1	CHKB	Choline kinase like protein	-40.3
chrx_32353_star@@eca-miR-532-3p	-4.63191	0.0475016	down	CHKB	choline kinase beta	NM_152253.1	CHKB	Choline kinase like protein	-35.3
oar-miR-665-3p	-7.34646	5.93615e-05	down	CLASRP	CLK4-associating serine/arginine rich protein	NR_103529.1	CLASRP	CLK4-associating serine/arginine rich protein	-33.4
oar-miR-3957-5p	-7.89085	0.000115534	down	CDK6	Cyclin-dependent kinase 6	NM_001259.6	CDK6	cDNA, FLJ94044, Homo sapiens cyclin-dependent kinase 6 (CDK6), mRNA	-36.6
chr11_17853_mature@@bta-miR-3432	-7.38835	0.000187575	down	CDK6	Cyclin-dependent kinase 6	NM_001259.6	CDK6	cDNA, FLJ94044, Homo sapiens cyclin-dependent kinase 6 (CDK6), mRNA	-32.5
ptr-miR-760	-5.47926	0.00410028	down	OPN1LW	opsin 1 (cone pigments), long-wave-sensitive	NM_020061.5	OPN1LW	Long-wave-sensitive opsin 1	-32.3
chr1_2367_mature@@eca-let-7c	-9.91964	4.68508e-07	down	CHKA	choline kinase alpha	NM_212469.1	CHKA	Choline kinase alpha	-28
chr15_22773_mature@@sha-let-7a	-8.80758	1.31858e-05	down	CHKA	choline kinase alpha	NM_212469.1	CHKA	Choline kinase alpha	-26.9
ptr-let-7a	-20	0.000147108	down	CHKA	choline kinase alpha	NM_212469.1	CHKA	Choline kinase alpha	-26.9
chr14_21598_mature@@eca-let-7e	-10.304	8.08188e-08	down	CHKA	choline kinase alpha	NM_212469.1	CHKA	Choline kinase alpha	-30.9
chr2_5111_mature@@sha-let-7a	-8.8674	1.11312e-05	down	CHKA	choline kinase alpha	NM_212469.1	CHKA	Choline kinase alpha	-26.9
oar-miR-665-3p	-7.34646	5.93615e-05	down	CHKA	choline kinase alpha	NM_212469.1	CHKA	Choline kinase alpha	-28.3
mmu-let-7c-5p	-8.21842	0.000243837	down	CHKA	choline kinase alpha	NM_212469.1	CHKA	Choline kinase alpha	-28.1
mml-let-7a	-8.0764	0.000338499	down	CHKA	choline kinase alpha	NM_212469.1	CHKA	Choline kinase alpha	-26.9
chr2_5107_mature@@mdo-let-7d	-7.23561	0.000328091	down	CHKA	choline kinase alpha	NM_212469.1	CHKA	Choline kinase alpha	-28.7
chr4_10068_mature	-5.94634	0.00150155	down	CHKA	choline kinase alpha	NM_212469.1	CHKA	Choline kinase alpha	-26.5
chr3_8179_mature	-6.12531	0.019692	down	CHKA	choline kinase alpha	NM_212469.1	CHKA	Choline kinase alpha	-27.8
chr3_7781_mature	20	0.0378183	up	CAV3	caveolin 3	NM_033337.2	CAV3	Caveolin-3	-34.9
ptr-miR-744	-9.04497	9.50463e-07	down	APBA3	amyloid beta (A4) precursor protein-binding, family A, member 3	NM_004886.3	APBA3	Amyloid beta A4 precursor protein-binding family A member 3	-33.4
chr3_8179_mature	-6.12531	0.019692	down	APBA3	amyloid beta (A4) precursor protein-binding, family A, member 3	NM_004886.3	APBA3	Amyloid beta A4 precursor protein-binding family A member 3	-34.3
chr1_879_star	-5.44082	0.0126675	down	FAM96B	family with sequence similarity 96, member B	NR_046109.1	FAM96B	Mitotic spindle-associated MMXD complex subunit MIP18	-29.9
ptr-miR-760	-5.47926	0.00410028	down	FAM96B	family with sequence similarity 96, member B	NR_046109.1	FAM96B	Mitotic spindle-associated MMXD complex subunit MIP18	-31.9
chr20_26913_mature@@ggo-miR-877	-4.1762	0.0492604	down	FAM132A	family with sequence similarity 132, member A	NM_001014980.2	FAM132A	Protein FAM132A	-35
chr13_20395_mature@@ssc-miR-296-3p	-8.28903	7.12965e-06	down	SLC25A14	UCP5	NR_104107.1	SLC25A14	cDNA FLJ60600, highly similar to Brain mitochondrial carrier protein 1	-27.3
ptr-miR-92b	-5.2802	0.00626375	down	LOC101109268	uncharacterized LOC101109268				-36.1
chr3_8179_mature	-6.12531	0.019692	down	CAPZB	capping protein (actin filament) muscle Z-line, beta	NR_038125.1	CAPZB	F-actin-capping protein subunit beta	-36.3
chr24_29981_mature@@bta-miR-2387	-4.74199	0.0210665	down	APOA2	apolipoprotein A-II	NM_001643.1	APOA2	Apolipoprotein A-II	-33.1
chr24_29982_mature@@bta-miR-2387	-4.54035	0.0278824	down	APOA2	apolipoprotein A-II	NM_001643.1	APOA2	Apolipoprotein A-II	-33.1
chr3_8179_mature	-6.12531	0.019692	down	APOA2	apolipoprotein A-II	NM_001643.1	APOA2	Apolipoprotein A-II	-32.6
chr11_18452_star@@ssc-miR-365-5p	-5.62052	0.00397462	down	APOA4	apolipoprotein A-IV	NM_000482.3	APOA4	Apolipoprotein A-IV	-33.4
mmu-miR-300-3p	-20	0.030534	down	LOC101120874	glutathione S-transferase P 1-like	NM_000852.3	GSTP1	Glutathione S-transferase pi	-29.5
chr11_18452_star@@ssc-miR-365-5p	-5.62052	0.00397462	down	LOC101120874	glutathione S-transferase P 1-like	NM_000852.3	GSTP1	Glutathione S-transferase pi	-32.7
ptr-miR-760	-5.47926	0.00410028	down	LOC101120874	glutathione S-transferase P 1-like	NM_000852.3	GSTP1	Glutathione S-transferase pi	-30.6
chr18_24931_mature@@ssc-miR-345-3p	-6.13572	0.00167448	down	LOC101120874	glutathione S-transferase P 1-like	NM_000852.3	GSTP1	Glutathione S-transferase pi	-30.8
chr3_8179_mature	-6.12531	0.019692	down	LOC101120874	glutathione S-transferase P 1-like	NM_000852.3	GSTP1	Glutathione S-transferase pi	-29.8
chr4_10264_mature	-8.24079	0.0002315	down	RS1	retinoschisin 1	NM_000330.3	RS1	Retinoschisin	-26.6
chr12_19193_star@@ppa-miR-214	-5.17047	0.0135666	down	RS1	retinoschisin 1	NM_000330.3	RS1	Retinoschisin	-35.1
oar-miR-412-5p	-20	0.00811349	down	RS1	retinoschisin 1	NM_000330.3	RS1	Retinoschisin	-31.6
oar-miR-668-3p	-6.68973	0.000282366	down	RS1	retinoschisin 1	NM_000330.3	RS1	Retinoschisin	-30.3
chr12_19792_mature@@ppa-miR-214	-5.34723	0.00886859	down	RS1	retinoschisin 1	NM_000330.3	RS1	Retinoschisin	-28.8
chr16_23333_mature@@ppa-miR-214	-4.49526	0.0284396	down	C15H11orf91	chromosome 15 open reading frame, human C11orf91	NM_001166692.1	C11orf91	chromosome 11 open reading frame 91	-34.9
oar-miR-541-3p	-12.1477	1.56141e-08	down	C15H11orf91	chromosome 15 open reading frame, human C11orf91	NM_001166692.1	C11orf91	chromosome 11 open reading frame 91	-40.8
ptr-miR-760	-5.47926	0.00410028	down	LOC101121897	histone H3.2-like	NM_021059.2	HIST2H3C	Histone H3.2	-29.7
chr13_20395_mature@@ssc-miR-296-3p	-8.28903	7.12965e-06	down	SMARCD1	SWI/SNF related, matrix associated, actin dependent regulator of chromatin, subfamily d, member 1	NM_139071.2	SMARCD1	SWI/SNF-related matrix-associated actin-dependent regulator of chromatin subfamily D member 1	-28.9
ptr-miR-760	-5.47926	0.00410028	down	SMARCD1	SWI/SNF related, matrix associated, actin dependent regulator of chromatin, subfamily d, member 1	NM_139071.2	SMARCD1	SWI/SNF-related matrix-associated actin-dependent regulator of chromatin subfamily D member 1	-24.9
chr2_4742_mature	-4.80339	0.0390717	down	SMARCD1	SWI/SNF related, matrix associated, actin dependent regulator of chromatin, subfamily d, member 1	NM_139071.2	SMARCD1	SWI/SNF-related matrix-associated actin-dependent regulator of chromatin subfamily D member 1	-32.9
ptr-miR-196b	-20	0.000167051	down	GSTP1	glutathione S-transferase pi 1	NM_000852.3	GSTP1	Glutathione S-transferase pi	-32.3
chrx_31880_mature@@ssc-miR-503	-9.64357	3.21295e-07	down	GSTP1	glutathione S-transferase pi 1	NM_000852.3	GSTP1	Glutathione S-transferase pi	-30.6
chr11_17720_mature	20	0.0204905	up	GSTP1	glutathione S-transferase pi 1	NM_000852.3	GSTP1	Glutathione S-transferase pi	-31.1
chr2_4742_mature	-4.80339	0.0390717	down	NKG7	natural killer cell group 7 sequence	NM_005601.3	NKG7	Protein NKG7	-36.4
chr2_4742_mature	-4.80339	0.0390717	down	PIGL	phosphatidylinositol glycan anchor biosynthesis, class L	NM_004278.3	PIGL	N-acetylglucosaminyl-phosphatidylinositol de-N-acetylase	-39.6
oar-miR-3957-3p	-8.6073	2.82313e-06	down	EAAT2	Excitatory amino acid transporter 2	NM_004171.3	SLC1A2	cDNA FLJ16454 fis, clone BRAWH3005292, highly similar to Excitatory amino acid transporter 2	-35.4
chr7_13874_mature	20	0.0441566	up	ZNF653	zinc finger protein 653	NM_138783.3	ZNF653	Zinc finger protein 653	-36.9
chr10_17679_mature	7.93259	0.0480573	up	ZNF653	zinc finger protein 653	NM_138783.3	ZNF653	Zinc finger protein 653	-34.6
oar-miR-370-3p	-4.5185	0.0472895	down	ZNF653	zinc finger protein 653	NM_138783.3	ZNF653	Zinc finger protein 653	-37.5
mmu-miR-370-3p	-20	0.0148611	down	ZNF653	zinc finger protein 653	NM_138783.3	ZNF653	Zinc finger protein 653	-36.8
oar-miR-541-3p	-12.1477	1.56141e-08	down	ZNF653	zinc finger protein 653	NM_138783.3	ZNF653	Zinc finger protein 653	-35.8
oar-miR-323a-5p	-8.16094	1.95529e-05	down	KRTDAP	keratinocyte differentiation-associated protein	NM_207392.2	KRTDAP	Keratinocyte differentiation-associated protein	-35.4
ptr-miR-760	-5.47926	0.00410028	down	KRTDAP	keratinocyte differentiation-associated protein	NM_207392.2	KRTDAP	Keratinocyte differentiation-associated protein	-35.3
ptr-miR-1224-5p	-5.70385	0.0043429	down	RBP5	retinol binding protein 5, cellular	NM_031491.2	RBP5	Retinol-binding protein 5	-40.1
chr13_20395_mature@@ssc-miR-296-3p	-8.28903	7.12965e-06	down	RBP5	retinol binding protein 5, cellular	NM_031491.2	RBP5	Retinol-binding protein 5	-34.9
oar-miR-541-3p	-12.1477	1.56141e-08	down	MYL6B	myosin, light chain 6B, alkali, smooth muscle and non-muscle	NM_002475.4	MYL6B	cDNA FLJ60058, highly similar to Myosin light chain 1, slow-twitch muscle A isoform	-33
oar-miR-370-3p	-4.5185	0.0472895	down	PYCRL	pyrroline-5-carboxylate reductase-like	NM_023078.3	PYCRL	cDNA FLJ57148, highly similar to Homo sapiens pyrroline-5-carboxylate reductase-like (PYCRL), mRNA	-39.2
mmu-miR-370-3p	-20	0.0148611	down	PYCRL	pyrroline-5-carboxylate reductase-like	NM_023078.3	PYCRL	cDNA FLJ57148, highly similar to Homo sapiens pyrroline-5-carboxylate reductase-like (PYCRL), mRNA	-38.5
ptr-miR-1224-5p	-5.70385	0.0043429	down	LOC101111911	D-dopachrome decarboxylase-like	NM_001355.3	DDT	D-dopachrome decarboxylase	-35.2
oar-miR-665-3p	-7.34646	5.93615e-05	down	LOC101111911	D-dopachrome decarboxylase-like	NM_001355.3	DDT	D-dopachrome decarboxylase	-36
chr3_7781_mature	20	0.0378183	up	RBP1	retinol binding protein 1, cellular	NM_002899.3	RBP1	Retinol-binding protein 1	-32.1
chr10_17679_mature	7.93259	0.0480573	up	RBP2	retinol binding protein 2, cellular	NM_004164.2	RBP2	Retinol-binding protein 2	-33.9
chr1_2250_mature	20	0.0278159	up	SLC17A8	solute carrier family 17 (sodium-dependent inorganic phosphate cotransporter), member 8	NM_139319.2	SLC17A8	Vesicular glutamate transporter 3	-31.9
chr2_4742_mature	-4.80339	0.0390717	down	B4GALT5	UDP-Gal:betaGlcNAc beta 1,4- galactosyltransferase, polypeptide 5	NM_004776.3	B4GALT5	Beta-1,4-galactosyltransferase 5	-33.7
chr3_7781_mature	20	0.0378183	up	SCAP	SREBF chaperone	NM_012235.2	SCAP	cDNA FLJ77751, highly similar to Homo sapiens SREBP cleavage-activating protein (SCAP), mRNA	-33.3
chr3_7781_mature	20	0.0378183	up	B4GALT7	Beta1,4-galactosyltransferase 7	NM_007255.2	B4GALT7	cDNA FLJ12504 fis, clone NT2RM2001698, highly similar to Beta-1,4-galactosyltransferase 7 (EC 2.4.1.-)	-30
chr11_18453_mature	-7.14062	9.08506e-05	down	B4GALT7	Beta1,4-galactosyltransferase 7	NM_007255.2	B4GALT7	cDNA FLJ12504 fis, clone NT2RM2001698, highly similar to Beta-1,4-galactosyltransferase 7 (EC 2.4.1.-)	-35.1
mmu-miR-370-3p	-20	0.0148611	down	STARD9	StAR-related lipid transfer (START) domain containing 9	NM_032381.1	STARD9	cDNA FLJ58093, highly similar to StAR-related lipid transfer protein 9	-32.3
chr18_24931_mature@@ssc-miR-345-3p	-6.13572	0.00167448	down	STARD9	StAR-related lipid transfer (START) domain containing 9	NM_032381.1	STARD9	cDNA FLJ58093, highly similar to StAR-related lipid transfer protein 9	-30.2
chrx_31880_mature@@ssc-miR-503	-9.64357	3.21295e-07	down	RPLP1	ribosomal protein, large, P1	NM_213725.1	RPLP1	60S acidic ribosomal protein P1	-29.3
bta-miR-2447	-5.42788	0.00943459	down	RPLP0	Ribosomal protein large P0	NM_053275.3	RPLP0	cDNA FLJ75549, highly similar to Homo sapiens ribosomal protein, large, P0 (RPLP0), transcript variant 1, mRNA	-34
ptr-miR-1306	-7.72446	2.62818e-05	down	RPLP0	Ribosomal protein large P0	NM_053275.3	RPLP0	cDNA FLJ75549, highly similar to Homo sapiens ribosomal protein, large, P0 (RPLP0), transcript variant 1, mRNA	-27.5
ptr-miR-1224-5p	-5.70385	0.0043429	down	ZFAND2B	zinc finger, AN1-type domain 2B	NM_138802.2	ZFAND2B	cDNA FLJ78328	-40.7
chr10_17679_mature	7.93259	0.0480573	up	DRD2	dopamine receptor D2	NM_016574.3	DRD2	Dopamine receptor D2 isoform short	-33.7
oar-miR-370-3p	-4.5185	0.0472895	down	DRD2	dopamine receptor D2	NM_016574.3	DRD2	Dopamine receptor D2 isoform short	-34.2
oar-miR-381-5p	-7.26282	0.00010847	down	DRD2	dopamine receptor D2	NM_016574.3	DRD2	Dopamine receptor D2 isoform short	-32.3
chr13_20395_mature@@ssc-miR-296-3p	-8.28903	7.12965e-06	down	DRD2	dopamine receptor D2	NM_016574.3	DRD2	Dopamine receptor D2 isoform short	-33.2
mmu-miR-370-3p	-20	0.0148611	down	DRD2	dopamine receptor D2	NM_016574.3	DRD2	Dopamine receptor D2 isoform short	-33.5
ptr-miR-744	-9.04497	9.50463e-07	down	DRD2	dopamine receptor D2	NM_016574.3	DRD2	Dopamine receptor D2 isoform short	-35.1
ptr-miR-760	-5.47926	0.00410028	down	DRD2	dopamine receptor D2	NM_016574.3	DRD2	Dopamine receptor D2 isoform short	-37.9
chr3_8179_mature	-6.12531	0.019692	down	DRD2	dopamine receptor D2	NM_016574.3	DRD2	Dopamine receptor D2 isoform short	-37
chr2_4742_mature	-4.80339	0.0390717	down	DRD2	dopamine receptor D2	NM_016574.3	DRD2	Dopamine receptor D2 isoform short	-33.8
chr3_7781_mature	20	0.0378183	up	TRMT2A	tRNA methyltransferase 2 homolog A (S. cerevisiae)	NM_182984.4	TRMT2A	cDNA FLJ61051, highly similar to HpaII tinys locus 9c protein	-29.5
oar-miR-487a-5p	-20	0.00353456	down	TRMT2A	tRNA methyltransferase 2 homolog A (S. cerevisiae)	NM_182984.4	TRMT2A	cDNA FLJ61051, highly similar to HpaII tinys locus 9c protein	-33.4
ptr-miR-760	-5.47926	0.00410028	down	TRMT2A	tRNA methyltransferase 2 homolog A (S. cerevisiae)	NM_182984.4	TRMT2A	cDNA FLJ61051, highly similar to HpaII tinys locus 9c protein	-29.3
chr11_18452_star@@ssc-miR-365-5p	-5.62052	0.00397462	down	IFI6	interferon, alpha-inducible protein 6	NM_022873.2	IFI6	Interferon alpha-inducible protein 6	-35.9
chr2_4742_mature	-4.80339	0.0390717	down	IFI6	interferon, alpha-inducible protein 6	NM_022873.2	IFI6	Interferon alpha-inducible protein 6	-33.6
chr3_8179_mature	-6.12531	0.019692	down	YWHAE	14-3-3 protein epsilon	NR_024058.1	YWHAE	cDNA FLJ60092, highly similar to 14-3-3 protein epsilon (14-3-3E)	-39.3
ptr-miR-760	-5.47926	0.00410028	down	ATP6V1F	ATPase, H+ transporting, lysosomal 14kDa, V1 subunit F	NM_004231.3	ATP6V1F	V-type proton ATPase subunit F	-36
ptr-miR-1224-5p	-5.70385	0.0043429	down	SNRPB	small nuclear ribonucleoprotein polypeptides B and B1	NM_198216.1	SNRPB	cDNA FLJ60171, highly similar to Small nuclear ribonucleoprotein-associated protein B	-34.5
ssc-miR-664-5p	-6.26905	0.000962054	down	SNRPB	small nuclear ribonucleoprotein polypeptides B and B1	NM_198216.1	SNRPB	cDNA FLJ60171, highly similar to Small nuclear ribonucleoprotein-associated protein B	-31.6
chr2_4742_mature	-4.80339	0.0390717	down	ACTL6B	actin-like 6B	NM_016188.4	ACTL6B	Actin-like protein 6B	-36.8
chr20_26913_mature@@ggo-miR-877	-4.1762	0.0492604	down	NPY	Pro-neuropeptide Y				-36.6
chr21_27901_mature	-6.17262	0.00530884	down	PIP4K2B	phosphatidylinositol-5-phosphate 4-kinase, type II, beta	NM_138687.1	PIP4K2B	Phosphatidylinositol 5-phosphate 4-kinase type-2 beta	-26.8
ptr-miR-760	-5.47926	0.00410028	down	PIP4K2B	phosphatidylinositol-5-phosphate 4-kinase, type II, beta	NM_138687.1	PIP4K2B	Phosphatidylinositol 5-phosphate 4-kinase type-2 beta	-28.2
ptr-miR-1306	-7.72446	2.62818e-05	down	PIP4K2B	phosphatidylinositol-5-phosphate 4-kinase, type II, beta	NM_138687.1	PIP4K2B	Phosphatidylinositol 5-phosphate 4-kinase type-2 beta	-28.7
chr4_9864_mature@@sha-miR-129	-6.64469	0.00196857	down	SNX33	sorting nexin 33	NM_153271.1	SNX33	Sorting nexin-33	-25
oar-miR-412-5p	-20	0.00811349	down	SNX33	sorting nexin 33	NM_153271.1	SNX33	Sorting nexin-33	-29.2
chr11_18453_mature	-7.14062	9.08506e-05	down	SNX33	sorting nexin 33	NM_153271.1	SNX33	Sorting nexin-33	-32.7
oar-miR-433-3p	-13.059	3.25386e-11	down	SNX33	sorting nexin 33	NM_153271.1	SNX33	Sorting nexin-33	-27.3
ptr-miR-1224-5p	-5.70385	0.0043429	down	SNX33	sorting nexin 33	NM_153271.1	SNX33	Sorting nexin-33	-37.1
chr18_24880_mature@@ssc-miR-2366	-20	0.00482081	down	SNX33	sorting nexin 33	NM_153271.1	SNX33	Sorting nexin-33	-29.9
ptr-miR-744	-9.04497	9.50463e-07	down	SNX33	sorting nexin 33	NM_153271.1	SNX33	Sorting nexin-33	-34.9
chr18_24879_mature@@ssc-miR-2366	-5.54035	0.0180007	down	SNX33	sorting nexin 33	NM_153271.1	SNX33	Sorting nexin-33	-29.9
ptr-miR-760	-5.47926	0.00410028	down	SNX33	sorting nexin 33	NM_153271.1	SNX33	Sorting nexin-33	-34.7
ptr-miR-1306	-7.72446	2.62818e-05	down	SNX33	sorting nexin 33	NM_153271.1	SNX33	Sorting nexin-33	-25.4
chr3_8179_mature	-6.12531	0.019692	down	SNX33	sorting nexin 33	NM_153271.1	SNX33	Sorting nexin-33	-34.8
oar-miR-665-3p	-7.34646	5.93615e-05	down	LIM2	lens intrinsic membrane protein 2, 19kDa	NM_030657.3	LIM2	Lens fiber membrane intrinsic protein	-36.5
ptr-miR-760	-5.47926	0.00410028	down	TMEM104	transmembrane protein 104	NM_017728.3	TMEM104	cDNA FLJ76820	-36.3
chr2_4742_mature	-4.80339	0.0390717	down	TMEM104	transmembrane protein 104	NM_017728.3	TMEM104	cDNA FLJ76820	-38.2
chr16_23333_mature@@ppa-miR-214	-4.49526	0.0284396	down	CISD3	CDGSH iron sulfur domain 3	NM_001136498.1	CISD3	CDGSH iron-sulfur domain-containing protein 3, mitochondrial	-34.1
oar-miR-665-3p	-7.34646	5.93615e-05	down	CISD3	CDGSH iron sulfur domain 3	NM_001136498.1	CISD3	CDGSH iron-sulfur domain-containing protein 3, mitochondrial	-34.2
ptr-miR-744	-9.04497	9.50463e-07	down	CISD3	CDGSH iron sulfur domain 3	NM_001136498.1	CISD3	CDGSH iron-sulfur domain-containing protein 3, mitochondrial	-34
chr11_18452_star@@ssc-miR-365-5p	-5.62052	0.00397462	down	NOB1	NIN1/RPN12 binding protein 1 homolog (S. cerevisiae)	NR_074074.1	NOB1	RNA-binding protein NOB1	-36.6
oar-miR-370-3p	-4.5185	0.0472895	down	SH2D5	SH2 domain containing 5	NM_001103161.1	SH2D5	SH2 domain containing 5	-39.6
mmu-miR-370-3p	-20	0.0148611	down	SH2D5	SH2 domain containing 5	NM_001103161.1	SH2D5	SH2 domain containing 5	-37.2
chr6_13248_mature@@bta-miR-2448-3p	-5.42788	0.00548979	down	SH2D5	SH2 domain containing 5	NM_001103161.1	SH2D5	SH2 domain containing 5	-33.1
chr3_8179_mature	-6.12531	0.019692	down	SH2D5	SH2 domain containing 5	NM_001103161.1	SH2D5	SH2 domain containing 5	-35.5
chr12_19792_mature@@ppa-miR-214	-5.34723	0.00886859	down	ECE2	endothelin converting enzyme 2	NM_032331.3	ECE2	cDNA FLJ50099, highly similar to Endothelin-converting enzyme 2 (EC 3.4.24.71)	-38.8
chr3_7781_mature	20	0.0378183	up	TIMM17A	translocase of inner mitochondrial membrane 17 homolog A (yeast)	NM_006335.2	TIMM17A	TIMM17A protein	-25.3
ptr-miR-760	-5.47926	0.00410028	down	TIMM17A	translocase of inner mitochondrial membrane 17 homolog A (yeast)	NM_006335.2	TIMM17A	TIMM17A protein	-27.8
chr19_26220_mature@@hsa-miR-4435	-7.99978	0.000403534	down	TIMM17A	translocase of inner mitochondrial membrane 17 homolog A (yeast)	NM_006335.2	TIMM17A	TIMM17A protein	-29.2
chr3_8179_mature	-6.12531	0.019692	down	TIMM17A	translocase of inner mitochondrial membrane 17 homolog A (yeast)	NM_006335.2	TIMM17A	TIMM17A protein	-26.7
chr2_4742_mature	-4.80339	0.0390717	down	TIMM17A	translocase of inner mitochondrial membrane 17 homolog A (yeast)	NM_006335.2	TIMM17A	TIMM17A protein	-30.5
ptr-miR-1224-5p	-5.70385	0.0043429	down	LOC101121441	zinc finger protein 133-like	NM_003434.5	ZNF133	cDNA FLJ61226, highly similar to Zinc finger protein 133	-37
chr12_19193_star@@ppa-miR-214	-5.17047	0.0135666	down	LOC101115542	targeting protein for Xklp2-like	NM_012112.4	TPX2	cDNA FLJ10529 fis, clone NT2RP2000965, highly similar to Targeting protein for Xklp2	-33.3
chr4_10264_mature	-8.24079	0.0002315	down	OGFOD2	2-oxoglutarate and iron-dependent oxygenase domain containing 2	NM_024623.1	OGFOD2	cDNA FLJ38162 fis, clone DFNES2003081	-25.6
chr12_19193_star@@ppa-miR-214	-5.17047	0.0135666	down	OGFOD2	2-oxoglutarate and iron-dependent oxygenase domain containing 2	NM_024623.1	OGFOD2	cDNA FLJ38162 fis, clone DFNES2003081	-26.9
chr12_19796_mature@@sha-miR-199a	-6.52277	0.0025074	down	OGFOD2	2-oxoglutarate and iron-dependent oxygenase domain containing 2	NM_024623.1	OGFOD2	cDNA FLJ38162 fis, clone DFNES2003081	-25.7
chr1_2250_mature	20	0.0278159	up	OGFOD2	2-oxoglutarate and iron-dependent oxygenase domain containing 2	NM_024623.1	OGFOD2	cDNA FLJ38162 fis, clone DFNES2003081	-27
ptr-miR-139	-7.34771	5.30643e-05	down	OGFOD2	2-oxoglutarate and iron-dependent oxygenase domain containing 2	NM_024623.1	OGFOD2	cDNA FLJ38162 fis, clone DFNES2003081	-28.8
ptr-miR-92b	-5.2802	0.00626375	down	OGFOD2	2-oxoglutarate and iron-dependent oxygenase domain containing 2	NM_024623.1	OGFOD2	cDNA FLJ38162 fis, clone DFNES2003081	-27.7
chr10_17679_mature	7.93259	0.0480573	up	OGFOD2	2-oxoglutarate and iron-dependent oxygenase domain containing 2	NM_024623.1	OGFOD2	cDNA FLJ38162 fis, clone DFNES2003081	-27.7
chr3_6591_mature@@sha-miR-199a	-6.49023	0.00272767	down	OGFOD2	2-oxoglutarate and iron-dependent oxygenase domain containing 2	NM_024623.1	OGFOD2	cDNA FLJ38162 fis, clone DFNES2003081	-25.7
oar-miR-370-3p	-4.5185	0.0472895	down	OGFOD2	2-oxoglutarate and iron-dependent oxygenase domain containing 2	NM_024623.1	OGFOD2	cDNA FLJ38162 fis, clone DFNES2003081	-36
chr5_11606_mature@@sha-miR-199a	-6.52905	0.0024513	down	OGFOD2	2-oxoglutarate and iron-dependent oxygenase domain containing 2	NM_024623.1	OGFOD2	cDNA FLJ38162 fis, clone DFNES2003081	-25.7
chr1_879_star	-5.44082	0.0126675	down	OGFOD2	2-oxoglutarate and iron-dependent oxygenase domain containing 2	NM_024623.1	OGFOD2	cDNA FLJ38162 fis, clone DFNES2003081	-27.3
chr20_26622_star	-5.91886	0.028165	down	OGFOD2	2-oxoglutarate and iron-dependent oxygenase domain containing 2	NM_024623.1	OGFOD2	cDNA FLJ38162 fis, clone DFNES2003081	-29.1
mmu-miR-370-3p	-20	0.0148611	down	OGFOD2	2-oxoglutarate and iron-dependent oxygenase domain containing 2	NM_024623.1	OGFOD2	cDNA FLJ38162 fis, clone DFNES2003081	-35.3
chrx_32353_star@@eca-miR-532-3p	-4.63191	0.0475016	down	OGFOD2	2-oxoglutarate and iron-dependent oxygenase domain containing 2	NM_024623.1	OGFOD2	cDNA FLJ38162 fis, clone DFNES2003081	-26.7
ptr-miR-1306	-7.72446	2.62818e-05	down	OGFOD2	2-oxoglutarate and iron-dependent oxygenase domain containing 2	NM_024623.1	OGFOD2	cDNA FLJ38162 fis, clone DFNES2003081	-28.8
mmu-miR-378d	-5.91886	0.028165	down	OGFOD2	2-oxoglutarate and iron-dependent oxygenase domain containing 2	NM_024623.1	OGFOD2	cDNA FLJ38162 fis, clone DFNES2003081	-28.3
chr11_18453_mature	-7.14062	9.08506e-05	down	CPNE6	copine VI (neuronal)	NM_006032.3	CPNE6	cDNA FLJ43205 fis, clone FEBRA2009185, highly similar to Copine-6	-35.3
chr3_8179_mature	-6.12531	0.019692	down	EFR3B	EFR3 homolog B (S. cerevisiae)	NM_014971.1	EFR3B	EFR3 homolog B (S. cerevisiae)	-34.3
ptr-miR-744	-9.04497	9.50463e-07	down	SNRPD2	small nuclear ribonucleoprotein D2 polypeptide 16.5kDa	NM_177542.2	SNRPD2	Small nuclear ribonucleoprotein Sm D2	-31.6
oar-miR-3957-5p	-7.89085	0.000115534	down	CPNE7	copine VII	NM_153636.2	CPNE7	Copine-7	-41.2
chr18_24880_mature@@ssc-miR-2366	-20	0.00482081	down	CPNE7	copine VII	NM_153636.2	CPNE7	Copine-7	-36.9
chr18_24879_mature@@ssc-miR-2366	-5.54035	0.0180007	down	CPNE7	copine VII	NM_153636.2	CPNE7	Copine-7	-36.9
oar-miR-541-3p	-12.1477	1.56141e-08	down	CPNE7	copine VII	NM_153636.2	CPNE7	Copine-7	-38.4
chr2_4742_mature	-4.80339	0.0390717	down	CPNE7	copine VII	NM_153636.2	CPNE7	Copine-7	-39.9
oar-miR-432	-14.9352	2.78999e-13	down	TCIRG1	T-cell, immune regulator 1, ATPase, H+ transporting, lysosomal V0 subunit A3	NM_006053.3	TCIRG1	V-type proton ATPase 116 kDa subunit a isoform 3	-31.9
ptr-miR-1224-5p	-5.70385	0.0043429	down	GHRHR	Pituitary growth hormone releasing hormone receptor	NM_001009824.1	GHRHR	Growth hormone-releasing hormone receptor form a	-39.4
chr11_17862_mature@@bta-miR-2331-5p	-6.14442	0.00168789	down	GHRHR	Pituitary growth hormone releasing hormone receptor	NM_001009824.1	GHRHR	Growth hormone-releasing hormone receptor form a	-33.2
chr2_4742_mature	-4.80339	0.0390717	down	GHRHR	Pituitary growth hormone releasing hormone receptor	NM_001009824.1	GHRHR	Growth hormone-releasing hormone receptor form a	-33.2
chr2_3399_mature@@ssc-miR-320	-8.90347	4.41429e-06	down	ING1	inhibitor of growth family, member 1	NM_198219.2	ING1	Inhibitor of growth protein 1	-25.9
chr1_2250_mature	20	0.0278159	up	ING1	inhibitor of growth family, member 1	NM_198219.2	ING1	Inhibitor of growth protein 1	-28.8
chr2_5146_star@@oan-miR-23b-5p	-5.2869	0.00580178	down	ING1	inhibitor of growth family, member 1	NM_198219.2	ING1	Inhibitor of growth protein 1	-26.1
chr7_13874_mature	20	0.0441566	up	ING1	inhibitor of growth family, member 1	NM_198219.2	ING1	Inhibitor of growth protein 1	-34.4
chr10_17679_mature	7.93259	0.0480573	up	ING1	inhibitor of growth family, member 1	NM_198219.2	ING1	Inhibitor of growth protein 1	-25.3
chr12_19126_mature	8.15553	0.0428489	up	ING1	inhibitor of growth family, member 1	NM_198219.2	ING1	Inhibitor of growth protein 1	-24.6
chr1_757_mature@@oan-miR-1386	8.00437	0.0463188	up	ING1	inhibitor of growth family, member 1	NM_198219.2	ING1	Inhibitor of growth protein 1	-24.1
oar-miR-665-3p	-7.34646	5.93615e-05	down	ING1	inhibitor of growth family, member 1	NM_198219.2	ING1	Inhibitor of growth protein 1	-30.1
hsa-miR-320c	-8.02792	1.08445e-05	down	ING1	inhibitor of growth family, member 1	NM_198219.2	ING1	Inhibitor of growth protein 1	-23.7
ptr-miR-320c	-7.99791	1.10667e-05	down	ING1	inhibitor of growth family, member 1	NM_198219.2	ING1	Inhibitor of growth protein 1	-23.7
ptr-miR-320b	-6.45364	0.000473278	down	ING1	inhibitor of growth family, member 1	NM_198219.2	ING1	Inhibitor of growth protein 1	-25.9
chr18_24880_mature@@ssc-miR-2366	-20	0.00482081	down	ING1	inhibitor of growth family, member 1	NM_198219.2	ING1	Inhibitor of growth protein 1	-30.4
chr18_24879_mature@@ssc-miR-2366	-5.54035	0.0180007	down	ING1	inhibitor of growth family, member 1	NM_198219.2	ING1	Inhibitor of growth protein 1	-30.4
chr2_4742_mature	-4.80339	0.0390717	down	ING1	inhibitor of growth family, member 1	NM_198219.2	ING1	Inhibitor of growth protein 1	-27.3
chr24_29665_star@@mmu-miR-25-5p	-6.38835	0.000494441	down	CPNE9	copine family member IX	NM_153635.2	CPNE9	copine family member IX	-33.7
chr13_20395_mature@@ssc-miR-296-3p	-8.28903	7.12965e-06	down	CPNE9	copine family member IX	NM_153635.2	CPNE9	copine family member IX	-33.9
oar-miR-668-3p	-6.68973	0.000282366	down	LOC101104217	28 kDa heat- and acid-stable phosphoprotein-like	NM_014891.6	PDAP1	28 kDa heat- and acid-stable phosphoprotein	-34.8
chr13_20395_mature@@ssc-miR-296-3p	-8.28903	7.12965e-06	down	TFAP2D	transcription factor AP-2 delta (activating enhancer binding protein 2 delta)	NM_172238.3	TFAP2D	Transcription factor AP-2-delta	-33.3
chr12_19193_star@@ppa-miR-214	-5.17047	0.0135666	down	ING3	inhibitor of growth family, member 3	NM_198267.1	ING3	cDNA FLJ58450, highly similar to Inhibitor of growth protein 3	-35.1
chr12_19193_star@@ppa-miR-214	-5.17047	0.0135666	down	ACTL7B	actin-like 7B	NM_006686.3	ACTL7B	Actin-like protein 7B	-32.4
chr10_17679_mature	7.93259	0.0480573	up	ACTL7B	actin-like 7B	NM_006686.3	ACTL7B	Actin-like protein 7B	-30.2
chr19_25862_mature@@bta-miR-3432	-5.8965	0.00288965	down	CPNE1	copine I	NR_037188.1	CPNE1	cDNA FLJ90464 fis, clone NT2RP3002281, highly similar to RNA-binding protein 12	-36.4
chr23_29205_mature@@bta-miR-3432	-5.61074	0.00335187	down	CPNE1	copine I	NR_037188.1	CPNE1	cDNA FLJ90464 fis, clone NT2RP3002281, highly similar to RNA-binding protein 12	-33.1
chr1_570_mature@@bta-miR-3432	-20	2.65023e-05	down	CPNE1	copine I	NR_037188.1	CPNE1	cDNA FLJ90464 fis, clone NT2RP3002281, highly similar to RNA-binding protein 12	-36.4
chr4_10137_mature@@bta-miR-3432	-7.12531	0.0027788	down	CPNE1	copine I	NR_037188.1	CPNE1	cDNA FLJ90464 fis, clone NT2RP3002281, highly similar to RNA-binding protein 12	-33.3
chr11_18452_star@@ssc-miR-365-5p	-5.62052	0.00397462	down	CPNE1	copine I	NR_037188.1	CPNE1	cDNA FLJ90464 fis, clone NT2RP3002281, highly similar to RNA-binding protein 12	-41
oar-miR-323a-3p	-12.4666	4.10261e-10	down	CPNE1	copine I	NR_037188.1	CPNE1	cDNA FLJ90464 fis, clone NT2RP3002281, highly similar to RNA-binding protein 12	-32.7
ptr-miR-744	-9.04497	9.50463e-07	down	CPNE1	copine I	NR_037188.1	CPNE1	cDNA FLJ90464 fis, clone NT2RP3002281, highly similar to RNA-binding protein 12	-33.7
chr1_569_mature@@bta-miR-3432	-6.77301	0.00052583	down	CPNE1	copine I	NR_037188.1	CPNE1	cDNA FLJ90464 fis, clone NT2RP3002281, highly similar to RNA-binding protein 12	-36.4
chr1_2250_mature	20	0.0278159	up	MAP4	microtubule-associated protein 4	NM_030885.3	MAP4	cDNA FLJ58263, highly similar to Microtubule-associated protein 4	-33.2
chr10_17679_mature	7.93259	0.0480573	up	MAP4	microtubule-associated protein 4	NM_030885.3	MAP4	cDNA FLJ58263, highly similar to Microtubule-associated protein 4	-34
chr12_19126_mature	8.15553	0.0428489	up	MAP4	microtubule-associated protein 4	NM_030885.3	MAP4	cDNA FLJ58263, highly similar to Microtubule-associated protein 4	-34.7
chr3_7781_mature	20	0.0378183	up	C7H15orf59	chromosome 7 open reading frame, human C15orf59	NM_001039614.1	C15orf59	chromosome 15 open reading frame 59	-28.9
oar-miR-668-3p	-6.68973	0.000282366	down	C7H15orf59	chromosome 7 open reading frame, human C15orf59	NM_001039614.1	C15orf59	chromosome 15 open reading frame 59	-30.8
chr10_17679_mature	7.93259	0.0480573	up	C7H15orf59	chromosome 7 open reading frame, human C15orf59	NM_001039614.1	C15orf59	chromosome 15 open reading frame 59	-31.4
oar-miR-3957-5p	-7.89085	0.000115534	down	CAPG	capping protein (actin filament), gelsolin-like	NM_001747.3	CAPG	cDNA, FLJ94534, highly similar to Homo sapiens capping protein (actin filament), gelsolin-like(CAPG), mRNA	-34
chr3_8179_mature	-6.12531	0.019692	down	SLC24A4	solute carrier family 24 (sodium/potassium/calcium exchanger), member 4	NM_153648.3	SLC24A4	cDNA FLJ55577, highly similar to Sodium/potassium/calcium exchanger 4	-34.2
oar-miR-3957-5p	-7.89085	0.000115534	down	SLC24A2	solute carrier family 24 (sodium/potassium/calcium exchanger), member 2	NM_020344.3	SLC24A2	Sodium/potassium/calcium exchanger 2	-39
chr11_18452_star@@ssc-miR-365-5p	-5.62052	0.00397462	down	SLC24A2	solute carrier family 24 (sodium/potassium/calcium exchanger), member 2	NM_020344.3	SLC24A2	Sodium/potassium/calcium exchanger 2	-34.3
ptr-miR-760	-5.47926	0.00410028	down	SLC24A2	solute carrier family 24 (sodium/potassium/calcium exchanger), member 2	NM_020344.3	SLC24A2	Sodium/potassium/calcium exchanger 2	-35.8
chr3_8179_mature	-6.12531	0.019692	down	SLC24A2	solute carrier family 24 (sodium/potassium/calcium exchanger), member 2	NM_020344.3	SLC24A2	Sodium/potassium/calcium exchanger 2	-34.7
bta-miR-483	-5.12531	0.00820548	down	LOC101121451	olfactory receptor 52N2-like	NM_001005174.1	OR52N2	Olfactory receptor, family 52, subfamily N, member 2	-30.2
chr10_17679_mature	7.93259	0.0480573	up	GHRL	Ghrelin-like protein	NR_024138.1	GHRL	Ghrelin	-32.1
ptr-miR-760	-5.47926	0.00410028	down	MYOC	myocilin, trabecular meshwork inducible glucocorticoid response	NM_000261.1	MYOC	cDNA FLJ53409, highly similar to Myocilin	-40
chrx_31903_mature@@eca-miR-363	-5.24267	0.00747824	down	CARD14	caspase recruitment domain family, member 14	NR_047566.1	CARD14	Caspase recruitment domain-containing protein 14	-26.4
oar-miR-154a-5p	-9.47581	1.21139e-05	down	CARD14	caspase recruitment domain family, member 14	NR_047566.1	CARD14	Caspase recruitment domain-containing protein 14	-31.6
mmu-miR-370-3p	-20	0.0148611	down	CARD11	caspase recruitment domain family, member 11	NM_032415.5	CARD11	Caspase recruitment domain-containing protein 11	-38.1
chr3_8179_mature	-6.12531	0.019692	down	CARD11	caspase recruitment domain family, member 11	NM_032415.5	CARD11	Caspase recruitment domain-containing protein 11	-37.3
chr20_26913_mature@@ggo-miR-877	-4.1762	0.0492604	down	LMLN	leishmanolysin-like (metallopeptidase M8 family)	NR_026787.1	LMLN	cDNA FLJ60137, highly similar to Homo sapiens leishmanolysin-like (metallopeptidase M8 family) (LMLN), mRNA	-35.2
chr3_8179_mature	-6.12531	0.019692	down	ACAP1	ArfGAP with coiled-coil, ankyrin repeat and PH domains 1	NM_014716.3	ACAP1	Arf-GAP with coiled-coil, ANK repeat and PH domain-containing protein 1	-34.2
oar-miR-541-3p	-12.1477	1.56141e-08	down	SLC22A16	solute carrier family 22 (organic cation/carnitine transporter), member 16	NM_033125.3	SLC22A16	Solute carrier family 22 member 16	-34.5
chr7_13874_mature	20	0.0441566	up	PIN1	peptidylprolyl cis/trans isomerase, NIMA-interacting 1	NR_038830.1	PIN1	cDNA FLJ40239 fis, clone TESTI2023436, highly similar to Peptidyl-prolyl cis-trans isomerase NIMA-interacting 1 (EC 5.2.1.8)	-37
chr3_8179_mature	-6.12531	0.019692	down	PCSK1N	proprotein convertase subtilisin/kexin type 1 inhibitor	NM_013271.4	PCSK1N	ProSAAS	-31.4
ptr-miR-760	-5.47926	0.00410028	down	PROC	protein C (inactivator of coagulation factors Va and VIIIa)				-31.2
mmu-miR-370-3p	-20	0.0148611	down	TRMT12	tRNA methyltransferase 12 homolog (S. cerevisiae)	NM_017956.3	TRMT12	tRNA wybutosine-synthesizing protein 2 homolog	-38.3
ptr-miR-92b	-5.2802	0.00626375	down	PPAPDC1A	phosphatidic acid phosphatase type 2 domain containing 1A	NM_001030059.1	PPAPDC1A	cDNA FLJ55218, highly similar to Homo sapiens phosphatidic acid phosphatase type 2 domain containing 1A (PPAPDC1A), mRNA	-38.1
chr22_28470_mature@@ppa-miR-107	-8.3873	8.52717e-06	down	CDKL2	cyclin-dependent kinase-like 2 (CDC2-related kinase)	NM_003948.3	CDKL2	cDNA FLJ56980, highly similar to Cyclin-dependent kinase-like 2 (EC 2.7.11.22)	-28.5
chr16_23356_mature@@ppa-miR-107	-6.60424	0.0013489	down	CDKL2	cyclin-dependent kinase-like 2 (CDC2-related kinase)	NM_003948.3	CDKL2	cDNA FLJ56980, highly similar to Cyclin-dependent kinase-like 2 (EC 2.7.11.22)	-28.5
oar-miR-3957-5p	-7.89085	0.000115534	down	EPHB4	EPH receptor B4	NM_004444.4	EPHB4	cDNA FLJ57009, highly similar to Ephrin type-B receptor 4 (EC 2.7.10.1)	-32.4
chr1_879_star	-5.44082	0.0126675	down	EPHB4	EPH receptor B4	NM_004444.4	EPHB4	cDNA FLJ57009, highly similar to Ephrin type-B receptor 4 (EC 2.7.10.1)	-28.2
chr18_24925_star@@eca-miR-342-5p	-8.0386	2.63244e-05	down	EPHB4	EPH receptor B4	NM_004444.4	EPHB4	cDNA FLJ57009, highly similar to Ephrin type-B receptor 4 (EC 2.7.10.1)	-30.2
chrx_31837_star@@mmu-miR-505-5p	-5.76274	0.00674715	down	EPHB4	EPH receptor B4	NM_004444.4	EPHB4	cDNA FLJ57009, highly similar to Ephrin type-B receptor 4 (EC 2.7.10.1)	-29.2
chr1_2250_mature	20	0.0278159	up	EPHB2	EPH receptor B2	NM_017449.3	EPHB2	cDNA FLJ60805, highly similar to Ephrin type-B receptor 2 (EC 2.7.10.1)	-32.7
chr2_5146_star@@oan-miR-23b-5p	-5.2869	0.00580178	down	EPHB2	EPH receptor B2	NM_017449.3	EPHB2	cDNA FLJ60805, highly similar to Ephrin type-B receptor 2 (EC 2.7.10.1)	-36.2
chr10_17679_mature	7.93259	0.0480573	up	EPHB2	EPH receptor B2	NM_017449.3	EPHB2	cDNA FLJ60805, highly similar to Ephrin type-B receptor 2 (EC 2.7.10.1)	-33.7
chr3_8179_mature	-6.12531	0.019692	down	EPHB2	EPH receptor B2	NM_017449.3	EPHB2	cDNA FLJ60805, highly similar to Ephrin type-B receptor 2 (EC 2.7.10.1)	-33.5
chr2_4742_mature	-4.80339	0.0390717	down	EPHB2	EPH receptor B2	NM_017449.3	EPHB2	cDNA FLJ60805, highly similar to Ephrin type-B receptor 2 (EC 2.7.10.1)	-35
bta-miR-483	-5.12531	0.00820548	down	EPHB1	EPH receptor B1	NM_004441.4	EPHB1	cDNA FLJ37986 fis, clone CTONG2011188, highly similar to Ephrin type-B receptor 1 (EC 2.7.10.1)	-36.4
ptr-miR-744	-9.04497	9.50463e-07	down	LGALS9	lectin, galactoside-binding, soluble, 9	NR_024043.1	LGALS9	Galectin-9	-33.4
chr3_8179_mature	-6.12531	0.019692	down	LGALS9	lectin, galactoside-binding, soluble, 9	NR_024043.1	LGALS9	Galectin-9	-32.6
chr2_4742_mature	-4.80339	0.0390717	down	LGALS9	lectin, galactoside-binding, soluble, 9	NR_024043.1	LGALS9	Galectin-9	-33.5
chrx_31520_mature	20	0.0472577	up	LGALS7	lectin, galactoside-binding, soluble, 7	NM_001042507.3	LGALS7B	Galectin-7	-26.9
chr1_757_mature@@oan-miR-1386	8.00437	0.0463188	up	LGALS7	lectin, galactoside-binding, soluble, 7	NM_001042507.3	LGALS7B	Galectin-7	-28.4
oar-miR-541-5p	-12.6384	2.00189e-10	down	LGALS7	lectin, galactoside-binding, soluble, 7	NM_001042507.3	LGALS7B	Galectin-7	-33.3
ptr-miR-744	-9.04497	9.50463e-07	down	PMM2	phosphomannomutase 2	NM_000303.2	PMM2	cDNA, FLJ92901, highly similar to Homo sapiens phosphomannomutase 2 (PMM2), mRNA	-45.9
ptr-miR-4510	-20	0.00265479	down	LGALS2	lectin, galactoside-binding, soluble, 2	NM_006498.2	LGALS2	Galectin-2	-33
ptr-miR-760	-5.47926	0.00410028	down	LGALS2	lectin, galactoside-binding, soluble, 2	NM_006498.2	LGALS2	Galectin-2	-36.6
chr1_2250_mature	20	0.0278159	up	INHA	Inhibin alpha subunit				-27.1
chr11_18453_mature	-7.14062	9.08506e-05	down	INHA	Inhibin alpha subunit				-33
chr12_19126_mature	8.15553	0.0428489	up	INHA	Inhibin alpha subunit				-27.3
oar-miR-370-3p	-4.5185	0.0472895	down	INHA	Inhibin alpha subunit				-31.8
mmu-miR-370-3p	-20	0.0148611	down	INHA	Inhibin alpha subunit				-31.8
ptr-miR-744	-9.04497	9.50463e-07	down	INHA	Inhibin alpha subunit				-30.2
chr2_4742_mature	-4.80339	0.0390717	down	INHA	Inhibin alpha subunit				-32.7
chr23_29205_mature@@bta-miR-3432	-5.61074	0.00335187	down	LGALS4	lectin, galactoside-binding, soluble, 4	NM_006149.3	LGALS4	Galectin-4	-29.6
chr3_8179_mature	-6.12531	0.019692	down	TTI1	TELO2 interacting protein 1	NM_014657.1	TTI1	TELO2-interacting protein 1 homolog	-27.2
ptr-miR-1224-5p	-5.70385	0.0043429	down	TEX261	testis expressed 261	NM_144582.2	TEX261	Protein TEX261	-39.2
chr13_20395_mature@@ssc-miR-296-3p	-8.28903	7.12965e-06	down	TEX261	testis expressed 261	NM_144582.2	TEX261	Protein TEX261	-36.8
oar-miR-3957-5p	-7.89085	0.000115534	down	FCHO1	FCH domain only 1	NM_015122.2	FCHO1	FCH domain only protein 1	-38.6
chr11_17720_mature	20	0.0204905	up	FCHO1	FCH domain only 1	NM_015122.2	FCHO1	FCH domain only protein 1	-37.5
ptr-miR-744	-9.04497	9.50463e-07	down	FCHO1	FCH domain only 1	NM_015122.2	FCHO1	FCH domain only protein 1	-35
chr10_17679_mature	7.93259	0.0480573	up	PRR7	proline rich 7 (synaptic)	NM_030567.4	PRR7	Proline-rich protein 7	-33.6
oar-miR-3956-3p	-5.80339	0.00441183	down	PRR7	proline rich 7 (synaptic)	NM_030567.4	PRR7	Proline-rich protein 7	-34.3
ssc-miR-664-5p	-6.26905	0.000962054	down	PRR7	proline rich 7 (synaptic)	NM_030567.4	PRR7	Proline-rich protein 7	-32.9
chr2_4742_mature	-4.80339	0.0390717	down	GLIS3	GLIS family zinc finger 3	NM_152629.3	GLIS3	GLIS family zinc finger 3 transcript variant TS14	-34.1
chr2_4742_mature	-4.80339	0.0390717	down	ALDOC	aldolase C, fructose-bisphosphate	NM_005165.2	ALDOC	cDNA FLJ52121, highly similar to Fructose-bisphosphate aldolase C (EC4.1.2.13)	-37.1
chr10_17679_mature	7.93259	0.0480573	up	MYO18B	myosin XVIIIB	NM_032608.5	MYO18B	Unconventional myosin-XVIIIb	-33.2
chr13_20395_mature@@ssc-miR-296-3p	-8.28903	7.12965e-06	down	TOMM40	translocase of outer mitochondrial membrane 40 homolog (yeast)	NM_006114.2	TOMM40	Mitochondrial import receptor subunit TOM40 homolog	-31.4
chr3_8179_mature	-6.12531	0.019692	down	TOMM40	translocase of outer mitochondrial membrane 40 homolog (yeast)	NM_006114.2	TOMM40	Mitochondrial import receptor subunit TOM40 homolog	-30.5
chr2_4742_mature	-4.80339	0.0390717	down	TOMM40	translocase of outer mitochondrial membrane 40 homolog (yeast)	NM_006114.2	TOMM40	Mitochondrial import receptor subunit TOM40 homolog	-32.8
chr2_3549_mature@@bta-miR-2284aa-4	-20	0.000156676	down	IYD	iodotyrosine deiodinase	NM_203395.2	IYD	Iodotyrosine dehalogenase 1 isoform G	-24.6
chr12_19193_star@@ppa-miR-214	-5.17047	0.0135666	down	IYD	iodotyrosine deiodinase	NM_203395.2	IYD	Iodotyrosine dehalogenase 1 isoform G	-33.7
oar-miR-370-3p	-4.5185	0.0472895	down	IYD	iodotyrosine deiodinase	NM_203395.2	IYD	Iodotyrosine dehalogenase 1 isoform G	-31.4
chr11_17862_mature@@bta-miR-2331-5p	-6.14442	0.00168789	down	IYD	iodotyrosine deiodinase	NM_203395.2	IYD	Iodotyrosine dehalogenase 1 isoform G	-26.2
mmu-miR-370-3p	-20	0.0148611	down	IYD	iodotyrosine deiodinase	NM_203395.2	IYD	Iodotyrosine dehalogenase 1 isoform G	-31.2
chr3_8179_mature	-6.12531	0.019692	down	ALDOA	Aldolase A	NM_184043.2	ALDOA	Fructose-bisphosphate aldolase A	-36.5
chr3_7781_mature	20	0.0378183	up	AP4E1	adaptor-related protein complex 4, epsilon 1 subunit	NM_007347.4	AP4E1	cDNA FLJ60689, highly similar to Adapter-related protein complex 4 epsilon-1 subunit	-41.1
chr3_7781_mature	20	0.0378183	up	TMEM229A	transmembrane protein 229A	NM_001136002.1	TMEM229A	Transmembrane protein 229A	-24.8
bta-miR-483	-5.12531	0.00820548	down	LY6G6D	lymphocyte antigen 6 complex, locus G6D	NM_021246.2	LY6G6D	Lymphocyte antigen 6 complex locus protein G6d	-29.5
chr13_20395_mature@@ssc-miR-296-3p	-8.28903	7.12965e-06	down	PUF60	poly-U binding splicing factor 60KDa	NM_078480.2	PUF60	Poly(U)-binding-splicing factor PUF60	-33.6
chr11_18452_star@@ssc-miR-365-5p	-5.62052	0.00397462	down	PUF60	poly-U binding splicing factor 60KDa	NM_078480.2	PUF60	Poly(U)-binding-splicing factor PUF60	-37.5
chr3_8179_mature	-6.12531	0.019692	down	PUF60	poly-U binding splicing factor 60KDa	NM_078480.2	PUF60	Poly(U)-binding-splicing factor PUF60	-32
chr2_4742_mature	-4.80339	0.0390717	down	LY6G6C	lymphocyte antigen 6 complex, locus G6C	NM_025261.2	LY6G6C	Lymphocyte antigen 6 complex locus protein G6c	-36.9
oar-miR-665-3p	-7.34646	5.93615e-05	down	TESK1	testis-specific kinase 1	NM_006285.2	TESK1	cDNA FLJ56861, highly similar to Dual specificity testis-specific protein kinase 1 (EC 2.7.12.1)	-36.6
chr20_26622_star	-5.91886	0.028165	down	TESK1	testis-specific kinase 1	NM_006285.2	TESK1	cDNA FLJ56861, highly similar to Dual specificity testis-specific protein kinase 1 (EC 2.7.12.1)	-36
chr9_16439_mature@@bta-miR-2284y	-20	0.000824679	down	IRS1	insulin receptor substrate 1	NM_005544.2	IRS1	Insulin receptor substrate 1	-28
chr12_19193_star@@ppa-miR-214	-5.17047	0.0135666	down	KANSL3	KAT8 regulatory NSL complex subunit 3	NR_047658.1	KANSL3	KAT8 regulatory NSL complex subunit 3	-30.1
chr20_26913_mature@@ggo-miR-877	-4.1762	0.0492604	down	KANSL3	KAT8 regulatory NSL complex subunit 3	NR_047658.1	KANSL3	KAT8 regulatory NSL complex subunit 3	-33.2
chr24_29981_mature@@bta-miR-2387	-4.74199	0.0210665	down	KANSL3	KAT8 regulatory NSL complex subunit 3	NR_047658.1	KANSL3	KAT8 regulatory NSL complex subunit 3	-32.2
ptr-miR-92b	-5.2802	0.00626375	down	KANSL3	KAT8 regulatory NSL complex subunit 3	NR_047658.1	KANSL3	KAT8 regulatory NSL complex subunit 3	-35.6
chrx_31880_mature@@ssc-miR-503	-9.64357	3.21295e-07	down	KANSL3	KAT8 regulatory NSL complex subunit 3	NR_047658.1	KANSL3	KAT8 regulatory NSL complex subunit 3	-32.7
oar-miR-154b-5p	-9.23578	5.14552e-07	down	KANSL3	KAT8 regulatory NSL complex subunit 3	NR_047658.1	KANSL3	KAT8 regulatory NSL complex subunit 3	-32.6
chr24_29982_mature@@bta-miR-2387	-4.54035	0.0278824	down	KANSL3	KAT8 regulatory NSL complex subunit 3	NR_047658.1	KANSL3	KAT8 regulatory NSL complex subunit 3	-32.2
chr13_20490_mature@@bta-miR-3432	-4.94089	0.0132289	down	KANSL3	KAT8 regulatory NSL complex subunit 3	NR_047658.1	KANSL3	KAT8 regulatory NSL complex subunit 3	-32
chr21_27901_mature	-6.17262	0.00530884	down	KANSL3	KAT8 regulatory NSL complex subunit 3	NR_047658.1	KANSL3	KAT8 regulatory NSL complex subunit 3	-30
chr2_4742_mature	-4.80339	0.0390717	down	CHPF	chondroitin polymerizing factor	NM_024536.5	CHPF	Chondroitin sulfate synthase 2	-37.7
chr20_26913_mature@@ggo-miR-877	-4.1762	0.0492604	down	FHL2	four and a half LIM domains 2	NM_201557.3	FHL2	Four and a half LIM domains protein 2	-41.6
chr14_21402_mature@@bta-miR-3432	-8.0764	0.000338499	down	SIVA1	SIVA1, apoptosis-inducing factor	NM_021709.2	SIVA1	Apoptosis regulatory protein Siva	-33.3
ptr-miR-92b	-5.2802	0.00626375	down	SIVA1	SIVA1, apoptosis-inducing factor	NM_021709.2	SIVA1	Apoptosis regulatory protein Siva	-32.8
chr14_21401_mature@@bta-miR-3432	-6.86228	0.0012237	down	SIVA1	SIVA1, apoptosis-inducing factor	NM_021709.2	SIVA1	Apoptosis regulatory protein Siva	-33.3
ptr-miR-1224-5p	-5.70385	0.0043429	down	FHL5	four and a half LIM domains 5	NM_020482.4	FHL5	Four and a half LIM domains protein 5	-33.6
chr3_8179_mature	-6.12531	0.019692	down	FHL5	four and a half LIM domains 5	NM_020482.4	FHL5	Four and a half LIM domains protein 5	-30.5
oar-miR-433-3p	-13.059	3.25386e-11	down	GALNT12	UDP-N-acetyl-alpha-D-galactosamine:polypeptide N-acetylgalactosaminyltransferase 12 (GalNAc-T12)	NM_024642.4	GALNT12	UDP-GalNAc: polypeptide N-acetylgalactosaminyltransferase	-36
ptr-miR-760	-5.47926	0.00410028	down	EIF4EBP1	eukaryotic translation initiation factor 4E binding protein 1	NM_004095.3	EIF4EBP1	Eukaryotic translation initiation factor 4E-binding protein 1	-39
ptr-miR-1224-5p	-5.70385	0.0043429	down	LOC101116343	histone-lysine N-methyltransferase SETMAR-like	NR_075073.1	SETMAR	cDNA FLJ54643, highly similar to Homo sapiens SET domain and mariner transposase fusion gene (SETMAR), mRNA	-42.1
chr7_13874_mature	20	0.0441566	up	PLA2G4D	phospholipase A2, group IVD (cytosolic)	NM_178034.3	PLA2G4D	Cytosolic phospholipase A2 delta	-37.5
chr2_4742_mature	-4.80339	0.0390717	down	DBX1	developing brain homeobox 1	NM_001029865.2	DBX1	Homeobox protein DBX1	-39.4
chr11_18558_mature	-4.67786	0.0368477	down	PLA2G4E	phospholipase A2, group IVE	NM_001206670.1	PLA2G4E	Cytosolic phospholipase A2 epsilon	-30.3
oar-miR-3957-5p	-7.89085	0.000115534	down	C1QA	complement component 1, q subcomponent, A chain	NM_015991.2	C1QA	Complement C1q subcomponent subunit A	-36
ptr-miR-744	-9.04497	9.50463e-07	down	LOC101119509	serpin A3-8-like	NM_001085.4	SERPINA3	cDNA FLJ35730 fis, clone TESTI2003131, highly similar to ALPHA-1-ANTICHYMOTRYPSIN	-37.4
chr18_24931_mature@@ssc-miR-345-3p	-6.13572	0.00167448	down	LOC101123670	histone H4-like	NM_003540.3	HIST1H4F	histone cluster 1, H4f	-28.5
chr2_4742_mature	-4.80339	0.0390717	down	LOC101102454	ATP synthase subunit e, mitochondrial-like	NR_033743.1	ATP5I	ATP synthase subunit e, mitochondrial	-28.6
oar-miR-668-3p	-6.68973	0.000282366	down	ASPHD1	aspartate beta-hydroxylase domain containing 1	NM_198907.1	ASPHD1	Aspartate beta-hydroxylase domain-containing protein 1	-33.6
oar-miR-154a-5p	-9.47581	1.21139e-05	down	ASPHD1	aspartate beta-hydroxylase domain containing 1	NM_198907.1	ASPHD1	Aspartate beta-hydroxylase domain-containing protein 1	-32.1
oar-miR-541-5p	-12.6384	2.00189e-10	down	ASPHD1	aspartate beta-hydroxylase domain containing 1	NM_198907.1	ASPHD1	Aspartate beta-hydroxylase domain-containing protein 1	-34.9
chr11_18452_star@@ssc-miR-365-5p	-5.62052	0.00397462	down	FAIM2	Fas apoptotic inhibitory molecule 2	NM_012306.3	FAIM2	cDNA FLJ33409 fis, clone BRACE2010598, highly similar to Fas apoptotic inhibitory molecule 2	-31.3
chr3_8179_mature	-6.12531	0.019692	down	FAIM2	Fas apoptotic inhibitory molecule 2	NM_012306.3	FAIM2	cDNA FLJ33409 fis, clone BRACE2010598, highly similar to Fas apoptotic inhibitory molecule 2	-32.7
oar-miR-3957-5p	-7.89085	0.000115534	down	BSCL2	Berardinelli-Seip congenital lipodystrophy 2 (seipin)	NR_037949.1	BSCL2	Seipin	-35.5
oar-miR-432	-14.9352	2.78999e-13	down	LOC101108911	olfactory receptor 24-like	NM_001004456.1	OR1M1	Olfactory receptor 1M1	-26.5
oar-miR-329a-5p	-7.77301	0.000675094	down	LOC101108911	olfactory receptor 24-like	NM_001004456.1	OR1M1	Olfactory receptor 1M1	-25.1
chr3_7781_mature	20	0.0378183	up	ATP13A2	ATPase type 13A2	NM_022089.2	ATP13A2	Probable cation-transporting ATPase 13A2	-29.6
ptr-miR-92b	-5.2802	0.00626375	down	ATP13A2	ATPase type 13A2	NM_022089.2	ATP13A2	Probable cation-transporting ATPase 13A2	-28.5
ptr-miR-92b	-5.2802	0.00626375	down	GSTZ1	glutathione S-transferase zeta 1	NM_145871.2	GSTZ1	cDNA, FLJ96690, highly similar to Homo sapiens glutathione transferase zeta 1 (maleylacetoacetate isomerase) (GSTZ1), transcript variant 1, mRNA	-40.4
oar-miR-370-5p	-5.17262	0.0153936	down	GSTZ1	glutathione S-transferase zeta 1	NM_145871.2	GSTZ1	cDNA, FLJ96690, highly similar to Homo sapiens glutathione transferase zeta 1 (maleylacetoacetate isomerase) (GSTZ1), transcript variant 1, mRNA	-36
bta-miR-483	-5.12531	0.00820548	down	GSTZ1	glutathione S-transferase zeta 1	NM_145871.2	GSTZ1	cDNA, FLJ96690, highly similar to Homo sapiens glutathione transferase zeta 1 (maleylacetoacetate isomerase) (GSTZ1), transcript variant 1, mRNA	-37.9
oar-miR-3956-3p	-5.80339	0.00441183	down	GSTZ1	glutathione S-transferase zeta 1	NM_145871.2	GSTZ1	cDNA, FLJ96690, highly similar to Homo sapiens glutathione transferase zeta 1 (maleylacetoacetate isomerase) (GSTZ1), transcript variant 1, mRNA	-39.2
ptr-miR-760	-5.47926	0.00410028	down	GSTZ1	glutathione S-transferase zeta 1	NM_145871.2	GSTZ1	cDNA, FLJ96690, highly similar to Homo sapiens glutathione transferase zeta 1 (maleylacetoacetate isomerase) (GSTZ1), transcript variant 1, mRNA	-36.4
chr2_6040_mature@@ppa-miR-128	-5.86202	0.00972814	down	HDLBP	high density lipoprotein binding protein	NM_203346.3	HDLBP	cDNA, FLJ92652, highly similar to Homo sapiens high density lipoprotein binding protein (vigilin)(HDLBP), mRNA	-25.6
chrx_31880_mature@@ssc-miR-503	-9.64357	3.21295e-07	down	HDLBP	high density lipoprotein binding protein	NM_203346.3	HDLBP	cDNA, FLJ92652, highly similar to Homo sapiens high density lipoprotein binding protein (vigilin)(HDLBP), mRNA	-27.7
oar-miR-541-3p	-12.1477	1.56141e-08	down	HDLBP	high density lipoprotein binding protein	NM_203346.3	HDLBP	cDNA, FLJ92652, highly similar to Homo sapiens high density lipoprotein binding protein (vigilin)(HDLBP), mRNA	-35.8
chr2_3399_mature@@ssc-miR-320	-8.90347	4.41429e-06	down	PRKCDBP	protein kinase C, delta binding protein	NM_145040.2	PRKCDBP	Protein kinase C delta-binding protein	-33.1
chr3_8179_mature	-6.12531	0.019692	down	PRKCDBP	protein kinase C, delta binding protein	NM_145040.2	PRKCDBP	Protein kinase C delta-binding protein	-34.5
chr2_4742_mature	-4.80339	0.0390717	down	PRKCDBP	protein kinase C, delta binding protein	NM_145040.2	PRKCDBP	Protein kinase C delta-binding protein	-38.4
ptr-miR-1224-5p	-5.70385	0.0043429	down	HSF4	heat shock transcription factor 4	NM_001538.3	HSF4	cDNA FLJ57873, moderately similar to Heat shock factor protein 4	-41.3
chr2_4742_mature	-4.80339	0.0390717	down	HSF4	heat shock transcription factor 4	NM_001538.3	HSF4	cDNA FLJ57873, moderately similar to Heat shock factor protein 4	-36.2
ptr-miR-139	-7.34771	5.30643e-05	down	C1QC	complement component 1, q subcomponent, C chain	NM_172369.3	C1QC	Complement C1q subcomponent subunit C	-35.3
ptr-miR-1224-5p	-5.70385	0.0043429	down	C1QC	complement component 1, q subcomponent, C chain	NM_172369.3	C1QC	Complement C1q subcomponent subunit C	-40
mmu-miR-370-3p	-20	0.0148611	down	C1QC	complement component 1, q subcomponent, C chain	NM_172369.3	C1QC	Complement C1q subcomponent subunit C	-35.8
chr3_8179_mature	-6.12531	0.019692	down	C1QC	complement component 1, q subcomponent, C chain	NM_172369.3	C1QC	Complement C1q subcomponent subunit C	-34.1
chr10_17679_mature	7.93259	0.0480573	up	ATP13A1	ATPase type 13A1	NM_020410.2	ATP13A1	Probable cation-transporting ATPase 13A1	-31.4
chrx_31880_mature@@ssc-miR-503	-9.64357	3.21295e-07	down	ATP13A1	ATPase type 13A1	NM_020410.2	ATP13A1	Probable cation-transporting ATPase 13A1	-37.2
oar-miR-541-3p	-12.1477	1.56141e-08	down	ATP13A1	ATPase type 13A1	NM_020410.2	ATP13A1	Probable cation-transporting ATPase 13A1	-34.7
chr11_18452_star@@ssc-miR-365-5p	-5.62052	0.00397462	down	INF2	inverted formin, FH2 and WH2 domain containing	NM_032714.2	INF2	Inverted formin-2	-40.6
chr13_20648_mature	-5.30589	0.0119573	down	TPGS1	tubulin polyglutamylase complex subunit 1	NM_033513.2	TPGS1	Tubulin polyglutamylase complex subunit 1	-32.9
chr3_8179_mature	-6.12531	0.019692	down	TPGS1	tubulin polyglutamylase complex subunit 1	NM_033513.2	TPGS1	Tubulin polyglutamylase complex subunit 1	-36
chr2_4742_mature	-4.80339	0.0390717	down	TPGS1	tubulin polyglutamylase complex subunit 1	NM_033513.2	TPGS1	Tubulin polyglutamylase complex subunit 1	-34.6
chr11_18452_star@@ssc-miR-365-5p	-5.62052	0.00397462	down	TULP3	tubby like protein 3	NM_003324.4	TULP3	Tubby-related protein 3	-41.9
chr3_8179_mature	-6.12531	0.019692	down	SNX19	sorting nexin 19	NM_014758.2	SNX19	cDNA FLJ76442	-35.4
ptr-miR-744	-9.04497	9.50463e-07	down	BCAP31	B-cell receptor-associated protein 31	NM_005745.7	BCAP31	B-cell receptor-associated protein 31 variant	-39.1
oar-miR-3957-5p	-7.89085	0.000115534	down	HINT2	histidine triad nucleotide binding protein 2	NM_032593.2	HINT2	PKCI-1-related HIT protein variant	-33.6
chr24_29981_mature@@bta-miR-2387	-4.74199	0.0210665	down	SNX16	sorting nexin 16	NM_152837.2	SNX16	Sorting nexin-16	-27.4
chr24_29982_mature@@bta-miR-2387	-4.54035	0.0278824	down	SNX16	sorting nexin 16	NM_152837.2	SNX16	Sorting nexin-16	-27.4
chr3_7346_mature@@bta-miR-3432	-6.41482	0.00171324	down	BATF3	basic leucine zipper transcription factor, ATF-like 3	NM_018664.2	BATF3	Basic leucine zipper transcriptional factor ATF-like 3	-35.7
chr16_23645_mature@@bta-miR-3432	-9.38835	3.05114e-06	down	BATF3	basic leucine zipper transcription factor, ATF-like 3	NM_018664.2	BATF3	Basic leucine zipper transcriptional factor ATF-like 3	-39.4
ptr-miR-760	-5.47926	0.00410028	down	BATF3	basic leucine zipper transcription factor, ATF-like 3	NM_018664.2	BATF3	Basic leucine zipper transcriptional factor ATF-like 3	-39
chr3_7778_mature@@bta-miR-3432	-6.06642	0.00200199	down	BATF3	basic leucine zipper transcription factor, ATF-like 3	NM_018664.2	BATF3	Basic leucine zipper transcriptional factor ATF-like 3	-35.1
chr20_26913_mature@@ggo-miR-877	-4.1762	0.0492604	down	PLA2G2D	phospholipase A2, group IID	NM_012400.3	PLA2G2D	cDNA, FLJ92169, highly similar to Homo sapiens phospholipase A2, group IID (PLA2G2D), mRNA	-37.1
chr2_4742_mature	-4.80339	0.0390717	down	LOC101123656	killer cell immunoglobulin-like receptor 3DL1-like	NM_013289.2	KIR3DL1	Killer cell immunoglobulin-like receptor 3DL1	-37.6
chr2_3399_mature@@ssc-miR-320	-8.90347	4.41429e-06	down	ARPC1B	actin related protein 2/3 complex, subunit 1B, 41kDa	NM_005720.3	ARPC1B	cDNA, FLJ95695, Homo sapiens actin related protein 2/3 complex, subunit 1B, 41kDa(ARPC1B), mRNA	-34.1
chr7_13874_mature	20	0.0441566	up	ARPC1B	actin related protein 2/3 complex, subunit 1B, 41kDa	NM_005720.3	ARPC1B	cDNA, FLJ95695, Homo sapiens actin related protein 2/3 complex, subunit 1B, 41kDa(ARPC1B), mRNA	-35.4
ptr-miR-320b	-6.45364	0.000473278	down	ARPC1B	actin related protein 2/3 complex, subunit 1B, 41kDa	NM_005720.3	ARPC1B	cDNA, FLJ95695, Homo sapiens actin related protein 2/3 complex, subunit 1B, 41kDa(ARPC1B), mRNA	-35.4
chr7_14224_mature	-5.4616	0.00408145	down	SULT2B1	sulfotransferase family, cytosolic, 2B, member 1	NM_177973.1	SULT2B1	Sulfotransferase family cytosolic 2B member 1	-24.1
chr3_8179_mature	-6.12531	0.019692	down	SULT2B1	sulfotransferase family, cytosolic, 2B, member 1	NM_177973.1	SULT2B1	Sulfotransferase family cytosolic 2B member 1	-27.2
oar-miR-412-5p	-20	0.00811349	down	TMEM114	transmembrane protein 114	NM_001146336.1	TMEM114	Transmembrane protein 114	-29.1
chr11_17720_mature	20	0.0204905	up	TMEM114	transmembrane protein 114	NM_001146336.1	TMEM114	Transmembrane protein 114	-30.7
oar-miR-665-3p	-7.34646	5.93615e-05	down	TMEM114	transmembrane protein 114	NM_001146336.1	TMEM114	Transmembrane protein 114	-31.7
chr7_13874_mature	20	0.0441566	up	TCF21	transcription factor 21	NM_198392.2	TCF21	Transcription factor 21	-39.3
chr10_17679_mature	7.93259	0.0480573	up	TCF21	transcription factor 21	NM_198392.2	TCF21	Transcription factor 21	-38.9
chr10_17679_mature	7.93259	0.0480573	up	RPS19BP1	ribosomal protein S19 binding protein 1	NM_194326.2	RPS19BP1	Active regulator of SIRT1	-35.5
chr4_9864_mature@@sha-miR-129	-6.64469	0.00196857	down	CALY	calcyon neuron-specific vesicular protein	NM_015722.3	CALY	Neuron-specific vesicular protein calcyon	-25.3
chr19_25862_mature@@bta-miR-3432	-5.8965	0.00288965	down	CALY	calcyon neuron-specific vesicular protein	NM_015722.3	CALY	Neuron-specific vesicular protein calcyon	-25.4
chr14_21402_mature@@bta-miR-3432	-8.0764	0.000338499	down	CALY	calcyon neuron-specific vesicular protein	NM_015722.3	CALY	Neuron-specific vesicular protein calcyon	-25.9
chr24_29981_mature@@bta-miR-2387	-4.74199	0.0210665	down	CALY	calcyon neuron-specific vesicular protein	NM_015722.3	CALY	Neuron-specific vesicular protein calcyon	-26.5
chr1_570_mature@@bta-miR-3432	-20	2.65023e-05	down	CALY	calcyon neuron-specific vesicular protein	NM_015722.3	CALY	Neuron-specific vesicular protein calcyon	-25.4
ptr-miR-139	-7.34771	5.30643e-05	down	CALY	calcyon neuron-specific vesicular protein	NM_015722.3	CALY	Neuron-specific vesicular protein calcyon	-27.9
chr7_13874_mature	20	0.0441566	up	CALY	calcyon neuron-specific vesicular protein	NM_015722.3	CALY	Neuron-specific vesicular protein calcyon	-26.5
chr24_29982_mature@@bta-miR-2387	-4.54035	0.0278824	down	CALY	calcyon neuron-specific vesicular protein	NM_015722.3	CALY	Neuron-specific vesicular protein calcyon	-26.5
chr14_21401_mature@@bta-miR-3432	-6.86228	0.0012237	down	CALY	calcyon neuron-specific vesicular protein	NM_015722.3	CALY	Neuron-specific vesicular protein calcyon	-25.9
oar-miR-323a-5p	-8.16094	1.95529e-05	down	CALY	calcyon neuron-specific vesicular protein	NM_015722.3	CALY	Neuron-specific vesicular protein calcyon	-30.8
oar-miR-380-3p	-6.49167	0.000722582	down	CALY	calcyon neuron-specific vesicular protein	NM_015722.3	CALY	Neuron-specific vesicular protein calcyon	-27.6
chr11_17862_mature@@bta-miR-2331-5p	-6.14442	0.00168789	down	CALY	calcyon neuron-specific vesicular protein	NM_015722.3	CALY	Neuron-specific vesicular protein calcyon	-32.5
oar-miR-299-3p	-7.51858	6.60677e-05	down	CALY	calcyon neuron-specific vesicular protein	NM_015722.3	CALY	Neuron-specific vesicular protein calcyon	-30.8
chr1_569_mature@@bta-miR-3432	-6.77301	0.00052583	down	CALY	calcyon neuron-specific vesicular protein	NM_015722.3	CALY	Neuron-specific vesicular protein calcyon	-25.4
oar-miR-541-3p	-12.1477	1.56141e-08	down	CALY	calcyon neuron-specific vesicular protein	NM_015722.3	CALY	Neuron-specific vesicular protein calcyon	-28.5
ptr-miR-1224-5p	-5.70385	0.0043429	down	TMEM119	transmembrane protein 119	NM_181724.2	TMEM119	Transmembrane protein 119	-33.7
ptr-miR-744	-9.04497	9.50463e-07	down	TMEM119	transmembrane protein 119	NM_181724.2	TMEM119	Transmembrane protein 119	-30.1
oar-miR-485-3p	-11.6043	1.75655e-09	down	TMEM119	transmembrane protein 119	NM_181724.2	TMEM119	Transmembrane protein 119	-29.4
ptr-miR-760	-5.47926	0.00410028	down	TMEM119	transmembrane protein 119	NM_181724.2	TMEM119	Transmembrane protein 119	-32.7
chr10_17679_mature	7.93259	0.0480573	up	SNX21	sorting nexin family member 21	NM_152897	SNX21	Sorting nexin-21	-27.3
chr3_6691_mature	-5.02578	0.0269216	down	SNX21	sorting nexin family member 21	NM_152897	SNX21	Sorting nexin-21	-29.5
chr16_23645_mature@@bta-miR-3432	-9.38835	3.05114e-06	down	SNX21	sorting nexin family member 21	NM_152897	SNX21	Sorting nexin-21	-28.8
chr3_6692_mature	-6.21842	0.0166576	down	SNX21	sorting nexin family member 21	NM_152897	SNX21	Sorting nexin-21	-29.5
oar-miR-3957-5p	-7.89085	0.000115534	down	TCF25	transcription factor 25 (basic helix-loop-helix)	NM_014972.2	TCF25	Transcription factor 25	-34.6
oar-miR-370-3p	-4.5185	0.0472895	down	TCF25	transcription factor 25 (basic helix-loop-helix)	NM_014972.2	TCF25	Transcription factor 25	-35.3
mmu-miR-370-3p	-20	0.0148611	down	TCF25	transcription factor 25 (basic helix-loop-helix)	NM_014972.2	TCF25	Transcription factor 25	-34.6
chr3_7781_mature	20	0.0378183	up	TEAD4	TEA domain family member 4	NM_201443.2	TEAD4	TEA domain family member 4, isoform CRA_b	-32.2
chr7_13874_mature	20	0.0441566	up	TEAD4	TEA domain family member 4	NM_201443.2	TEAD4	TEA domain family member 4, isoform CRA_b	-35.3
chr2_4742_mature	-4.80339	0.0390717	down	SFTPB	Pulmonary surfactant-associated protein B	NM_198843.2	SFTPB	Truncated surfactant pulmonary-associated protein B	-38.5
oar-miR-3957-5p	-7.89085	0.000115534	down	LOC101108131	complement C3-like	NM_000064.2	C3	cDNA FLJ57339, highly similar to Complement C3	-32.5
ptr-miR-760	-5.47926	0.00410028	down	HECTD3	HECT domain containing E3 ubiquitin protein ligase 3	NM_024602.5	HECTD3	HECT domain containing 3	-38.7
chr14_21964_mature@@ggo-miR-330	-7.16544	8.57603e-05	down	ZAR1L	zygote arrest 1-like	NM_001136571.1	ZAR1L	zygote arrest 1-like	-32
oar-miR-370-3p	-4.5185	0.0472895	down	METTL13	methyltransferase like 13	NM_015935.4	METTL13	cDNA FLJ14646 fis, clone NT2RP2001883, highly similar to Homo sapiens CGI-01 protein mRNA	-40.5
mmu-miR-370-3p	-20	0.0148611	down	METTL13	methyltransferase like 13	NM_015935.4	METTL13	cDNA FLJ14646 fis, clone NT2RP2001883, highly similar to Homo sapiens CGI-01 protein mRNA	-39.2
ptr-miR-1224-5p	-5.70385	0.0043429	down	TRPC7	transient receptor potential cation channel, subfamily C, member 7	NM_020389.2	TRPC7	TRPC7 protein	-37.5
oar-miR-370-3p	-4.5185	0.0472895	down	TRPC7	transient receptor potential cation channel, subfamily C, member 7	NM_020389.2	TRPC7	TRPC7 protein	-38.3
mmu-miR-370-3p	-20	0.0148611	down	TRPC7	transient receptor potential cation channel, subfamily C, member 7	NM_020389.2	TRPC7	TRPC7 protein	-37.6
mmu-miR-378d	-5.91886	0.028165	down	TRPC7	transient receptor potential cation channel, subfamily C, member 7	NM_020389.2	TRPC7	TRPC7 protein	-34
ptr-miR-1224-5p	-5.70385	0.0043429	down	SHB	Src homology 2 domain containing adaptor protein B	NM_003028.2	SHB	SH2 domain-containing adapter protein B	-38.5
mmu-miR-370-3p	-20	0.0148611	down	SHB	Src homology 2 domain containing adaptor protein B	NM_003028.2	SHB	SH2 domain-containing adapter protein B	-35.7
ptr-miR-760	-5.47926	0.00410028	down	SHB	Src homology 2 domain containing adaptor protein B	NM_003028.2	SHB	SH2 domain-containing adapter protein B	-35
ptr-miR-92b	-5.2802	0.00626375	down	LOC101102673	prefoldin subunit 6-like	NM_014260.3	PFDN6	Prefoldin subunit 6	-32.8
bta-miR-483	-5.12531	0.00820548	down	LOC101102673	prefoldin subunit 6-like	NM_014260.3	PFDN6	Prefoldin subunit 6	-35
chrx_32353_star@@eca-miR-532-3p	-4.63191	0.0475016	down	LOC101102673	prefoldin subunit 6-like	NM_014260.3	PFDN6	Prefoldin subunit 6	-32.6
chr3_8179_mature	-6.12531	0.019692	down	NDNL2	necdin-like 2	NM_138704.3	NDNL2	Melanoma-associated antigen G1	-41.5
oar-miR-409-5p	-5.04471	0.0244871	down	DHX35	DEAH (Asp-Glu-Ala-His) box polypeptide 35	NR_033905.1	DHX35	cDNA FLJ57385, highly similar to Probable ATP-dependent RNA helicase DHX35 (EC 3.6.1.-)	-30.2
chr3_7781_mature	20	0.0378183	up	DHX35	DEAH (Asp-Glu-Ala-His) box polypeptide 35	NR_033905.1	DHX35	cDNA FLJ57385, highly similar to Probable ATP-dependent RNA helicase DHX35 (EC 3.6.1.-)	-28.1
ptr-miR-139	-7.34771	5.30643e-05	down	DHX35	DEAH (Asp-Glu-Ala-His) box polypeptide 35	NR_033905.1	DHX35	cDNA FLJ57385, highly similar to Probable ATP-dependent RNA helicase DHX35 (EC 3.6.1.-)	-30.1
chrx_31880_mature@@ssc-miR-503	-9.64357	3.21295e-07	down	DHX35	DEAH (Asp-Glu-Ala-His) box polypeptide 35	NR_033905.1	DHX35	cDNA FLJ57385, highly similar to Probable ATP-dependent RNA helicase DHX35 (EC 3.6.1.-)	-32.3
chr2_3399_mature@@ssc-miR-320	-8.90347	4.41429e-06	down	DHX34	DEAH (Asp-Glu-Ala-His) box polypeptide 34	NM_194428.1	DHX34	cDNA FLJ60223, highly similar to Probable ATP-dependent RNA helicase DHX34 (EC 3.6.1.-)	-31.7
chr11_18453_mature	-7.14062	9.08506e-05	down	DHX34	DEAH (Asp-Glu-Ala-His) box polypeptide 34	NM_194428.1	DHX34	cDNA FLJ60223, highly similar to Probable ATP-dependent RNA helicase DHX34 (EC 3.6.1.-)	-37
oar-miR-370-3p	-4.5185	0.0472895	down	DHX34	DEAH (Asp-Glu-Ala-His) box polypeptide 34	NM_194428.1	DHX34	cDNA FLJ60223, highly similar to Probable ATP-dependent RNA helicase DHX34 (EC 3.6.1.-)	-35.4
oar-miR-127	-9.21616	2.64446e-06	down	DHX34	DEAH (Asp-Glu-Ala-His) box polypeptide 34	NM_194428.1	DHX34	cDNA FLJ60223, highly similar to Probable ATP-dependent RNA helicase DHX34 (EC 3.6.1.-)	-34.3
ptr-miR-320b	-6.45364	0.000473278	down	DHX34	DEAH (Asp-Glu-Ala-His) box polypeptide 34	NM_194428.1	DHX34	cDNA FLJ60223, highly similar to Probable ATP-dependent RNA helicase DHX34 (EC 3.6.1.-)	-31
chr13_20395_mature@@ssc-miR-296-3p	-8.28903	7.12965e-06	down	DHX34	DEAH (Asp-Glu-Ala-His) box polypeptide 34	NM_194428.1	DHX34	cDNA FLJ60223, highly similar to Probable ATP-dependent RNA helicase DHX34 (EC 3.6.1.-)	-34.8
mmu-miR-370-3p	-20	0.0148611	down	DHX34	DEAH (Asp-Glu-Ala-His) box polypeptide 34	NM_194428.1	DHX34	cDNA FLJ60223, highly similar to Probable ATP-dependent RNA helicase DHX34 (EC 3.6.1.-)	-34.7
ptr-miR-744	-9.04497	9.50463e-07	down	DHX34	DEAH (Asp-Glu-Ala-His) box polypeptide 34	NM_194428.1	DHX34	cDNA FLJ60223, highly similar to Probable ATP-dependent RNA helicase DHX34 (EC 3.6.1.-)	-33.9
chr2_4742_mature	-4.80339	0.0390717	down	DHX34	DEAH (Asp-Glu-Ala-His) box polypeptide 34	NM_194428.1	DHX34	cDNA FLJ60223, highly similar to Probable ATP-dependent RNA helicase DHX34 (EC 3.6.1.-)	-40.9
chr1_2250_mature	20	0.0278159	up	DHX33	DEAH (Asp-Glu-Ala-His) box polypeptide 33	NM_020162.3	DHX33	cDNA FLJ56443, highly similar to Putative ATP-dependent RNA helicase DHX33 (EC 3.6.1.-)	-27
chr2_5146_star@@oan-miR-23b-5p	-5.2869	0.00580178	down	DHX33	DEAH (Asp-Glu-Ala-His) box polypeptide 33	NM_020162.3	DHX33	cDNA FLJ56443, highly similar to Putative ATP-dependent RNA helicase DHX33 (EC 3.6.1.-)	-28.4
chr24_29981_mature@@bta-miR-2387	-4.74199	0.0210665	down	DHX33	DEAH (Asp-Glu-Ala-His) box polypeptide 33	NM_020162.3	DHX33	cDNA FLJ56443, highly similar to Putative ATP-dependent RNA helicase DHX33 (EC 3.6.1.-)	-26.2
chr10_17679_mature	7.93259	0.0480573	up	DHX33	DEAH (Asp-Glu-Ala-His) box polypeptide 33	NM_020162.3	DHX33	cDNA FLJ56443, highly similar to Putative ATP-dependent RNA helicase DHX33 (EC 3.6.1.-)	-26.1
chr12_19126_mature	8.15553	0.0428489	up	DHX33	DEAH (Asp-Glu-Ala-His) box polypeptide 33	NM_020162.3	DHX33	cDNA FLJ56443, highly similar to Putative ATP-dependent RNA helicase DHX33 (EC 3.6.1.-)	-25.9
chr1_757_mature@@oan-miR-1386	8.00437	0.0463188	up	DHX33	DEAH (Asp-Glu-Ala-His) box polypeptide 33	NM_020162.3	DHX33	cDNA FLJ56443, highly similar to Putative ATP-dependent RNA helicase DHX33 (EC 3.6.1.-)	-23.9
chr24_29982_mature@@bta-miR-2387	-4.54035	0.0278824	down	DHX33	DEAH (Asp-Glu-Ala-His) box polypeptide 33	NM_020162.3	DHX33	cDNA FLJ56443, highly similar to Putative ATP-dependent RNA helicase DHX33 (EC 3.6.1.-)	-26.2
ptr-miR-760	-5.47926	0.00410028	down	DHX33	DEAH (Asp-Glu-Ala-His) box polypeptide 33	NM_020162.3	DHX33	cDNA FLJ56443, highly similar to Putative ATP-dependent RNA helicase DHX33 (EC 3.6.1.-)	-32.6
ptr-miR-1306	-7.72446	2.62818e-05	down	DHX33	DEAH (Asp-Glu-Ala-His) box polypeptide 33	NM_020162.3	DHX33	cDNA FLJ56443, highly similar to Putative ATP-dependent RNA helicase DHX33 (EC 3.6.1.-)	-28.7
chr3_7781_mature	20	0.0378183	up	IL2RB	interleukin 2 receptor, beta	NM_000878.3	IL2RB	Interleukin-2 receptor subunit beta	-43
ptr-miR-139	-7.34771	5.30643e-05	down	PTCHD4	patched domain containing 4	NM_207499.2	PTCHD4	Patched domain-containing protein 4	-31.4
ptr-miR-760	-5.47926	0.00410028	down	LDB1	LIM domain binding 1	NM_003893.4	LDB1	LIM domain-binding protein 1	-32.1
chr16_23333_mature@@ppa-miR-214	-4.49526	0.0284396	down	DUSP3	dual specificity phosphatase 3	NM_004090.3	DUSP3	Dual specificity phosphatase 3	-35
chr3_7781_mature	20	0.0378183	up	CCDC151	coiled-coil domain containing 151	NM_145045.4	CCDC151	Coiled-coil domain-containing protein 151	-35.5
chr18_24931_mature@@ssc-miR-345-3p	-6.13572	0.00167448	down	CCDC151	coiled-coil domain containing 151	NM_145045.4	CCDC151	Coiled-coil domain-containing protein 151	-37
chr2_4742_mature	-4.80339	0.0390717	down	SOBP	sine oculis binding protein homolog (Drosophila)	NM_018013.3	SOBP	Sine oculis-binding protein homolog	-36.9
chr7_13874_mature	20	0.0441566	up	DUSP9	dual specificity phosphatase 9	NM_001395	DUSP9	Dual specificity protein phosphatase homolog hMKP-R	-34.7
chr10_17679_mature	7.93259	0.0480573	up	DUSP9	dual specificity phosphatase 9	NM_001395	DUSP9	Dual specificity protein phosphatase homolog hMKP-R	-34.6
chr11_17720_mature	20	0.0204905	up	DUSP9	dual specificity phosphatase 9	NM_001395	DUSP9	Dual specificity protein phosphatase homolog hMKP-R	-31.4
oar-miR-665-3p	-7.34646	5.93615e-05	down	DUSP9	dual specificity phosphatase 9	NM_001395	DUSP9	Dual specificity protein phosphatase homolog hMKP-R	-40.2
chr13_20395_mature@@ssc-miR-296-3p	-8.28903	7.12965e-06	down	DUSP9	dual specificity phosphatase 9	NM_001395	DUSP9	Dual specificity protein phosphatase homolog hMKP-R	-32.3
ptr-miR-760	-5.47926	0.00410028	down	DUSP9	dual specificity phosphatase 9	NM_001395	DUSP9	Dual specificity protein phosphatase homolog hMKP-R	-30.8
oar-miR-541-3p	-12.1477	1.56141e-08	down	DUSP9	dual specificity phosphatase 9	NM_001395	DUSP9	Dual specificity protein phosphatase homolog hMKP-R	-32.3
chr2_4742_mature	-4.80339	0.0390717	down	DUSP9	dual specificity phosphatase 9	NM_001395	DUSP9	Dual specificity protein phosphatase homolog hMKP-R	-33.7
chr11_18453_mature	-7.14062	9.08506e-05	down	LOC101122689	uncharacterized LOC101122689	NM_001003806.1	TARP	TCR gamma alternate reading frame protein	-37.6
chr10_17679_mature	7.93259	0.0480573	up	TPPP	tubulin polymerization promoting protein	NM_007030.2	TPPP	Tubulin polymerization-promoting protein	-35.1
chr13_20395_mature@@ssc-miR-296-3p	-8.28903	7.12965e-06	down	TPPP	tubulin polymerization promoting protein	NM_007030.2	TPPP	Tubulin polymerization-promoting protein	-37.2
chr2_4742_mature	-4.80339	0.0390717	down	TPPP	tubulin polymerization promoting protein	NM_007030.2	TPPP	Tubulin polymerization-promoting protein	-36.4
chr3_8179_mature	-6.12531	0.019692	down	RAD50	RAD50 homolog (S. cerevisiae)	NM_133482.1	RAD50	RAD50 protein	-35.5
oar-miR-370-3p	-4.5185	0.0472895	down	BBS1	Bardet-Biedl syndrome 1	NM_024649.4	BBS1	Bardet-Biedl syndrome 1 protein	-40.7
chr10_17679_mature	7.93259	0.0480573	up	CDPF1	cysteine-rich, DPF motif domain containing 1	NM_207327.4	CDPF1	cysteine-rich, DPF motif domain containing 1	-33.7
oar-miR-370-3p	-4.5185	0.0472895	down	CDPF1	cysteine-rich, DPF motif domain containing 1	NM_207327.4	CDPF1	cysteine-rich, DPF motif domain containing 1	-35.6
oar-miR-541-3p	-12.1477	1.56141e-08	down	CDPF1	cysteine-rich, DPF motif domain containing 1	NM_207327.4	CDPF1	cysteine-rich, DPF motif domain containing 1	-39
oar-miR-412-5p	-20	0.00811349	down	CCDC167	coiled-coil domain containing 167	NM_138493.2	CCDC167	Coiled-coil domain-containing protein 167	-33.3
chr2_4742_mature	-4.80339	0.0390717	down	KIAA0319L	KIAA0319-like ortholog	NM_182686.1	KIAA0319L	Dyslexia-associated protein KIAA0319-like protein	-41.2
chr18_24925_star@@eca-miR-342-5p	-8.0386	2.63244e-05	down	CHMP2A	charged multivesicular body protein 2A	NM_198426	CHMP2A	Charged multivesicular body protein 2a	-39.6
chr11_18453_mature	-7.14062	9.08506e-05	down	ATP1B2	ATPase, Na+/K+ transporting, beta 2 polypeptide	NM_001678.3	ATP1B2	Sodium/potassium-transporting ATPase subunit beta-2	-33.2
chr3_8179_mature	-6.12531	0.019692	down	ATP1B2	ATPase, Na+/K+ transporting, beta 2 polypeptide	NM_001678.3	ATP1B2	Sodium/potassium-transporting ATPase subunit beta-2	-35.5
chrx_32353_star@@eca-miR-532-3p	-4.63191	0.0475016	down	MTCP1	mature T-cell proliferation 1	NM_014221.3	MTCP1	Protein p13 MTCP-1	-38
ptr-miR-760	-5.47926	0.00410028	down	CACTIN	cactin, spliceosome C complex subunit	NM_021231.1	CACTIN	Cactin	-37
chr11_18453_mature	-7.14062	9.08506e-05	down	GIP	gastric inhibitory polypeptide	NM_004123.2	GIP	Gastric inhibitory polypeptide	-36
chr22_28470_mature@@ppa-miR-107	-8.3873	8.52717e-06	down	PIEZO1	piezo-type mechanosensitive ion channel component 1	NM_001142864.2	PIEZO1	Piezo-type mechanosensitive ion channel component 1	-31.1
chr16_23356_mature@@ppa-miR-107	-6.60424	0.0013489	down	PIEZO1	piezo-type mechanosensitive ion channel component 1	NM_001142864.2	PIEZO1	Piezo-type mechanosensitive ion channel component 1	-31.1
oar-miR-323a-5p	-8.16094	1.95529e-05	down	PIEZO1	piezo-type mechanosensitive ion channel component 1	NM_001142864.2	PIEZO1	Piezo-type mechanosensitive ion channel component 1	-36.7
chr11_17862_mature@@bta-miR-2331-5p	-6.14442	0.00168789	down	PIEZO1	piezo-type mechanosensitive ion channel component 1	NM_001142864.2	PIEZO1	Piezo-type mechanosensitive ion channel component 1	-37.3
ptr-miR-760	-5.47926	0.00410028	down	PIEZO1	piezo-type mechanosensitive ion channel component 1	NM_001142864.2	PIEZO1	Piezo-type mechanosensitive ion channel component 1	-33.2
chr10_17679_mature	7.93259	0.0480573	up	FZD5	frizzled family receptor 5	NM_030804.1	FZD5	Frizzled-5	-32.5
ptr-miR-760	-5.47926	0.00410028	down	FZD5	frizzled family receptor 5	NM_030804.1	FZD5	Frizzled-5	-32.6
chr11_18452_star@@ssc-miR-365-5p	-5.62052	0.00397462	down	DCAF11	DDB1 and CUL4 associated factor 11	NR_028100.1	DCAF11	DDB1- and CUL4-associated factor 11	-39.2
chr2_4742_mature	-4.80339	0.0390717	down	DDX49	DEAD (Asp-Glu-Ala-Asp) box polypeptide 49	NR_033677.1	DDX49	cDNA FLJ77346, highly similar to Homo sapiens DEAD (Asp-Glu-Ala-Asp) box polypeptide 49 (DDX49), mRNA	-34.7
mmu-miR-135a-1-3p	-20	0.0401092	down	DHDH	dihydrodiol dehydrogenase (dimeric)	NM_014475.3	DHDH	Trans-1,2-dihydrobenzene-1,2-diol dehydrogenase	-35.1
chr12_19193_star@@ppa-miR-214	-5.17047	0.0135666	down	LOC100526789	Keratin 82	NM_033033.3	KRT82	Type II hair keratin 2	-29.3
oar-miR-412-5p	-20	0.00811349	down	LOC100526789	Keratin 82	NM_033033.3	KRT82	Type II hair keratin 2	-39.3
oar-miR-432	-14.9352	2.78999e-13	down	LOC100526789	Keratin 82	NM_033033.3	KRT82	Type II hair keratin 2	-30.2
oar-miR-329b-5p	-5.82329	0.00288668	down	LOC100526789	Keratin 82	NM_033033.3	KRT82	Type II hair keratin 2	-27.8
chr11_18453_mature	-7.14062	9.08506e-05	down	LOC100526789	Keratin 82	NM_033033.3	KRT82	Type II hair keratin 2	-30.4
ptr-miR-139	-7.34771	5.30643e-05	down	LOC100526789	Keratin 82	NM_033033.3	KRT82	Type II hair keratin 2	-32.2
chr7_13874_mature	20	0.0441566	up	LOC100526789	Keratin 82	NM_033033.3	KRT82	Type II hair keratin 2	-32.7
chr18_24880_mature@@ssc-miR-2366	-20	0.00482081	down	LOC100526789	Keratin 82	NM_033033.3	KRT82	Type II hair keratin 2	-29.9
chr18_24879_mature@@ssc-miR-2366	-5.54035	0.0180007	down	LOC100526789	Keratin 82	NM_033033.3	KRT82	Type II hair keratin 2	-29.9
ptr-miR-760	-5.47926	0.00410028	down	LOC100526789	Keratin 82	NM_033033.3	KRT82	Type II hair keratin 2	-29.6
chr2_4742_mature	-4.80339	0.0390717	down	LOC100526789	Keratin 82	NM_033033.3	KRT82	Type II hair keratin 2	-29.5
ptr-miR-744	-9.04497	9.50463e-07	down	GNG13	guanine nucleotide binding protein (G protein), gamma 13	NM_016541.2	GNG13	Guanine nucleotide-binding protein G(I)/G(S)/G(O) subunit gamma-13	-24.3
oar-miR-3956-5p	-8.24079	2.44638e-05	down	THPO	thrombopoietin	NM_199356.1	THPO	Thrombopoietin nirs variant 3	-35.1
bta-miR-483	-5.12531	0.00820548	down	CCL23	chemokine (C-C motif) ligand 23	NM_145898.2	CCL23	C-C motif chemokine 23	-36.8
chr12_19193_star@@ppa-miR-214	-5.17047	0.0135666	down	CCL28	Chemokine C-C motif ligand 28	NM_148672.2	CCL28	Chemokine (C-C motif) ligand 28	-24.1
ptr-miR-744	-9.04497	9.50463e-07	down	LOC100526780	Keratin 83	NM_002282.3	KRT83	KRT83 protein	-35.8
chr2_4742_mature	-4.80339	0.0390717	down	LOC100526780	Keratin 83	NM_002282.3	KRT83	KRT83 protein	-35.4
oar-miR-665-3p	-7.34646	5.93615e-05	down	LOC101118128	zinc finger protein 850-like	NM_001267779.1	ZNF850	Zinc finger protein 850	-36.5
chr11_18453_mature	-7.14062	9.08506e-05	down	NT5DC2	5'-nucleotidase domain containing 2	NM_022908.2	NT5DC2	5'-nucleotidase domain-containing protein 2	-35.7
oar-miR-3957-5p	-7.89085	0.000115534	down	NT5DC2	5'-nucleotidase domain containing 2	NM_022908.2	NT5DC2	5'-nucleotidase domain-containing protein 2	-34.4
ptr-miR-744	-9.04497	9.50463e-07	down	NT5DC2	5'-nucleotidase domain containing 2	NM_022908.2	NT5DC2	5'-nucleotidase domain-containing protein 2	-30.5
oar-miR-541-3p	-12.1477	1.56141e-08	down	NT5DC2	5'-nucleotidase domain containing 2	NM_022908.2	NT5DC2	5'-nucleotidase domain-containing protein 2	-31.1
chr3_8179_mature	-6.12531	0.019692	down	NT5DC2	5'-nucleotidase domain containing 2	NM_022908.2	NT5DC2	5'-nucleotidase domain-containing protein 2	-34.2
oar-miR-329b-5p	-5.82329	0.00288668	down	ACTG2	actin, gamma 2, smooth muscle, enteric	NM_001615.3	ACTG2	cDNA FLJ42347 fis, clone UTERU2003399, highly similar to Actin, gamma-enteric smooth muscle	-29.1
bta-miR-483	-5.12531	0.00820548	down	ATP1A1	Sodium/potassium-transporting ATPase subunit alpha-1	NM_001160234.1	ATP1A1	cDNA FLJ53830, highly similar to Sodium/potassium-transporting ATPase alpha-1 chain (EC 3.6.3.9)	-35.8
ptr-miR-1224-5p	-5.70385	0.0043429	down	SETDB1	SET domain, bifurcated 1	NM_012432.3	SETDB1	Histone-lysine N-methyltransferase SETDB1	-40.7
chr3_7781_mature	20	0.0378183	up	THYN1	thymocyte nuclear protein 1	NM_199298.1	THYN1	Thymocyte nuclear protein 1	-29.9
chr2_5146_star@@oan-miR-23b-5p	-5.2869	0.00580178	down	LOC101114192	uncharacterized LOC101114192	NM_017914.3	C19orf24	Uncharacterized membrane protein C19orf24	-35.8
chr11_17720_mature	20	0.0204905	up	RFXANK	regulatory factor X-associated ankyrin-containing protein	NM_134440.2	RFXANK	DNA-binding protein RFXANK	-33.2
chr11_17720_mature	20	0.0204905	up	LOC100526788	Keratin 32	NM_002278.3	KRT32	Keratin, type I cuticular Ha2	-37.1
chr2_3399_mature@@ssc-miR-320	-8.90347	4.41429e-06	down	KRT2.11	Keratin 86	NM_002284.3	KRT86	cDNA FLJ77849, highly similar to Homo sapiens keratin, hair, basic, 6 (monilethrix) (KRTHB6), mRNA	-33.4
oar-miR-432	-14.9352	2.78999e-13	down	KRT2.11	Keratin 86	NM_002284.3	KRT86	cDNA FLJ77849, highly similar to Homo sapiens keratin, hair, basic, 6 (monilethrix) (KRTHB6), mRNA	-33.1
chr1_2250_mature	20	0.0278159	up	KRT2.11	Keratin 86	NM_002284.3	KRT86	cDNA FLJ77849, highly similar to Homo sapiens keratin, hair, basic, 6 (monilethrix) (KRTHB6), mRNA	-28.5
chr10_17679_mature	7.93259	0.0480573	up	KRT2.11	Keratin 86	NM_002284.3	KRT86	cDNA FLJ77849, highly similar to Homo sapiens keratin, hair, basic, 6 (monilethrix) (KRTHB6), mRNA	-27.2
ptr-miR-1224-5p	-5.70385	0.0043429	down	KRT2.11	Keratin 86	NM_002284.3	KRT86	cDNA FLJ77849, highly similar to Homo sapiens keratin, hair, basic, 6 (monilethrix) (KRTHB6), mRNA	-33.9
chr12_19126_mature	8.15553	0.0428489	up	KRT2.11	Keratin 86	NM_002284.3	KRT86	cDNA FLJ77849, highly similar to Homo sapiens keratin, hair, basic, 6 (monilethrix) (KRTHB6), mRNA	-27.1
hsa-miR-320c	-8.02792	1.08445e-05	down	KRT2.11	Keratin 86	NM_002284.3	KRT86	cDNA FLJ77849, highly similar to Homo sapiens keratin, hair, basic, 6 (monilethrix) (KRTHB6), mRNA	-30.3
ptr-miR-320c	-7.99791	1.10667e-05	down	KRT2.11	Keratin 86	NM_002284.3	KRT86	cDNA FLJ77849, highly similar to Homo sapiens keratin, hair, basic, 6 (monilethrix) (KRTHB6), mRNA	-30.3
ptr-miR-320b	-6.45364	0.000473278	down	KRT2.11	Keratin 86	NM_002284.3	KRT86	cDNA FLJ77849, highly similar to Homo sapiens keratin, hair, basic, 6 (monilethrix) (KRTHB6), mRNA	-32.9
chr13_20395_mature@@ssc-miR-296-3p	-8.28903	7.12965e-06	down	KRT2.11	Keratin 86	NM_002284.3	KRT86	cDNA FLJ77849, highly similar to Homo sapiens keratin, hair, basic, 6 (monilethrix) (KRTHB6), mRNA	-32.2
chr11_17918_mature@@ssc-miR-423-5p	-6.76031	0.000971859	down	KRT2.11	Keratin 86	NM_002284.3	KRT86	cDNA FLJ77849, highly similar to Homo sapiens keratin, hair, basic, 6 (monilethrix) (KRTHB6), mRNA	-30.4
mmu-miR-370-3p	-20	0.0148611	down	LOC100526781	Keratin 34	XP_003403930.1	LOC100653049	keratin, type I cuticular Ha4-like	-37.5
chr3_7781_mature	20	0.0378183	up	USP40	ubiquitin specific peptidase 40	NM_018218.2	USP40	cDNA FLJ56772, highly similar to Ubiquitin carboxyl-terminal hydrolase 40 (EC 3.1.2.15)	-34
chr7_13874_mature	20	0.0441566	up	USP40	ubiquitin specific peptidase 40	NM_018218.2	USP40	cDNA FLJ56772, highly similar to Ubiquitin carboxyl-terminal hydrolase 40 (EC 3.1.2.15)	-32.5
oar-miR-541-5p	-12.6384	2.00189e-10	down	USP40	ubiquitin specific peptidase 40	NM_018218.2	USP40	cDNA FLJ56772, highly similar to Ubiquitin carboxyl-terminal hydrolase 40 (EC 3.1.2.15)	-35.4
chr2_4742_mature	-4.80339	0.0390717	down	DYDC1	DPY30 domain containing 1	NM_138812.3	DYDC1	DPY30 domain containing 1	-33.2
chr7_13874_mature	20	0.0441566	up	FMNL1	formin-like 1	NM_052905.3	FMNL2	cDNA FLJ37546 fis, clone BRCAN2027364, highly similar to Homo sapiens formin-like 2 (FMNL2), transcript variant 2, mRNA	-29.4
oar-miR-487a-5p	-20	0.00353456	down	FMNL1	formin-like 1	NM_052905.3	FMNL2	cDNA FLJ37546 fis, clone BRCAN2027364, highly similar to Homo sapiens formin-like 2 (FMNL2), transcript variant 2, mRNA	-32.5
chr10_17679_mature	7.93259	0.0480573	up	FMNL1	formin-like 1	NM_052905.3	FMNL2	cDNA FLJ37546 fis, clone BRCAN2027364, highly similar to Homo sapiens formin-like 2 (FMNL2), transcript variant 2, mRNA	-32.2
bta-miR-483	-5.12531	0.00820548	down	FMNL1	formin-like 1	NM_052905.3	FMNL2	cDNA FLJ37546 fis, clone BRCAN2027364, highly similar to Homo sapiens formin-like 2 (FMNL2), transcript variant 2, mRNA	-32.6
oar-miR-3956-3p	-5.80339	0.00441183	down	FMNL1	formin-like 1	NM_052905.3	FMNL2	cDNA FLJ37546 fis, clone BRCAN2027364, highly similar to Homo sapiens formin-like 2 (FMNL2), transcript variant 2, mRNA	-31.9
oar-miR-487b-5p	-8.34771	3.88063e-05	down	FMNL1	formin-like 1	NM_052905.3	FMNL2	cDNA FLJ37546 fis, clone BRCAN2027364, highly similar to Homo sapiens formin-like 2 (FMNL2), transcript variant 2, mRNA	-31.9
chrx_32353_star@@eca-miR-532-3p	-4.63191	0.0475016	down	FMNL1	formin-like 1	NM_052905.3	FMNL2	cDNA FLJ37546 fis, clone BRCAN2027364, highly similar to Homo sapiens formin-like 2 (FMNL2), transcript variant 2, mRNA	-31.6
chr1_1602_mature	-5.12531	0.036797	down	FMNL1	formin-like 1	NM_052905.3	FMNL2	cDNA FLJ37546 fis, clone BRCAN2027364, highly similar to Homo sapiens formin-like 2 (FMNL2), transcript variant 2, mRNA	-30.3
chr2_5146_star@@oan-miR-23b-5p	-5.2869	0.00580178	down	USP54	ubiquitin specific peptidase 54	NM_152586.3	USP54	cDNA FLJ58710, highly similar to Rattus norvegicus ubiquitin specific protease 54 (Usp54), mRNA	-34.9
chr20_26913_mature@@ggo-miR-877	-4.1762	0.0492604	down	KHK	ketohexokinase (fructokinase)	NM_006488.2	KHK	Ketohexokinase isoform a variant	-40.1
chrx_32353_star@@eca-miR-532-3p	-4.63191	0.0475016	down	KHK	ketohexokinase (fructokinase)	NM_006488.2	KHK	Ketohexokinase isoform a variant	-37.1
chr2_4742_mature	-4.80339	0.0390717	down	KHK	ketohexokinase (fructokinase)	NM_006488.2	KHK	Ketohexokinase isoform a variant	-35.3
chr3_8179_mature	-6.12531	0.019692	down	PLOD3	procollagen-lysine, 2-oxoglutarate 5-dioxygenase 3	NM_001084.4	PLOD3	cDNA PSEC0016 fis, clone NT2RM1001076, highly similar to Procollagen-lysine,2-oxoglutarate 5-dioxygenase 3 (EC 1.14.11.4)	-37.1
chr2_4742_mature	-4.80339	0.0390717	down	CHMP4A	charged multivesicular body protein 4A	NM_014169.3	CHMP4A	Charged multivesicular body protein 4a	-35.8
chr3_8923_mature@@sha-let-7i	-5.73641	0.0282898	down	TLR9	Toll-like receptor 9	NM_138688.1	TLR9	Toll-like receptor 9	-23.1
oar-miR-487b-5p	-8.34771	3.88063e-05	down	LRCH3	leucine-rich repeats and calponin homology (CH) domain containing 3	NM_032773.2	LRCH3	Leucine-rich repeat and calponin homology domain-containing protein 3	-34.4
chr20_26913_mature@@ggo-miR-877	-4.1762	0.0492604	down	TLR4	Toll-like receptor 4	NM_138557.2	TLR4	Toll-like receptor 4	-31.8
chr2_4742_mature	-4.80339	0.0390717	down	TLR4	Toll-like receptor 4	NM_138557.2	TLR4	Toll-like receptor 4	-29.6
chr7_13874_mature	20	0.0441566	up	FIS1	fission 1 (mitochondrial outer membrane) homolog (S. cerevisiae)	NM_016068.2	FIS1	Mitochondrial fission 1 protein	-33.7
chr7_13874_mature	20	0.0441566	up	ISG17	interferon stimulated gene 17	NM_005101.3	ISG15	Ubiquitin-like protein ISG15	-29.5
chr10_17679_mature	7.93259	0.0480573	up	ISG17	interferon stimulated gene 17	NM_005101.3	ISG15	Ubiquitin-like protein ISG15	-31.7
chr1_757_mature@@oan-miR-1386	8.00437	0.0463188	up	ISG17	interferon stimulated gene 17	NM_005101.3	ISG15	Ubiquitin-like protein ISG15	-28
oar-miR-154b-5p	-9.23578	5.14552e-07	down	ISG17	interferon stimulated gene 17	NM_005101.3	ISG15	Ubiquitin-like protein ISG15	-30.7
chr12_19193_star@@ppa-miR-214	-5.17047	0.0135666	down	LOC101112531	Williams-Beuren syndrome chromosomal region 16 protein-like	NM_148842.2	WBSCR16	Williams-Beuren syndrome chromosome region 16	-30.3
oar-miR-412-5p	-20	0.00811349	down	LOC101112531	Williams-Beuren syndrome chromosomal region 16 protein-like	NM_148842.2	WBSCR16	Williams-Beuren syndrome chromosome region 16	-29.8
oar-miR-432	-14.9352	2.78999e-13	down	LOC101112531	Williams-Beuren syndrome chromosomal region 16 protein-like	NM_148842.2	WBSCR16	Williams-Beuren syndrome chromosome region 16	-32.2
chr1_2250_mature	20	0.0278159	up	LOC101112531	Williams-Beuren syndrome chromosomal region 16 protein-like	NM_148842.2	WBSCR16	Williams-Beuren syndrome chromosome region 16	-29.9
chr7_13874_mature	20	0.0441566	up	LOC101112531	Williams-Beuren syndrome chromosomal region 16 protein-like	NM_148842.2	WBSCR16	Williams-Beuren syndrome chromosome region 16	-29.6
oar-miR-668-3p	-6.68973	0.000282366	down	LOC101112531	Williams-Beuren syndrome chromosomal region 16 protein-like	NM_148842.2	WBSCR16	Williams-Beuren syndrome chromosome region 16	-34.1
chr1_879_star	-5.44082	0.0126675	down	LOC101112531	Williams-Beuren syndrome chromosomal region 16 protein-like	NM_148842.2	WBSCR16	Williams-Beuren syndrome chromosome region 16	-31.4
oar-miR-127	-9.21616	2.64446e-06	down	LOC101112531	Williams-Beuren syndrome chromosomal region 16 protein-like	NM_148842.2	WBSCR16	Williams-Beuren syndrome chromosome region 16	-31.8
chr13_20395_mature@@ssc-miR-296-3p	-8.28903	7.12965e-06	down	LOC101112531	Williams-Beuren syndrome chromosomal region 16 protein-like	NM_148842.2	WBSCR16	Williams-Beuren syndrome chromosome region 16	-31.6
mmu-miR-370-3p	-20	0.0148611	down	LOC101112531	Williams-Beuren syndrome chromosomal region 16 protein-like	NM_148842.2	WBSCR16	Williams-Beuren syndrome chromosome region 16	-34.5
ptr-miR-744	-9.04497	9.50463e-07	down	LOC101112531	Williams-Beuren syndrome chromosomal region 16 protein-like	NM_148842.2	WBSCR16	Williams-Beuren syndrome chromosome region 16	-31.7
chr2_4742_mature	-4.80339	0.0390717	down	LOC101112531	Williams-Beuren syndrome chromosomal region 16 protein-like	NM_148842.2	WBSCR16	Williams-Beuren syndrome chromosome region 16	-33.2
chr11_18453_mature	-7.14062	9.08506e-05	down	PLCD1	phospholipase C, delta 1	NR_024071.1	PLCD1	cDNA FLJ75064, highly similar to Homo sapiens phospholipase C, delta 1 (PLCD1), mRNA	-35.8
chr18_24880_mature@@ssc-miR-2366	-20	0.00482081	down	PLCD1	phospholipase C, delta 1	NR_024071.1	PLCD1	cDNA FLJ75064, highly similar to Homo sapiens phospholipase C, delta 1 (PLCD1), mRNA	-36.6
ptr-miR-744	-9.04497	9.50463e-07	down	PLCD1	phospholipase C, delta 1	NR_024071.1	PLCD1	cDNA FLJ75064, highly similar to Homo sapiens phospholipase C, delta 1 (PLCD1), mRNA	-36.7
chr18_24879_mature@@ssc-miR-2366	-5.54035	0.0180007	down	PLCD1	phospholipase C, delta 1	NR_024071.1	PLCD1	cDNA FLJ75064, highly similar to Homo sapiens phospholipase C, delta 1 (PLCD1), mRNA	-36.6
chr2_4742_mature	-4.80339	0.0390717	down	PLCD1	phospholipase C, delta 1	NR_024071.1	PLCD1	cDNA FLJ75064, highly similar to Homo sapiens phospholipase C, delta 1 (PLCD1), mRNA	-38.4
ptr-miR-1224-5p	-5.70385	0.0043429	down	STK10	serine/threonine kinase 10	NM_005990.3	STK10	Serine/threonine-protein kinase 10	-44.9
chr3_7781_mature	20	0.0378183	up	STK11	serine/threonine kinase 11	NM_000455.4	STK11	Polarization-related protein LKB1	-36.8
chr2_4742_mature	-4.80339	0.0390717	down	MRI1	methylthioribose-1-phosphate isomerase homolog (S. cerevisiae)	NM_032285.2	MRI1	Methylthioribose-1-phosphate isomerase	-31.9
oar-miR-541-3p	-12.1477	1.56141e-08	down	41706					-39.5
chr1_2250_mature	20	0.0278159	up	RALBP1	ralA binding protein 1	NM_006788.3	RALBP1	cDNA FLJ61419, highly similar to RalA-binding protein 1	-28
chr24_29981_mature@@bta-miR-2387	-4.74199	0.0210665	down	RALBP1	ralA binding protein 1	NM_006788.3	RALBP1	cDNA FLJ61419, highly similar to RalA-binding protein 1	-30.9
chr7_13874_mature	20	0.0441566	up	RALBP1	ralA binding protein 1	NM_006788.3	RALBP1	cDNA FLJ61419, highly similar to RalA-binding protein 1	-30
chr10_17679_mature	7.93259	0.0480573	up	RALBP1	ralA binding protein 1	NM_006788.3	RALBP1	cDNA FLJ61419, highly similar to RalA-binding protein 1	-29.1
chr12_19126_mature	8.15553	0.0428489	up	RALBP1	ralA binding protein 1	NM_006788.3	RALBP1	cDNA FLJ61419, highly similar to RalA-binding protein 1	-30
bta-miR-2447	-5.42788	0.00943459	down	RALBP1	ralA binding protein 1	NM_006788.3	RALBP1	cDNA FLJ61419, highly similar to RalA-binding protein 1	-34.8
chr24_29982_mature@@bta-miR-2387	-4.54035	0.0278824	down	RALBP1	ralA binding protein 1	NM_006788.3	RALBP1	cDNA FLJ61419, highly similar to RalA-binding protein 1	-30.9
chr19_26220_mature@@hsa-miR-4435	-7.99978	0.000403534	down	RALBP1	ralA binding protein 1	NM_006788.3	RALBP1	cDNA FLJ61419, highly similar to RalA-binding protein 1	-30.2
oar-miR-370-3p	-4.5185	0.0472895	down	INO80	INO80 homolog (S. cerevisiae)	NR_104038.1	INO80	cDNA FLJ77049, highly similar to Homo sapiens homolog of yeast INO80 (INO80), transcript variant 2, mRNA	-38.8
mmu-miR-370-3p	-20	0.0148611	down	INO80	INO80 homolog (S. cerevisiae)	NR_104038.1	INO80	cDNA FLJ77049, highly similar to Homo sapiens homolog of yeast INO80 (INO80), transcript variant 2, mRNA	-38.1
chr20_26913_mature@@ggo-miR-877	-4.1762	0.0492604	down	AGER	advanced glycosylation end product-specific receptor	NR_038190.1	AGER	cDNA FLJ56412, highly similar to Advanced glycosylation end product-specific receptor	-34.9
chr3_8179_mature	-6.12531	0.019692	down	POLB	polymerase (DNA directed), beta	NM_002690.2	POLB	cDNA FLJ57297, highly similar to DNA polymerase beta (EC 2.7.7.7)	-35.9
chr2_4742_mature	-4.80339	0.0390717	down	POLB	polymerase (DNA directed), beta	NM_002690.2	POLB	cDNA FLJ57297, highly similar to DNA polymerase beta (EC 2.7.7.7)	-38.1
chr10_17679_mature	7.93259	0.0480573	up	EMP1	epithelial membrane protein 1	NM_001423.2	EMP1	cDNA FLJ52161, highly similar to Epithelial membrane protein 1	-31.2
oar-miR-3956-3p	-5.80339	0.00441183	down	EMP1	epithelial membrane protein 1	NM_001423.2	EMP1	cDNA FLJ52161, highly similar to Epithelial membrane protein 1	-32.2
chrx_32353_star@@eca-miR-532-3p	-4.63191	0.0475016	down	EMP1	epithelial membrane protein 1	NM_001423.2	EMP1	cDNA FLJ52161, highly similar to Epithelial membrane protein 1	-33.8
chr13_20395_mature@@ssc-miR-296-3p	-8.28903	7.12965e-06	down	STAM2	signal transducing adaptor molecule (SH3 domain and ITAM motif) 2	NM_005843.4	STAM2	Signal transducing adapter molecule 2	-35.4
ptr-miR-1224-5p	-5.70385	0.0043429	down	FXYD4	FXYD domain containing ion transport regulator 4	NM_021910.2	FXYD3	FXYD domain-containing ion transport regulator 3	-35.6
ptr-miR-760	-5.47926	0.00410028	down	HTRA3	HtrA serine peptidase 3	NM_053044.3	HTRA3	Serine protease HTRA3	-35
chr11_17918_mature@@ssc-miR-423-5p	-6.76031	0.000971859	down	HTRA3	HtrA serine peptidase 3	NM_053044.3	HTRA3	Serine protease HTRA3	-35.6
mmu-miR-135a-1-3p	-20	0.0401092	down	FXYD3	FXYD domain containing ion transport regulator 3	NM_021910.2	FXYD3	FXYD domain-containing ion transport regulator 3	-35.7
chr11_17918_mature@@ssc-miR-423-5p	-6.76031	0.000971859	down	FXYD1	FXYD domain containing ion transport regulator 1	NM_021902.3	FXYD1	FXYD domain-containing ion transport regulator 1 transcript variant b	-35.4
chr3_8179_mature	-6.12531	0.019692	down	HSD17B10	hydroxysteroid (17-beta) dehydrogenase 10	NM_004493.2	HSD17B10	Hydroxysteroid (17-beta) dehydrogenase 10	-34.7
chr18_24931_mature@@ssc-miR-345-3p	-6.13572	0.00167448	down	ESYT1	extended synaptotagmin-like protein 1	NM_015292.2	ESYT1	Extended synaptotagmin-1	-39.8
chr24_29981_mature@@bta-miR-2387	-4.74199	0.0210665	down	41700					-23.5
ptr-miR-92b	-5.2802	0.00626375	down	41700					-23.3
chr24_29982_mature@@bta-miR-2387	-4.54035	0.0278824	down	41700					-23.5
bta-miR-483	-5.12531	0.00820548	down	KIFC1	kinesin family member C1	NM_002263.3	KIFC1	cDNA FLJ53841, highly similar to Kinesin-like protein KIFC1	-36.8
oar-miR-3956-3p	-5.80339	0.00441183	down	STK24	serine/threonine kinase 24	NM_003576.4	STK24	cDNA FLJ60706, highly similar to Serine/threonine-protein kinase 24 (EC 2.7.11.1)	-36.8
chr10_17679_mature	7.93259	0.0480573	up	LOC101118150	uncharacterized LOC101118150				-33.3
chr13_20395_mature@@ssc-miR-296-3p	-8.28903	7.12965e-06	down	LOC101118150	uncharacterized LOC101118150				-33.3
ptr-miR-760	-5.47926	0.00410028	down	LOC101118150	uncharacterized LOC101118150				-33.3
oar-miR-541-3p	-12.1477	1.56141e-08	down	LOC101118150	uncharacterized LOC101118150				-34.7
chr2_4742_mature	-4.80339	0.0390717	down	SYN3	synapsin III	NM_133633.2	SYN3	Synapsin-3	-34.4
chr3_8179_mature	-6.12531	0.019692	down	USP31	ubiquitin specific peptidase 31	NM_020718.3	USP31	Ubiquitin carboxyl-terminal hydrolase 31	-34.8
ptr-miR-1224-5p	-5.70385	0.0043429	down	AMICA1	adhesion molecule, interacts with CXADR antigen 1	NR_104479.1	AMICA1	Junctional adhesion molecule-like	-40.6
chr11_18453_mature	-7.14062	9.08506e-05	down	LOC101119679	histone H2B type 1-like	NM_003518.3	HIST1H2BG	Histone H2B type 1-C/E/F/G/I	-30.1
ptr-miR-760	-5.47926	0.00410028	down	LOC101119679	histone H2B type 1-like	NM_003518.3	HIST1H2BG	Histone H2B type 1-C/E/F/G/I	-30.3
chrx_32012_mature@@eca-let-7c	-4.98396	0.0180014	down	CLDN12	claudin 12	NM_012129.4	CLDN12	Claudin-12	-24.7
chrx_32011_mature@@eca-let-7c	-4.85069	0.0229337	down	CLDN12	claudin 12	NM_012129.4	CLDN12	Claudin-12	-24.7
chr2_6040_mature@@ppa-miR-128	-5.86202	0.00972814	down	GGCX	Gamma glutamyl carboxylase	NM_001142269.2	GGCX	Gamma-glutymyl carboxylase	-26.3
chr3_7781_mature	20	0.0378183	up	LRRC23	leucine rich repeat containing 23	NM_201650.2	LRRC23	Leucine-rich repeat-containing protein 23	-33.6
oar-miR-668-3p	-6.68973	0.000282366	down	PRELID1	PRELI domain containing 1	NM_013237.3	PRELID1	Px19-like protein, isoform CRA_b	-38.3
chr13_20395_mature@@ssc-miR-296-3p	-8.28903	7.12965e-06	down	GCAT	glycine C-acetyltransferase	NM_014291.3	GCAT	cDNA FLJ77874, highly similar to Homo sapiens glycine C-acetyltransferase (2-amino-3-ketobutyrate coenzyme A ligase), mRNA	-35.5
ptr-miR-139	-7.34771	5.30643e-05	down	TNNT1	troponin T type 1 (skeletal, slow)	NM_003283.4	TNNT1	cDNA FLJ75373, highly similar to Homo sapiens troponin T type 1 (skeletal, slow), mRNA	-33
ptr-miR-760	-5.47926	0.00410028	down	TNNT1	troponin T type 1 (skeletal, slow)	NM_003283.4	TNNT1	cDNA FLJ75373, highly similar to Homo sapiens troponin T type 1 (skeletal, slow), mRNA	-29.5
chr3_8179_mature	-6.12531	0.019692	down	TNNT1	troponin T type 1 (skeletal, slow)	NM_003283.4	TNNT1	cDNA FLJ75373, highly similar to Homo sapiens troponin T type 1 (skeletal, slow), mRNA	-31.1
oar-miR-370-3p	-4.5185	0.0472895	down	SH2D1B	SH2 domain containing 1B	NM_053282.4	SH2D1B	SH2 domain-containing protein 1B	-34.6
mmu-miR-370-3p	-20	0.0148611	down	SH2D1B	SH2 domain containing 1B	NM_053282.4	SH2D1B	SH2 domain-containing protein 1B	-33.9
chr12_19193_star@@ppa-miR-214	-5.17047	0.0135666	down	POLA2	polymerase (DNA directed), alpha 2, accessory subunit	NM_002689.2	POLA2	cDNA FLJ37250 fis, clone BRAMY2006809, highly similar to DNA polymerase subunit alpha B	-35.3
oar-miR-329b-5p	-5.82329	0.00288668	down	POLA2	polymerase (DNA directed), alpha 2, accessory subunit	NM_002689.2	POLA2	cDNA FLJ37250 fis, clone BRAMY2006809, highly similar to DNA polymerase subunit alpha B	-37.4
oar-miR-3956-3p	-5.80339	0.00441183	down	POLA2	polymerase (DNA directed), alpha 2, accessory subunit	NM_002689.2	POLA2	cDNA FLJ37250 fis, clone BRAMY2006809, highly similar to DNA polymerase subunit alpha B	-35.8
chr2_4742_mature	-4.80339	0.0390717	down	POLA2	polymerase (DNA directed), alpha 2, accessory subunit	NM_002689.2	POLA2	cDNA FLJ37250 fis, clone BRAMY2006809, highly similar to DNA polymerase subunit alpha B	-35.3
chr20_26913_mature@@ggo-miR-877	-4.1762	0.0492604	down	GLRA1	glycine receptor, alpha 1	NM_001146040.1	GLRA1	Glycine receptor subunit alpha-1	-34.8
oar-miR-668-3p	-6.68973	0.000282366	down	GLRA1	glycine receptor, alpha 1	NM_001146040.1	GLRA1	Glycine receptor subunit alpha-1	-32
chr10_17679_mature	7.93259	0.0480573	up	GLRA1	glycine receptor, alpha 1	NM_001146040.1	GLRA1	Glycine receptor subunit alpha-1	-32.7
oar-miR-370-3p	-4.5185	0.0472895	down	GLRA1	glycine receptor, alpha 1	NM_001146040.1	GLRA1	Glycine receptor subunit alpha-1	-33.3
bta-miR-483	-5.12531	0.00820548	down	GLRA1	glycine receptor, alpha 1	NM_001146040.1	GLRA1	Glycine receptor subunit alpha-1	-32.2
chr1_285_mature@@bta-miR-3432	-4.97924	0.0127864	down	GLRA1	glycine receptor, alpha 1	NM_001146040.1	GLRA1	Glycine receptor subunit alpha-1	-32.8
mmu-miR-370-3p	-20	0.0148611	down	GLRA1	glycine receptor, alpha 1	NM_001146040.1	GLRA1	Glycine receptor subunit alpha-1	-32.6
chrx_32353_star@@eca-miR-532-3p	-4.63191	0.0475016	down	GLRA1	glycine receptor, alpha 1	NM_001146040.1	GLRA1	Glycine receptor subunit alpha-1	-31.4
oar-miR-665-3p	-7.34646	5.93615e-05	down	PLCB3	phospholipase C, beta 3 (phosphatidylinositol-specific)	NM_001184883.1	PLCB3	1-phosphatidylinositol 4,5-bisphosphate phosphodiesterase beta-3	-35.8
chrx_32353_star@@eca-miR-532-3p	-4.63191	0.0475016	down	PLCB3	phospholipase C, beta 3 (phosphatidylinositol-specific)	NM_001184883.1	PLCB3	1-phosphatidylinositol 4,5-bisphosphate phosphodiesterase beta-3	-38.9
bta-miR-483	-5.12531	0.00820548	down	STMN4	stathmin-like 4	NM_030795.3	STMN4	cDNA FLJ56570, highly similar to Homo sapiens stathmin-like 4 (STMN4), mRNA	-37.7
chr3_7781_mature	20	0.0378183	up	GLRA2	glycine receptor, alpha 2	NM_002063.3	GLRA2	cDNA FLJ52443, highly similar to Glycine receptor alpha-2 chain	-29.7
bta-miR-483	-5.12531	0.00820548	down	GLRA2	glycine receptor, alpha 2	NM_002063.3	GLRA2	cDNA FLJ52443, highly similar to Glycine receptor alpha-2 chain	-35.2
ptr-miR-139	-7.34771	5.30643e-05	down	AJAP1	adherens junctions associated protein 1	NM_018836.3	AJAP1	Adherens junction-associated protein 1	-30.7
chr11_17720_mature	20	0.0204905	up	AJAP1	adherens junctions associated protein 1	NM_018836.3	AJAP1	Adherens junction-associated protein 1	-28.9
chr2_4742_mature	-4.80339	0.0390717	down	LYPD4	LY6/PLAUR domain containing 4	NM_173506	LYPD4	Ly6/PLAUR domain-containing protein 4	-33.2
bta-miR-483	-5.12531	0.00820548	down	RYR1	ryanodine receptor 1 (skeletal)				-32.6
oar-miR-487b-5p	-8.34771	3.88063e-05	down	RYR1	ryanodine receptor 1 (skeletal)				-32.3
chr2_4742_mature	-4.80339	0.0390717	down	RYR1	ryanodine receptor 1 (skeletal)				-34.1
oar-miR-3957-5p	-7.89085	0.000115534	down	TMEM9	transmembrane protein 9	NR_109921.1	TMEM9	cDNA FLJ59912, moderately similar to Transmembrane protein 9	-34.4
ptr-miR-1224-5p	-5.70385	0.0043429	down	TMEM9	transmembrane protein 9	NR_109921.1	TMEM9	cDNA FLJ59912, moderately similar to Transmembrane protein 9	-39.3
oar-miR-127	-9.21616	2.64446e-06	down	TMEM9	transmembrane protein 9	NR_109921.1	TMEM9	cDNA FLJ59912, moderately similar to Transmembrane protein 9	-34
chr3_8179_mature	-6.12531	0.019692	down	KDM5C	lysine (K)-specific demethylase 5C	NM_004187.3	KDM5C	JARID1C protein	-38.4
ptr-miR-744	-9.04497	9.50463e-07	down	MED11	mediator complex subunit 11	NM_001001683.2	MED11	Mediator of RNA polymerase II transcription subunit 11	-37.1
chr24_29665_mature@@ppa-miR-25	-5.39418	0.0311715	down	RPS9	ribosomal protein S9	NM_001013.3	RPS9	RPS9 protein	-28.2
oar-miR-412-5p	-20	0.00811349	down	RPS9	ribosomal protein S9	NM_001013.3	RPS9	RPS9 protein	-30.3
chr2_3399_mature@@ssc-miR-320	-8.90347	4.41429e-06	down	RPS9	ribosomal protein S9	NM_001013.3	RPS9	RPS9 protein	-27.3
oar-miR-432	-14.9352	2.78999e-13	down	RPS9	ribosomal protein S9	NM_001013.3	RPS9	RPS9 protein	-28.8
chr1_2250_mature	20	0.0278159	up	RPS9	ribosomal protein S9	NM_001013.3	RPS9	RPS9 protein	-30.1
chr4_9864_star@@eca-miR-129a-3p	-20	0.030534	down	RPS9	ribosomal protein S9	NM_001013.3	RPS9	RPS9 protein	-25.2
chr11_18453_mature	-7.14062	9.08506e-05	down	RPS9	ribosomal protein S9	NM_001013.3	RPS9	RPS9 protein	-28.9
ptr-miR-139	-7.34771	5.30643e-05	down	RPS9	ribosomal protein S9	NM_001013.3	RPS9	RPS9 protein	-29.5
oar-miR-410-5p	-7.02578	0.00342411	down	RPS9	ribosomal protein S9	NM_001013.3	RPS9	RPS9 protein	-30.3
oar-miR-668-3p	-6.68973	0.000282366	down	RPS9	ribosomal protein S9	NM_001013.3	RPS9	RPS9 protein	-33.2
oar-miR-433-3p	-13.059	3.25386e-11	down	RPS9	ribosomal protein S9	NM_001013.3	RPS9	RPS9 protein	-28.2
ptr-miR-92b	-5.2802	0.00626375	down	RPS9	ribosomal protein S9	NM_001013.3	RPS9	RPS9 protein	-35.3
chr10_17679_mature	7.93259	0.0480573	up	RPS9	ribosomal protein S9	NM_001013.3	RPS9	RPS9 protein	-32
chr12_19126_mature	8.15553	0.0428489	up	RPS9	ribosomal protein S9	NM_001013.3	RPS9	RPS9 protein	-28.7
chr1_757_mature@@oan-miR-1386	8.00437	0.0463188	up	RPS9	ribosomal protein S9	NM_001013.3	RPS9	RPS9 protein	-30.9
bta-miR-483	-5.12531	0.00820548	down	RPS9	ribosomal protein S9	NM_001013.3	RPS9	RPS9 protein	-29.9
chr1_879_star	-5.44082	0.0126675	down	RPS9	ribosomal protein S9	NM_001013.3	RPS9	RPS9 protein	-27.6
oar-miR-127	-9.21616	2.64446e-06	down	RPS9	ribosomal protein S9	NM_001013.3	RPS9	RPS9 protein	-30.8
chr11_18503_mature@@ssc-miR-212	-20	0.012013	down	RPS9	ribosomal protein S9	NM_001013.3	RPS9	RPS9 protein	-29.5
ptr-miR-320b	-6.45364	0.000473278	down	RPS9	ribosomal protein S9	NM_001013.3	RPS9	RPS9 protein	-27.3
chr15_22511_mature@@eca-miR-129b-3p	-8.69416	8.08834e-06	down	RPS9	ribosomal protein S9	NM_001013.3	RPS9	RPS9 protein	-26.6
chrx_32353_star@@eca-miR-532-3p	-4.63191	0.0475016	down	RPS9	ribosomal protein S9	NM_001013.3	RPS9	RPS9 protein	-28.6
ptr-miR-760	-5.47926	0.00410028	down	RPS9	ribosomal protein S9	NM_001013.3	RPS9	RPS9 protein	-37.4
mmu-miR-378d	-5.91886	0.028165	down	RPS9	ribosomal protein S9	NM_001013.3	RPS9	RPS9 protein	-30.7
chr2_4742_mature	-4.80339	0.0390717	down	RPS9	ribosomal protein S9	NM_001013.3	RPS9	RPS9 protein	-28.1
ptr-miR-1224-5p	-5.70385	0.0043429	down	RPS8	40S ribosomal protein S8	NM_001012.1	RPS8	40S ribosomal protein S8	-33.9
chr2_4742_mature	-4.80339	0.0390717	down	RPS8	40S ribosomal protein S8	NM_001012.1	RPS8	40S ribosomal protein S8	-32
oar-miR-3957-5p	-7.89085	0.000115534	down	MED10	mediator complex subunit 10	NM_032286.2	MED10	Mediator of RNA polymerase II transcription subunit 10	-37.3
ptr-miR-760	-5.47926	0.00410028	down	MED10	mediator complex subunit 10	NM_032286.2	MED10	Mediator of RNA polymerase II transcription subunit 10	-35.1
chr11_18453_mature	-7.14062	9.08506e-05	down	ANXA2	Annexin A2	NM_004039.2	ANXA2	Annexin A2	-28.5
oar-miR-3956-5p	-8.24079	2.44638e-05	down	ANXA2	Annexin A2	NM_004039.2	ANXA2	Annexin A2	-27.3
ptr-miR-760	-5.47926	0.00410028	down	ANXA2	Annexin A2	NM_004039.2	ANXA2	Annexin A2	-28.6
chr2_4742_mature	-4.80339	0.0390717	down	LYPD5	LY6/PLAUR domain containing 5	NM_182573.2	LYPD5	Ly6/PLAUR domain-containing protein 5	-38.2
oar-miR-370-3p	-4.5185	0.0472895	down	LRRC36	leucine rich repeat containing 36	NM_018296.5	LRRC36	leucine rich repeat containing 36	-34.8
mmu-miR-370-3p	-20	0.0148611	down	LRRC36	leucine rich repeat containing 36	NM_018296.5	LRRC36	leucine rich repeat containing 36	-32
bta-miR-2447	-5.42788	0.00943459	down	CTNNBL1	catenin, beta like 1	NM_030877.4	CTNNBL1	cDNA FLJ53492, highly similar to Beta-catenin-like protein 1	-32.8
ptr-miR-139	-7.34771	5.30643e-05	down	DDX51	DEAD (Asp-Glu-Ala-Asp) box polypeptide 51	NM_175066.3	DDX51	ATP-dependent RNA helicase DDX51	-33.2
oar-miR-487b-5p	-8.34771	3.88063e-05	down	DDX51	DEAD (Asp-Glu-Ala-Asp) box polypeptide 51	NM_175066.3	DDX51	ATP-dependent RNA helicase DDX51	-32.1
chr12_19792_mature@@ppa-miR-214	-5.34723	0.00886859	down	DDX50	DEAD (Asp-Glu-Ala-Asp) box polypeptide 50	NM_024045.1	DDX50	cDNA FLJ56545, highly similar to ATP-dependent RNA helicase DDX50 (EC 3.6.1.-)	-34.4
chr12_19193_star@@ppa-miR-214	-5.17047	0.0135666	down	NT5C	5', 3'-nucleotidase, cytosolic	NR_045513.1	NT5C	5'(3')-deoxyribonucleotidase, cytosolic type	-36.2
chr14_21285_star	-4.44082	0.041124	down	NT5C	5', 3'-nucleotidase, cytosolic	NR_045513.1	NT5C	5'(3')-deoxyribonucleotidase, cytosolic type	-32.3
chr11_17862_mature@@bta-miR-2331-5p	-6.14442	0.00168789	down	NT5C	5', 3'-nucleotidase, cytosolic	NR_045513.1	NT5C	5'(3')-deoxyribonucleotidase, cytosolic type	-35.2
ptr-miR-139	-7.34771	5.30643e-05	down	ACTA1	actin, alpha 1, skeletal muscle	NM_001100.3	ACTA1	Actin, alpha skeletal muscle	-35.4
chrx_31778_mature@@eca-miR-767-5p	-7.87664	3.896e-05	down	SPINK4	serine peptidase inhibitor, Kazal type 4	NM_014471.1	SPINK4	Serine protease inhibitor Kazal-type 4	-30.6
ptr-miR-760	-5.47926	0.00410028	down	LOC101112543	protein CXorf40A-like	NM_178124.5	CXorf40A	Protein CXorf40A	-37.6
oar-miR-3956-3p	-5.80339	0.00441183	down	SPINK7	serine peptidase inhibitor, Kazal type 7 (putative)	NM_032566.2	SPINK7	Serine protease inhibitor Kazal-type 7	-35.3
ptr-miR-760	-5.47926	0.00410028	down	SPINK7	serine peptidase inhibitor, Kazal type 7 (putative)	NM_032566.2	SPINK7	Serine protease inhibitor Kazal-type 7	-36.4
chr11_18452_star@@ssc-miR-365-5p	-5.62052	0.00397462	down	METTL20	methyltransferase like 20	NM_173802.3	METTL20	Methyltransferase-like protein 20	-27.7
chr10_17679_mature	7.93259	0.0480573	up	USP12	ubiquitin specific peptidase 12	NM_182488.3	USP12	Ubiquitin carboxyl-terminal hydrolase 12	-32.7
chr3_8179_mature	-6.12531	0.019692	down	USP11	ubiquitin specific peptidase 11	NM_004651.3	USP11	Ubiquitin carboxyl-terminal hydrolase 11	-42.1
chr20_26913_mature@@ggo-miR-877	-4.1762	0.0492604	down	LRRC47	leucine rich repeat containing 47	NM_020710.2	LRRC47	Leucine-rich repeat-containing protein 47	-36.6
chr11_18452_star@@ssc-miR-365-5p	-5.62052	0.00397462	down	LRRC47	leucine rich repeat containing 47	NM_020710.2	LRRC47	Leucine-rich repeat-containing protein 47	-37.1
chr2_4742_mature	-4.80339	0.0390717	down	LRRC48	leucine rich repeat containing 48	NM_031294.3	LRRC48	Leucine-rich repeat-containing protein 48	-28.2
chr11_17918_mature@@ssc-miR-423-5p	-6.76031	0.000971859	down	LRRC45	leucine rich repeat containing 45	NM_144999.2	LRRC45	Leucine-rich repeat-containing protein 45	-39.1
chr18_24925_star@@eca-miR-342-5p	-8.0386	2.63244e-05	down	RSPH6A	radial spoke head 6 homolog A (Chlamydomonas)	NM_030785.3	RSPH6A	Radial spoke head protein 6 homolog A	-30.3
oar-miR-432	-14.9352	2.78999e-13	down	ADCY9	adenylate cyclase 9	NM_001116.3	ADCY9	ADCY9 protein	-29.4
ptr-miR-744	-9.04497	9.50463e-07	down	ADCY9	adenylate cyclase 9	NM_001116.3	ADCY9	ADCY9 protein	-29.1
chr6_13248_mature@@bta-miR-2448-3p	-5.42788	0.00548979	down	ADCY9	adenylate cyclase 9	NM_001116.3	ADCY9	ADCY9 protein	-32.8
oar-miR-1193-5p	-6.50383	0.00266274	down	ADCY9	adenylate cyclase 9	NM_001116.3	ADCY9	ADCY9 protein	-30.1
chr2_4742_mature	-4.80339	0.0390717	down	ADCY9	adenylate cyclase 9	NM_001116.3	ADCY9	ADCY9 protein	-30.5
oar-miR-665-3p	-7.34646	5.93615e-05	down	LRRC46	leucine rich repeat containing 46	NM_033413.3	LRRC46	leucine rich repeat containing 46	-36.9
bta-miR-483	-5.12531	0.00820548	down	LRRC46	leucine rich repeat containing 46	NM_033413.3	LRRC46	leucine rich repeat containing 46	-33.4
chr13_20395_mature@@ssc-miR-296-3p	-8.28903	7.12965e-06	down	LRRC46	leucine rich repeat containing 46	NM_033413.3	LRRC46	leucine rich repeat containing 46	-33.2
ptr-miR-744	-9.04497	9.50463e-07	down	LRRC46	leucine rich repeat containing 46	NM_033413.3	LRRC46	leucine rich repeat containing 46	-34
ptr-miR-744	-9.04497	9.50463e-07	down	SEC13	SEC13 homolog (S. cerevisiae)	NM_183352.2	SEC13	Protein SEC13 homolog	-36.6
ptr-miR-760	-5.47926	0.00410028	down	SEC13	SEC13 homolog (S. cerevisiae)	NM_183352.2	SEC13	Protein SEC13 homolog	-35.2
chr3_8179_mature	-6.12531	0.019692	down	LPCAT3	lysophosphatidylcholine acyltransferase 3	NM_005768.5	LPCAT3	cDNA FLJ55747, highly similar to Membrane bound O-acyltransferase domain-containing protein 5 (EC 2.3.-.-)	-39.2
chr3_8179_mature	-6.12531	0.019692	down	POLD2	polymerase (DNA directed), delta 2, accessory subunit	NM_006230.3	POLD2	cDNA FLJ78293, highly similar to Homo sapiens polymerase (DNA directed), delta 2, regulatory subunit 50kDa (POLD2), mRNA	-31.5
chr3_8179_mature	-6.12531	0.019692	down	BANF1	barrier to autointegration factor 1	NM_003860.3	BANF1	cDNA, FLJ92232, highly similar to Homo sapiens barrier to autointegration factor 1 (BANF1), mRNA	-37.1
ptr-miR-760	-5.47926	0.00410028	down	CNPY4	canopy 4 homolog (zebrafish)	NM_152755.1	CNPY4	Protein canopy homolog 4	-38.6
chr11_18452_star@@ssc-miR-365-5p	-5.62052	0.00397462	down	CHST14	carbohydrate (N-acetylgalactosamine 4-0) sulfotransferase 14	NM_130468.3	CHST14	Carbohydrate sulfotransferase 14	-39.9
chrx_32353_star@@eca-miR-532-3p	-4.63191	0.0475016	down	STUB1	STIP1 homology and U-box containing protein 1, E3 ubiquitin protein ligase	NM_005861.2	STUB1	E3 ubiquitin-protein ligase CHIP	-25.6
ptr-miR-1224-5p	-5.70385	0.0043429	down	AKT3	v-akt murine thymoma viral oncogene homolog 3 (protein kinase B, gamma)	NM_181690.2	AKT3	AKT3 protein	-32.8
chr2_4742_mature	-4.80339	0.0390717	down	AKT3	v-akt murine thymoma viral oncogene homolog 3 (protein kinase B, gamma)	NM_181690.2	AKT3	AKT3 protein	-32.7
chr3_7781_mature	20	0.0378183	up	MDM2	Mdm2, p53 E3 ubiquitin protein ligase homolog (mouse)	NM_032739.1	MDM2	E3 ubiquitin-protein ligase Mdm2	-40.3
chr14_21964_mature@@ggo-miR-330	-7.16544	8.57603e-05	down	TDRKH	tudor and KH domain containing	NM_006862.3	TDRKH	cDNA FLJ31840 fis, clone NT2RP7000109, highly similar to Tudor and KH domain-containing protein	-28.2
chr20_26913_mature@@ggo-miR-877	-4.1762	0.0492604	down	TDRKH	tudor and KH domain containing	NM_006862.3	TDRKH	cDNA FLJ31840 fis, clone NT2RP7000109, highly similar to Tudor and KH domain-containing protein	-36.3
chr24_29665_star@@mmu-miR-25-5p	-6.38835	0.000494441	down	TDRKH	tudor and KH domain containing	NM_006862.3	TDRKH	cDNA FLJ31840 fis, clone NT2RP7000109, highly similar to Tudor and KH domain-containing protein	-27.4
chr3_8179_mature	-6.12531	0.019692	down	TDRKH	tudor and KH domain containing	NM_006862.3	TDRKH	cDNA FLJ31840 fis, clone NT2RP7000109, highly similar to Tudor and KH domain-containing protein	-26.7
chr1_2250_mature	20	0.0278159	up	CHST15	carbohydrate (N-acetylgalactosamine 4-sulfate 6-O) sulfotransferase 15	NM_015892.4	CHST15	cDNA FLJ60523, highly similar to N-acetylgalactosamine 4-sulfate6-O-sulfotransferase (EC 2.8.2.33)	-33.3
ptr-miR-139	-7.34771	5.30643e-05	down	CHST15	carbohydrate (N-acetylgalactosamine 4-sulfate 6-O) sulfotransferase 15	NM_015892.4	CHST15	cDNA FLJ60523, highly similar to N-acetylgalactosamine 4-sulfate6-O-sulfotransferase (EC 2.8.2.33)	-40.2
oar-miR-3956-3p	-5.80339	0.00441183	down	CHST15	carbohydrate (N-acetylgalactosamine 4-sulfate 6-O) sulfotransferase 15	NM_015892.4	CHST15	cDNA FLJ60523, highly similar to N-acetylgalactosamine 4-sulfate6-O-sulfotransferase (EC 2.8.2.33)	-36.5
ptr-miR-1224-5p	-5.70385	0.0043429	down	INTS10	integrator complex subunit 10	NM_018142.2	INTS10	Integrator complex subunit 10	-39.7
ptr-miR-760	-5.47926	0.00410028	down	STAB2	stabilin 2	NM_017564.9	STAB2	Stabilin-2	-35.4
chr11_18453_mature	-7.14062	9.08506e-05	down	VWA1	von Willebrand factor A domain containing 1	NM_199121.2	VWA1	von Willebrand factor A domain-containing protein 1	-33.3
chr7_13874_mature	20	0.0441566	up	VWA1	von Willebrand factor A domain containing 1	NM_199121.2	VWA1	von Willebrand factor A domain-containing protein 1	-36.2
ptr-miR-1224-5p	-5.70385	0.0043429	down	VWA1	von Willebrand factor A domain containing 1	NM_199121.2	VWA1	von Willebrand factor A domain-containing protein 1	-36.4
ptr-miR-744	-9.04497	9.50463e-07	down	VWA1	von Willebrand factor A domain containing 1	NM_199121.2	VWA1	von Willebrand factor A domain-containing protein 1	-41.7
ptr-miR-760	-5.47926	0.00410028	down	VWA1	von Willebrand factor A domain containing 1	NM_199121.2	VWA1	von Willebrand factor A domain-containing protein 1	-32.3
chr2_4742_mature	-4.80339	0.0390717	down	VWA1	von Willebrand factor A domain containing 1	NM_199121.2	VWA1	von Willebrand factor A domain-containing protein 1	-32.3
chr2_4742_mature	-4.80339	0.0390717	down	C2H9orf43	chromosome 2 open reading frame, human C9orf43	NM_152786.2	C9orf43	chromosome 9 open reading frame 43	-38.1
chr2_3399_mature@@ssc-miR-320	-8.90347	4.41429e-06	down	TBX4	Transcription factor Tbx4	NM_018488.2	TBX4	TBX4 protein	-31.6
chr11_18453_mature	-7.14062	9.08506e-05	down	TBX4	Transcription factor Tbx4	NM_018488.2	TBX4	TBX4 protein	-36
ptr-miR-320b	-6.45364	0.000473278	down	TBX4	Transcription factor Tbx4	NM_018488.2	TBX4	TBX4 protein	-32.9
chr2_4742_mature	-4.80339	0.0390717	down	TBX4	Transcription factor Tbx4	NM_018488.2	TBX4	TBX4 protein	-37.2
chr13_20648_mature	-5.30589	0.0119573	down	PRELP	proline/arginine-rich end leucine-rich repeat protein	NM_201348.1	PRELP	Prolargin	-33.3
chr20_26913_mature@@ggo-miR-877	-4.1762	0.0492604	down	PRELP	proline/arginine-rich end leucine-rich repeat protein	NM_201348.1	PRELP	Prolargin	-36.4
ptr-miR-1224-5p	-5.70385	0.0043429	down	PRELP	proline/arginine-rich end leucine-rich repeat protein	NM_201348.1	PRELP	Prolargin	-38.5
chr11_17918_mature@@ssc-miR-423-5p	-6.76031	0.000971859	down	PRELP	proline/arginine-rich end leucine-rich repeat protein	NM_201348.1	PRELP	Prolargin	-34.7
chr2_4742_mature	-4.80339	0.0390717	down	PRELP	proline/arginine-rich end leucine-rich repeat protein	NM_201348.1	PRELP	Prolargin	-34.3
chr2_3442_mature	-4.65138	0.0324625	down	UBE2T	ubiquitin-conjugating enzyme E2T (putative)	NM_014176.3	UBE2T	Ubiquitin-conjugating enzyme E2 T	-33.5
chr23_29205_mature@@bta-miR-3432	-5.61074	0.00335187	down	LOC101118186	uncharacterized LOC101118186	NM_016270.2	KLF2	Similar to Kruppel-like factor 2 (Lung)	-29.3
chr21_27851_mature@@bta-miR-3432	-4.8965	0.0211202	down	LOC101118186	uncharacterized LOC101118186	NM_016270.2	KLF2	Similar to Kruppel-like factor 2 (Lung)	-26.8
chr4_10137_mature@@bta-miR-3432	-7.12531	0.0027788	down	LOC101118186	uncharacterized LOC101118186	NM_016270.2	KLF2	Similar to Kruppel-like factor 2 (Lung)	-28.4
mmu-miR-135a-1-3p	-20	0.0401092	down	LOC101118186	uncharacterized LOC101118186	NM_016270.2	KLF2	Similar to Kruppel-like factor 2 (Lung)	-30.3
chr21_27852_mature@@bta-miR-3432	-6.12531	0.00319226	down	LOC101118186	uncharacterized LOC101118186	NM_016270.2	KLF2	Similar to Kruppel-like factor 2 (Lung)	-26.8
mmu-miR-370-3p	-20	0.0148611	down	LOC101118186	uncharacterized LOC101118186	NM_016270.2	KLF2	Similar to Kruppel-like factor 2 (Lung)	-29.5
ptr-miR-1224-5p	-5.70385	0.0043429	down	SLC3A2	solute carrier family 3 (activators of dibasic and neutral amino acid transport), member 2	NR_037193.1	SLC3A2	cDNA FLJ54090, highly similar to 4F2 cell-surface antigen heavy chain	-39.8
chr3_8179_mature	-6.12531	0.019692	down	SLC3A2	solute carrier family 3 (activators of dibasic and neutral amino acid transport), member 2	NR_037193.1	SLC3A2	cDNA FLJ54090, highly similar to 4F2 cell-surface antigen heavy chain	-31.9
chr2_3399_mature@@ssc-miR-320	-8.90347	4.41429e-06	down	PROACROSIN	Acrosin	NM_001097.2	ACR	Acrosin	-30.9
chr11_18453_mature	-7.14062	9.08506e-05	down	PROACROSIN	Acrosin	NM_001097.2	ACR	Acrosin	-33.6
ptr-miR-320b	-6.45364	0.000473278	down	PROACROSIN	Acrosin	NM_001097.2	ACR	Acrosin	-30.9
ptr-miR-760	-5.47926	0.00410028	down	PROACROSIN	Acrosin	NM_001097.2	ACR	Acrosin	-33.7
oar-miR-665-3p	-7.34646	5.93615e-05	down	LPIN1	lipin 1	NM_145693.2	LPIN1	cDNA FLJ51642, highly similar to Lipin-1	-38.8
chr11_18452_star@@ssc-miR-365-5p	-5.62052	0.00397462	down	LPIN1	lipin 1	NM_145693.2	LPIN1	cDNA FLJ51642, highly similar to Lipin-1	-38.1
chr2_4742_mature	-4.80339	0.0390717	down	LPIN1	lipin 1	NM_145693.2	LPIN1	cDNA FLJ51642, highly similar to Lipin-1	-40.3
chr12_19792_mature@@ppa-miR-214	-5.34723	0.00886859	down	SLC7A2	solute carrier family 7 (cationic amino acid transporter, y+ system), member 2				-26.3
chr16_23333_mature@@ppa-miR-214	-4.49526	0.0284396	down	SLC7A2	solute carrier family 7 (cationic amino acid transporter, y+ system), member 2				-26.3
chr12_19126_mature	8.15553	0.0428489	up	SLC7A2	solute carrier family 7 (cationic amino acid transporter, y+ system), member 2				-22.1
chr1_879_star	-5.44082	0.0126675	down	SLC7A2	solute carrier family 7 (cationic amino acid transporter, y+ system), member 2				-22.5
chr11_18453_mature	-7.14062	9.08506e-05	down	TLX2	T-cell leukemia homeobox 2	NM_016170.4	TLX2	T-cell leukemia homeobox protein 2	-25.6
chr2_4742_mature	-4.80339	0.0390717	down	SCRN1	secernin 1	NM_014766.4	SCRN1	Secernin-1	-37.3
chr11_18453_mature	-7.14062	9.08506e-05	down	LOC101118581	grifin-like	NM_201545.2	LGALS8	Galectin-8g	-36.9
oar-miR-3957-5p	-7.89085	0.000115534	down	LOC101118581	grifin-like	NM_201545.2	LGALS8	Galectin-8g	-35.9
oar-miR-3957-5p	-7.89085	0.000115534	down	HDAC5	histone deacetylase 5	NM_139205.1	HDAC5	cDNA FLJ61241, highly similar to Histone deacetylase 5	-34.8
ptr-miR-1224-5p	-5.70385	0.0043429	down	HDAC5	histone deacetylase 5	NM_139205.1	HDAC5	cDNA FLJ61241, highly similar to Histone deacetylase 5	-36.7
chr3_8179_mature	-6.12531	0.019692	down	HDAC5	histone deacetylase 5	NM_139205.1	HDAC5	cDNA FLJ61241, highly similar to Histone deacetylase 5	-30
chr16_23333_mature@@ppa-miR-214	-4.49526	0.0284396	down	LOC101121986	late cornified envelope protein 3C-like				-34.9
mmu-miR-135a-1-3p	-20	0.0401092	down	MED24	mediator complex subunit 24	NR_052017.1	MED24	Mediator of RNA polymerase II transcription subunit 24	-33.4
chrx_31880_star@@bta-miR-503-3p	-4.6813	0.0254426	down	MED24	mediator complex subunit 24	NR_052017.1	MED24	Mediator of RNA polymerase II transcription subunit 24	-32.6
chr11_17918_mature@@ssc-miR-423-5p	-6.76031	0.000971859	down	FLAD1	FAD1 flavin adenine dinucleotide synthetase homolog (S. cerevisiae)	NM_201398.2	FLAD1	cDNA FLJ33223 fis, clone ASTRO2000914, highly similar to Homo sapiens Fad1, flavin adenine dinucleotide synthetase, homolog (yeast) (FLAD1), transcript variant 1, mRNA	-30.7
mmu-miR-370-3p	-20	0.0148611	down	LOC101121981	uncharacterized LOC101121981	NM_183373.3	PXDC1	PX domain-containing protein 1	-36.9
chr3_8179_mature	-6.12531	0.019692	down	LOC101121981	uncharacterized LOC101121981	NM_183373.3	PXDC1	PX domain-containing protein 1	-35.7
chr11_18453_mature	-7.14062	9.08506e-05	down	THEG	theg spermatid protein	NM_199202.2	THEG	Testicular haploid expressed gene protein	-30.5
bta-miR-2447	-5.42788	0.00943459	down	THEG	theg spermatid protein	NM_199202.2	THEG	Testicular haploid expressed gene protein	-32.8
chr13_20395_mature@@ssc-miR-296-3p	-8.28903	7.12965e-06	down	THEG	theg spermatid protein	NM_199202.2	THEG	Testicular haploid expressed gene protein	-31.7
ptr-miR-744	-9.04497	9.50463e-07	down	THEG	theg spermatid protein	NM_199202.2	THEG	Testicular haploid expressed gene protein	-29.2
chr2_4742_mature	-4.80339	0.0390717	down	THEG	theg spermatid protein	NM_199202.2	THEG	Testicular haploid expressed gene protein	-31.8
bta-miR-483	-5.12531	0.00820548	down	ITFG2	integrin alpha FG-GAP repeat containing 2	NM_018463.3	ITFG2	integrin alpha FG-GAP repeat containing 2	-35.9
bta-miR-2447	-5.42788	0.00943459	down	HDAC7	histone deacetylase 7	NM_016596.3	HDAC7	Histone deacetylase 7	-41.5
chr20_26622_star	-5.91886	0.028165	down	LMAN2L	lectin, mannose-binding 2-like	NR_024521.1	LMAN2L	cDNA, FLJ92544, highly similar to Homo sapiens lectin, mannose-binding 2-like (LMAN2L), mRNA	-31.3
chrx_32353_star@@eca-miR-532-3p	-4.63191	0.0475016	down	LMAN2L	lectin, mannose-binding 2-like	NR_024521.1	LMAN2L	cDNA, FLJ92544, highly similar to Homo sapiens lectin, mannose-binding 2-like (LMAN2L), mRNA	-30.6
chr6_13248_mature@@bta-miR-2448-3p	-5.42788	0.00548979	down	LMAN2L	lectin, mannose-binding 2-like	NR_024521.1	LMAN2L	cDNA, FLJ92544, highly similar to Homo sapiens lectin, mannose-binding 2-like (LMAN2L), mRNA	-30.5
oar-miR-370-3p	-4.5185	0.0472895	down	CCT7	chaperonin containing TCP1, subunit 7 (eta)	NR_029403.1	CCT7	Chaperonin containing TCP1, subunit 7 (Eta), isoform CRA_a	-35.7
mmu-miR-370-3p	-20	0.0148611	down	CCT7	chaperonin containing TCP1, subunit 7 (eta)	NR_029403.1	CCT7	Chaperonin containing TCP1, subunit 7 (Eta), isoform CRA_a	-35.7
oar-miR-541-3p	-12.1477	1.56141e-08	down	CCT7	chaperonin containing TCP1, subunit 7 (eta)	NR_029403.1	CCT7	Chaperonin containing TCP1, subunit 7 (Eta), isoform CRA_a	-35.8
bta-miR-2447	-5.42788	0.00943459	down	DNAL4	dynein, axonemal, light chain 4	NM_005740.2	DNAL4	Dynein light chain 4, axonemal variant	-32.4
oar-miR-370-3p	-4.5185	0.0472895	down	DNAL4	dynein, axonemal, light chain 4	NM_005740.2	DNAL4	Dynein light chain 4, axonemal variant	-35.6
mmu-miR-370-3p	-20	0.0148611	down	DNAL4	dynein, axonemal, light chain 4	NM_005740.2	DNAL4	Dynein light chain 4, axonemal variant	-34.9
ptr-miR-744	-9.04497	9.50463e-07	down	DNAL4	dynein, axonemal, light chain 4	NM_005740.2	DNAL4	Dynein light chain 4, axonemal variant	-33.9
oar-miR-485-3p	-11.6043	1.75655e-09	down	DNAL4	dynein, axonemal, light chain 4	NM_005740.2	DNAL4	Dynein light chain 4, axonemal variant	-32.3
chr2_4742_mature	-4.80339	0.0390717	down	DNAL4	dynein, axonemal, light chain 4	NM_005740.2	DNAL4	Dynein light chain 4, axonemal variant	-33.4
chr3_7781_mature	20	0.0378183	up	SRM	spermidine synthase	NM_003132.2	SRM	Spermidine synthase	-33.3
oar-miR-370-3p	-4.5185	0.0472895	down	MYBBP1A	MYB binding protein (P160) 1a	NM_014520.3	MYBBP1A	cDNA FLJ60422, highly similar to Myb-binding protein 1A	-36.4
mmu-miR-370-3p	-20	0.0148611	down	MYBBP1A	MYB binding protein (P160) 1a	NM_014520.3	MYBBP1A	cDNA FLJ60422, highly similar to Myb-binding protein 1A	-36.4
chr14_21446_mature@@bta-miR-2284y	-5.12531	0.0168099	down	C2H9orf24	chromosome 2 open reading frame, human C9orf24	NM_147169.2	C9orf24	Spermatid-specific manchette-related protein 1	-26.7
chr4_9864_mature@@sha-miR-129	-6.64469	0.00196857	down	C2H9orf24	chromosome 2 open reading frame, human C9orf24	NM_147169.2	C9orf24	Spermatid-specific manchette-related protein 1	-27.8
oar-miR-432	-14.9352	2.78999e-13	down	C2H9orf24	chromosome 2 open reading frame, human C9orf24	NM_147169.2	C9orf24	Spermatid-specific manchette-related protein 1	-29
chr7_13874_mature	20	0.0441566	up	C2H9orf24	chromosome 2 open reading frame, human C9orf24	NM_147169.2	C9orf24	Spermatid-specific manchette-related protein 1	-31.1
chr10_17679_mature	7.93259	0.0480573	up	C2H9orf24	chromosome 2 open reading frame, human C9orf24	NM_147169.2	C9orf24	Spermatid-specific manchette-related protein 1	-31.1
chr12_19126_mature	8.15553	0.0428489	up	C2H9orf24	chromosome 2 open reading frame, human C9orf24	NM_147169.2	C9orf24	Spermatid-specific manchette-related protein 1	-27.6
chrx_32813_mature@@bta-miR-2284y	-5.26282	0.012984	down	C2H9orf24	chromosome 2 open reading frame, human C9orf24	NM_147169.2	C9orf24	Spermatid-specific manchette-related protein 1	-26.7
chr11_17918_mature@@ssc-miR-423-5p	-6.76031	0.000971859	down	SRI	SRI	NM_198901.1	SRI	Sorcin	-33.6
chr22_28572_mature	-5.67786	0.0417247	down	LOC101122637	histone H2B type 1-like	NM_003518.3	HIST1H2BG	Histone H2B type 1-C/E/F/G/I	-30.2
ptr-miR-760	-5.47926	0.00410028	down	LOC101122637	histone H2B type 1-like	NM_003518.3	HIST1H2BG	Histone H2B type 1-C/E/F/G/I	-30.6
chr2_3399_mature@@ssc-miR-320	-8.90347	4.41429e-06	down	POU6F1	POU class 6 homeobox 1	NR_026893.1	POU6F1	cDNA FLJ37872 fis, clone BRSSN2018440, highly similar to POU DOMAIN, CLASS 6, TRANSCRIPTION FACTOR 1	-28.5
bta-miR-2447	-5.42788	0.00943459	down	POU6F1	POU class 6 homeobox 1	NR_026893.1	POU6F1	cDNA FLJ37872 fis, clone BRSSN2018440, highly similar to POU DOMAIN, CLASS 6, TRANSCRIPTION FACTOR 1	-26.5
hsa-miR-320c	-8.02792	1.08445e-05	down	POU6F1	POU class 6 homeobox 1	NR_026893.1	POU6F1	cDNA FLJ37872 fis, clone BRSSN2018440, highly similar to POU DOMAIN, CLASS 6, TRANSCRIPTION FACTOR 1	-26
ptr-miR-320c	-7.99791	1.10667e-05	down	POU6F1	POU class 6 homeobox 1	NR_026893.1	POU6F1	cDNA FLJ37872 fis, clone BRSSN2018440, highly similar to POU DOMAIN, CLASS 6, TRANSCRIPTION FACTOR 1	-26
ptr-miR-320b	-6.45364	0.000473278	down	POU6F1	POU class 6 homeobox 1	NR_026893.1	POU6F1	cDNA FLJ37872 fis, clone BRSSN2018440, highly similar to POU DOMAIN, CLASS 6, TRANSCRIPTION FACTOR 1	-28.5
chr13_20395_mature@@ssc-miR-296-3p	-8.28903	7.12965e-06	down	POU6F1	POU class 6 homeobox 1	NR_026893.1	POU6F1	cDNA FLJ37872 fis, clone BRSSN2018440, highly similar to POU DOMAIN, CLASS 6, TRANSCRIPTION FACTOR 1	-30.3
chr2_4742_mature	-4.80339	0.0390717	down	POU6F1	POU class 6 homeobox 1	NR_026893.1	POU6F1	cDNA FLJ37872 fis, clone BRSSN2018440, highly similar to POU DOMAIN, CLASS 6, TRANSCRIPTION FACTOR 1	-28.7
oar-miR-379-5p	-7.11922	0.00039	down	SRC	v-src sarcoma (Schmidt-Ruppin A-2) viral oncogene homolog (avian)	NM_198291.2	SRC	Proto-oncogene tyrosine-protein kinase Src	-32.3
chr11_18453_mature	-7.14062	9.08506e-05	down	SRC	v-src sarcoma (Schmidt-Ruppin A-2) viral oncogene homolog (avian)	NM_198291.2	SRC	Proto-oncogene tyrosine-protein kinase Src	-33.5
chr7_13874_mature	20	0.0441566	up	SRC	v-src sarcoma (Schmidt-Ruppin A-2) viral oncogene homolog (avian)	NM_198291.2	SRC	Proto-oncogene tyrosine-protein kinase Src	-32.5
chr12_19792_mature@@ppa-miR-214	-5.34723	0.00886859	down	SRC	v-src sarcoma (Schmidt-Ruppin A-2) viral oncogene homolog (avian)	NM_198291.2	SRC	Proto-oncogene tyrosine-protein kinase Src	-32.2
chr13_20395_mature@@ssc-miR-296-3p	-8.28903	7.12965e-06	down	SRC	v-src sarcoma (Schmidt-Ruppin A-2) viral oncogene homolog (avian)	NM_198291.2	SRC	Proto-oncogene tyrosine-protein kinase Src	-32.2
chr3_8179_mature	-6.12531	0.019692	down	SRC	v-src sarcoma (Schmidt-Ruppin A-2) viral oncogene homolog (avian)	NM_198291.2	SRC	Proto-oncogene tyrosine-protein kinase Src	-32.8
chr22_28572_mature	-5.67786	0.0417247	down	LOC101119258	uncharacterized LOC101119258				-34.4
oar-miR-493-3p	-7.359	7.68372e-05	down	LOC101119258	uncharacterized LOC101119258				-35.4
oar-miR-370-3p	-4.5185	0.0472895	down	SUFU	suppressor of fused homolog (Drosophila)	NM_016169.3	SUFU	cDNA, FLJ92629, highly similar to Homo sapiens suppressor of fused homolog (Drosophila) (SUFU), mRNA	-40.6
mmu-miR-370-3p	-20	0.0148611	down	SUFU	suppressor of fused homolog (Drosophila)	NM_016169.3	SUFU	cDNA, FLJ92629, highly similar to Homo sapiens suppressor of fused homolog (Drosophila) (SUFU), mRNA	-39.9
oar-miR-3957-5p	-7.89085	0.000115534	down	PEBP4	phosphatidylethanolamine-binding protein 4	NM_144962.2	PEBP4	Phosphatidylethanolamine-binding protein 4	-37.4
chr7_13874_mature	20	0.0441566	up	MAST4	microtubule associated serine/threonine kinase family member 4	NM_198828.2	MAST4	cDNA FLJ50564, moderately similar to Microtubule-associated serine/threonine-protein kinase 1 (EC 2.7.11.1)	-34.4
ptr-miR-760	-5.47926	0.00410028	down	MAST4	microtubule associated serine/threonine kinase family member 4	NM_198828.2	MAST4	cDNA FLJ50564, moderately similar to Microtubule-associated serine/threonine-protein kinase 1 (EC 2.7.11.1)	-34
chr3_7781_mature	20	0.0378183	up	DCTPP1	dCTP pyrophosphatase 1	NM_024096.1	DCTPP1	dCTP pyrophosphatase 1	-33.8
oar-miR-329b-5p	-5.82329	0.00288668	down	KLHDC5	kelch domain containing 5	NM_020782.1	KLHL42	Kelch-like protein 42	-30.7
ptr-miR-1224-5p	-5.70385	0.0043429	down	LOC101121188	zinc finger protein 133-like	NM_003434.5	ZNF133	cDNA FLJ61226, highly similar to Zinc finger protein 133	-37
chr24_29981_mature@@bta-miR-2387	-4.74199	0.0210665	down	TKDP3	Kunitz domain protein 3	NM_021102.3	SPINT2	Kunitz-type protease inhibitor 2	-37.9
chr24_29982_mature@@bta-miR-2387	-4.54035	0.0278824	down	TKDP3	Kunitz domain protein 3	NM_021102.3	SPINT2	Kunitz-type protease inhibitor 2	-37.9
ptr-miR-744	-9.04497	9.50463e-07	down	MAST1	microtubule associated serine/threonine kinase 1	NM_014975.2	MAST1	cDNA FLJ60128, highly similar to Microtubule-associatedserine/threonine-protein kinase 1 (EC 2.7.11.1)	-34.1
chr23_29205_mature@@bta-miR-3432	-5.61074	0.00335187	down	ACTN4	actinin, alpha 4	NM_004924.4	ACTN4	cDNA FLJ61380, highly similar to Alpha-actinin-4	-23.9
chr4_10137_mature@@bta-miR-3432	-7.12531	0.0027788	down	ACTN4	actinin, alpha 4	NM_004924.4	ACTN4	cDNA FLJ61380, highly similar to Alpha-actinin-4	-23.4
oar-miR-127	-9.21616	2.64446e-06	down	ACTN4	actinin, alpha 4	NM_004924.4	ACTN4	cDNA FLJ61380, highly similar to Alpha-actinin-4	-24.9
chr18_24925_star@@eca-miR-342-5p	-8.0386	2.63244e-05	down	ACTN4	actinin, alpha 4	NM_004924.4	ACTN4	cDNA FLJ61380, highly similar to Alpha-actinin-4	-26.8
ptr-miR-1306	-7.72446	2.62818e-05	down	ACTN4	actinin, alpha 4	NM_004924.4	ACTN4	cDNA FLJ61380, highly similar to Alpha-actinin-4	-23.2
oar-miR-329a-5p	-7.77301	0.000675094	down	ACBD5	acyl-CoA binding domain containing 5	NR_073197	ACBD5	Acyl-CoA-binding domain-containing protein 5	-29.3
ptr-miR-760	-5.47926	0.00410028	down	ACTN3	actinin, alpha 3	NR_047663.1	ACTN3	cDNA, FLJ94117, highly similar to Homo sapiens actinin, alpha 3 (ACTN3), mRNA	-35.9
chr6_13248_mature@@bta-miR-2448-3p	-5.42788	0.00548979	down	ACTN3	actinin, alpha 3	NR_047663.1	ACTN3	cDNA, FLJ94117, highly similar to Homo sapiens actinin, alpha 3 (ACTN3), mRNA	-32.6
chr7_13874_mature	20	0.0441566	up	GUCA1B	guanylate cyclase activator 1B (retina)	NM_002098.5	GUCA1B	GUCA1B protein	-36.9
chr3_8179_mature	-6.12531	0.019692	down	MICALL1	MICAL-like 1	NM_033386.3	MICALL1	MICAL-like protein 1	-33.1
chr20_26396_mature	-10.452	1.09194e-06	down	LOC101115236	uncharacterized LOC101115236	NM_016210.4	C3orf18	Uncharacterized protein C3orf18	-33.1
chr2_4742_mature	-4.80339	0.0390717	down	LOC101115236	uncharacterized LOC101115236	NM_016210.4	C3orf18	Uncharacterized protein C3orf18	-36.7
chr13_20395_mature@@ssc-miR-296-3p	-8.28903	7.12965e-06	down	DNAI2	dynein, axonemal, intermediate chain 2	NM_023036.4	DNAI2	Dynein intermediate chain 2, axonemal	-34.5
oan-miR-181b-5p	-20	0.012013	down	PLCL1	phospholipase C-like 1	NM_006226.3	PLCL1	cDNA FLJ59788, highly similar to Homo sapiens phospholipase C-like 1 (PLCL1), mRNA	-28
chr12_20061_mature@@ppa-miR-181b	-6.60017	0.000478848	down	PLCL1	phospholipase C-like 1	NM_006226.3	PLCL1	cDNA FLJ59788, highly similar to Homo sapiens phospholipase C-like 1 (PLCL1), mRNA	-28
chr5_11565_mature@@ssc-miR-181d-5p	-5.48229	0.0067061	down	PLCL1	phospholipase C-like 1	NM_006226.3	PLCL1	cDNA FLJ59788, highly similar to Homo sapiens phospholipase C-like 1 (PLCL1), mRNA	-25.6
chr3_8193_mature@@ppa-miR-181b	-7.60036	4.45029e-05	down	PLCL1	phospholipase C-like 1	NM_006226.3	PLCL1	cDNA FLJ59788, highly similar to Homo sapiens phospholipase C-like 1 (PLCL1), mRNA	-28
ptr-miR-760	-5.47926	0.00410028	down	SPATA3	spermatogenesis associated 3	NM_139073.3	SPATA3	Spermatogenesis-associated protein 3	-31.8
chr2_4742_mature	-4.80339	0.0390717	down	SPATA3	spermatogenesis associated 3	NM_139073.3	SPATA3	Spermatogenesis-associated protein 3	-31.4
chr13_20395_mature@@ssc-miR-296-3p	-8.28903	7.12965e-06	down	YPEL2	yippee-like 2 (Drosophila)	NM_001005404.3	YPEL2	Protein yippee-like 2	-39.4
chrx_31778_mature@@eca-miR-767-5p	-7.87664	3.896e-05	down	IRF1	Interferon regulatory factor	NM_002198.2	IRF1	cDNA FLJ52019, moderately similar to Interferon regulatory factor 1	-31.2
ptr-miR-139	-7.34771	5.30643e-05	down	CCR6	chemokine (C-C motif) receptor 6	NM_031409.3	CCR6	cDNA FLJ75538, highly similar to Homo sapiens CCR6 chemokine receptor (CMKBR6) gene	-39.8
ptr-miR-744	-9.04497	9.50463e-07	down	LOC101123261	ufm1-specific protease 1-like	NM_001015072.3	UFSP1	Inactive Ufm1-specific protease 1	-33.4
oar-miR-487a-3p	-5.38835	0.00715508	down	LOC101119926	free fatty acid receptor 2-like	NM_005306.2	FFAR2	Free fatty acid receptor 2	-24.9
ptr-miR-1224-5p	-5.70385	0.0043429	down	FRS3	fibroblast growth factor receptor substrate 3	NM_006653.4	FRS3	Fibroblast growth factor receptor substrate 3	-39.9
chr13_20395_mature@@ssc-miR-296-3p	-8.28903	7.12965e-06	down	FRS3	fibroblast growth factor receptor substrate 3	NM_006653.4	FRS3	Fibroblast growth factor receptor substrate 3	-38
chr2_4742_mature	-4.80339	0.0390717	down	FRS3	fibroblast growth factor receptor substrate 3	NM_006653.4	FRS3	Fibroblast growth factor receptor substrate 3	-37.8
hsa-miR-320c	-8.02792	1.08445e-05	down	CHAT	choline O-acetyltransferase	NM_020986.3	CHAT	CHAT protein	-28.1
ptr-miR-320c	-7.99791	1.10667e-05	down	CHAT	choline O-acetyltransferase	NM_020986.3	CHAT	CHAT protein	-28.1
oan-miR-181b-5p	-20	0.012013	down	OPN1SW	opsin 1 (cone pigments), short-wave-sensitive	NM_001708.2	OPN1SW	Short-wave-sensitive opsin 1	-28.1
chr12_20061_mature@@ppa-miR-181b	-6.60017	0.000478848	down	OPN1SW	opsin 1 (cone pigments), short-wave-sensitive	NM_001708.2	OPN1SW	Short-wave-sensitive opsin 1	-28.1
chr3_8193_mature@@ppa-miR-181b	-7.60036	4.45029e-05	down	OPN1SW	opsin 1 (cone pigments), short-wave-sensitive	NM_001708.2	OPN1SW	Short-wave-sensitive opsin 1	-28.1
chr9_16395_mature@@eca-miR-1839	-7.47875	7.92794e-05	down	CPA4	carboxypeptidase A4	NM_016352.3	CPA4	cDNA FLJ75086, highly similar to Homo sapiens carboxypeptidase A4, mRNA	-28.5
chr10_17679_mature	7.93259	0.0480573	up	CPA5	carboxypeptidase A5	NM_080385.4	CPA5	cDNA, FLJ96260, highly similar to Homo sapiens carboxypeptidase A5 (CPA5), mRNA	-33.1
chr11_17720_mature	20	0.0204905	up	CPA5	carboxypeptidase A5	NM_080385.4	CPA5	cDNA, FLJ96260, highly similar to Homo sapiens carboxypeptidase A5 (CPA5), mRNA	-39.6
chr1_757_mature@@oan-miR-1386	8.00437	0.0463188	up	CPA5	carboxypeptidase A5	NM_080385.4	CPA5	cDNA, FLJ96260, highly similar to Homo sapiens carboxypeptidase A5 (CPA5), mRNA	-30.7
bta-miR-483	-5.12531	0.00820548	down	CPA5	carboxypeptidase A5	NM_080385.4	CPA5	cDNA, FLJ96260, highly similar to Homo sapiens carboxypeptidase A5 (CPA5), mRNA	-33.6
chr13_20395_mature@@ssc-miR-296-3p	-8.28903	7.12965e-06	down	CCDC113	coiled-coil domain containing 113	NM_014157.3	CCDC113	Coiled-coil domain-containing protein 113	-30.7
oar-miR-370-3p	-4.5185	0.0472895	down	LOC101103767	histone H4-like	NM_003540.3	HIST1H4F	histone cluster 1, H4f	-40.9
mmu-miR-370-3p	-20	0.0148611	down	LOC101103767	histone H4-like	NM_003540.3	HIST1H4F	histone cluster 1, H4f	-40.2
chr2_4742_mature	-4.80339	0.0390717	down	WRAP73	WD repeat containing, antisense to TP73	NM_017818.3	WRAP73	WD repeat-containing protein WRAP73	-38.3
chr13_20395_mature@@ssc-miR-296-3p	-8.28903	7.12965e-06	down	C2H9orf89	chromosome 2 open reading frame, human C9orf89	NM_032310.3	C9orf89	Bcl10-interacting CARD protein	-35
mmu-miR-135a-1-3p	-20	0.0401092	down	SLURP1	secreted LY6/PLAUR domain containing 1	NM_020427.2	SLURP1	Secreted Ly-6/uPAR-related protein 1	-34.2
oar-miR-541-5p	-12.6384	2.00189e-10	down	SLURP1	secreted LY6/PLAUR domain containing 1	NM_020427.2	SLURP1	Secreted Ly-6/uPAR-related protein 1	-33.7
chr2_4742_mature	-4.80339	0.0390717	down	SLURP1	secreted LY6/PLAUR domain containing 1	NM_020427.2	SLURP1	Secreted Ly-6/uPAR-related protein 1	-32.4
chr24_29981_mature@@bta-miR-2387	-4.74199	0.0210665	down	TPM2	tropomyosin 2 (beta)	NM_213674.1	TPM2	Tropomyosin beta chain	-30
oar-miR-370-3p	-4.5185	0.0472895	down	TPM2	tropomyosin 2 (beta)	NM_213674.1	TPM2	Tropomyosin beta chain	-32.7
chr24_29982_mature@@bta-miR-2387	-4.54035	0.0278824	down	TPM2	tropomyosin 2 (beta)	NM_213674.1	TPM2	Tropomyosin beta chain	-30
mmu-miR-370-3p	-20	0.0148611	down	TPM2	tropomyosin 2 (beta)	NM_213674.1	TPM2	Tropomyosin beta chain	-32
chr2_4911_mature	-4.76274	0.0236824	down	CHD3	chromodomain helicase DNA binding protein 3	NM_005852.3	CHD3	cDNA FLJ43940 fis, clone TESTI4014175, highly similar to Chromodomain helicase-DNA-binding protein 3 (EC 3.6.1.-)	-24
chr2_4742_mature	-4.80339	0.0390717	down	CHD3	chromodomain helicase DNA binding protein 3	NM_005852.3	CHD3	cDNA FLJ43940 fis, clone TESTI4014175, highly similar to Chromodomain helicase-DNA-binding protein 3 (EC 3.6.1.-)	-26.9
chr3_8179_mature	-6.12531	0.019692	down	LOC101103218	eukaryotic translation initiation factor 4E type 2-like	NM_004846.3	EIF4E2	Eukaryotic translation initiation factor 4E type 2	-34.3
chr2_4742_mature	-4.80339	0.0390717	down	CPA1	carboxypeptidase A1 (pancreatic)	NM_001868.2	CPA1	cDNA FLJ53709, highly similar to Carboxypeptidase A1 (EC 3.4.17.1)	-34.2
chr16_23333_mature@@ppa-miR-214	-4.49526	0.0284396	down	ABL1	c-abl oncogene 1, non-receptor tyrosine kinase	NM_007313.2	ABL1	cDNA FLJ58117, highly similar to Proto-oncogene tyrosine-protein kinase ABL1 (EC 2.7.10.2)	-32.7
bta-miR-2447	-5.42788	0.00943459	down	ABL1	c-abl oncogene 1, non-receptor tyrosine kinase	NM_007313.2	ABL1	cDNA FLJ58117, highly similar to Proto-oncogene tyrosine-protein kinase ABL1 (EC 2.7.10.2)	-31.1
mmu-miR-135a-1-3p	-20	0.0401092	down	ABL1	c-abl oncogene 1, non-receptor tyrosine kinase	NM_007313.2	ABL1	cDNA FLJ58117, highly similar to Proto-oncogene tyrosine-protein kinase ABL1 (EC 2.7.10.2)	-32.1
oar-miR-370-3p	-4.5185	0.0472895	down	ABL1	c-abl oncogene 1, non-receptor tyrosine kinase	NM_007313.2	ABL1	cDNA FLJ58117, highly similar to Proto-oncogene tyrosine-protein kinase ABL1 (EC 2.7.10.2)	-33.2
oar-miR-433-5p	-7.46635	0.00133399	down	ABL1	c-abl oncogene 1, non-receptor tyrosine kinase	NM_007313.2	ABL1	cDNA FLJ58117, highly similar to Proto-oncogene tyrosine-protein kinase ABL1 (EC 2.7.10.2)	-30.8
mmu-miR-370-3p	-20	0.0148611	down	ABL1	c-abl oncogene 1, non-receptor tyrosine kinase	NM_007313.2	ABL1	cDNA FLJ58117, highly similar to Proto-oncogene tyrosine-protein kinase ABL1 (EC 2.7.10.2)	-32.5
ptr-miR-744	-9.04497	9.50463e-07	down	ABL1	c-abl oncogene 1, non-receptor tyrosine kinase	NM_007313.2	ABL1	cDNA FLJ58117, highly similar to Proto-oncogene tyrosine-protein kinase ABL1 (EC 2.7.10.2)	-32.7
ptr-miR-760	-5.47926	0.00410028	down	ABL1	c-abl oncogene 1, non-receptor tyrosine kinase	NM_007313.2	ABL1	cDNA FLJ58117, highly similar to Proto-oncogene tyrosine-protein kinase ABL1 (EC 2.7.10.2)	-33.8
oar-miR-1185-3p	-10.6955	5.53609e-08	down	ABL1	c-abl oncogene 1, non-receptor tyrosine kinase	NM_007313.2	ABL1	cDNA FLJ58117, highly similar to Proto-oncogene tyrosine-protein kinase ABL1 (EC 2.7.10.2)	-29.7
chr19_25862_mature@@bta-miR-3432	-5.8965	0.00288965	down	GKN2	gastrokine 2	NM_182536.2	GKN2	Gastrokine-2	-31.4
chr1_570_mature@@bta-miR-3432	-20	2.65023e-05	down	GKN2	gastrokine 2	NM_182536.2	GKN2	Gastrokine-2	-31.4
chr1_569_mature@@bta-miR-3432	-6.77301	0.00052583	down	GKN2	gastrokine 2	NM_182536.2	GKN2	Gastrokine-2	-31.4
chr2_4742_mature	-4.80339	0.0390717	down	KLK5	kallikrein-related peptidase 5	NM_012427.4	KLK5	Kallikrein-5	-35.4
chr2_4742_mature	-4.80339	0.0390717	down	SUSD3	sushi domain containing 3	NM_145006.3	SUSD3	Sushi domain-containing protein 3	-38.4
chr2_3399_mature@@ssc-miR-320	-8.90347	4.41429e-06	down	LOC101122640	pregnancy-associated glycoprotein-like	NM_148964.2	CTSE	Cathepsin E	-28.3
hsa-miR-320c	-8.02792	1.08445e-05	down	LOC101122640	pregnancy-associated glycoprotein-like	NM_148964.2	CTSE	Cathepsin E	-25.8
ptr-miR-320c	-7.99791	1.10667e-05	down	LOC101122640	pregnancy-associated glycoprotein-like	NM_148964.2	CTSE	Cathepsin E	-25.8
ptr-miR-320b	-6.45364	0.000473278	down	LOC101122640	pregnancy-associated glycoprotein-like	NM_148964.2	CTSE	Cathepsin E	-28.3
chr6_13248_mature@@bta-miR-2448-3p	-5.42788	0.00548979	down	RXFP1	relaxin/insulin-like family peptide receptor 1	NR_045584.1	RXFP1	cDNA FLJ16077 fis, clone MESAN2007440, highly similar to Relaxin receptor 1	-29.1
ptr-miR-760	-5.47926	0.00410028	down	CCDC124	coiled-coil domain containing 124	NM_138442.3	CCDC124	Coiled-coil domain-containing protein 124	-34.6
chr11_18453_mature	-7.14062	9.08506e-05	down	KLK8	kallikrein-related peptidase 8	NR_104008.1	KLK8	KLK8 protein type 1	-28.3
ptr-miR-1224-5p	-5.70385	0.0043429	down	KLK8	kallikrein-related peptidase 8	NR_104008.1	KLK8	KLK8 protein type 1	-32.5
chr2_4742_mature	-4.80339	0.0390717	down	KLK8	kallikrein-related peptidase 8	NR_104008.1	KLK8	KLK8 protein type 1	-29.6
chr2_4742_mature	-4.80339	0.0390717	down	RESP18	regulated endocrine-specific protein 18 homolog (rat)	NM_001007089.3	RESP18	Regulated endocrine-specific protein 18	-35.9
chr3_7144_mature	-7.42788	0.00145104	down	ARR3	arrestin 3, retinal (X-arrestin)	NM_004312.2	ARR3	Arrestin-C	-28.4
chr4_9864_mature@@sha-miR-129	-6.64469	0.00196857	down	I-MF	inhibitor of MyoD family-form a	NM_005586.3	MDFI	MyoD family inhibitor	-27.1
chr24_29981_mature@@bta-miR-2387	-4.74199	0.0210665	down	I-MF	inhibitor of MyoD family-form a	NM_005586.3	MDFI	MyoD family inhibitor	-29.9
chr24_29982_mature@@bta-miR-2387	-4.54035	0.0278824	down	I-MF	inhibitor of MyoD family-form a	NM_005586.3	MDFI	MyoD family inhibitor	-29.9
ptr-miR-760	-5.47926	0.00410028	down	I-MF	inhibitor of MyoD family-form a	NM_005586.3	MDFI	MyoD family inhibitor	-31.6
chr3_8179_mature	-6.12531	0.019692	down	I-MF	inhibitor of MyoD family-form a	NM_005586.3	MDFI	MyoD family inhibitor	-32.5
ptr-miR-1224-5p	-5.70385	0.0043429	down	LRRC8A	leucine rich repeat containing 8 family, member A	NM_019594.3	LRRC8A	Leucine-rich repeat-containing protein 8A	-43
chr10_17679_mature	7.93259	0.0480573	up	GMEB1	glucocorticoid modulatory element binding protein 1	NM_024482.2	GMEB1	Glucocorticoid modulatory element-binding protein 1	-33.6
chr12_19126_mature	8.15553	0.0428489	up	GMEB1	glucocorticoid modulatory element binding protein 1	NM_024482.2	GMEB1	Glucocorticoid modulatory element-binding protein 1	-30.6
chr11_18453_mature	-7.14062	9.08506e-05	down	SP1	Sp1 transcription factor				-31.6
chr12_19126_mature	8.15553	0.0428489	up	SNN	stannin	NM_003498.5	SNN	Stannin	-35.6
ptr-miR-744	-9.04497	9.50463e-07	down	SNN	stannin	NM_003498.5	SNN	Stannin	-39.5
ptr-miR-744	-9.04497	9.50463e-07	down	CCNO	cyclin O	NM_021147.3	CCNO	Cyclin-O	-31.4
chr11_18453_mature	-7.14062	9.08506e-05	down	LOC101114610	hepatoma-derived growth factor-related protein 2-like	NM_032631.2	HDGFRP2	Hepatoma-derived growth factor-related protein 2	-37.8
chr2_4742_mature	-4.80339	0.0390717	down	LOC101114610	hepatoma-derived growth factor-related protein 2-like	NM_032631.2	HDGFRP2	Hepatoma-derived growth factor-related protein 2	-36.6
chr1_2367_mature@@eca-let-7c	-9.91964	4.68508e-07	down	YOD1	YOD1 OTU deubiquinating enzyme 1 homolog (S. cerevisiae)	NM_018566.3	YOD1	Ubiquitin thioesterase OTU1	-34.9
chrx_32012_mature@@eca-let-7c	-4.98396	0.0180014	down	YOD1	YOD1 OTU deubiquinating enzyme 1 homolog (S. cerevisiae)	NM_018566.3	YOD1	Ubiquitin thioesterase OTU1	-32
mmu-let-7c-5p	-8.21842	0.000243837	down	YOD1	YOD1 OTU deubiquinating enzyme 1 homolog (S. cerevisiae)	NM_018566.3	YOD1	Ubiquitin thioesterase OTU1	-34.9
ptr-miR-760	-5.47926	0.00410028	down	YOD1	YOD1 OTU deubiquinating enzyme 1 homolog (S. cerevisiae)	NM_018566.3	YOD1	Ubiquitin thioesterase OTU1	-35.3
chrx_32011_mature@@eca-let-7c	-4.85069	0.0229337	down	YOD1	YOD1 OTU deubiquinating enzyme 1 homolog (S. cerevisiae)	NM_018566.3	YOD1	Ubiquitin thioesterase OTU1	-32
chr12_19193_star@@ppa-miR-214	-5.17047	0.0135666	down	LOC101121148	probable palmitoyltransferase ZDHHC21-like	NM_178566.4	ZDHHC21	Palmitoyltransferase ZDHHC21	-35.3
chr13_20395_mature@@ssc-miR-296-3p	-8.28903	7.12965e-06	down	PDCD11	programmed cell death 11	NM_014976.1	PDCD11	cDNA FLJ54437, highly similar to RRP5 protein homolog	-33.3
oar-miR-154b-5p	-9.23578	5.14552e-07	down	DHPS	deoxyhypusine synthase	NR_038192.1	DHPS	cDNA FLJ59986, moderately similar to Deoxyhypusine synthase (EC 2.5.1.46)	-32.7
chr3_8179_mature	-6.12531	0.019692	down	DHPS	deoxyhypusine synthase	NR_038192.1	DHPS	cDNA FLJ59986, moderately similar to Deoxyhypusine synthase (EC 2.5.1.46)	-34.1
chr2_3399_mature@@ssc-miR-320	-8.90347	4.41429e-06	down	LOC101119941	histone H2B type 1-like	NM_003518.3	HIST1H2BG	Histone H2B type 1-C/E/F/G/I	-27.3
chr11_18453_mature	-7.14062	9.08506e-05	down	LOC101119941	histone H2B type 1-like	NM_003518.3	HIST1H2BG	Histone H2B type 1-C/E/F/G/I	-28.8
ptr-miR-320b	-6.45364	0.000473278	down	LOC101119941	histone H2B type 1-like	NM_003518.3	HIST1H2BG	Histone H2B type 1-C/E/F/G/I	-27.3
ptr-miR-744	-9.04497	9.50463e-07	down	LOC101119941	histone H2B type 1-like	NM_003518.3	HIST1H2BG	Histone H2B type 1-C/E/F/G/I	-30.5
ptr-miR-760	-5.47926	0.00410028	down	LOC101119941	histone H2B type 1-like	NM_003518.3	HIST1H2BG	Histone H2B type 1-C/E/F/G/I	-30.4
chr3_7781_mature	20	0.0378183	up	FRMD5	FERM domain containing 5	NR_104455.1	FRMD5	cDNA FLJ41022 fis, clone ASTRO1000009, highly similar to FERM domain-containing protein 5	-36.1
chr14_21964_mature@@ggo-miR-330	-7.16544	8.57603e-05	down	SSTR2	Somatostatin type 2 receptor	NM_001050.2	SSTR2	Somatostatin receptor type 2	-36
ptr-miR-1224-5p	-5.70385	0.0043429	down	EFHD2	EF-hand domain family, member D2	NM_024329.5	EFHD2	EF-hand domain-containing protein D2	-39.9
oar-miR-487b-5p	-8.34771	3.88063e-05	down	ERI3	ERI1 exoribonuclease family member 3	NM_024066.1	ERI3	cDNA FLJ60449, highly similar to Homo sapiens prion protein interacting protein (PRNPIP), mRNA	-36.7
chr11_18453_mature	-7.14062	9.08506e-05	down	RNF5	ring finger protein 5, E3 ubiquitin protein ligase	NM_006913.3	RNF5	cDNA FLJ51221, highly similar to Ubiquitin-protein ligase RMA1 (EC 6.3.2.-)	-38
chr19_26220_mature@@hsa-miR-4435	-7.99978	0.000403534	down	PET100	PET100 homolog (S. cerevisiae)	NR_033242.1	PET100	Protein PET100 homolog, mitochondrial	-32
chr3_7781_mature	20	0.0378183	up	DNAH9	dynein, axonemal, heavy chain 9	NM_004662.2	DNAH9	Dynein, axonemal, heavy polypeptide 9, isoform CRA_a	-30.1
bta-miR-2447	-5.42788	0.00943459	down	DNAH9	dynein, axonemal, heavy chain 9	NM_004662.2	DNAH9	Dynein, axonemal, heavy polypeptide 9, isoform CRA_a	-29.5
oar-miR-370-5p	-5.17262	0.0153936	down	PODN	podocan	NM_153703.4	PODN	Podocan	-27.2
chr13_20395_mature@@ssc-miR-296-3p	-8.28903	7.12965e-06	down	SARS	Seryl-tRNA synthetase	NR_034073.1	SARS	Serine--tRNA ligase, cytoplasmic	-36.4
oar-miR-665-3p	-7.34646	5.93615e-05	down	LOC101111495	acyl-CoA dehydrogenase family member 9, mitochondrial-like	NR_033426.1	ACAD9	cDNA FLJ59879, highly similar to Acyl-CoA dehydrogenase family member 9, mitochondrial (EC 1.3.99.-)	-40.1
chr3_7781_mature	20	0.0378183	up	SNX8	sorting nexin 8	NM_013321.2	SNX8	cDNA, FLJ96764, highly similar to Homo sapiens sorting nexin 8 (SNX8), mRNA	-33.1
chr1_879_star	-5.44082	0.0126675	down	SNX8	sorting nexin 8	NM_013321.2	SNX8	cDNA, FLJ96764, highly similar to Homo sapiens sorting nexin 8 (SNX8), mRNA	-27.3
chr11_17862_mature@@bta-miR-2331-5p	-6.14442	0.00168789	down	SNX8	sorting nexin 8	NM_013321.2	SNX8	cDNA, FLJ96764, highly similar to Homo sapiens sorting nexin 8 (SNX8), mRNA	-28.2
chrx_31880_star@@bta-miR-503-3p	-4.6813	0.0254426	down	SNX8	sorting nexin 8	NM_013321.2	SNX8	cDNA, FLJ96764, highly similar to Homo sapiens sorting nexin 8 (SNX8), mRNA	-29.9
oar-miR-541-3p	-12.1477	1.56141e-08	down	SNX8	sorting nexin 8	NM_013321.2	SNX8	cDNA, FLJ96764, highly similar to Homo sapiens sorting nexin 8 (SNX8), mRNA	-31.1
chr7_13874_mature	20	0.0441566	up	CARHSP1	calcium regulated heat stable protein 1, 24kDa	NM_014316.3	CARHSP1	Calcium-regulated heat stable protein 1	-35.4
oar-miR-3957-5p	-7.89085	0.000115534	down	CARHSP1	calcium regulated heat stable protein 1, 24kDa	NM_014316.3	CARHSP1	Calcium-regulated heat stable protein 1	-37.5
bta-miR-483	-5.12531	0.00820548	down	CARHSP1	calcium regulated heat stable protein 1, 24kDa	NM_014316.3	CARHSP1	Calcium-regulated heat stable protein 1	-34.7
chr11_17862_mature@@bta-miR-2331-5p	-6.14442	0.00168789	down	CARHSP1	calcium regulated heat stable protein 1, 24kDa	NM_014316.3	CARHSP1	Calcium-regulated heat stable protein 1	-37.4
chr11_18452_star@@ssc-miR-365-5p	-5.62052	0.00397462	down	SNX1	sorting nexin 1	NM_152826.2	SNX1	Sorting nexin-1	-37
chr13_20395_mature@@ssc-miR-296-3p	-8.28903	7.12965e-06	down	DNAI1	dynein, axonemal, intermediate chain 1	NM_012144.3	DNAI1	Dynein intermediate chain 1, axonemal	-34.8
chr22_28470_mature@@ppa-miR-107	-8.3873	8.52717e-06	down	TMED1	transmembrane emp24 protein transport domain containing 1	NR_104015.1	TMED1	Transmembrane emp24 domain-containing protein 1	-38.3
chr16_23356_mature@@ppa-miR-107	-6.60424	0.0013489	down	TMED1	transmembrane emp24 protein transport domain containing 1	NR_104015.1	TMED1	Transmembrane emp24 domain-containing protein 1	-38.3
chr13_20395_mature@@ssc-miR-296-3p	-8.28903	7.12965e-06	down	TSEN34	tRNA splicing endonuclease 34 homolog (S. cerevisiae)	NM_024075.4	TSEN34	cDNA FLJ54848, highly similar to tRNA-splicing endonuclease subunit Sen34 (EC 3.1.27.9)	-37.6
chr1_1326_mature	-7.38548	4.93264e-05	down	MAB21L2	mab-21-like 2 (C. elegans)	NM_006439.4	MAB21L2	Protein mab-21-like 2	-24.2
oar-miR-323a-5p	-8.16094	1.95529e-05	down	MAB21L2	mab-21-like 2 (C. elegans)	NM_006439.4	MAB21L2	Protein mab-21-like 2	-32.6
chr1_2250_mature	20	0.0278159	up	LAMA4	laminin, alpha 4	NM_002290.4	LAMA4	cDNA FLJ61727, highly similar to Laminin alpha-4 chain	-35.1
chr10_17679_mature	7.93259	0.0480573	up	LAMA4	laminin, alpha 4	NM_002290.4	LAMA4	cDNA FLJ61727, highly similar to Laminin alpha-4 chain	-36.5
chr2_3399_mature@@ssc-miR-320	-8.90347	4.41429e-06	down	CCDC106	coiled-coil domain containing 106	NM_013301.2	CCDC106	Coiled-coil domain-containing protein 106	-25.6
hsa-miR-320c	-8.02792	1.08445e-05	down	CCDC106	coiled-coil domain containing 106	NM_013301.2	CCDC106	Coiled-coil domain-containing protein 106	-26.4
ptr-miR-320c	-7.99791	1.10667e-05	down	CCDC106	coiled-coil domain containing 106	NM_013301.2	CCDC106	Coiled-coil domain-containing protein 106	-26.4
ptr-miR-320b	-6.45364	0.000473278	down	CCDC106	coiled-coil domain containing 106	NM_013301.2	CCDC106	Coiled-coil domain-containing protein 106	-25.6
chr13_20395_mature@@ssc-miR-296-3p	-8.28903	7.12965e-06	down	CCDC106	coiled-coil domain containing 106	NM_013301.2	CCDC106	Coiled-coil domain-containing protein 106	-26.1
ptr-miR-760	-5.47926	0.00410028	down	CCDC106	coiled-coil domain containing 106	NM_013301.2	CCDC106	Coiled-coil domain-containing protein 106	-34.3
chr2_4742_mature	-4.80339	0.0390717	down	CCDC106	coiled-coil domain containing 106	NM_013301.2	CCDC106	Coiled-coil domain-containing protein 106	-30.7
chr13_20648_mature	-5.30589	0.0119573	down	MAD2L2	MAD2 mitotic arrest deficient-like 2 (yeast)	NM_006341.3	MAD2L2	Mitotic spindle assembly checkpoint protein MAD2B	-29.8
chr14_21402_mature@@bta-miR-3432	-8.0764	0.000338499	down	MAD2L2	MAD2 mitotic arrest deficient-like 2 (yeast)	NM_006341.3	MAD2L2	Mitotic spindle assembly checkpoint protein MAD2B	-31.1
chr14_21401_mature@@bta-miR-3432	-6.86228	0.0012237	down	MAD2L2	MAD2 mitotic arrest deficient-like 2 (yeast)	NM_006341.3	MAD2L2	Mitotic spindle assembly checkpoint protein MAD2B	-31.1
chr3_8179_mature	-6.12531	0.019692	down	MAD2L2	MAD2 mitotic arrest deficient-like 2 (yeast)	NM_006341.3	MAD2L2	Mitotic spindle assembly checkpoint protein MAD2B	-31.7
oar-miR-370-3p	-4.5185	0.0472895	down	ADRM1	adhesion regulating molecule 1	NM_175573.2	ADRM1	cDNA FLJ56666, highly similar to Adhesion-regulating molecule 1	-35.1
mmu-miR-370-3p	-20	0.0148611	down	ADRM1	adhesion regulating molecule 1	NM_175573.2	ADRM1	cDNA FLJ56666, highly similar to Adhesion-regulating molecule 1	-35.1
oar-miR-154b-5p	-9.23578	5.14552e-07	down	EIF3D	eukaryotic translation initiation factor 3, subunit D	NM_003753.3	EIF3D	Eukaryotic translation initiation factor 3 subunit D	-32.3
chr24_29981_mature@@bta-miR-2387	-4.74199	0.0210665	down	ERC1	ELKS/RAB6-interacting/CAST family member 1	NR_027949.1	ERC1	ELKS/Rab6-interacting/CAST family member 1	-36.4
chr24_29982_mature@@bta-miR-2387	-4.54035	0.0278824	down	ERC1	ELKS/RAB6-interacting/CAST family member 1	NR_027949.1	ERC1	ELKS/Rab6-interacting/CAST family member 1	-36.4
chr4_9864_mature@@sha-miR-129	-6.64469	0.00196857	down	EIF4GI	eIF4GI protein	NM_198244.2	EIF4G1	EIF4G1 protein	-31.6
oar-miR-409-5p	-5.04471	0.0244871	down	EIF4GI	eIF4GI protein	NM_198244.2	EIF4G1	EIF4G1 protein	-31.1
chr1_2250_mature	20	0.0278159	up	EIF4GI	eIF4GI protein	NM_198244.2	EIF4G1	EIF4G1 protein	-32.2
chr3_7781_mature	20	0.0378183	up	EIF4GI	eIF4GI protein	NM_198244.2	EIF4G1	EIF4G1 protein	-31.2
oar-miR-668-3p	-6.68973	0.000282366	down	EIF4GI	eIF4GI protein	NM_198244.2	EIF4G1	EIF4G1 protein	-36.6
chr10_17679_mature	7.93259	0.0480573	up	EIF4GI	eIF4GI protein	NM_198244.2	EIF4G1	EIF4G1 protein	-32.8
oar-miR-323a-5p	-8.16094	1.95529e-05	down	EIF4GI	eIF4GI protein	NM_198244.2	EIF4G1	EIF4G1 protein	-33.9
chrx_32353_star@@eca-miR-532-3p	-4.63191	0.0475016	down	MOV10	Mov10, Moloney leukemia virus 10, homolog (mouse)	NM_020963.4	MOV10	cDNA FLJ32791 fis, clone TESTI2002365, highly similar to helicase MOV-10 (EC 3.6.1.-)	-30.7
ptr-miR-1306	-7.72446	2.62818e-05	down	OXT	Oxytocin-neurophysin 1	NM_000915.3	OXT	Oxytocin-neurophysin 1	-30.3
ptr-miR-744	-9.04497	9.50463e-07	down	EIF3G	eukaryotic translation initiation factor 3, subunit G	NM_003755.3	EIF3G	Eukaryotic translation initiation factor 3 subunit G	-39.3
chr1_2250_mature	20	0.0278159	up	AP1S1	adaptor-related protein complex 1, sigma 1 subunit	NM_057089.2	AP1S1	AP-1 complex subunit sigma-1A	-35.8
chr20_26913_mature@@ggo-miR-877	-4.1762	0.0492604	down	EVC2	Ellis van Creveld syndrome 2	NM_147127.4	EVC2	Limbin	-31.6
chr20_26913_mature@@ggo-miR-877	-4.1762	0.0492604	down	EIF3I	eukaryotic translation initiation factor 3, subunit I	NM_003757.2	EIF3I	Eukaryotic translation initiation factor 3 subunit I	-36.3
ptr-miR-196b	-20	0.000167051	down	TMEM106A	transmembrane protein 106A	NM_145041	TMEM106A	cDNA FLJ50420, highly similar to Transmembrane protein 106A	-32.1
mmu-miR-370-3p	-20	0.0148611	down	MON1A	MON1 homolog A (yeast)	NM_032355.3	MON1A	Vacuolar fusion protein MON1 homolog A	-35
chr4_9864_mature@@sha-miR-129	-6.64469	0.00196857	down	LOC101112446	bicaudal D-related protein 1-like	NM_207311.2	CCDC64	Bicaudal D-related protein 1	-26.9
chr10_17679_mature	7.93259	0.0480573	up	WNT11	wingless-type MMTV integration site family, member 11	NM_004626.2	WNT11	Protein Wnt-11	-38.1
oar-miR-432	-14.9352	2.78999e-13	down	TWIST2	twist homolog 2 (Drosophila)	NM_057179.2	TWIST2	Twist-related protein 2	-32.8
oar-miR-323a-5p	-8.16094	1.95529e-05	down	TWIST2	twist homolog 2 (Drosophila)	NM_057179.2	TWIST2	Twist-related protein 2	-31.1
chrx_31877_mature@@ssc-miR-424-3p	-7.95031	1.52458e-05	down	CYP24	25-hydroxyvitamin D3-24-hydroxylase	NM_001128915.1	CYP24A1	1,25-dihydroxyvitamin D(3) 24-hydroxylase, mitochondrial	-22.3
chr3_7335_mature	-7.40825	0.000356649	down	CYP24	25-hydroxyvitamin D3-24-hydroxylase	NM_001128915.1	CYP24A1	1,25-dihydroxyvitamin D(3) 24-hydroxylase, mitochondrial	-23.8
bta-miR-2447	-5.42788	0.00943459	down	CYP24	25-hydroxyvitamin D3-24-hydroxylase	NM_001128915.1	CYP24A1	1,25-dihydroxyvitamin D(3) 24-hydroxylase, mitochondrial	-23.7
chr4_9864_mature@@sha-miR-129	-6.64469	0.00196857	down	HAGH	hydroxyacylglutathione hydrolase	NM_005326.4	HAGH	cDNA FLJ50821, highly similar to Homo sapiens hydroxyacylglutathione hydrolase (HAGH), transcript variant 1, mRNA	-32
chr12_19126_mature	8.15553	0.0428489	up	HAGH	hydroxyacylglutathione hydrolase	NM_005326.4	HAGH	cDNA FLJ50821, highly similar to Homo sapiens hydroxyacylglutathione hydrolase (HAGH), transcript variant 1, mRNA	-32.3
mmu-miR-378d	-5.91886	0.028165	down	HAGH	hydroxyacylglutathione hydrolase	NM_005326.4	HAGH	cDNA FLJ50821, highly similar to Homo sapiens hydroxyacylglutathione hydrolase (HAGH), transcript variant 1, mRNA	-37.7
chr12_19193_star@@ppa-miR-214	-5.17047	0.0135666	down	MRGPRF	MAS-related GPR, member F	NM_145015.4	MRGPRF	cDNA FLJ53714, highly similar to Mas-related G-protein coupled receptor memberF	-30.8
oar-miR-412-5p	-20	0.00811349	down	MRGPRF	MAS-related GPR, member F	NM_145015.4	MRGPRF	cDNA FLJ53714, highly similar to Mas-related G-protein coupled receptor memberF	-28
oar-miR-329b-5p	-5.82329	0.00288668	down	MRGPRF	MAS-related GPR, member F	NM_145015.4	MRGPRF	cDNA FLJ53714, highly similar to Mas-related G-protein coupled receptor memberF	-27.8
ptr-miR-139	-7.34771	5.30643e-05	down	MRGPRF	MAS-related GPR, member F	NM_145015.4	MRGPRF	cDNA FLJ53714, highly similar to Mas-related G-protein coupled receptor memberF	-29
chr7_13874_mature	20	0.0441566	up	MRGPRF	MAS-related GPR, member F	NM_145015.4	MRGPRF	cDNA FLJ53714, highly similar to Mas-related G-protein coupled receptor memberF	-30.7
oar-miR-370-5p	-5.17262	0.0153936	down	MRGPRF	MAS-related GPR, member F	NM_145015.4	MRGPRF	cDNA FLJ53714, highly similar to Mas-related G-protein coupled receptor memberF	-30.5
ptr-miR-760	-5.47926	0.00410028	down	MRGPRF	MAS-related GPR, member F	NM_145015.4	MRGPRF	cDNA FLJ53714, highly similar to Mas-related G-protein coupled receptor memberF	-29.5
oar-miR-541-3p	-12.1477	1.56141e-08	down	MRGPRF	MAS-related GPR, member F	NM_145015.4	MRGPRF	cDNA FLJ53714, highly similar to Mas-related G-protein coupled receptor memberF	-33.8
chr3_7144_mature	-7.42788	0.00145104	down	FIBP	fibroblast growth factor (acidic) intracellular binding protein	NM_198897.1	FIBP	cDNA FLJ59856, moderately similar to Acidic fibroblast growth factor intracellular-binding protein	-28.1
chr3_8179_mature	-6.12531	0.019692	down	FIBP	fibroblast growth factor (acidic) intracellular binding protein	NM_198897.1	FIBP	cDNA FLJ59856, moderately similar to Acidic fibroblast growth factor intracellular-binding protein	-33.4
ptr-miR-139	-7.34771	5.30643e-05	down	UNC93B1	unc-93 homolog B1 (C. elegans)	NM_030930.2	UNC93B1	Protein unc-93 homolog B1	-32.5
chr11_17918_mature@@ssc-miR-423-5p	-6.76031	0.000971859	down	UNC93B1	unc-93 homolog B1 (C. elegans)	NM_030930.2	UNC93B1	Protein unc-93 homolog B1	-30.8
oar-miR-412-5p	-20	0.00811349	down	FNDC5	fibronectin type III domain containing 5	NM_153756.2	FNDC5	Fibronectin type III domain-containing protein 5	-29.4
chr7_13874_mature	20	0.0441566	up	FNDC5	fibronectin type III domain containing 5	NM_153756.2	FNDC5	Fibronectin type III domain-containing protein 5	-30.3
chr7_13874_mature	20	0.0441566	up	BBC1	Breast basic conserved protein 1	NM_033251.2	RPL13	cDNA FLJ52458, weakly similar to 60S ribosomal protein L13	-34
oar-miR-3957-3p	-8.6073	2.82313e-06	down	BBC1	Breast basic conserved protein 1	NM_033251.2	RPL13	cDNA FLJ52458, weakly similar to 60S ribosomal protein L13	-39.3
chr11_18453_mature	-7.14062	9.08506e-05	down	FNDC8	fibronectin type III domain containing 8	NM_017559.2	FNDC8	fibronectin type III domain containing 8	-35.6
oar-miR-370-3p	-4.5185	0.0472895	down	FNDC8	fibronectin type III domain containing 8	NM_017559.2	FNDC8	fibronectin type III domain containing 8	-38.3
mmu-miR-370-3p	-20	0.0148611	down	FNDC8	fibronectin type III domain containing 8	NM_017559.2	FNDC8	fibronectin type III domain containing 8	-36.8
ptr-miR-760	-5.47926	0.00410028	down	FNDC8	fibronectin type III domain containing 8	NM_017559.2	FNDC8	fibronectin type III domain containing 8	-35
chr3_7188_mature@@bta-miR-3432	-6.54035	0.00130037	down	ARSE	arylsulfatase E (chondrodysplasia punctata 1)	NM_001282631.1	ARSE	cDNA, FLJ93576, highly similar to Homo sapiens arylsulfatase E (chondrodysplasia punctata 1) (ARSE), mRNA	-28.3
chr14_21402_mature@@bta-miR-3432	-8.0764	0.000338499	down	ARSE	arylsulfatase E (chondrodysplasia punctata 1)	NM_001282631.1	ARSE	cDNA, FLJ93576, highly similar to Homo sapiens arylsulfatase E (chondrodysplasia punctata 1) (ARSE), mRNA	-30.6
chr10_17679_mature	7.93259	0.0480573	up	ARSE	arylsulfatase E (chondrodysplasia punctata 1)	NM_001282631.1	ARSE	cDNA, FLJ93576, highly similar to Homo sapiens arylsulfatase E (chondrodysplasia punctata 1) (ARSE), mRNA	-29.6
chr14_21401_mature@@bta-miR-3432	-6.86228	0.0012237	down	ARSE	arylsulfatase E (chondrodysplasia punctata 1)	NM_001282631.1	ARSE	cDNA, FLJ93576, highly similar to Homo sapiens arylsulfatase E (chondrodysplasia punctata 1) (ARSE), mRNA	-30.6
chr2_5022_mature@@bta-miR-3432	-4.24817	0.0441325	down	ARSE	arylsulfatase E (chondrodysplasia punctata 1)	NM_001282631.1	ARSE	cDNA, FLJ93576, highly similar to Homo sapiens arylsulfatase E (chondrodysplasia punctata 1) (ARSE), mRNA	-28.3
chr3_7781_mature	20	0.0378183	up	GFOD1	glucose-fructose oxidoreductase domain containing 1	NR_038459.1	GFOD1	Glucose-fructose oxidoreductase domain-containing protein 1	-33.6
chr10_17679_mature	7.93259	0.0480573	up	GFOD1	glucose-fructose oxidoreductase domain containing 1	NR_038459.1	GFOD1	Glucose-fructose oxidoreductase domain-containing protein 1	-34.1
ptr-miR-760	-5.47926	0.00410028	down	GFOD1	glucose-fructose oxidoreductase domain containing 1	NR_038459.1	GFOD1	Glucose-fructose oxidoreductase domain-containing protein 1	-34.5
chr3_8179_mature	-6.12531	0.019692	down	CREB3L2	cAMP responsive element binding protein 3-like 2	NM_194071.3	CREB3L2	cDNA FLJ77394, highly similar to Homo sapiens cAMP responsive element binding protein 3-like 2 (CREB3L2), mRNA	-35.7
chr3_7781_mature	20	0.0378183	up	FAM123B	family with sequence similarity 123B	NM_152424.3	AMER1	APC membrane recruitment protein 1	-26.7
oar-miR-136	-5.35345	0.0104877	down	FAM123B	family with sequence similarity 123B	NM_152424.3	AMER1	APC membrane recruitment protein 1	-26.2
ptr-miR-760	-5.47926	0.00410028	down	BPIFC	BPI fold containing family C	NM_174932.2	BPIFC	BPIL2 protein	-40.8
chr2_4742_mature	-4.80339	0.0390717	down	EPHX1	epoxide hydrolase 1, microsomal (xenobiotic)	NM_001136018.2	EPHX1	Epoxide hydrolase 1	-36.8
chr3_8179_mature	-6.12531	0.019692	down	PRKRIP1	PRKR interacting protein 1 (IL11 inducible)	NM_024653.3	PRKRIP1	PRKR-interacting protein 1	-34.8
chr2_4742_mature	-4.80339	0.0390717	down	PRKRIP1	PRKR interacting protein 1 (IL11 inducible)	NM_024653.3	PRKRIP1	PRKR-interacting protein 1	-38.4
chr12_19792_mature@@ppa-miR-214	-5.34723	0.00886859	down	RPL13A	Ribosomal protein L13a	NR_073024.1	RPL13A	cDNA FLJ51256, highly similar to 60S ribosomal protein L13a	-28.8
chr2_4742_mature	-4.80339	0.0390717	down	RPL13A	Ribosomal protein L13a	NR_073024.1	RPL13A	cDNA FLJ51256, highly similar to 60S ribosomal protein L13a	-36.8
chr14_21402_mature@@bta-miR-3432	-8.0764	0.000338499	down	GBX2	gastrulation brain homeobox 2	NM_001485.2	GBX2	Homeobox protein GBX-2	-33.1
chr14_21401_mature@@bta-miR-3432	-6.86228	0.0012237	down	GBX2	gastrulation brain homeobox 2	NM_001485.2	GBX2	Homeobox protein GBX-2	-33.1
chr11_18453_mature	-7.14062	9.08506e-05	down	SPTLC3	serine palmitoyltransferase, long chain base subunit 3	NM_018327.2	SPTLC3	Serine palmitoyltransferase, long chain base subunit 2-like (Aminotransferase 2)	-29.5
oar-miR-154b-5p	-9.23578	5.14552e-07	down	SPTLC3	serine palmitoyltransferase, long chain base subunit 3	NM_018327.2	SPTLC3	Serine palmitoyltransferase, long chain base subunit 2-like (Aminotransferase 2)	-30.7
oar-miR-329a-5p	-7.77301	0.000675094	down	SPTLC3	serine palmitoyltransferase, long chain base subunit 3	NM_018327.2	SPTLC3	Serine palmitoyltransferase, long chain base subunit 2-like (Aminotransferase 2)	-30.1
oar-miR-329b-5p	-5.82329	0.00288668	down	DMRTC2	DMRT-like family C2	NM_033052.1	DMRTC2	Doublesex- and mab-3-related transcription factor C2	-22.7
oar-miR-370-3p	-4.5185	0.0472895	down	UBAP2L	ubiquitin associated protein 2-like	NM_014847.3	UBAP2L	Ubiquitin-associated protein 2-like	-35.4
mmu-miR-370-3p	-20	0.0148611	down	UBAP2L	ubiquitin associated protein 2-like	NM_014847.3	UBAP2L	Ubiquitin-associated protein 2-like	-32.9
ptr-miR-744	-9.04497	9.50463e-07	down	ADRBK1	adrenergic, beta, receptor kinase 1	NM_001619.3	ADRBK1	Beta-adrenergic receptor kinase 1	-36.9
ptr-miR-1224-5p	-5.70385	0.0043429	down	FUS	fused in sarcoma	NR_028388.2	FUS	cDNA FLJ78268, highly similar to Homo sapiens fusion (involved in t(12;16) in malignant liposarcoma), transcript variant 1, mRNA	-41.5
chr2_4742_mature	-4.80339	0.0390717	down	VTN	vitronectin	NM_000638.3	VTN	cDNA FLJ51266, highly similar to Vitronectin	-31.1
oar-miR-3957-3p	-8.6073	2.82313e-06	down	PPAP2C	phosphatidic acid phosphatase type 2C	NM_177543.2	PPAP2C	Lipid phosphate phosphohydrolase 2	-34.3
ptr-miR-760	-5.47926	0.00410028	down	KRBA2	KRAB-A domain containing 2	NM_213597.2	KRBA2	KRAB-A domain-containing protein 2	-32.1
hsa-miR-320c	-8.02792	1.08445e-05	down	RASEF	RAS and EF-hand domain containing	NM_152573.3	RASEF	cDNA FLJ75033, highly similar to Homo sapiens RAS and EF-hand domain containing (RASEF), mRNA	-29
ptr-miR-320c	-7.99791	1.10667e-05	down	RASEF	RAS and EF-hand domain containing	NM_152573.3	RASEF	cDNA FLJ75033, highly similar to Homo sapiens RAS and EF-hand domain containing (RASEF), mRNA	-29
chr2_4742_mature	-4.80339	0.0390717	down	RASEF	RAS and EF-hand domain containing	NM_152573.3	RASEF	cDNA FLJ75033, highly similar to Homo sapiens RAS and EF-hand domain containing (RASEF), mRNA	-34
chr20_26913_mature@@ggo-miR-877	-4.1762	0.0492604	down	CCL5	chemokine (C-C motif) ligand 5	NM_002985.2	CCL5	cDNA, FLJ92501, highly similar to Homo sapiens chemokine (C-C motif) ligand 5 (CCL5), mRNA	-37.7
oar-miR-487a-5p	-20	0.00353456	down	PGS1	phosphatidylglycerophosphate synthase 1	NM_024419.3	PGS1	cDNA FLJ56369, highly similar to Homo sapiens phosphatidylglycerophosphate synthase 1 (PGS1), mRNA	-34.1
chr11_17720_mature	20	0.0204905	up	PGS1	phosphatidylglycerophosphate synthase 1	NM_024419.3	PGS1	cDNA FLJ56369, highly similar to Homo sapiens phosphatidylglycerophosphate synthase 1 (PGS1), mRNA	-33.8
oar-miR-410-5p	-7.02578	0.00342411	down	RHPN1	rhophilin, Rho GTPase binding protein 1	NM_052924.2	RHPN1	Rhophilin-1	-37.9
ptr-miR-760	-5.47926	0.00410028	down	RHPN1	rhophilin, Rho GTPase binding protein 1	NM_052924.2	RHPN1	Rhophilin-1	-37.6
chr11_18453_mature	-7.14062	9.08506e-05	down	HHATL	hedgehog acyltransferase-like	NR_027753.1	HHATL	Protein-cysteine N-palmitoyltransferase HHAT-like protein	-32.4
oar-miR-127	-9.21616	2.64446e-06	down	HHATL	hedgehog acyltransferase-like	NR_027753.1	HHATL	Protein-cysteine N-palmitoyltransferase HHAT-like protein	-36.2
chr5_11041_mature	-6.49144	0.00144842	down	TEKT5	tektin 5	NM_144674.1	TEKT5	Tektin-5	-29.9
ptr-miR-139	-7.34771	5.30643e-05	down	NARFL	nuclear prelamin A recognition factor-like	NM_022493.1	NARFL	Cytosolic Fe-S cluster assembly factor NARFL	-39.2
chr11_17720_mature	20	0.0204905	up	NARFL	nuclear prelamin A recognition factor-like	NM_022493.1	NARFL	Cytosolic Fe-S cluster assembly factor NARFL	-34.5
chr6_13248_mature@@bta-miR-2448-3p	-5.42788	0.00548979	down	NARFL	nuclear prelamin A recognition factor-like	NM_022493.1	NARFL	Cytosolic Fe-S cluster assembly factor NARFL	-40.9
chr11_18453_mature	-7.14062	9.08506e-05	down	PRAF2	PRA1 domain family, member 2	NM_007213.2	PRAF2	PRA1 family protein 2	-40.3
chr13_20395_mature@@ssc-miR-296-3p	-8.28903	7.12965e-06	down	PRAF2	PRA1 domain family, member 2	NM_007213.2	PRAF2	PRA1 family protein 2	-35.9
ptr-miR-760	-5.47926	0.00410028	down	PRAF2	PRA1 domain family, member 2	NM_007213.2	PRAF2	PRA1 family protein 2	-37.1
oar-miR-370-3p	-4.5185	0.0472895	down	TEKT3	tektin 3	NM_031898.2	TEKT3	Tektin-3	-34
mmu-miR-370-3p	-20	0.0148611	down	TEKT3	tektin 3	NM_031898.2	TEKT3	Tektin-3	-33.3
bta-miR-483	-5.12531	0.00820548	down	TEKT2	tektin 2 (testicular)	NM_014466.2	TEKT2	cDNA, FLJ94179, highly similar to Homo sapiens tektin 2 (testicular) (TEKT2), mRNA	-33.7
ptr-miR-1306	-7.72446	2.62818e-05	down	DDIT3	DNA-damage inducible transcript 3	NM_004083.5	DDIT3	DNA damage-inducible transcript 3 protein	-34.5
chr12_19792_mature@@ppa-miR-214	-5.34723	0.00886859	down	UBE2Q1	ubiquitin-conjugating enzyme E2Q family member 1	NM_017582.6	UBE2Q1	UBE2Q1 protein	-43.4
oar-miR-3957-5p	-7.89085	0.000115534	down	PLEKHA8	pleckstrin homology domain containing, family A (phosphoinositide binding specific) member 8	NM_032639.3	PLEKHA8	Pleckstrin homology domain-containing family A member 8	-30.6
chr4_9864_mature@@sha-miR-129	-6.64469	0.00196857	down	FAM125B	family with sequence similarity 125, member B	NM_033446.2	MVB12B	Multivesicular body subunit 12B	-26.2
chr13_20427_mature@@bta-miR-3432	-5.82723	0.0033492	down	FAM125B	family with sequence similarity 125, member B	NM_033446.2	MVB12B	Multivesicular body subunit 12B	-27.4
chr7_13874_mature	20	0.0441566	up	FAM125B	family with sequence similarity 125, member B	NM_033446.2	MVB12B	Multivesicular body subunit 12B	-35.3
oar-miR-665-3p	-7.34646	5.93615e-05	down	FAM125B	family with sequence similarity 125, member B	NM_033446.2	MVB12B	Multivesicular body subunit 12B	-32.7
chr14_21285_star	-4.44082	0.041124	down	FAM125B	family with sequence similarity 125, member B	NM_033446.2	MVB12B	Multivesicular body subunit 12B	-28.3
oar-miR-323a-5p	-8.16094	1.95529e-05	down	FAM125B	family with sequence similarity 125, member B	NM_033446.2	MVB12B	Multivesicular body subunit 12B	-33.9
chr13_20395_mature@@ssc-miR-296-3p	-8.28903	7.12965e-06	down	FAM125B	family with sequence similarity 125, member B	NM_033446.2	MVB12B	Multivesicular body subunit 12B	-30
oar-miR-541-3p	-12.1477	1.56141e-08	down	FAM125B	family with sequence similarity 125, member B	NM_033446.2	MVB12B	Multivesicular body subunit 12B	-29.6
chr2_4742_mature	-4.80339	0.0390717	down	FAM125B	family with sequence similarity 125, member B	NM_033446.2	MVB12B	Multivesicular body subunit 12B	-30.8
chr3_8179_mature	-6.12531	0.019692	down	AHSA1	AHA1, activator of heat shock 90kDa protein ATPase homolog 1 (yeast)	NM_012111.2	AHSA1	cDNA FLJ56675, highly similar to Activator of 90 kDa heat shock protein ATPase homolog 1	-34.7
chr2_4742_mature	-4.80339	0.0390717	down	CCL2	chemokine (C-C motif) ligand 2				-37
oar-miR-432	-14.9352	2.78999e-13	down	NCOA3	nuclear receptor coactivator 3	NM_181659.2	NCOA3	cDNA FLJ77005, highly similar to Homo sapiens nuclear receptor coactivator 3 (NCOA3), transcript variant 1, mRNA	-27.5
chr14_21402_mature@@bta-miR-3432	-8.0764	0.000338499	down	KLC1	kinesin light chain 1	NM_182923.3	KLC1	cDNA FLJ61233, highly similar to Kinesin light chain 1	-31.2
chr14_21401_mature@@bta-miR-3432	-6.86228	0.0012237	down	KLC1	kinesin light chain 1	NM_182923.3	KLC1	cDNA FLJ61233, highly similar to Kinesin light chain 1	-31.2
ptr-miR-760	-5.47926	0.00410028	down	KLC1	kinesin light chain 1	NM_182923.3	KLC1	cDNA FLJ61233, highly similar to Kinesin light chain 1	-31.3
chr1_2587_mature@@bta-miR-6529	-9.02204	8.29907e-07	down	LCN2	lipocalin 2	NM_005564.3	LCN2	Neutrophil gelatinase-associated lipocalin	-29.5
ptr-miR-1224-5p	-5.70385	0.0043429	down	LCN2	lipocalin 2	NM_005564.3	LCN2	Neutrophil gelatinase-associated lipocalin	-32.8
chr11_17918_mature@@ssc-miR-423-5p	-6.76031	0.000971859	down	LCN2	lipocalin 2	NM_005564.3	LCN2	Neutrophil gelatinase-associated lipocalin	-30
chr2_4742_mature	-4.80339	0.0390717	down	FTL	Ferritin light chain	NM_000146.3	FTL	Ferritin L-chain	-34.7
ptr-miR-1224-5p	-5.70385	0.0043429	down	OCEL1	occludin/ELL domain containing 1	NM_024578.1	OCEL1	occludin/ELL domain containing 1	-38.5
chr2_4742_mature	-4.80339	0.0390717	down	CAMK1	calcium/calmodulin-dependent protein kinase I	NM_003656.4	CAMK1	Calcium/calmodulin-dependent protein kinase type 1	-34.8
oar-miR-370-3p	-4.5185	0.0472895	down	TNNC1	troponin C type 1 (slow)	NM_003280.2	TNNC1	Troponin C, slow skeletal and cardiac muscles	-36.8
mmu-miR-370-3p	-20	0.0148611	down	TNNC1	troponin C type 1 (slow)	NM_003280.2	TNNC1	Troponin C, slow skeletal and cardiac muscles	-34.1
chr4_9864_mature@@sha-miR-129	-6.64469	0.00196857	down	MAP2K3	mitogen-activated protein kinase kinase 3	NM_145110.1	MAP2K3	Mitogen activated protein kinase kinase 3	-23.4
chrx_31877_mature@@ssc-miR-424-3p	-7.95031	1.52458e-05	down	MAP2K3	mitogen-activated protein kinase kinase 3	NM_145110.1	MAP2K3	Mitogen activated protein kinase kinase 3	-26.5
chr2_5146_star@@oan-miR-23b-5p	-5.2869	0.00580178	down	MAP2K3	mitogen-activated protein kinase kinase 3	NM_145110.1	MAP2K3	Mitogen activated protein kinase kinase 3	-27.8
chr7_13874_mature	20	0.0441566	up	MAP2K3	mitogen-activated protein kinase kinase 3	NM_145110.1	MAP2K3	Mitogen activated protein kinase kinase 3	-29.4
oar-miR-381-5p	-7.26282	0.00010847	down	MAP2K3	mitogen-activated protein kinase kinase 3	NM_145110.1	MAP2K3	Mitogen activated protein kinase kinase 3	-25.7
oar-miR-323a-5p	-8.16094	1.95529e-05	down	MAP2K3	mitogen-activated protein kinase kinase 3	NM_145110.1	MAP2K3	Mitogen activated protein kinase kinase 3	-28.6
chr13_20395_mature@@ssc-miR-296-3p	-8.28903	7.12965e-06	down	MAP2K3	mitogen-activated protein kinase kinase 3	NM_145110.1	MAP2K3	Mitogen activated protein kinase kinase 3	-31.6
chr18_24880_mature@@ssc-miR-2366	-20	0.00482081	down	MAP2K3	mitogen-activated protein kinase kinase 3	NM_145110.1	MAP2K3	Mitogen activated protein kinase kinase 3	-27.9
chr18_24879_mature@@ssc-miR-2366	-5.54035	0.0180007	down	MAP2K3	mitogen-activated protein kinase kinase 3	NM_145110.1	MAP2K3	Mitogen activated protein kinase kinase 3	-27.9
chr7_13874_mature	20	0.0441566	up	PAIP2B	poly(A) binding protein interacting protein 2B	NM_020459.1	PAIP2B	Polyadenylate-binding protein-interacting protein 2B	-34.9
chr20_26913_mature@@ggo-miR-877	-4.1762	0.0492604	down	MAP2K2	mitogen-activated protein kinase kinase 2	NM_030662.3	MAP2K2	cDNA FLJ35806 fis, clone TESTI2005987, highly similar to Dual specificity mitogen-activated protein kinase kinase 2 (EC 2.7.12.2)	-34.7
chr24_29981_mature@@bta-miR-2387	-4.74199	0.0210665	down	MAP2K2	mitogen-activated protein kinase kinase 2	NM_030662.3	MAP2K2	cDNA FLJ35806 fis, clone TESTI2005987, highly similar to Dual specificity mitogen-activated protein kinase kinase 2 (EC 2.7.12.2)	-35.3
chr11_18453_mature	-7.14062	9.08506e-05	down	MAP2K2	mitogen-activated protein kinase kinase 2	NM_030662.3	MAP2K2	cDNA FLJ35806 fis, clone TESTI2005987, highly similar to Dual specificity mitogen-activated protein kinase kinase 2 (EC 2.7.12.2)	-34
chr24_29982_mature@@bta-miR-2387	-4.54035	0.0278824	down	MAP2K2	mitogen-activated protein kinase kinase 2	NM_030662.3	MAP2K2	cDNA FLJ35806 fis, clone TESTI2005987, highly similar to Dual specificity mitogen-activated protein kinase kinase 2 (EC 2.7.12.2)	-35.3
ptr-miR-760	-5.47926	0.00410028	down	MAP2K2	mitogen-activated protein kinase kinase 2	NM_030662.3	MAP2K2	cDNA FLJ35806 fis, clone TESTI2005987, highly similar to Dual specificity mitogen-activated protein kinase kinase 2 (EC 2.7.12.2)	-35.8
chr3_8179_mature	-6.12531	0.019692	down	MAP2K2	mitogen-activated protein kinase kinase 2	NM_030662.3	MAP2K2	cDNA FLJ35806 fis, clone TESTI2005987, highly similar to Dual specificity mitogen-activated protein kinase kinase 2 (EC 2.7.12.2)	-37.4
oar-miR-485-5p	-12.6464	9.09604e-11	down	C1QTNF1	C1q and tumor necrosis factor related protein 1	NR_049769.1	C1QTNF1	cDNA FLJ77787	-26.9
ptr-miR-760	-5.47926	0.00410028	down	C1QTNF1	C1q and tumor necrosis factor related protein 1	NR_049769.1	C1QTNF1	cDNA FLJ77787	-26.2
ptr-miR-1306	-7.72446	2.62818e-05	down	C1QTNF1	C1q and tumor necrosis factor related protein 1	NR_049769.1	C1QTNF1	cDNA FLJ77787	-26.2
mmu-miR-378d	-5.91886	0.028165	down	LOC101117342	HEAT repeat-containing protein 7A-like	NR_102364.1	MROH5	maestro heat-like repeat family member 5	-31.2
chr23_29205_mature@@bta-miR-3432	-5.61074	0.00335187	down	B3GALT6	UDP-Gal:betaGal beta 1,3-galactosyltransferase polypeptide 6	NM_080605.3	B3GALT6	B3GALT6 protein	-26.2
chr1_2250_mature	20	0.0278159	up	B3GALT6	UDP-Gal:betaGal beta 1,3-galactosyltransferase polypeptide 6	NM_080605.3	B3GALT6	B3GALT6 protein	-28.3
chr7_13874_mature	20	0.0441566	up	B3GALT6	UDP-Gal:betaGal beta 1,3-galactosyltransferase polypeptide 6	NM_080605.3	B3GALT6	B3GALT6 protein	-25.6
chr4_10137_mature@@bta-miR-3432	-7.12531	0.0027788	down	B3GALT6	UDP-Gal:betaGal beta 1,3-galactosyltransferase polypeptide 6	NM_080605.3	B3GALT6	B3GALT6 protein	-26.2
chr10_17679_mature	7.93259	0.0480573	up	B3GALT6	UDP-Gal:betaGal beta 1,3-galactosyltransferase polypeptide 6	NM_080605.3	B3GALT6	B3GALT6 protein	-26.4
[truncated: 3,051 more rows]
