# Supplementary material for: Expression profiling and functional characterization of miR-192 throughout sheep skeletal muscle development
Source: Sci Rep. 2016 Jul 25;6:30281. doi: 10.1038/srep30281 (PMC4958965; doi:10.1038/srep30281)
Supplement: Supplementary Table S11 [file srep30281-s12.xls]

## Sheet: L40vsF110
AccID	Log2FC	FDR	Style	TargetGene	Description	BlastAccID	BlastSymbol	BlastDescription	Energy
ptr-miR-760	-7.02308	0.000152111	down	CHAF1A	chromatin assembly factor 1, subunit A (p150)	NM_005483.2	CHAF1A	Chromatin assembly factor 1 subunit A	-37.6
oar-miR-543-3p	-9.87135	2.99691e-07	down	CCND1	Cyclin D1	NM_053056.2	CCND1	cDNA FLJ51281, highly similar to G1/S-specific cyclin-D1	-22.8
chr7_13874_mature	10.2785	0.0163725	up	CCND1	Cyclin D1	NM_053056.2	CCND1	cDNA FLJ51281, highly similar to G1/S-specific cyclin-D1	-26.5
oar-miR-323a-5p	-9.28382	6.07019e-06	down	CCND1	Cyclin D1	NM_053056.2	CCND1	cDNA FLJ51281, highly similar to G1/S-specific cyclin-D1	-23.9
chr1_2587_mature@@bta-miR-6529	-7.57202	4.71279e-05	down	PALM2	paralemmin 2	NM_053016.5	PALM2	Paralemmin-2	-27.4
chr8_14858_mature@@mmu-miR-3960	-5.06227	0.0312825	down	PALM2	paralemmin 2	NM_053016.5	PALM2	Paralemmin-2	-30.2
oar-miR-3957-5p	-4.848	0.0234864	down	PALM2	paralemmin 2	NM_053016.5	PALM2	Paralemmin-2	-29.7
ptr-miR-1224-5p	-5.21057	0.0119532	down	PALM2	paralemmin 2	NM_053016.5	PALM2	Paralemmin-2	-31.6
chr13_20395_mature@@ssc-miR-296-3p	-6.60123	0.000830294	down	PALM2	paralemmin 2	NM_053016.5	PALM2	Paralemmin-2	-29.3
chr11_18452_star@@ssc-miR-365-5p	-7.91511	8.10379e-05	down	PALM2	paralemmin 2	NM_053016.5	PALM2	Paralemmin-2	-28.3
chr3_8927_mature	-5.46691	0.0134639	down	PALM2	paralemmin 2	NM_053016.5	PALM2	Paralemmin-2	-26.9
oar-miR-485-5p	-9.03345	1.84809e-06	down	PALM2	paralemmin 2	NM_053016.5	PALM2	Paralemmin-2	-30.5
oar-miR-541-3p	-8.3876	6.87041e-06	down	PALM2	paralemmin 2	NM_053016.5	PALM2	Paralemmin-2	-30.3
oar-miR-409-3p	-7.45832	0.000119768	down	GLI4	GLI family zinc finger 4	NM_138465.3	GLI4	Zinc finger protein GLI4	-29
hsa-miR-1538	-5.6256	0.0138685	down	GLI4	GLI family zinc finger 4	NM_138465.3	GLI4	Zinc finger protein GLI4	-46.8
oar-miR-541-5p	-6.99484	0.000236402	down	GLI4	GLI family zinc finger 4	NM_138465.3	GLI4	Zinc finger protein GLI4	-30.2
chr8_14858_mature@@mmu-miR-3960	-5.06227	0.0312825	down	ENSA	endosulfine alpha	NM_207168.1	ENSA	Alpha-endosulfine	-39.4
chr24_29665_star@@mmu-miR-25-5p	-6.5642	0.000455585	down	ENSA	endosulfine alpha	NM_207168.1	ENSA	Alpha-endosulfine	-35.4
chr11_17918_mature@@ssc-miR-423-5p	-7.0263	0.000754963	down	ENSA	endosulfine alpha	NM_207168.1	ENSA	Alpha-endosulfine	-35.3
chr3_6536_mature	-6.43296	0.0184633	down	EFTUD2	elongation factor Tu GTP binding domain containing 2	NM_004247.3	EFTUD2	cDNA FLJ78483, highly similar to Homo sapiens elongation factor Tu GTP binding domain containing 2 (EFTUD2), mRNA	-37.7
chr8_14858_mature@@mmu-miR-3960	-5.06227	0.0312825	down	SCNN1B	Amiloride-sensitive sodium channel subunit beta	NM_000336.2	SCNN1B	Nasal epithelial sodium channel beta subunit	-38.3
chr3_8927_mature	-5.46691	0.0134639	down	TRAPPC1	trafficking protein particle complex 1	NR_030697.1	TRAPPC1	cDNA, FLJ94698, highly similar to Homo sapiens trafficking protein particle complex 1 (TRAPPC1),mRNA	-33.9
hsa-miR-4508	-4.89228	0.0265003	down	TOM1	target of myb1 (chicken)	NR_024195.1	TOM1	cDNA FLJ39747 fis, clone SMINT2017432, highly similar to Target of Myb protein 1	-34.1
chr3_6536_mature	-6.43296	0.0184633	down	RNF26	ring finger protein 26	NM_032015.4	RNF26	cDNA FLJ16070 fis, clone HSYRA1000062, highly similar to RING finger protein 26	-29.5
mmu-miR-370-3p	-20	0.0058034	down	RNF26	ring finger protein 26	NM_032015.4	RNF26	cDNA FLJ16070 fis, clone HSYRA1000062, highly similar to RING finger protein 26	-28.7
chr8_14858_mature@@mmu-miR-3960	-5.06227	0.0312825	down	LOC101111505	spermadhesin Z13-like				-39.3
chr3_8617_mature	-4.79553	0.047245	down	LOC443265	Tie-1 receptor	NM_005424.4	TIE1	cDNA FLJ52321, highly similar to Tyrosine-protein kinase receptor Tie-1 (EC 2.7.10.1)	-33.2
chr8_14858_mature@@mmu-miR-3960	-5.06227	0.0312825	down	BAIAP2	BAI1-associated protein 2	NM_017451.2	BAIAP2	cDNA FLJ32326 fis, clone PROST2004332, highly similar to Brain-specific angiogenesis inhibitor1-associated protein 2	-46.1
hsa-miR-4508	-4.89228	0.0265003	down	BAIAP2	BAI1-associated protein 2	NM_017451.2	BAIAP2	cDNA FLJ32326 fis, clone PROST2004332, highly similar to Brain-specific angiogenesis inhibitor1-associated protein 2	-32.6
hsa-miR-1538	-5.6256	0.0138685	down	TRAPPC5	trafficking protein particle complex 5	NM_174894.2	TRAPPC5	Trafficking protein particle complex subunit 5	-30.7
chr9_15818_star@@ssc-miR-30c-3p	-5.94246	0.0019465	down	TRAPPC5	trafficking protein particle complex 5	NM_174894.2	TRAPPC5	Trafficking protein particle complex subunit 5	-28.3
chr3_8927_mature	-5.46691	0.0134639	down	TRAPPC5	trafficking protein particle complex 5	NM_174894.2	TRAPPC5	Trafficking protein particle complex subunit 5	-28.4
chr3_8617_mature	-4.79553	0.047245	down	LOC101102925	uncharacterized LOC101102925	NM_015711.3	GLTSCR1	Glioma tumor suppressor candidate region gene 1 protein	-30.6
ptr-miR-139	-6.38968	0.000684688	down	LOC101102925	uncharacterized LOC101102925	NM_015711.3	GLTSCR1	Glioma tumor suppressor candidate region gene 1 protein	-29.4
chr11_18452_star@@ssc-miR-365-5p	-7.91511	8.10379e-05	down	LOC101102925	uncharacterized LOC101102925	NM_015711.3	GLTSCR1	Glioma tumor suppressor candidate region gene 1 protein	-28.7
ptr-miR-744	-6.66416	0.000370592	down	LOC101102925	uncharacterized LOC101102925	NM_015711.3	GLTSCR1	Glioma tumor suppressor candidate region gene 1 protein	-30.7
chr8_14858_mature@@mmu-miR-3960	-5.06227	0.0312825	down	LOC101105022	proteoglycan 3-like	NM_006093.3	PRG3	Proteoglycan 3	-35.7
ptr-miR-1224-5p	-5.21057	0.0119532	down	LOC101105022	proteoglycan 3-like	NM_006093.3	PRG3	Proteoglycan 3	-35.6
chr3_8927_mature	-5.46691	0.0134639	down	LOC101105022	proteoglycan 3-like	NM_006093.3	PRG3	Proteoglycan 3	-32
chr19_26254_mature	-8.06301	0.000560851	down	LOC101105022	proteoglycan 3-like	NM_006093.3	PRG3	Proteoglycan 3	-29.3
hsa-miR-4508	-4.89228	0.0265003	down	SETMAR	SET domain gene	NR_075073.1	SETMAR	cDNA FLJ54643, highly similar to Homo sapiens SET domain and mariner transposase fusion gene (SETMAR), mRNA	-31.8
ptr-miR-744	-6.66416	0.000370592	down	SETMAR	SET domain gene	NR_075073.1	SETMAR	cDNA FLJ54643, highly similar to Homo sapiens SET domain and mariner transposase fusion gene (SETMAR), mRNA	-28.1
eca-miR-1842	-5.45568	0.0193436	down	SETMAR	SET domain gene	NR_075073.1	SETMAR	cDNA FLJ54643, highly similar to Homo sapiens SET domain and mariner transposase fusion gene (SETMAR), mRNA	-28.3
chr3_6536_mature	-6.43296	0.0184633	down	ASGR2	asialoglycoprotein receptor 2	NM_080914.2	ASGR2	Asialoglycoprotein receptor 2	-39.4
chr11_18453_mature	-6.13894	0.00126992	down	HMG20B	high mobility group 20B	NM_006339.2	HMG20B	SWI/SNF-related matrix-associated actin-dependent regulator of chromatin subfamily E member 1-related	-39.4
ptr-miR-760	-7.02308	0.000152111	down	HMG20B	high mobility group 20B	NM_006339.2	HMG20B	SWI/SNF-related matrix-associated actin-dependent regulator of chromatin subfamily E member 1-related	-39.6
chrx_31837_star@@mmu-miR-505-5p	-7.11389	0.000540383	down	ZNF311	zinc finger protein 311	NM_001010877.2	ZNF311	cDNA FLJ76000, highly similar to Homo sapiens zinc finger protein 311 (ZNF311), mRNA	-35.2
chr18_25186_mature	-6.5642	0.0143143	down	ALOX12B	arachidonate 12-lipoxygenase, 12R type	NM_001139.2	ALOX12B	Arachidonate 12-lipoxygenase, 12R-type	-29.6
chr19_26254_mature	-8.06301	0.000560851	down	ALOX12B	arachidonate 12-lipoxygenase, 12R type	NM_001139.2	ALOX12B	Arachidonate 12-lipoxygenase, 12R-type	-28.8
chr19_26254_mature	-8.06301	0.000560851	down	NGF	nerve growth factor (beta polypeptide)	NM_002506.2	NGF	Beta-nerve growth factor	-30.6
chr8_14858_mature@@mmu-miR-3960	-5.06227	0.0312825	down	RAP2A	RAP2A				-41.7
chr3_8927_mature	-5.46691	0.0134639	down	GLI2	GLI family zinc finger 2	NM_030381.1	GLI2	Zinc finger protein GLI2	-35
hsa-miR-1538	-5.6256	0.0138685	down	ATP2C2	ATPase, Ca++ transporting, type 2C, member 2	NM_014861.2	ATP2C2	cDNA FLJ33732 fis, clone BRAWH2017913, highly similar to Probable calcium-transporting ATPase (EC 3.6.3.8)	-41.3
chr13_20446_mature	-6.88955	0.000250193	down	WDR45	WD repeat domain 45	NM_007075.3	WDR45	WD repeat domain phosphoinositide-interacting protein 4	-36.8
chr20_26465_star@@oan-miR-206-5p	-6.6256	0.0126808	down	LOC101107839	guanine nucleotide-binding protein subunit beta-like protein 1-like	NM_053004.2	GNB1L	Guanine nucleotide-binding protein subunit beta-like protein 1	-33.1
mmu-miR-6383	-4.6256	0.042056	down	LOC101107839	guanine nucleotide-binding protein subunit beta-like protein 1-like	NM_053004.2	GNB1L	Guanine nucleotide-binding protein subunit beta-like protein 1	-33.3
chr7_13874_mature	10.2785	0.0163725	up	LOC101107839	guanine nucleotide-binding protein subunit beta-like protein 1-like	NM_053004.2	GNB1L	Guanine nucleotide-binding protein subunit beta-like protein 1	-33.1
chr5_11579_star	-4.49381	0.0435591	down	LOC101107839	guanine nucleotide-binding protein subunit beta-like protein 1-like	NM_053004.2	GNB1L	Guanine nucleotide-binding protein subunit beta-like protein 1	-32.2
chr22_28470_mature@@ppa-miR-107	-8.05383	2.60521e-05	down	LOC101102526	keratin-associated protein 10-8-like	NM_198689.2	KRTAP10-7	Keratin-associated protein 10-7	-28.9
chr8_14858_mature@@mmu-miR-3960	-5.06227	0.0312825	down	LOC101102526	keratin-associated protein 10-8-like	NM_198689.2	KRTAP10-7	Keratin-associated protein 10-7	-35.9
chr4_9456_mature	-5.99484	0.0121034	down	LOC101102526	keratin-associated protein 10-8-like	NM_198689.2	KRTAP10-7	Keratin-associated protein 10-7	-26.9
chr16_23356_mature@@ppa-miR-107	-5.82707	0.012629	down	LOC101102526	keratin-associated protein 10-8-like	NM_198689.2	KRTAP10-7	Keratin-associated protein 10-7	-28.9
chr3_8927_mature	-5.46691	0.0134639	down	LOC101102526	keratin-associated protein 10-8-like	NM_198689.2	KRTAP10-7	Keratin-associated protein 10-7	-29.2
chr4_9455_mature	-6.848	0.00809242	down	LOC101102526	keratin-associated protein 10-8-like	NM_198689.2	KRTAP10-7	Keratin-associated protein 10-7	-26.9
chr19_26254_mature	-8.06301	0.000560851	down	LOC101102526	keratin-associated protein 10-8-like	NM_198689.2	KRTAP10-7	Keratin-associated protein 10-7	-29.5
chr3_6980_mature@@ppa-miR-107	-20	0.0441862	down	FES	feline sarcoma oncogene	NM_002005.3	FES	Tyrosine-protein kinase Fes/Fps	-31.5
mmu-miR-370-3p	-20	0.0058034	down	FES	feline sarcoma oncogene	NM_002005.3	FES	Tyrosine-protein kinase Fes/Fps	-35.8
chr8_14858_mature@@mmu-miR-3960	-5.06227	0.0312825	down	FER	fer (fps/fes related) tyrosine kinase	NM_005246.2	FER	cDNA FLJ57122, highly similar to Proto-oncogene tyrosine-protein kinase FER (EC 2.7.10.2)	-35.9
hsa-miR-1538	-5.6256	0.0138685	down	ZBTB32	zinc finger and BTB domain containing 32	NM_014383.1	ZBTB32	Zinc finger and BTB domain-containing protein 32	-39.8
chr15_22511_mature@@eca-miR-129b-3p	-6.6256	0.00085084	down	ZBTB32	zinc finger and BTB domain containing 32	NM_014383.1	ZBTB32	Zinc finger and BTB domain-containing protein 32	-33.5
hsa-miR-4508	-4.89228	0.0265003	down	SGCA	sarcoglycan, alpha (50kDa dystrophin-associated glycoprotein)	NM_001135697.1	SGCA	cDNA FLJ56722, highly similar to Alpha-sarcoglycan	-33.8
hsa-miR-1538	-5.6256	0.0138685	down	SGCA	sarcoglycan, alpha (50kDa dystrophin-associated glycoprotein)	NM_001135697.1	SGCA	cDNA FLJ56722, highly similar to Alpha-sarcoglycan	-37.2
chr13_20395_mature@@ssc-miR-296-3p	-6.60123	0.000830294	down	SGCA	sarcoglycan, alpha (50kDa dystrophin-associated glycoprotein)	NM_001135697.1	SGCA	cDNA FLJ56722, highly similar to Alpha-sarcoglycan	-33.4
chr2_3544_star@@sha-miR-204	-6.6845	0.011276	down	HMBS	Porphobilinogen deaminase	NM_001258209.1	HMBS	Hydroxymethylbilane synthase	-34.1
chr3_6536_mature	-6.43296	0.0184633	down	HMBS	Porphobilinogen deaminase	NM_001258209.1	HMBS	Hydroxymethylbilane synthase	-38.5
mmu-miR-370-3p	-20	0.0058034	down	HMBS	Porphobilinogen deaminase	NM_001258209.1	HMBS	Hydroxymethylbilane synthase	-37.7
chr8_14858_mature@@mmu-miR-3960	-5.06227	0.0312825	down	LOC101107446	uncharacterized LOC101107446	NM_005882.3	MAEA	cDNA FLJ45980 fis, clone PROST2016566, highly similar to Homo sapiens macrophage erythroblast attacher (MAEA), transcript variant 2, mRNA	-43.2
chr11_17720_mature	20	0.0192068	up	TMEM8B	transmembrane protein 8B	NM_016446.3	TMEM8B	Transmembrane protein 8B	-39.8
hsa-miR-4508	-4.89228	0.0265003	down	SH3BP5	SH3-domain binding protein 5 (BTK-associated)	NM_004844.4	SH3BP5	cDNA, FLJ93663, Homo sapiens SH3-domain binding protein 5 (BTK-associated)(SH3BP5), mRNA	-36
oar-miR-665-3p	-5.00981	0.0263156	down	PHF19	PHD finger protein 19	NR_104601.1	PHF19	cDNA FLJ16269 fis, clone MESAN2016552, highly similar to Homo sapiens PHD finger protein 19 (PHF19), transcript variant 1, mRNA	-42.3
hsa-miR-4508	-4.89228	0.0265003	down	NFIX	nuclear factor I/X (CCAAT-binding transcription factor)	NM_002501	NFIX	Nuclear factor 1 X-type	-33.8
chr8_14858_mature@@mmu-miR-3960	-5.06227	0.0312825	down	S100A16	S100 calcium binding protein A16	NM_080388.1	S100A16	Protein S100-A16	-40.4
chr8_14858_mature@@mmu-miR-3960	-5.06227	0.0312825	down	PLEKHO1	pleckstrin homology domain containing, family O member 1	NM_016274.4	PLEKHO1	Pleckstrin homology domain-containing family O member 1	-39.4
chr3_6536_mature	-6.43296	0.0184633	down	MAF1	MAF1 homolog (S. cerevisiae)	NM_032272.4	MAF1	Repressor of RNA polymerase III transcription MAF1 homolog	-41.3
chr11_18453_mature	-6.13894	0.00126992	down	WDR77	WD repeat domain 77	NM_024102.2	WDR77	cDNA FLJ55120, moderately similar to Methylosome protein 50	-36.6
chr3_8927_mature	-5.46691	0.0134639	down	WDR77	WD repeat domain 77	NM_024102.2	WDR77	cDNA FLJ55120, moderately similar to Methylosome protein 50	-33.2
ptr-miR-760	-7.02308	0.000152111	down	LOC101112694	eukaryotic translation initiation factor 3 subunit C-like	NM_003752.4	EIF3C	Eukaryotic translation initiation factor 3 subunit C	-31.3
chr3_6536_mature	-6.43296	0.0184633	down	S100A11	S100 calcium binding protein A11	NM_005620.1	S100A11	cDNA, FLJ92471, highly similar to Homo sapiens S100 calcium binding protein A11 (calgizzarin) (S100A11), mRNA	-37.7
ptr-miR-1224-5p	-5.21057	0.0119532	down	S100A12	S100 calcium binding protein A12	NM_005621.1	S100A12	Protein S100-A12	-39.5
chr7_13874_mature	10.2785	0.0163725	up	ZNF335	zinc finger protein 335	NM_022095.3	ZNF335	ZNF335 protein	-38.5
mmu-miR-370-3p	-20	0.0058034	down	ZNF335	zinc finger protein 335	NM_022095.3	ZNF335	ZNF335 protein	-36.3
chr8_14858_mature@@mmu-miR-3960	-5.06227	0.0312825	down	CDCA4	cell division cycle associated 4	NM_145701.2	CDCA4	cDNA FLJ52878, highly similar to Cell division cycle-associated protein 4	-35.7
hsa-miR-4508	-4.89228	0.0265003	down	CDCA4	cell division cycle associated 4	NM_145701.2	CDCA4	cDNA FLJ52878, highly similar to Cell division cycle-associated protein 4	-31.2
hsa-miR-1538	-5.6256	0.0138685	down	CDCA4	cell division cycle associated 4	NM_145701.2	CDCA4	cDNA FLJ52878, highly similar to Cell division cycle-associated protein 4	-34.8
chr3_6536_mature	-6.43296	0.0184633	down	CDCA4	cell division cycle associated 4	NM_145701.2	CDCA4	cDNA FLJ52878, highly similar to Cell division cycle-associated protein 4	-32.4
ptr-miR-760	-7.02308	0.000152111	down	CDCA3	cell division cycle associated 3	NM_031299.4	CDCA3	cDNA, FLJ93285, highly similar to Homo sapiens cell division cycle associated 3 (CDCA3), mRNA	-33.3
ptr-miR-744	-6.66416	0.000370592	down	LOC101113344	60S ribosomal protein L13-like	NM_033251.2	RPL13	cDNA FLJ52458, weakly similar to 60S ribosomal protein L13	-30.3
chr3_8927_mature	-5.46691	0.0134639	down	TMEM88	transmembrane protein 88	NM_203411.1	TMEM88	Transmembrane protein 88	-34.2
chr5_11565_mature@@ssc-miR-181d-5p	-5.3986	0.00833865	down	ACOT13	acyl-CoA thioesterase 13	NM_018473.3	ACOT13	Acyl-coenzyme A thioesterase 13	-29.6
chr3_6536_mature	-6.43296	0.0184633	down	SLC35B2	solute carrier family 35, member B2	NM_178148.3	SLC35B2	cDNA FLJ41755 fis, clone HSYRA2009102, highly similar to Adenosine 3'-phospho 5'-phosphosulfate transporter 1	-39.5
oar-miR-3957-5p	-4.848	0.0234864	down	TMEM89	transmembrane protein 89	NM_001008269.1	TMEM89	Transmembrane protein 89	-27.6
chr13_20395_mature@@ssc-miR-296-3p	-6.60123	0.000830294	down	SLC35B3	solute carrier family 35, member B3	NR_109914.1	SLC35B3	cDNA, FLJ94080, highly similar to Homo sapiens solute carrier family 35, member B3 (SLC35B3), mRNA	-35
chr8_14858_mature@@mmu-miR-3960	-5.06227	0.0312825	down	PACS1	phosphofurin acidic cluster sorting protein 1	NM_018026.3	PACS1	Phosphofurin acidic cluster sorting protein 1	-32.5
hsa-miR-4508	-4.89228	0.0265003	down	PACS1	phosphofurin acidic cluster sorting protein 1	NM_018026.3	PACS1	Phosphofurin acidic cluster sorting protein 1	-27.3
ptr-miR-6131	-5.6538	0.00382352	down	PACS1	phosphofurin acidic cluster sorting protein 1	NM_018026.3	PACS1	Phosphofurin acidic cluster sorting protein 1	-27.5
chr13_20395_mature@@ssc-miR-296-3p	-6.60123	0.000830294	down	PACS1	phosphofurin acidic cluster sorting protein 1	NM_018026.3	PACS1	Phosphofurin acidic cluster sorting protein 1	-26.4
mmu-miR-370-3p	-20	0.0058034	down	PACS1	phosphofurin acidic cluster sorting protein 1	NM_018026.3	PACS1	Phosphofurin acidic cluster sorting protein 1	-26.8
chr8_14858_mature@@mmu-miR-3960	-5.06227	0.0312825	down	CUL4A	cullin 4A	NM_003589.2	CUL4A	cDNA, FLJ95721, highly similar to Homo sapiens cullin 4A (CUL4A), mRNA	-36.4
ptr-miR-139	-6.38968	0.000684688	down	CUL4A	cullin 4A	NM_003589.2	CUL4A	cDNA, FLJ95721, highly similar to Homo sapiens cullin 4A (CUL4A), mRNA	-36
ptr-miR-760	-7.02308	0.000152111	down	CUL4A	cullin 4A	NM_003589.2	CUL4A	cDNA, FLJ95721, highly similar to Homo sapiens cullin 4A (CUL4A), mRNA	-33.6
oar-miR-432	-10.0313	3.45616e-07	down	FABP3	Heart fatty acid binding protein	NM_004102.3	FABP3	Fatty acid-binding protein, heart	-35.2
chr18_24925_star@@eca-miR-342-5p	-5.95439	0.00201059	down	LOC101107417	NHP2-like protein 1-like	NM_005008.3	NHP2L1	NHP2-like protein 1	-32.4
ptr-miR-1224-5p	-5.21057	0.0119532	down	NEB	nebulin	NM_004543.4	NEB	Nebulin	-40.6
hsa-miR-3917	-20	0.0441862	down	RSPH9	radial spoke head 9 homolog (Chlamydomonas)	NM_152732.4	RSPH9	Radial spoke head protein 9 homolog	-30.2
hsa-miR-4508	-4.89228	0.0265003	down	FABP6	fatty acid binding protein 6, ileal	NM_001445.2	FABP6	Gastrotropin	-31
ptr-miR-744	-6.66416	0.000370592	down	FABP6	fatty acid binding protein 6, ileal	NM_001445.2	FABP6	Gastrotropin	-31.1
chr8_14858_mature@@mmu-miR-3960	-5.06227	0.0312825	down	SUCLG1	succinate-CoA ligase, alpha subunit	NM_003849.3	SUCLG1	cDNA FLJ76284, highly similar to Homo sapiens succinate-CoA ligase, GDP-forming, alpha subunit (SUCLG1), mRNA	-39.1
chr13_20395_mature@@ssc-miR-296-3p	-6.60123	0.000830294	down	FDPS	farnesyl diphosphate synthase	NM_002004.3	FDPS	cDNA FLJ12779 fis, clone NT2RP2001748, moderately similar to FARNESYL PYROPHOSPHATE SYNTHETASE	-31.1
oar-miR-409-3p	-7.45832	0.000119768	down	C21H11orf10	chromosome 21 open reading frame, human C11orf10	NM_014206.3	TMEM258	Transmembrane protein 258	-34
chr8_15524_mature	-20	0.00120417	down	C21H11orf10	chromosome 21 open reading frame, human C11orf10	NM_014206.3	TMEM258	Transmembrane protein 258	-29.2
chr3_9135_mature	-6.10673	0.00352134	down	RDX	radixin	NM_002906.3	RDX	cDNA FLJ58499, highly similar to Radixin	-24.8
chr13_20395_mature@@ssc-miR-296-3p	-6.60123	0.000830294	down	RDX	radixin	NM_002906.3	RDX	cDNA FLJ58499, highly similar to Radixin	-30.4
chr11_17918_mature@@ssc-miR-423-5p	-7.0263	0.000754963	down	RDX	radixin	NM_002906.3	RDX	cDNA FLJ58499, highly similar to Radixin	-30.5
chr11_18452_star@@ssc-miR-365-5p	-7.91511	8.10379e-05	down	AIFM1	Mammary apoptosis inducing factor				-35.6
hsa-miR-1538	-5.6256	0.0138685	down	MECR	mitochondrial trans-2-enoyl-CoA reductase	NM_016011.3	MECR	cDNA FLJ56723, highly similar to Trans-2-enoyl-CoA reductase, mitochondrial (EC 1.3.1.38)	-37.6
chr19_26254_mature	-8.06301	0.000560851	down	MECR	mitochondrial trans-2-enoyl-CoA reductase	NM_016011.3	MECR	cDNA FLJ56723, highly similar to Trans-2-enoyl-CoA reductase, mitochondrial (EC 1.3.1.38)	-31.6
chr13_20395_mature@@ssc-miR-296-3p	-6.60123	0.000830294	down	AIFM2	apoptosis-inducing factor, mitochondrion-associated, 2	NM_032797.5	AIFM2	Apoptosis-inducing factor 2	-35.7
chr11_18453_mature	-6.13894	0.00126992	down	TGM3	transglutaminase 3 (E polypeptide, protein-glutamine-gamma-glutamyltransferase)	NM_003245.3	TGM3	cDNA FLJ56823, highly similar to Protein-glutamine gamma-glutamyltransferase E (EC 2.3.2.13)	-38.4
chr3_6536_mature	-6.43296	0.0184633	down	TGM3	transglutaminase 3 (E polypeptide, protein-glutamine-gamma-glutamyltransferase)	NM_003245.3	TGM3	cDNA FLJ56823, highly similar to Protein-glutamine gamma-glutamyltransferase E (EC 2.3.2.13)	-40.5
chr5_11579_star	-4.49381	0.0435591	down	MFSD12	major facilitator superfamily domain containing 12	NM_174983.4	MFSD12	Major facilitator superfamily domain-containing protein 12	-36.5
chr8_14858_mature@@mmu-miR-3960	-5.06227	0.0312825	down	NUP93	nucleoporin 93kDa	NM_014669.4	NUP93	cDNA FLJ78686, highly similar to Homo sapiens nucleoporin 93kDa (NUP93), mRNA	-36.2
chr3_8927_mature	-5.46691	0.0134639	down	TGM7	transglutaminase 7	NM_052955.2	TGM7	Protein-glutamine gamma-glutamyltransferase Z	-34.1
chr19_26254_mature	-8.06301	0.000560851	down	TGM7	transglutaminase 7	NM_052955.2	TGM7	Protein-glutamine gamma-glutamyltransferase Z	-32.6
chr3_8927_mature	-5.46691	0.0134639	down	SPHK1	sphingosine kinase 1	NM_182965.2	SPHK1	cDNA FLJ16332 fis, clone SYNOV2016837, highly similar to Sphingosine kinase 1 (EC 2.7.1.-)	-32.7
hsa-miR-1538	-5.6256	0.0138685	down	ASCC2	activating signal cointegrator 1 complex subunit 2	NM_032204.4	ASCC2	Activating signal cointegrator 1 complex subunit 2	-39.7
ptr-miR-320b	-5.28165	0.00829106	down	ASCC2	activating signal cointegrator 1 complex subunit 2	NM_032204.4	ASCC2	Activating signal cointegrator 1 complex subunit 2	-33
chr3_8927_mature	-5.46691	0.0134639	down	ASCC2	activating signal cointegrator 1 complex subunit 2	NM_032204.4	ASCC2	Activating signal cointegrator 1 complex subunit 2	-32.1
chr2_5146_star@@oan-miR-23b-5p	-4.84005	0.0207766	down	LOC101113335	angiogenin-1-like	NM_001145.4	ANG	Angiogenin	-32.7
chr5_11579_star	-4.49381	0.0435591	down	ALOXE3	arachidonate lipoxygenase 3	NM_021628.2	ALOXE3	cDNA FLJ78029	-30.9
chr11_18452_star@@ssc-miR-365-5p	-7.91511	8.10379e-05	down	T	T, brachyury homolog (mouse)	NM_003181.3	T	Brachyury protein	-28.8
hsa-miR-1538	-5.6256	0.0138685	down	SLC35C2	solute carrier family 35, member C2	NM_173179.3	SLC35C2	cDNA FLJ52752, highly similar to Solute carrier family 35 member C2	-41.3
hsa-miR-4508	-4.89228	0.0265003	down	TMEM160	transmembrane protein 160	NM_017854.1	TMEM160	Transmembrane protein 160	-32.7
hsa-miR-1538	-5.6256	0.0138685	down	TMEM160	transmembrane protein 160	NM_017854.1	TMEM160	Transmembrane protein 160	-35.5
chr13_20395_mature@@ssc-miR-296-3p	-6.60123	0.000830294	down	TMEM160	transmembrane protein 160	NM_017854.1	TMEM160	Transmembrane protein 160	-31.8
mmu-miR-370-3p	-20	0.0058034	down	TMEM160	transmembrane protein 160	NM_017854.1	TMEM160	Transmembrane protein 160	-30.7
ptr-miR-744	-6.66416	0.000370592	down	TMEM160	transmembrane protein 160	NM_017854.1	TMEM160	Transmembrane protein 160	-31.1
chr3_8927_mature	-5.46691	0.0134639	down	LOC101119591	uncharacterized LOC101119591				-35.5
chr5_11579_star	-4.49381	0.0435591	down	LOC101119591	uncharacterized LOC101119591				-34.1
chr8_14858_mature@@mmu-miR-3960	-5.06227	0.0312825	down	REN	Renin	NM_000537.3	REN	Kidney mRNA for renin (aa 105-401).	-36.5
ptr-miR-1224-5p	-5.21057	0.0119532	down	REN	Renin	NM_000537.3	REN	Kidney mRNA for renin (aa 105-401).	-36.1
chr3_8927_mature	-5.46691	0.0134639	down	REN	Renin	NM_000537.3	REN	Kidney mRNA for renin (aa 105-401).	-31.1
ptr-miR-744	-6.66416	0.000370592	down	REN	Renin	NM_000537.3	REN	Kidney mRNA for renin (aa 105-401).	-36.5
hsa-miR-1538	-5.6256	0.0138685	down	TRAF3IP3	TRAF3 interacting protein 3	NR_109871.1	TRAF3IP3	TRAF3-interacting JNK-activating modulator	-31.2
chr8_14858_mature@@mmu-miR-3960	-5.06227	0.0312825	down	SIPA1	signal-induced proliferation-associated 1	NM_153253.29	SIPA1	cDNA FLJ60386, moderately similar to Signal-induced proliferation-associated protein 1	-39.6
hsa-miR-1538	-5.6256	0.0138685	down	SIPA1	signal-induced proliferation-associated 1	NM_153253.29	SIPA1	cDNA FLJ60386, moderately similar to Signal-induced proliferation-associated protein 1	-37.2
chr11_18453_mature	-6.13894	0.00126992	down	SIPA1	signal-induced proliferation-associated 1	NM_153253.29	SIPA1	cDNA FLJ60386, moderately similar to Signal-induced proliferation-associated protein 1	-38.3
hsa-miR-3917	-20	0.0441862	down	SIPA1	signal-induced proliferation-associated 1	NM_153253.29	SIPA1	cDNA FLJ60386, moderately similar to Signal-induced proliferation-associated protein 1	-34.7
hsa-miR-3917	-20	0.0441862	down	WDR18	WD repeat domain 18	NM_024100.3	WDR18	WD repeat-containing protein 18	-34.9
chr3_6536_mature	-6.43296	0.0184633	down	NEDD8	neural precursor cell expressed, developmentally down-regulated 8	NM_006156.2	NEDD8	NEDD8	-35.6
chr8_14925_mature	-20	0.011914	down	AAAS	achalasia, adrenocortical insufficiency, alacrimia	NM_015665.5	AAAS	Mutant Allgrove syndrome protein	-23.9
chr3_6536_mature	-6.43296	0.0184633	down	COL23A1	collagen, type XXIII, alpha 1	NM_173465.3	COL23A1	Collagen alpha-1(XXIII) chain	-36.8
chr8_14858_mature@@mmu-miR-3960	-5.06227	0.0312825	down	WFIKKN1	WAP, follistatin/kazal, immunoglobulin, kunitz and netrin domain containing 1	NM_053284.2	WFIKKN1	WAP, Kazal, immunoglobulin, Kunitz and NTR domain-containing protein 1	-36.4
hsa-miR-4508	-4.89228	0.0265003	down	WFIKKN1	WAP, follistatin/kazal, immunoglobulin, kunitz and netrin domain containing 1	NM_053284.2	WFIKKN1	WAP, Kazal, immunoglobulin, Kunitz and NTR domain-containing protein 1	-30.1
chr2_3399_mature@@ssc-miR-320	-7.73311	0.000168199	down	WFIKKN1	WAP, follistatin/kazal, immunoglobulin, kunitz and netrin domain containing 1	NM_053284.2	WFIKKN1	WAP, Kazal, immunoglobulin, Kunitz and NTR domain-containing protein 1	-26.4
hsa-miR-4429	-20	0.0355959	down	WFIKKN1	WAP, follistatin/kazal, immunoglobulin, kunitz and netrin domain containing 1	NM_053284.2	WFIKKN1	WAP, Kazal, immunoglobulin, Kunitz and NTR domain-containing protein 1	-27.3
ptr-miR-320b	-5.28165	0.00829106	down	WFIKKN1	WAP, follistatin/kazal, immunoglobulin, kunitz and netrin domain containing 1	NM_053284.2	WFIKKN1	WAP, Kazal, immunoglobulin, Kunitz and NTR domain-containing protein 1	-27.7
chr13_20395_mature@@ssc-miR-296-3p	-6.60123	0.000830294	down	WFIKKN1	WAP, follistatin/kazal, immunoglobulin, kunitz and netrin domain containing 1	NM_053284.2	WFIKKN1	WAP, Kazal, immunoglobulin, Kunitz and NTR domain-containing protein 1	-28
chr3_8927_mature	-5.46691	0.0134639	down	WFIKKN1	WAP, follistatin/kazal, immunoglobulin, kunitz and netrin domain containing 1	NM_053284.2	WFIKKN1	WAP, Kazal, immunoglobulin, Kunitz and NTR domain-containing protein 1	-38
mmu-miR-370-3p	-20	0.0058034	down	WFIKKN1	WAP, follistatin/kazal, immunoglobulin, kunitz and netrin domain containing 1	NM_053284.2	WFIKKN1	WAP, Kazal, immunoglobulin, Kunitz and NTR domain-containing protein 1	-28.2
chr8_14858_mature@@mmu-miR-3960	-5.06227	0.0312825	down	SLC6A17	solute carrier family 6, member 17	NM_001010898.2	SLC6A17	cDNA FLJ58911, highly similar to Orphan sodium- and chloride-dependent neurotransmitter transporter NTT4	-36.7
ptr-miR-6131	-5.6538	0.00382352	down	SLC6A17	solute carrier family 6, member 17	NM_001010898.2	SLC6A17	cDNA FLJ58911, highly similar to Orphan sodium- and chloride-dependent neurotransmitter transporter NTT4	-33.2
oar-miR-323a-5p	-9.28382	6.07019e-06	down	FBL	fibrillarin	NM_001436.3	FBL	cDNA FLJ56738, highly similar to Fibrillarin	-35
chr3_6980_mature@@ppa-miR-107	-20	0.0441862	down	FBL	fibrillarin	NM_001436.3	FBL	cDNA FLJ56738, highly similar to Fibrillarin	-28.6
chr2_3399_mature@@ssc-miR-320	-7.73311	0.000168199	down	NTSR2	neurotensin receptor 2	NM_012344.3	NTSR2	Neurotensin receptor type 2	-32.4
chr11_18453_mature	-6.13894	0.00126992	down	NTSR2	neurotensin receptor 2	NM_012344.3	NTSR2	Neurotensin receptor type 2	-31.2
hsa-miR-320c	-5.95681	0.00187728	down	NTSR2	neurotensin receptor 2	NM_012344.3	NTSR2	Neurotensin receptor type 2	-29.9
chr3_6536_mature	-6.43296	0.0184633	down	NTSR2	neurotensin receptor 2	NM_012344.3	NTSR2	Neurotensin receptor type 2	-34.7
ptr-miR-320c	-5.88811	0.00225204	down	NTSR2	neurotensin receptor 2	NM_012344.3	NTSR2	Neurotensin receptor type 2	-29.9
ptr-miR-320b	-5.28165	0.00829106	down	NTSR2	neurotensin receptor 2	NM_012344.3	NTSR2	Neurotensin receptor type 2	-32.4
mmu-miR-370-3p	-20	0.0058034	down	GEMIN4	gem (nuclear organelle) associated protein 4	NM_015721.2	GEMIN4	Gem-associated protein 4	-35.8
chr3_6536_mature	-6.43296	0.0184633	down	GEMIN8	gem (nuclear organelle) associated protein 8	NM_017856.2	GEMIN8	Gem-associated protein 8	-37.8
ptr-miR-760	-7.02308	0.000152111	down	PPP1R32	protein phosphatase 1, regulatory subunit 32	NM_145017.2	PPP1R32	Protein phosphatase 1 regulatory subunit 32	-33.4
chr11_18452_star@@ssc-miR-365-5p	-7.91511	8.10379e-05	down	CHRM4	cholinergic receptor, muscarinic 4	NM_000741.2	CHRM4	Muscarinic acetylcholine receptor M4	-30.3
chr3_8927_mature	-5.46691	0.0134639	down	POM121C	POM121 transmembrane nucleoporin C	NM_001099415.2	POM121C	POM121C protein	-34.2
hsa-miR-1538	-5.6256	0.0138685	down	LCLAT1	lysocardiolipin acyltransferase 1	NM_182551.3	LCLAT1	cDNA FLJ50983, highly similar to Homo sapiens lysocardiolipin acyltransferase (LYCAT), transcript variant 1, mRNA	-38.5
hsa-miR-4429	-20	0.0355959	down	SERPINA1	Alpha-1-antitrypsin transcript variant 1	NM_001127707.1	SERPINA1	Alpha-1-antitrypsin null variant	-33.1
chr9_15818_star@@ssc-miR-30c-3p	-5.94246	0.0019465	down	SERPINA1	Alpha-1-antitrypsin transcript variant 1	NM_001127707.1	SERPINA1	Alpha-1-antitrypsin null variant	-28.6
chr3_6536_mature	-6.43296	0.0184633	down	SERPINA1	Alpha-1-antitrypsin transcript variant 1	NM_001127707.1	SERPINA1	Alpha-1-antitrypsin null variant	-29.5
chr8_14858_mature@@mmu-miR-3960	-5.06227	0.0312825	down	NF2	neurofibromin 2 (merlin)	NM_181835.1	NF2	cDNA FLJ61733, highly similar to Merlin	-38.7
mmu-miR-370-3p	-20	0.0058034	down	NF2	neurofibromin 2 (merlin)	NM_181835.1	NF2	cDNA FLJ61733, highly similar to Merlin	-33.7
ptr-miR-760	-7.02308	0.000152111	down	NF2	neurofibromin 2 (merlin)	NM_181835.1	NF2	cDNA FLJ61733, highly similar to Merlin	-31.8
oar-miR-541-5p	-6.99484	0.000236402	down	NF2	neurofibromin 2 (merlin)	NM_181835.1	NF2	cDNA FLJ61733, highly similar to Merlin	-38.3
eca-miR-1842	-5.45568	0.0193436	down	NF2	neurofibromin 2 (merlin)	NM_181835.1	NF2	cDNA FLJ61733, highly similar to Merlin	-33
chr8_14858_mature@@mmu-miR-3960	-5.06227	0.0312825	down	ACADS	acyl-CoA dehydrogenase, C-2 to C-3 short chain	NM_000017.2	ACADS	cDNA FLJ51323, highly similar to Short-chain specific acyl-CoA dehydrogenase, mitochondrial (EC 1.3.99.2)	-39.9
chr7_13874_mature	10.2785	0.0163725	up	ACADS	acyl-CoA dehydrogenase, C-2 to C-3 short chain	NM_000017.2	ACADS	cDNA FLJ51323, highly similar to Short-chain specific acyl-CoA dehydrogenase, mitochondrial (EC 1.3.99.2)	-38.2
chr8_14858_mature@@mmu-miR-3960	-5.06227	0.0312825	down	ECI2	enoyl-CoA delta isomerase 2	NR_028588.1	ECI2	cDNA FLJ56683, highly similar to Peroxisomal 3,2-trans-enoyl-CoA isomerase (EC 5.3.3.8)	-40.6
hsa-miR-1538	-5.6256	0.0138685	down	ECI2	enoyl-CoA delta isomerase 2	NR_028588.1	ECI2	cDNA FLJ56683, highly similar to Peroxisomal 3,2-trans-enoyl-CoA isomerase (EC 5.3.3.8)	-35.2
hsa-miR-4443	-5.02415	0.0160234	down	ECI2	enoyl-CoA delta isomerase 2	NR_028588.1	ECI2	cDNA FLJ56683, highly similar to Peroxisomal 3,2-trans-enoyl-CoA isomerase (EC 5.3.3.8)	-28.6
hsa-miR-3917	-20	0.0441862	down	ECI2	enoyl-CoA delta isomerase 2	NR_028588.1	ECI2	cDNA FLJ56683, highly similar to Peroxisomal 3,2-trans-enoyl-CoA isomerase (EC 5.3.3.8)	-32.5
ptr-miR-760	-7.02308	0.000152111	down	ECI2	enoyl-CoA delta isomerase 2	NR_028588.1	ECI2	cDNA FLJ56683, highly similar to Peroxisomal 3,2-trans-enoyl-CoA isomerase (EC 5.3.3.8)	-32.3
chr8_14858_mature@@mmu-miR-3960	-5.06227	0.0312825	down	LSMD1	LSM domain containing 1	NM_032356.3	LSMD1	LSM domain-containing protein 1	-32.8
hsa-miR-4429	-20	0.0355959	down	LSMD1	LSM domain containing 1	NM_032356.3	LSMD1	LSM domain-containing protein 1	-27.5
ptr-miR-1224-5p	-5.21057	0.0119532	down	LSMD1	LSM domain containing 1	NM_032356.3	LSMD1	LSM domain-containing protein 1	-34.9
hsa-miR-4508	-4.89228	0.0265003	down	LOC101107401	glutathione S-transferase Mu 1-like	NM_146421.2	GSTM1	Glutathione S-transferase Mu 1	-37.5
chr13_20395_mature@@ssc-miR-296-3p	-6.60123	0.000830294	down	LOC101107401	glutathione S-transferase Mu 1-like	NM_146421.2	GSTM1	Glutathione S-transferase Mu 1	-37.2
chr3_6536_mature	-6.43296	0.0184633	down	COL27A1	collagen, type XXVII, alpha 1	NM_032888.2	COL27A1	Collagen alpha-1(XXVII) chain	-38.7
ptr-miR-760	-7.02308	0.000152111	down	ENO1	Enolase 1				-35.4
hsa-miR-4709-5p	-4.65208	0.0370866	down	DCUN1D4	DCN1, defective in cullin neddylation 1, domain containing 4 (S. cerevisiae)	NM_015115.3	DCUN1D4	DCN1-like protein 4	-26.9
chr23_29205_mature@@bta-miR-3432	-4.94753	0.0257083	down	FAH	fumarylacetoacetate hydrolase (fumarylacetoacetase)	NM_000137.2	FAH	cDNA FLJ51912, highly similar to Fumarylacetoacetase (EC 3.7.1.2)	-32.1
chr8_14858_mature@@mmu-miR-3960	-5.06227	0.0312825	down	FAH	fumarylacetoacetate hydrolase (fumarylacetoacetase)	NM_000137.2	FAH	cDNA FLJ51912, highly similar to Fumarylacetoacetase (EC 3.7.1.2)	-38.5
chr3_8927_mature	-5.46691	0.0134639	down	FAH	fumarylacetoacetate hydrolase (fumarylacetoacetase)	NM_000137.2	FAH	cDNA FLJ51912, highly similar to Fumarylacetoacetase (EC 3.7.1.2)	-30.9
mmu-miR-370-3p	-20	0.0058034	down	FAH	fumarylacetoacetate hydrolase (fumarylacetoacetase)	NM_000137.2	FAH	cDNA FLJ51912, highly similar to Fumarylacetoacetase (EC 3.7.1.2)	-34.4
chr5_11579_star	-4.49381	0.0435591	down	FAH	fumarylacetoacetate hydrolase (fumarylacetoacetase)	NM_000137.2	FAH	cDNA FLJ51912, highly similar to Fumarylacetoacetase (EC 3.7.1.2)	-30.5
hsa-miR-1538	-5.6256	0.0138685	down	SLC39A14	solute carrier family 39 (zinc transporter), member 14	NM_015359.4	SLC39A14	Zinc transporter ZIP14	-40.3
chr13_20446_mature	-6.88955	0.000250193	down	TBC1D2B	TBC1 domain family, member 2B	NM_144572.1	TBC1D2B	TBC1D2B protein	-35.9
chr5_11579_star	-4.49381	0.0435591	down	LOC101118928	protein SET-like	NM_003011.3	SET	cDNA, FLJ96345, Homo sapiens SET translocation (myeloid leukemia-associated) (SET),mRNA	-34.8
chr3_8927_mature	-5.46691	0.0134639	down	DRP2	dystrophin related protein 2	NM_001939.2	DRP2	Dystrophin-related protein 2	-28.6
ptr-miR-1306	-6.36257	0.000729348	down	SLC6A2	Transporter				-28.8
chr8_14858_mature@@mmu-miR-3960	-5.06227	0.0312825	down	BPHL	biphenyl hydrolase-like (serine hydrolase)	NR_026650.1	BPHL	cDNA FLJ58913, highly similar to Valacyclovir hydrolase (EC 3.1.-.-)	-39
hsa-miR-4508	-4.89228	0.0265003	down	PPP1R27	protein phosphatase 1, regulatory subunit 27	NM_001007533.3	PPP1R27	Protein phosphatase 1 regulatory subunit 27	-33.8
chr11_18452_star@@ssc-miR-365-5p	-7.91511	8.10379e-05	down	KCNIP1	Kv channel interacting protein 1	NM_014592.3	KCNIP1	Potassium channel interacting protein 1	-43
chr2_5146_star@@oan-miR-23b-5p	-4.84005	0.0207766	down	ZBTB45	zinc finger and BTB domain containing 45	NM_032792.2	ZBTB45	Putative uncharacterized protein DKFZp547H249	-26.6
ptr-miR-139	-6.38968	0.000684688	down	ZBTB45	zinc finger and BTB domain containing 45	NM_032792.2	ZBTB45	Putative uncharacterized protein DKFZp547H249	-28.9
chr11_17720_mature	20	0.0192068	up	ZBTB45	zinc finger and BTB domain containing 45	NM_032792.2	ZBTB45	Putative uncharacterized protein DKFZp547H249	-31.2
chr3_6536_mature	-6.43296	0.0184633	down	ZBTB45	zinc finger and BTB domain containing 45	NM_032792.2	ZBTB45	Putative uncharacterized protein DKFZp547H249	-29
ptr-miR-744	-6.66416	0.000370592	down	ZBTB45	zinc finger and BTB domain containing 45	NM_032792.2	ZBTB45	Putative uncharacterized protein DKFZp547H249	-31.3
ptr-miR-760	-7.02308	0.000152111	down	ZBTB45	zinc finger and BTB domain containing 45	NM_032792.2	ZBTB45	Putative uncharacterized protein DKFZp547H249	-29.9
ptr-miR-1224-5p	-5.21057	0.0119532	down	KCNIP2	Kv channel interacting protein 2	NM_173342.2	KCNIP2	cDNA FLJ30527 fis, clone BRAWH2001019, highly similar to Kv channel-interacting protein 2	-41.4
chr8_14858_mature@@mmu-miR-3960	-5.06227	0.0312825	down	ESPN	espin	NM_031475.2	ESPN	Espin	-47.8
oar-miR-665-3p	-5.00981	0.0263156	down	ESPN	espin	NM_031475.2	ESPN	Espin	-36.1
chr13_20395_mature@@ssc-miR-296-3p	-6.60123	0.000830294	down	ESPN	espin	NM_031475.2	ESPN	Espin	-35.5
ptr-miR-760	-7.02308	0.000152111	down	ESPN	espin	NM_031475.2	ESPN	Espin	-35.6
chr8_14858_mature@@mmu-miR-3960	-5.06227	0.0312825	down	SLC6A8	solute carrier family 6 (neurotransmitter transporter, creatine), member 8	NM_005629.3	SLC6A8	Sodium-and chloride-dependent creatine transporter 1 isoform 2	-34.6
hsa-miR-4443	-5.02415	0.0160234	down	SLC6A8	solute carrier family 6 (neurotransmitter transporter, creatine), member 8	NM_005629.3	SLC6A8	Sodium-and chloride-dependent creatine transporter 1 isoform 2	-29.5
ptr-miR-1224-5p	-5.21057	0.0119532	down	SLC6A8	solute carrier family 6 (neurotransmitter transporter, creatine), member 8	NM_005629.3	SLC6A8	Sodium-and chloride-dependent creatine transporter 1 isoform 2	-38.5
chr11_17720_mature	20	0.0192068	up	SLC6A8	solute carrier family 6 (neurotransmitter transporter, creatine), member 8	NM_005629.3	SLC6A8	Sodium-and chloride-dependent creatine transporter 1 isoform 2	-32.1
chr3_8927_mature	-5.46691	0.0134639	down	SLC6A8	solute carrier family 6 (neurotransmitter transporter, creatine), member 8	NM_005629.3	SLC6A8	Sodium-and chloride-dependent creatine transporter 1 isoform 2	-30.2
chr8_14858_mature@@mmu-miR-3960	-5.06227	0.0312825	down	ZBTB40	zinc finger and BTB domain containing 40	NM_014870.3	ZBTB40	Zinc finger and BTB domain containing 40, isoform CRA_a	-34.5
chr16_23645_mature@@bta-miR-3432	-20	0.0238552	down	ZBTB40	zinc finger and BTB domain containing 40	NM_014870.3	ZBTB40	Zinc finger and BTB domain containing 40, isoform CRA_a	-31.3
chr1_285_mature@@bta-miR-3432	-5.16993	0.0240077	down	ZBTB40	zinc finger and BTB domain containing 40	NM_014870.3	ZBTB40	Zinc finger and BTB domain containing 40, isoform CRA_a	-31.5
chr11_18452_star@@ssc-miR-365-5p	-7.91511	8.10379e-05	down	ZBTB40	zinc finger and BTB domain containing 40	NM_014870.3	ZBTB40	Zinc finger and BTB domain containing 40, isoform CRA_a	-31.7
chr3_8927_mature	-5.46691	0.0134639	down	ZBTB40	zinc finger and BTB domain containing 40	NM_014870.3	ZBTB40	Zinc finger and BTB domain containing 40, isoform CRA_a	-29
chr8_14858_mature@@mmu-miR-3960	-5.06227	0.0312825	down	IER5L	immediate early response 5-like	NM_203434.2	IER5L	immediate early response 5-like	-35.7
hsa-miR-4508	-4.89228	0.0265003	down	IER5L	immediate early response 5-like	NM_203434.2	IER5L	immediate early response 5-like	-35
chr7_13874_mature	10.2785	0.0163725	up	IER5L	immediate early response 5-like	NM_203434.2	IER5L	immediate early response 5-like	-36.6
ptr-miR-760	-7.02308	0.000152111	down	IER5L	immediate early response 5-like	NM_203434.2	IER5L	immediate early response 5-like	-37.4
chr7_13874_mature	10.2785	0.0163725	up	ASIP	Agouti signaling protein	NM_001672.2	ASIP	Agouti-signaling protein	-33.1
mmu-miR-370-3p	-20	0.0058034	down	POLR1B	polymerase (RNA) I polypeptide B, 128kDa	NM_019014.5	POLR1B	cDNA FLJ53412, highly similar to DNA-directed RNA polymerase I 135 kDa polypeptide (EC 2.7.7.6)	-38.6
chr8_14858_mature@@mmu-miR-3960	-5.06227	0.0312825	down	GLG1	golgi glycoprotein 1	NR_027265.1	GLG1	Golgi apparatus protein 1, isoform CRA_c	-41.2
hsa-miR-4508	-4.89228	0.0265003	down	CDC42BPA	CDC42 binding protein kinase alpha (DMPK-like)	NM_014826.4	CDC42BPA	CDC42BPA protein	-36.7
oar-miR-329b-5p	-5.19265	0.0123993	down	GDF5	growth differentiation factor 5	NM_000557	GDF5	GDF5	-37.1
chr8_14858_mature@@mmu-miR-3960	-5.06227	0.0312825	down	ZMIZ1	zinc finger, MIZ-type containing 1	NM_020338.3	ZMIZ1	Uncharacterized protein	-41.2
hsa-miR-1538	-5.6256	0.0138685	down	ZMIZ1	zinc finger, MIZ-type containing 1	NM_020338.3	ZMIZ1	Uncharacterized protein	-41.1
chr11_18453_mature	-6.13894	0.00126992	down	ZMIZ1	zinc finger, MIZ-type containing 1	NM_020338.3	ZMIZ1	Uncharacterized protein	-38.5
ptr-miR-760	-7.02308	0.000152111	down	ZMIZ1	zinc finger, MIZ-type containing 1	NM_020338.3	ZMIZ1	Uncharacterized protein	-39.7
chr7_13874_mature	10.2785	0.0163725	up	GDF2	growth differentiation factor 2	NM_016204.1	GDF2	cDNA, FLJ95870, highly similar to Homo sapiens growth differentiation factor 2 (GDF2), mRNA	-28.3
eca-miR-1842	-5.45568	0.0193436	down	GDF2	growth differentiation factor 2	NM_016204.1	GDF2	cDNA, FLJ95870, highly similar to Homo sapiens growth differentiation factor 2 (GDF2), mRNA	-25.7
chr8_14858_mature@@mmu-miR-3960	-5.06227	0.0312825	down	TCN2	transcobalamin II	NM_001190420.1	TCN2	Transcobalamin-2	-42.6
ptr-miR-760	-7.02308	0.000152111	down	TCN2	transcobalamin II	NM_001190420.1	TCN2	Transcobalamin-2	-38.7
chr11_18453_mature	-6.13894	0.00126992	down	TCN1	transcobalamin I (vitamin B12 binding protein, R binder family)	NM_001062.3	TCN1	Transcobalamin-1	-25.3
chr3_8979_mature	-6.16993	0.0084822	down	TCN1	transcobalamin I (vitamin B12 binding protein, R binder family)	NM_001062.3	TCN1	Transcobalamin-1	-27
oar-miR-541-3p	-8.3876	6.87041e-06	down	RPS28	ribosomal protein S28	NM_001031.4	RPS28	HCG26477	-36.6
ptr-miR-1224-5p	-5.21057	0.0119532	down	POLR2F	polymerase (RNA) II (DNA directed) polypeptide F	NM_021974.3	POLR2F	DNA-directed RNA polymerases I, II, and III subunit RPABC2	-36.3
chr13_20395_mature@@ssc-miR-296-3p	-6.60123	0.000830294	down	POLR2F	polymerase (RNA) II (DNA directed) polypeptide F	NM_021974.3	POLR2F	DNA-directed RNA polymerases I, II, and III subunit RPABC2	-39
hsa-miR-3917	-20	0.0441862	down	WDR27	WD repeat domain 27	NM_182552.4	WDR27	WD repeat domain 27	-36.1
ptr-miR-1306	-6.36257	0.000729348	down	WDR27	WD repeat domain 27	NM_182552.4	WDR27	WD repeat domain 27	-32.7
chr3_8927_mature	-5.46691	0.0134639	down	RABGGTA	Rab geranylgeranyltransferase, alpha subunit	NM_182836.2	RABGGTA	cDNA FLJ50324, highly similar to Geranylgeranyl transferase type-2 alpha subunit (EC 2.5.1.60)	-29.7
hsa-miR-4508	-4.89228	0.0265003	down	TMEM40	transmembrane protein 40	NM_018306.3	TMEM40	cDNA FLJ55821, highly similar to Homo sapiens transmembrane protein 40 (TMEM40), mRNA	-30.8
hsa-miR-1538	-5.6256	0.0138685	down	TMEM40	transmembrane protein 40	NM_018306.3	TMEM40	cDNA FLJ55821, highly similar to Homo sapiens transmembrane protein 40 (TMEM40), mRNA	-35
chr11_18453_mature	-6.13894	0.00126992	down	TMEM40	transmembrane protein 40	NM_018306.3	TMEM40	cDNA FLJ55821, highly similar to Homo sapiens transmembrane protein 40 (TMEM40), mRNA	-33.7
hsa-miR-4508	-4.89228	0.0265003	down	TSR3	TSR3, 20S rRNA accumulation, homolog (S. cerevisiae)	NM_001001410.2	TSR3	Ribosome biogenesis protein TSR3 homolog	-33.4
chr2_3399_mature@@ssc-miR-320	-7.73311	0.000168199	down	TSR3	TSR3, 20S rRNA accumulation, homolog (S. cerevisiae)	NM_001001410.2	TSR3	Ribosome biogenesis protein TSR3 homolog	-33
mmu-miR-370-3p	-20	0.0058034	down	TSR3	TSR3, 20S rRNA accumulation, homolog (S. cerevisiae)	NM_001001410.2	TSR3	Ribosome biogenesis protein TSR3 homolog	-35.6
chr8_14858_mature@@mmu-miR-3960	-5.06227	0.0312825	down	WDR24	WD repeat domain 24	NM_032259.2	WDR24	WD repeat domain 24	-39.9
chr8_14858_mature@@mmu-miR-3960	-5.06227	0.0312825	down	LOC101114955	uncharacterized LOC101114955	NM_138924.2	GAMT	cDNA FLJ52994, highly similar to Guanidinoacetate N-methyltransferase (EC2.1.1.2)	-40.7
hsa-miR-4508	-4.89228	0.0265003	down	LOC101114955	uncharacterized LOC101114955	NM_138924.2	GAMT	cDNA FLJ52994, highly similar to Guanidinoacetate N-methyltransferase (EC2.1.1.2)	-32.5
chr11_18453_mature	-6.13894	0.00126992	down	LOC101114955	uncharacterized LOC101114955	NM_138924.2	GAMT	cDNA FLJ52994, highly similar to Guanidinoacetate N-methyltransferase (EC2.1.1.2)	-36.2
chr13_20446_mature	-6.88955	0.000250193	down	LOC101114955	uncharacterized LOC101114955	NM_138924.2	GAMT	cDNA FLJ52994, highly similar to Guanidinoacetate N-methyltransferase (EC2.1.1.2)	-35.7
chr3_8927_mature	-5.46691	0.0134639	down	LOC101114955	uncharacterized LOC101114955	NM_138924.2	GAMT	cDNA FLJ52994, highly similar to Guanidinoacetate N-methyltransferase (EC2.1.1.2)	-31.9
ptr-miR-760	-7.02308	0.000152111	down	LOC101114955	uncharacterized LOC101114955	NM_138924.2	GAMT	cDNA FLJ52994, highly similar to Guanidinoacetate N-methyltransferase (EC2.1.1.2)	-34.5
chr11_17720_mature	20	0.0192068	up	PHEX	phosphate regulating endopeptidase homolog, X-linked	NM_001282754.1	PHEX	cDNA FLJ59234, highly similar to Phosphate-regulating neutral endopeptidase (EC 3.4.24.-)	-27.6
oar-miR-1193-5p	-7.848	0.000918277	down	PHEX	phosphate regulating endopeptidase homolog, X-linked	NM_001282754.1	PHEX	cDNA FLJ59234, highly similar to Phosphate-regulating neutral endopeptidase (EC 3.4.24.-)	-30.5
chr7_13478_mature	-5.5642	0.0277258	down	HSBP1	heat shock factor binding protein 1	NM_001537.3	HSBP1	Heat shock factor-binding protein 1	-28.2
chr24_29665_star@@mmu-miR-25-5p	-6.5642	0.000455585	down	HSBP1	heat shock factor binding protein 1	NM_001537.3	HSBP1	Heat shock factor-binding protein 1	-27.5
mmu-miR-370-3p	-20	0.0058034	down	C8H6orf203	chromosome 8 open reading frame, human C6orf203	NM_016487.4	C6orf203	Uncharacterized protein C6orf203	-37.4
chr3_8927_mature	-5.46691	0.0134639	down	CAMKK2	calcium/calmodulin-dependent protein kinase kinase 2, beta	NM_172226.2	CAMKK2	cDNA FLJ53477, highly similar to Calcium/calmodulin-dependent protein kinase kinase 2 (EC 2.7.11.17)	-35.6
chr5_11579_star	-4.49381	0.0435591	down	CAMKK2	calcium/calmodulin-dependent protein kinase kinase 2, beta	NM_172226.2	CAMKK2	cDNA FLJ53477, highly similar to Calcium/calmodulin-dependent protein kinase kinase 2 (EC 2.7.11.17)	-38.1
chr13_20446_mature	-6.88955	0.000250193	down	WBP1	WW domain binding protein 1	NM_012477.3	WBP1	WW domain-binding protein 1	-36
ptr-miR-760	-7.02308	0.000152111	down	NFE2	nuclear factor (erythroid-derived 2), 45kDa	NM_006163.2	NFE2	Nuclear factor (Erythroid-derived 2), 45kDa, isoform CRA_a	-35.6
chr3_6536_mature	-6.43296	0.0184633	down	WBP2	WW domain binding protein 2	NM_012478.3	WBP2	WW domain-binding protein 2	-36.6
ptr-miR-760	-7.02308	0.000152111	down	WBP2	WW domain binding protein 2	NM_012478.3	WBP2	WW domain-binding protein 2	-36.5
hsa-miR-1538	-5.6256	0.0138685	down	FAM58A	family with sequence similarity 58, member A	NM_152274.4	FAM58A	Family with sequence similarity 58, member A, isoform CRA_a	-41.1
chr8_14858_mature@@mmu-miR-3960	-5.06227	0.0312825	down	LOC101113376	uncharacterized LOC101113376	NM_145806.2	ZNF511	Zinc finger protein 511	-39.1
hsa-miR-4508	-4.89228	0.0265003	down	LOC101113376	uncharacterized LOC101113376	NM_145806.2	ZNF511	Zinc finger protein 511	-34
chr7_13874_mature	10.2785	0.0163725	up	LOC101113376	uncharacterized LOC101113376	NM_145806.2	ZNF511	Zinc finger protein 511	-34.8
chr13_20395_mature@@ssc-miR-296-3p	-6.60123	0.000830294	down	LHPP	phospholysine phosphohistidine inorganic pyrophosphate phosphatase	NM_022126.3	LHPP	Phospholysine phosphohistidine inorganic pyrophosphate phosphatase	-36.1
mmu-miR-370-3p	-20	0.0058034	down	LHPP	phospholysine phosphohistidine inorganic pyrophosphate phosphatase	NM_022126.3	LHPP	Phospholysine phosphohistidine inorganic pyrophosphate phosphatase	-40.6
hsa-miR-4508	-4.89228	0.0265003	down	ACAD8	acyl-CoA dehydrogenase family, member 8	NM_014384.2	ACAD8	Isobutyryl-CoA dehydrogenase, mitochondrial	-30.4
hsa-miR-1538	-5.6256	0.0138685	down	ACAD8	acyl-CoA dehydrogenase family, member 8	NM_014384.2	ACAD8	Isobutyryl-CoA dehydrogenase, mitochondrial	-35
ptr-miR-6131	-5.6538	0.00382352	down	ACAD8	acyl-CoA dehydrogenase family, member 8	NM_014384.2	ACAD8	Isobutyryl-CoA dehydrogenase, mitochondrial	-28.5
mmu-miR-370-3p	-20	0.0058034	down	ACAD8	acyl-CoA dehydrogenase family, member 8	NM_014384.2	ACAD8	Isobutyryl-CoA dehydrogenase, mitochondrial	-34.6
chr8_14858_mature@@mmu-miR-3960	-5.06227	0.0312825	down	NUDCD3	NudC domain containing 3	NM_015332.3	NUDCD3	NudC domain containing 3	-46.7
hsa-miR-4429	-20	0.0355959	down	LOC101118496	transcription elongation factor B polypeptide 2-like	NM_207013.2	TCEB2	Transcription elongation factor B (SIII), polypeptide 2 (18kDa, elongin B), isoform CRA_b	-35.2
chr8_14858_mature@@mmu-miR-3960	-5.06227	0.0312825	down	CYCLOPHILIN					-39.8
hsa-miR-4508	-4.89228	0.0265003	down	CYCLOPHILIN					-33.6
chr11_18453_mature	-6.13894	0.00126992	down	CTRC	chymotrypsin C (caldecrin)	NM_007272.2	CTRC	Chymotrypsin-C	-32.7
ptr-miR-760	-7.02308	0.000152111	down	CTRC	chymotrypsin C (caldecrin)	NM_007272.2	CTRC	Chymotrypsin-C	-34.9
chr5_11579_star	-4.49381	0.0435591	down	CTRC	chymotrypsin C (caldecrin)	NM_007272.2	CTRC	Chymotrypsin-C	-29.6
chr8_14858_mature@@mmu-miR-3960	-5.06227	0.0312825	down	LOC101110095	cytochrome b-c1 complex subunit 1, mitochondrial-like	NM_003365.2	UQCRC1	cDNA FLJ51625, highly similar to Ubiquinol-cytochrome-c reductase complex coreprotein I, mitochondrial (EC 1.10.2.2)	-36.8
mmu-miR-370-3p	-20	0.0058034	down	LOC101110095	cytochrome b-c1 complex subunit 1, mitochondrial-like	NM_003365.2	UQCRC1	cDNA FLJ51625, highly similar to Ubiquinol-cytochrome-c reductase complex coreprotein I, mitochondrial (EC 1.10.2.2)	-32.9
chr9_16708_mature@@ppa-miR-107	-20	0.00450726	down	LOC101110095	cytochrome b-c1 complex subunit 1, mitochondrial-like	NM_003365.2	UQCRC1	cDNA FLJ51625, highly similar to Ubiquinol-cytochrome-c reductase complex coreprotein I, mitochondrial (EC 1.10.2.2)	-29.1
chr19_26254_mature	-8.06301	0.000560851	down	LOC101110095	cytochrome b-c1 complex subunit 1, mitochondrial-like	NM_003365.2	UQCRC1	cDNA FLJ51625, highly similar to Ubiquinol-cytochrome-c reductase complex coreprotein I, mitochondrial (EC 1.10.2.2)	-30.5
oar-miR-541-3p	-8.3876	6.87041e-06	down	LOC101110095	cytochrome b-c1 complex subunit 1, mitochondrial-like	NM_003365.2	UQCRC1	cDNA FLJ51625, highly similar to Ubiquinol-cytochrome-c reductase complex coreprotein I, mitochondrial (EC 1.10.2.2)	-33.5
oar-miR-1193-5p	-7.848	0.000918277	down	LOC101110095	cytochrome b-c1 complex subunit 1, mitochondrial-like	NM_003365.2	UQCRC1	cDNA FLJ51625, highly similar to Ubiquinol-cytochrome-c reductase complex coreprotein I, mitochondrial (EC 1.10.2.2)	-33.4
chr8_14858_mature@@mmu-miR-3960	-5.06227	0.0312825	down	CLEC4G	C-type lectin domain family 4, member G	NM_198492.3	CLEC4G	CLEC4G protein	-43.5
ptr-miR-760	-7.02308	0.000152111	down	CLEC4G	C-type lectin domain family 4, member G	NM_198492.3	CLEC4G	CLEC4G protein	-36.9
chr8_14858_mature@@mmu-miR-3960	-5.06227	0.0312825	down	MILR1	mast cell immunoglobulin-like receptor 1	NM_001085423.1	MILR1	Allergin-1	-35.4
chr3_8927_mature	-5.46691	0.0134639	down	PDLIM4	PDZ and LIM domain 4	NM_003687.3	PDLIM4	PDZ and LIM domain protein 4	-29.3
chr8_14858_mature@@mmu-miR-3960	-5.06227	0.0312825	down	LOC101104728	antimicrobial peptide NK-lysin-like	NM_012483.2	GNLY	Granulysin	-38.8
chr19_25862_mature@@bta-miR-3432	-4.848	0.0245462	down	HELT	helt bHLH transcription factor	NM_001029887.1	HELT	Hairy and enhancer of split-related protein HELT	-25.7
chr23_29205_mature@@bta-miR-3432	-4.94753	0.0257083	down	HELT	helt bHLH transcription factor	NM_001029887.1	HELT	Hairy and enhancer of split-related protein HELT	-26.2
chr3_7346_mature@@bta-miR-3432	-5.07039	0.0203198	down	HELT	helt bHLH transcription factor	NM_001029887.1	HELT	Hairy and enhancer of split-related protein HELT	-24.9
chr1_570_mature@@bta-miR-3432	-5.09954	0.0149737	down	HELT	helt bHLH transcription factor	NM_001029887.1	HELT	Hairy and enhancer of split-related protein HELT	-25.7
chr16_23645_mature@@bta-miR-3432	-20	0.0238552	down	HELT	helt bHLH transcription factor	NM_001029887.1	HELT	Hairy and enhancer of split-related protein HELT	-24.9
ptr-miR-760	-7.02308	0.000152111	down	HELT	helt bHLH transcription factor	NM_001029887.1	HELT	Hairy and enhancer of split-related protein HELT	-26.2
chr1_569_mature@@bta-miR-3432	-5.28011	0.0103591	down	HELT	helt bHLH transcription factor	NM_001029887.1	HELT	Hairy and enhancer of split-related protein HELT	-25.7
chr24_30001_mature@@bta-miR-3432	-6.44754	0.00179565	down	HELT	helt bHLH transcription factor	NM_001029887.1	HELT	Hairy and enhancer of split-related protein HELT	-24.9
chr8_14858_mature@@mmu-miR-3960	-5.06227	0.0312825	down	POLR3A	polymerase (RNA) III (DNA directed) polypeptide A, 155kDa	NM_007055.3	POLR3A	DNA-directed RNA polymerase III subunit RPC1	-38.9
ptr-miR-760	-7.02308	0.000152111	down	SPAG5	sperm associated antigen 5	NM_006461.3	SPAG5	Sperm-associated antigen 5	-32.3
oar-miR-410-5p	-5.79553	0.0179173	down	LOC101118484	histone H3.1-like	NM_003536.2	HIST1H3H	histone cluster 1, H3h	-28.3
ptr-miR-760	-7.02308	0.000152111	down	LOC101118484	histone H3.1-like	NM_003536.2	HIST1H3H	histone cluster 1, H3h	-34.3
hsa-miR-1538	-5.6256	0.0138685	down	CLEC3B	C-type lectin domain family 3, member B	NM_003278.2	CLEC3B	cDNA, FLJ92374, highly similar to Homo sapiens C-type lectin domain family 3, member B (CLEC3B), mRNA	-34.8
ptr-miR-139	-6.38968	0.000684688	down	CLEC3B	C-type lectin domain family 3, member B	NM_003278.2	CLEC3B	cDNA, FLJ92374, highly similar to Homo sapiens C-type lectin domain family 3, member B (CLEC3B), mRNA	-30.2
chr7_13874_mature	10.2785	0.0163725	up	CLEC3B	C-type lectin domain family 3, member B	NM_003278.2	CLEC3B	cDNA, FLJ92374, highly similar to Homo sapiens C-type lectin domain family 3, member B (CLEC3B), mRNA	-35.5
oar-miR-668-3p	-5.46514	0.00563092	down	CLEC3B	C-type lectin domain family 3, member B	NM_003278.2	CLEC3B	cDNA, FLJ92374, highly similar to Homo sapiens C-type lectin domain family 3, member B (CLEC3B), mRNA	-30.6
oar-miR-485-3p	-9.44107	3.94871e-07	down	CLEC3B	C-type lectin domain family 3, member B	NM_003278.2	CLEC3B	cDNA, FLJ92374, highly similar to Homo sapiens C-type lectin domain family 3, member B (CLEC3B), mRNA	-30.3
oar-miR-541-5p	-6.99484	0.000236402	down	CLEC3B	C-type lectin domain family 3, member B	NM_003278.2	CLEC3B	cDNA, FLJ92374, highly similar to Homo sapiens C-type lectin domain family 3, member B (CLEC3B), mRNA	-30.8
chr5_11579_star	-4.49381	0.0435591	down	CLEC3B	C-type lectin domain family 3, member B	NM_003278.2	CLEC3B	cDNA, FLJ92374, highly similar to Homo sapiens C-type lectin domain family 3, member B (CLEC3B), mRNA	-28.2
hsa-miR-4508	-4.89228	0.0265003	down	MOB3A	MOB kinase activator 3A	NM_130807.2	MOB3A	MOB kinase activator 3A	-35.5
hsa-miR-1538	-5.6256	0.0138685	down	MOB3A	MOB kinase activator 3A	NM_130807.2	MOB3A	MOB kinase activator 3A	-34.7
ptr-miR-139	-6.38968	0.000684688	down	MOB3A	MOB kinase activator 3A	NM_130807.2	MOB3A	MOB kinase activator 3A	-34.6
mmu-miR-370-3p	-20	0.0058034	down	MOB3A	MOB kinase activator 3A	NM_130807.2	MOB3A	MOB kinase activator 3A	-35.3
ptr-miR-744	-6.66416	0.000370592	down	MOB3A	MOB kinase activator 3A	NM_130807.2	MOB3A	MOB kinase activator 3A	-35.5
chr7_13874_mature	10.2785	0.0163725	up	ESRRA	estrogen-related receptor alpha	NM_004451.4	ESRRA	Steroid hormone receptor ERR1	-32
chr14_21285_star	-7.6256	0.00151708	down	ESRRA	estrogen-related receptor alpha	NM_004451.4	ESRRA	Steroid hormone receptor ERR1	-30.3
chr3_6536_mature	-6.43296	0.0184633	down	ESRRA	estrogen-related receptor alpha	NM_004451.4	ESRRA	Steroid hormone receptor ERR1	-30.4
oar-miR-329a-5p	-6.28857	0.00663141	down	ESRRA	estrogen-related receptor alpha	NM_004451.4	ESRRA	Steroid hormone receptor ERR1	-28.6
chr13_20395_mature@@ssc-miR-296-3p	-6.60123	0.000830294	down	ESRRA	estrogen-related receptor alpha	NM_004451.4	ESRRA	Steroid hormone receptor ERR1	-29
mmu-miR-370-3p	-20	0.0058034	down	ESRRA	estrogen-related receptor alpha	NM_004451.4	ESRRA	Steroid hormone receptor ERR1	-31.2
oar-miR-541-5p	-6.99484	0.000236402	down	ESRRA	estrogen-related receptor alpha	NM_004451.4	ESRRA	Steroid hormone receptor ERR1	-31.9
oar-miR-541-3p	-8.3876	6.87041e-06	down	ESRRA	estrogen-related receptor alpha	NM_004451.4	ESRRA	Steroid hormone receptor ERR1	-31.3
oar-miR-432	-10.0313	3.45616e-07	down	KIAA0664	KIAA0664 ortholog	NM_015229.3	CLUH	Clustered mitochondria protein homolog	-36.4
ptr-miR-760	-7.02308	0.000152111	down	KIAA0664	KIAA0664 ortholog	NM_015229.3	CLUH	Clustered mitochondria protein homolog	-36.4
hsa-miR-320c	-5.95681	0.00187728	down	FANK1	fibronectin type III and ankyrin repeat domains 1	NM_145235.3	FANK1	Fibronectin type III and ankyrin repeat domains 1, isoform CRA_d	-32.4
ptr-miR-320c	-5.88811	0.00225204	down	FANK1	fibronectin type III and ankyrin repeat domains 1	NM_145235.3	FANK1	Fibronectin type III and ankyrin repeat domains 1, isoform CRA_d	-32.4
chr3_6536_mature	-6.43296	0.0184633	down	PLEKHH3	pleckstrin homology domain containing, family H (with MyTH4 domain) member 3	NR_073574.1	PLEKHH3	cDNA FLJ39448 fis, clone PROST2007950, weakly similar to Myosin-10	-33.8
chr8_14858_mature@@mmu-miR-3960	-5.06227	0.0312825	down	SSU72	SSU72 RNA polymerase II CTD phosphatase homolog (S. cerevisiae)	NM_014188.2	SSU72	cDNA FLJ60055, highly similar to Rattus norvegicus Ssu72 RNA polymerase II CTD phosphatase homolog, mRNA	-39.5
chr2_3399_mature@@ssc-miR-320	-7.73311	0.000168199	down	PLEKHH1	pleckstrin homology domain containing, family H (with MyTH4 domain) member 1	NM_020715.2	PLEKHH1	cDNA FLJ42797 fis, clone BRAWH3008697, highly similar to Homo sapiens pleckstrin homology domain containing, family H member 1, mRNA	-29.2
ptr-miR-1224-5p	-5.21057	0.0119532	down	PLEKHH1	pleckstrin homology domain containing, family H (with MyTH4 domain) member 1	NM_020715.2	PLEKHH1	cDNA FLJ42797 fis, clone BRAWH3008697, highly similar to Homo sapiens pleckstrin homology domain containing, family H member 1, mRNA	-29.6
hsa-miR-320c	-5.95681	0.00187728	down	PLEKHH1	pleckstrin homology domain containing, family H (with MyTH4 domain) member 1	NM_020715.2	PLEKHH1	cDNA FLJ42797 fis, clone BRAWH3008697, highly similar to Homo sapiens pleckstrin homology domain containing, family H member 1, mRNA	-26.8
chr18_24925_star@@eca-miR-342-5p	-5.95439	0.00201059	down	PLEKHH1	pleckstrin homology domain containing, family H (with MyTH4 domain) member 1	NM_020715.2	PLEKHH1	cDNA FLJ42797 fis, clone BRAWH3008697, highly similar to Homo sapiens pleckstrin homology domain containing, family H member 1, mRNA	-29.4
ptr-miR-320c	-5.88811	0.00225204	down	PLEKHH1	pleckstrin homology domain containing, family H (with MyTH4 domain) member 1	NM_020715.2	PLEKHH1	cDNA FLJ42797 fis, clone BRAWH3008697, highly similar to Homo sapiens pleckstrin homology domain containing, family H member 1, mRNA	-26.8
ptr-miR-320b	-5.28165	0.00829106	down	PLEKHH1	pleckstrin homology domain containing, family H (with MyTH4 domain) member 1	NM_020715.2	PLEKHH1	cDNA FLJ42797 fis, clone BRAWH3008697, highly similar to Homo sapiens pleckstrin homology domain containing, family H member 1, mRNA	-30.6
hsa-miR-1538	-5.6256	0.0138685	down	SMPD3	sphingomyelin phosphodiesterase 3, neutral membrane (neutral sphingomyelinase II)	NM_018667.3	SMPD3	Sphingomyelin phosphodiesterase	-43.7
chr8_14858_mature@@mmu-miR-3960	-5.06227	0.0312825	down	C11H17orf70	chromosome 11 open reading frame, human C17orf70	NR_033338.1	C17orf70	Fanconi anemia-associated protein of 100 kDa	-51.8
chr11_18453_mature	-6.13894	0.00126992	down	LPXN	leupaxin	NM_004811.2	LPXN	cDNA FLJ51550, highly similar to Leupaxin	-40.5
chr3_6536_mature	-6.43296	0.0184633	down	DNAJB13	DnaJ (Hsp40) homolog, subfamily B, member 13	NM_153614.2	DNAJB13	DnaJ homolog subfamily B member 13	-33.2
chr8_14858_mature@@mmu-miR-3960	-5.06227	0.0312825	down	IFT122	intraflagellar transport 122 homolog (Chlamydomonas)	NM_052990.2	IFT122	Intraflagellar transport protein 122 homolog	-38.8
chr3_8927_mature	-5.46691	0.0134639	down	MUSTN1	musculoskeletal, embryonic nuclear protein 1	NM_205853.3	MUSTN1	Musculoskeletal embryonic nuclear protein 1	-34.4
ptr-miR-744	-6.66416	0.000370592	down	MUSTN1	musculoskeletal, embryonic nuclear protein 1	NM_205853.3	MUSTN1	Musculoskeletal embryonic nuclear protein 1	-35.3
chr18_25186_mature	-6.5642	0.0143143	down	TM9SF4	transmembrane 9 superfamily protein member 4	NM_014742.3	TM9SF4	cDNA FLJ54092, highly similar to Transmembrane 9 superfamily protein member 4	-33.9
mmu-miR-370-3p	-20	0.0058034	down	TM9SF4	transmembrane 9 superfamily protein member 4	NM_014742.3	TM9SF4	cDNA FLJ54092, highly similar to Transmembrane 9 superfamily protein member 4	-37.8
chr8_14858_mature@@mmu-miR-3960	-5.06227	0.0312825	down	FURIN	Furin	NM_002569.2	FURIN	Furin	-34
chr18_25186_mature	-6.5642	0.0143143	down	FURIN	Furin	NM_002569.2	FURIN	Furin	-28.4
chr11_18453_mature	-6.13894	0.00126992	down	FURIN	Furin	NM_002569.2	FURIN	Furin	-32.7
chr3_8979_mature	-6.16993	0.0084822	down	FURIN	Furin	NM_002569.2	FURIN	Furin	-27.5
chr4_9899_mature	-5.5699	0.00511723	down	FURIN	Furin	NM_002569.2	FURIN	Furin	-26.6
ptr-miR-1224-5p	-5.21057	0.0119532	down	FURIN	Furin	NM_002569.2	FURIN	Furin	-31.5
chr13_20395_mature@@ssc-miR-296-3p	-6.60123	0.000830294	down	FURIN	Furin	NM_002569.2	FURIN	Furin	-32.7
ptr-miR-1306	-6.36257	0.000729348	down	LOC101122906	uncharacterized LOC101122906				-32.7
chr11_18453_mature	-6.13894	0.00126992	down	CLTB	clathrin, light chain B	NR_045724.1	CLTB	Clathrin light chain B	-39.2
ptr-miR-1224-5p	-5.21057	0.0119532	down	CLTB	clathrin, light chain B	NR_045724.1	CLTB	Clathrin light chain B	-38.6
ptr-miR-760	-7.02308	0.000152111	down	CLTB	clathrin, light chain B	NR_045724.1	CLTB	Clathrin light chain B	-37.9
chr13_20395_mature@@ssc-miR-296-3p	-6.60123	0.000830294	down	CLTA	clathrin, light chain A	NM_007096.3	CLTA	Clathrin light chain A	-36.6
chr8_14925_mature	-20	0.011914	down	YIPF1	Yip1 domain family, member 1	NR_036640.1	YIPF1	Protein YIPF1	-25.7
oar-miR-665-3p	-5.00981	0.0263156	down	ZSWIM8	zinc finger, SWIM-type containing 8	NM_015037.3	ZSWIM8	Zinc finger SWIM domain-containing protein 8	-36.2
hsa-miR-1538	-5.6256	0.0138685	down	ACAA1	acetyl-CoA acyltransferase 1	NR_024024.1	ACAA1	cDNA FLJ55549, highly similar to 3-ketoacyl-CoA thiolase, peroxisomal (EC 2.3.1.16)	-36.5
chr3_6536_mature	-6.43296	0.0184633	down	TXLNA	taxilin alpha	NM_175852.3	TXLNA	Alpha-taxilin	-34.3
chr13_20446_mature	-6.88955	0.000250193	down	TXLNA	taxilin alpha	NM_175852.3	TXLNA	Alpha-taxilin	-33.8
chr3_6536_mature	-6.43296	0.0184633	down	YIPF3	Yip1 domain family, member 3	NM_015388.3	YIPF3	Protein YIPF3	-35.5
chr3_6536_mature	-6.43296	0.0184633	down	LOC101104700	interferon-induced transmembrane protein 3-like	NR_049759.1	IFITM3	Interferon-induced transmembrane protein 3	-30.2
mmu-miR-370-3p	-20	0.0058034	down	LOC101104700	interferon-induced transmembrane protein 3-like	NR_049759.1	IFITM3	Interferon-induced transmembrane protein 3	-31.7
chr8_14858_mature@@mmu-miR-3960	-5.06227	0.0312825	down	MYOD1	Myoblast determination protein 1	NM_002478.4	MYOD1	cDNA, FLJ95884, highly similar to Homo sapiens myogenic factor 3 (MYOD1), mRNA	-40.3
chr2_3399_mature@@ssc-miR-320	-7.73311	0.000168199	down	LOC101111962	zinc finger protein 474-like	NM_207317.1	ZNF474	Zinc finger protein 474	-24.9
ptr-miR-320b	-5.28165	0.00829106	down	LOC101111962	zinc finger protein 474-like	NM_207317.1	ZNF474	Zinc finger protein 474	-24.9
chr3_8927_mature	-5.46691	0.0134639	down	LOC101111962	zinc finger protein 474-like	NM_207317.1	ZNF474	Zinc finger protein 474	-25.8
chr8_14858_mature@@mmu-miR-3960	-5.06227	0.0312825	down	C17H22orf25	chromosome 17 open reading frame, human C22orf25	NR_104275.1	TANGO2	Transport and Golgi organization protein 2 homolog	-39
ptr-miR-744	-6.66416	0.000370592	down	C17H22orf25	chromosome 17 open reading frame, human C22orf25	NR_104275.1	TANGO2	Transport and Golgi organization protein 2 homolog	-33.4
ptr-miR-760	-7.02308	0.000152111	down	C17H22orf25	chromosome 17 open reading frame, human C22orf25	NR_104275.1	TANGO2	Transport and Golgi organization protein 2 homolog	-32.9
chr8_14858_mature@@mmu-miR-3960	-5.06227	0.0312825	down	LOC101107892	olfactory receptor 2AT4-like	NM_001005285.1	OR2AT4	Olfactory receptor 2AT4	-27.7
oar-miR-3957-5p	-4.848	0.0234864	down	LOC101107892	olfactory receptor 2AT4-like	NM_001005285.1	OR2AT4	Olfactory receptor 2AT4	-31.2
chr3_6980_mature@@ppa-miR-107	-20	0.0441862	down	EGLN2	egl nine homolog 2 (C. elegans)	NM_080732.3	EGLN2	Egl nine homolog 2	-34.5
mmu-miR-370-3p	-20	0.0058034	down	MEN1	multiple endocrine neoplasia I	NM_130804.2	MEN1	Menin variant	-41.4
hsa-miR-4508	-4.89228	0.0265003	down	ADRA2A	Adrenergic receptor alpha-2A				-32.9
ptr-miR-139	-6.38968	0.000684688	down	ADRA2A	Adrenergic receptor alpha-2A				-32.5
ptr-miR-6130	-7.848	0.000918277	down	ADRA2A	Adrenergic receptor alpha-2A				-28.3
chr18_25186_mature	-6.5642	0.0143143	down	LOC101122904	histone H2A type 2-B-like	NM_175065.2	HIST2H2AB	Histone H2A type 2-B	-28.7
ptr-miR-760	-7.02308	0.000152111	down	LOC101122904	histone H2A type 2-B-like	NM_175065.2	HIST2H2AB	Histone H2A type 2-B	-33.9
chr18_25186_mature	-6.5642	0.0143143	down	LOC101123063	galactoside 2-alpha-L-fucosyltransferase 2-like	NM_001097638.2	FUT2	cDNA FLJ75308, highly similar to Human alpha(1,2)fucosyltransferase (FUT2) gene	-26.7
chrx_31837_star@@mmu-miR-505-5p	-7.11389	0.000540383	down	LOC101123063	galactoside 2-alpha-L-fucosyltransferase 2-like	NM_001097638.2	FUT2	cDNA FLJ75308, highly similar to Human alpha(1,2)fucosyltransferase (FUT2) gene	-28.1
chr8_14858_mature@@mmu-miR-3960	-5.06227	0.0312825	down	WBSCR27	Williams Beuren syndrome chromosome region 27	NM_152559.2	WBSCR27	Williams Beuren syndrome chromosome region 27	-32.9
chr3_8927_mature	-5.46691	0.0134639	down	WBSCR27	Williams Beuren syndrome chromosome region 27	NM_152559.2	WBSCR27	Williams Beuren syndrome chromosome region 27	-29.4
oar-miR-541-3p	-8.3876	6.87041e-06	down	WBSCR27	Williams Beuren syndrome chromosome region 27	NM_152559.2	WBSCR27	Williams Beuren syndrome chromosome region 27	-31
oar-miR-485-5p	-9.03345	1.84809e-06	down	TIMM21	translocase of inner mitochondrial membrane 21 homolog (yeast)	NM_014177.2	TIMM21	cDNA FLJ78000	-37.2
chr8_14858_mature@@mmu-miR-3960	-5.06227	0.0312825	down	TBC1D13	TBC1 domain family, member 13	NM_018201.4	TBC1D13	TBC1 domain family, member 13	-35.1
hsa-miR-1538	-5.6256	0.0138685	down	TBC1D13	TBC1 domain family, member 13	NM_018201.4	TBC1D13	TBC1 domain family, member 13	-38.3
chr7_13874_mature	10.2785	0.0163725	up	TBC1D13	TBC1 domain family, member 13	NM_018201.4	TBC1D13	TBC1 domain family, member 13	-31.5
oar-miR-665-3p	-5.00981	0.0263156	down	TBC1D13	TBC1 domain family, member 13	NM_018201.4	TBC1D13	TBC1 domain family, member 13	-41.3
chr3_6536_mature	-6.43296	0.0184633	down	FAM168B	family with sequence similarity 168, member B	NM_001009993.2	FAM168B	Myelin-associated neurite-outgrowth inhibitor	-35.4
hsa-miR-1538	-5.6256	0.0138685	down	TIMM22	translocase of inner mitochondrial membrane 22 homolog (yeast)	NM_013337.2	TIMM22	Mitochondrial import inner membrane translocase subunit Tim22	-39.9
oar-miR-665-3p	-5.00981	0.0263156	down	LOC101121037	olfactory receptor 4X2-like	NM_001004727.1	OR4X2	Olfactory receptor 4X2	-31.1
chr13_20395_mature@@ssc-miR-296-3p	-6.60123	0.000830294	down	LOC101121037	olfactory receptor 4X2-like	NM_001004727.1	OR4X2	Olfactory receptor 4X2	-27.2
ptr-miR-744	-6.66416	0.000370592	down	LOC101121037	olfactory receptor 4X2-like	NM_001004727.1	OR4X2	Olfactory receptor 4X2	-30.5
chr14_21964_mature@@ggo-miR-330	-6.25787	0.000937871	down	NOTCH1	notch 1	NM_017617.3	NOTCH1	NOTCH1 variant	-32.8
hsa-miR-4508	-4.89228	0.0265003	down	NOTCH1	notch 1	NM_017617.3	NOTCH1	NOTCH1 variant	-31.9
hsa-miR-1538	-5.6256	0.0138685	down	NOTCH1	notch 1	NM_017617.3	NOTCH1	NOTCH1 variant	-35.4
chr11_18453_mature	-6.13894	0.00126992	down	NOTCH1	notch 1	NM_017617.3	NOTCH1	NOTCH1 variant	-35.1
eca-miR-1842	-5.45568	0.0193436	down	NOTCH1	notch 1	NM_017617.3	NOTCH1	NOTCH1 variant	-32.6
chr3_8927_mature	-5.46691	0.0134639	down	C11H17orf59	chromosome 11 open reading frame, human C17orf59	NM_017622.2	C17orf59	chromosome 17 open reading frame 59	-37.5
ptr-miR-1224-5p	-5.21057	0.0119532	down	PATE1	prostate and testis expressed 1	NM_138294.2	PATE1	Prostate and testis expressed protein 1	-39.5
chr3_8927_mature	-5.46691	0.0134639	down	PATE1	prostate and testis expressed 1	NM_138294.2	PATE1	Prostate and testis expressed protein 1	-31.9
hsa-miR-4508	-4.89228	0.0265003	down	DYSF	dysferlin, limb girdle muscular dystrophy 2B (autosomal recessive)	NM_003494.3	DYSF	Dysferlin variant	-31.6
chr9_15818_star@@ssc-miR-30c-3p	-5.94246	0.0019465	down	TFCP2L1	transcription factor CP2-like 1	NM_014553.2	TFCP2L1	Putative uncharacterized protein LBP-9	-37
chr8_14858_mature@@mmu-miR-3960	-5.06227	0.0312825	down	NCAPH	non-SMC condensin I complex, subunit H	NM_015341.4	NCAPH	cDNA FLJ51440, highly similar to Condensin complex subunit 2	-42
chr2_3544_star@@sha-miR-204	-6.6845	0.011276	down	CELA1	chymotrypsin-like elastase family, member 1	NM_001971.5	CELA1	Pancreatic elastase I	-31.4
oar-miR-541-5p	-6.99484	0.000236402	down	CELA1	chymotrypsin-like elastase family, member 1	NM_001971.5	CELA1	Pancreatic elastase I	-39.2
chr8_14858_mature@@mmu-miR-3960	-5.06227	0.0312825	down	SEMA4B	sema domain, immunoglobulin domain (Ig), transmembrane domain (TM) and short cytoplasmic domain, (semaphorin) 4B	NM_198925.2	SEMA4B	Semaphorin-4B	-40.6
hsa-miR-4508	-4.89228	0.0265003	down	SEMA4B	sema domain, immunoglobulin domain (Ig), transmembrane domain (TM) and short cytoplasmic domain, (semaphorin) 4B	NM_198925.2	SEMA4B	Semaphorin-4B	-33.3
ptr-miR-1224-5p	-5.21057	0.0119532	down	SEMA4B	sema domain, immunoglobulin domain (Ig), transmembrane domain (TM) and short cytoplasmic domain, (semaphorin) 4B	NM_198925.2	SEMA4B	Semaphorin-4B	-41.2
ptr-miR-760	-7.02308	0.000152111	down	SEMA4B	sema domain, immunoglobulin domain (Ig), transmembrane domain (TM) and short cytoplasmic domain, (semaphorin) 4B	NM_198925.2	SEMA4B	Semaphorin-4B	-33.9
chr8_14858_mature@@mmu-miR-3960	-5.06227	0.0312825	down	HES5	hairy and enhancer of split 5 (Drosophila)	NM_001010926.3	HES5	HES5 protein	-42.8
chr22_28470_mature@@ppa-miR-107	-8.05383	2.60521e-05	down	DMAP1	DNA methyltransferase 1 associated protein 1	NM_019100.4	DMAP1	cDNA FLJ59851, highly similar to DNA methyltransferase 1-associated protein 1	-28.2
chr16_23356_mature@@ppa-miR-107	-5.82707	0.012629	down	DMAP1	DNA methyltransferase 1 associated protein 1	NM_019100.4	DMAP1	cDNA FLJ59851, highly similar to DNA methyltransferase 1-associated protein 1	-28.2
eca-miR-1842	-5.45568	0.0193436	down	LOC101112277	GATS-like protein 2-like	NM_001145064.1	GATSL2	GATS protein-like 2	-39.1
hsa-miR-4443	-5.02415	0.0160234	down	LOC101122148	histone H2A type 2-A-like	NM_001040874.1	HIST2H2AA4	histone cluster 2, H2aa4	-28.6
chr9_15818_star@@ssc-miR-30c-3p	-5.94246	0.0019465	down	ATP8B4	ATPase, class I, type 8B, member 4	NR_073598.1	ATP8B4	cDNA FLJ41753 fis, clone HSYRA2008714, highly similar to Probable phospholipid-transporting ATPase IM (EC 3.6.3.1)	-32.2
chr15_22511_mature@@eca-miR-129b-3p	-6.6256	0.00085084	down	ATP8B4	ATPase, class I, type 8B, member 4	NR_073598.1	ATP8B4	cDNA FLJ41753 fis, clone HSYRA2008714, highly similar to Probable phospholipid-transporting ATPase IM (EC 3.6.3.1)	-32.5
chr5_11579_star	-4.49381	0.0435591	down	SRRM4	serine/arginine repetitive matrix 4	NM_194286.3	SRRM4	Serine/arginine repetitive matrix protein 4	-35.8
hsa-miR-4429	-20	0.0355959	down	CMTM5	CKLF-like MARVEL transmembrane domain containing 5	NM_181618.1	CMTM5	cDNA FLJ37521 fis, clone BRCAN2006019	-33.4
hsa-miR-1538	-5.6256	0.0138685	down	RARG	Retinoic acid receptor gamma	NM_001243732.1	RARG	Retinoic acid nuclear receptor gamma variant 1	-43.4
chr3_8927_mature	-5.46691	0.0134639	down	CMTM7	CKLF-like MARVEL transmembrane domain containing 7	NM_181472.1	CMTM7	CKLF-like MARVEL transmembrane domain-containing protein 7	-35.8
ptr-miR-6131	-5.6538	0.00382352	down	RBM42	RNA binding motif protein 42	NM_024321.3	RBM42	RNA-binding protein 42	-40.8
chr8_14858_mature@@mmu-miR-3960	-5.06227	0.0312825	down	PVALB	parvalbumin	NM_002854.2	PVALB	Parvalbumin alpha	-35.7
chr19_26254_mature	-8.06301	0.000560851	down	PVALB	parvalbumin	NM_002854.2	PVALB	Parvalbumin alpha	-37.9
hsa-miR-1538	-5.6256	0.0138685	down	IKBKE	inhibitor of kappa light polypeptide gene enhancer in B-cells, kinase epsilon	NM_014002.3	IKBKE	Inhibitor of nuclear factor kappa-B kinase subunit epsilon	-43.2
oar-miR-323a-5p	-9.28382	6.07019e-06	down	IKBKE	inhibitor of kappa light polypeptide gene enhancer in B-cells, kinase epsilon	NM_014002.3	IKBKE	Inhibitor of nuclear factor kappa-B kinase subunit epsilon	-36.4
chr3_6536_mature	-6.43296	0.0184633	down	MZB1	marginal zone B and B1 cell-specific protein	NM_016459.3	MZB1	cDNA FLJ32987 fis, clone THYMU1000032	-33.5
chr13_20395_mature@@ssc-miR-296-3p	-6.60123	0.000830294	down	MZB1	marginal zone B and B1 cell-specific protein	NM_016459.3	MZB1	cDNA FLJ32987 fis, clone THYMU1000032	-36.8
chr11_18452_star@@ssc-miR-365-5p	-7.91511	8.10379e-05	down	MZB1	marginal zone B and B1 cell-specific protein	NM_016459.3	MZB1	cDNA FLJ32987 fis, clone THYMU1000032	-34.6
chr13_20446_mature	-6.88955	0.000250193	down	WDR91	WD repeat domain 91	NM_014149.3	WDR91	WD repeat domain 91	-36.5
chr8_14858_mature@@mmu-miR-3960	-5.06227	0.0312825	down	P2RY8	purinergic receptor P2Y, G-protein coupled, 8	NM_178129.4	P2RY8	P2Y purinoceptor 8	-45.1
hsa-miR-4508	-4.89228	0.0265003	down	P2RY8	purinergic receptor P2Y, G-protein coupled, 8	NM_178129.4	P2RY8	P2Y purinoceptor 8	-38.5
chr3_6536_mature	-6.43296	0.0184633	down	P2RY8	purinergic receptor P2Y, G-protein coupled, 8	NM_178129.4	P2RY8	P2Y purinoceptor 8	-36.4
chr8_14858_mature@@mmu-miR-3960	-5.06227	0.0312825	down	IGSF21	immunoglobin superfamily, member 21	NM_032880.4	IGSF21	Immunoglobulin superfamily member 21	-36.8
mmu-let-7k	-5.94753	0.00719102	down	IGSF21	immunoglobin superfamily, member 21	NM_032880.4	IGSF21	Immunoglobulin superfamily member 21	-31.3
ptr-miR-6131	-5.6538	0.00382352	down	IGSF21	immunoglobin superfamily, member 21	NM_032880.4	IGSF21	Immunoglobulin superfamily member 21	-28.8
ptr-miR-6130	-7.848	0.000918277	down	IGSF21	immunoglobin superfamily, member 21	NM_032880.4	IGSF21	Immunoglobulin superfamily member 21	-29.8
chr9_15818_star@@ssc-miR-30c-3p	-5.94246	0.0019465	down	IGSF21	immunoglobin superfamily, member 21	NM_032880.4	IGSF21	Immunoglobulin superfamily member 21	-29.4
chr3_6536_mature	-6.43296	0.0184633	down	IGSF21	immunoglobin superfamily, member 21	NM_032880.4	IGSF21	Immunoglobulin superfamily member 21	-28.9
chr13_20395_mature@@ssc-miR-296-3p	-6.60123	0.000830294	down	IGSF21	immunoglobin superfamily, member 21	NM_032880.4	IGSF21	Immunoglobulin superfamily member 21	-30.9
chr11_18452_star@@ssc-miR-365-5p	-7.91511	8.10379e-05	down	IGSF21	immunoglobin superfamily, member 21	NM_032880.4	IGSF21	Immunoglobulin superfamily member 21	-26.6
chr3_8927_mature	-5.46691	0.0134639	down	IGSF21	immunoglobin superfamily, member 21	NM_032880.4	IGSF21	Immunoglobulin superfamily member 21	-27.5
chr11_17720_mature	20	0.0192068	up	LHX4	LIM homeobox 4	NM_033343.3	LHX4	LIM homeobox protein 4	-37.3
chr8_14858_mature@@mmu-miR-3960	-5.06227	0.0312825	down	ZBED4	zinc finger, BED-type containing 4	NM_014838.2	ZBED4	Zinc finger BED domain-containing protein 4	-33.6
chrx_31903_star@@oan-miR-363-5p	-7.21057	0.00377399	down	ZBED4	zinc finger, BED-type containing 4	NM_014838.2	ZBED4	Zinc finger BED domain-containing protein 4	-27.6
hsa-miR-1538	-5.6256	0.0138685	down	ZBED4	zinc finger, BED-type containing 4	NM_014838.2	ZBED4	Zinc finger BED domain-containing protein 4	-33
chr16_23645_mature@@bta-miR-3432	-20	0.0238552	down	ZBED4	zinc finger, BED-type containing 4	NM_014838.2	ZBED4	Zinc finger BED domain-containing protein 4	-27.7
oar-miR-665-3p	-5.00981	0.0263156	down	ZBED4	zinc finger, BED-type containing 4	NM_014838.2	ZBED4	Zinc finger BED domain-containing protein 4	-30.7
oar-miR-323a-5p	-9.28382	6.07019e-06	down	ZBED4	zinc finger, BED-type containing 4	NM_014838.2	ZBED4	Zinc finger BED domain-containing protein 4	-30.8
chr13_20395_mature@@ssc-miR-296-3p	-6.60123	0.000830294	down	ZBED4	zinc finger, BED-type containing 4	NM_014838.2	ZBED4	Zinc finger BED domain-containing protein 4	-28.2
ptr-miR-760	-7.02308	0.000152111	down	ZBED4	zinc finger, BED-type containing 4	NM_014838.2	ZBED4	Zinc finger BED domain-containing protein 4	-28.4
eca-miR-1842	-5.45568	0.0193436	down	ZBED4	zinc finger, BED-type containing 4	NM_014838.2	ZBED4	Zinc finger BED domain-containing protein 4	-27.6
chr8_14858_mature@@mmu-miR-3960	-5.06227	0.0312825	down	CCHCR1	coiled-coil alpha-helical rod protein 1	NM_019052.3	CCHCR1	Coiled-coil alpha-helical rod protein 1	-35.1
chr8_14858_mature@@mmu-miR-3960	-5.06227	0.0312825	down	C3H9orf116	chromosome 3 open reading frame, human C9orf116	NM_144654.2	C9orf116	chromosome 9 open reading frame 116	-36
chr3_6536_mature	-6.43296	0.0184633	down	C3H9orf116	chromosome 3 open reading frame, human C9orf116	NM_144654.2	C9orf116	chromosome 9 open reading frame 116	-35.3
ptr-miR-6131	-5.6538	0.00382352	down	ICOSLG	inducible T-cell co-stimulator ligand	NM_015259.5	ICOSLG	Inducible T-cell co-stimulator ligand, isoform CRA_c	-33.2
chr8_14858_mature@@mmu-miR-3960	-5.06227	0.0312825	down	41886					-39
chr1_2367_mature@@eca-let-7c	-8.72336	1.86515e-05	down	41886					-31.6
chr19_26254_mature	-8.06301	0.000560851	down	41886					-31.8
ptr-miR-760	-7.02308	0.000152111	down	41886					-35.4
chr11_18453_mature	-6.13894	0.00126992	down	C3H22orf32	chromosome 3 open reading frame, human C22orf32	NM_033318.4	SMDT1	Single-pass membrane protein with aspartate-rich tail 1, mitochondrial	-36.6
chr3_8927_mature	-5.46691	0.0134639	down	C3H22orf32	chromosome 3 open reading frame, human C22orf32	NM_033318.4	SMDT1	Single-pass membrane protein with aspartate-rich tail 1, mitochondrial	-34.2
chr18_25186_mature	-6.5642	0.0143143	down	41888					-28.2
ptr-miR-139	-6.38968	0.000684688	down	41888					-29.8
chr9_15818_star@@ssc-miR-30c-3p	-5.94246	0.0019465	down	41888					-27.2
chr11_18452_star@@ssc-miR-365-5p	-7.91511	8.10379e-05	down	41888					-31.4
chr15_22511_mature@@eca-miR-129b-3p	-6.6256	0.00085084	down	41888					-34
chr11_17918_mature@@ssc-miR-423-5p	-7.0263	0.000754963	down	41888					-28.8
oar-miR-541-3p	-8.3876	6.87041e-06	down	41888					-31
ptr-miR-744	-6.66416	0.000370592	down	LOC101103616	uncharacterized LOC101103616				-32.8
chr11_17720_mature	20	0.0192068	up	ITPRIP	inositol 1,4,5-trisphosphate receptor interacting protein	NM_033397.3	ITPRIP	Inositol 1,4,5-trisphosphate receptor-interacting protein	-33
mmu-miR-370-3p	-20	0.0058034	down	ITPRIP	inositol 1,4,5-trisphosphate receptor interacting protein	NM_033397.3	ITPRIP	Inositol 1,4,5-trisphosphate receptor-interacting protein	-33.3
chr5_11579_star	-4.49381	0.0435591	down	ITPRIP	inositol 1,4,5-trisphosphate receptor interacting protein	NM_033397.3	ITPRIP	Inositol 1,4,5-trisphosphate receptor-interacting protein	-31.3
hsa-miR-3917	-20	0.0441862	down	41883					-35.6
mmu-miR-370-3p	-20	0.0058034	down	41883					-36.4
mmu-miR-370-3p	-20	0.0058034	down	RNF220	ring finger protein 220	NM_018150.2	RNF220	cDNA FLJ42800 fis, clone BRAWH3009297	-39.4
ptr-miR-744	-6.66416	0.000370592	down	RNF220	ring finger protein 220	NM_018150.2	RNF220	cDNA FLJ42800 fis, clone BRAWH3009297	-36.9
chr5_11579_star	-4.49381	0.0435591	down	RNF220	ring finger protein 220	NM_018150.2	RNF220	cDNA FLJ42800 fis, clone BRAWH3009297	-35.2
chr11_17720_mature	20	0.0192068	up	WDR83	WD repeat domain 83	NR_029375.1	WDR83	Mitogen-activated protein kinase organizer 1, isoform CRA_c	-36.8
oar-miR-665-3p	-5.00981	0.0263156	down	TCEA2	transcription elongation factor A (SII), 2	NM_198723.1	TCEA2	Transcription elongation factor A protein 2 (SII)	-36.8
chr3_6536_mature	-6.43296	0.0184633	down	TCEA2	transcription elongation factor A (SII), 2	NM_198723.1	TCEA2	Transcription elongation factor A protein 2 (SII)	-34.7
chr8_14858_mature@@mmu-miR-3960	-5.06227	0.0312825	down	MARK2	MAP/microtubule affinity-regulating kinase 2	NM_017490.3	MARK2	cDNA FLJ76779, highly similar to Homo sapiens MAP/microtubule affinity-regulating kinase 2 (MARK2), transcript variant 1, mRNA	-41.6
hsa-miR-1538	-5.6256	0.0138685	down	MARK2	MAP/microtubule affinity-regulating kinase 2	NM_017490.3	MARK2	cDNA FLJ76779, highly similar to Homo sapiens MAP/microtubule affinity-regulating kinase 2 (MARK2), transcript variant 1, mRNA	-39.6
ptr-miR-1224-5p	-5.21057	0.0119532	down	MARK2	MAP/microtubule affinity-regulating kinase 2	NM_017490.3	MARK2	cDNA FLJ76779, highly similar to Homo sapiens MAP/microtubule affinity-regulating kinase 2 (MARK2), transcript variant 1, mRNA	-37.8
chr13_20446_mature	-6.88955	0.000250193	down	MARK2	MAP/microtubule affinity-regulating kinase 2	NM_017490.3	MARK2	cDNA FLJ76779, highly similar to Homo sapiens MAP/microtubule affinity-regulating kinase 2 (MARK2), transcript variant 1, mRNA	-33.8
chr13_20395_mature@@ssc-miR-296-3p	-6.60123	0.000830294	down	MARK2	MAP/microtubule affinity-regulating kinase 2	NM_017490.3	MARK2	cDNA FLJ76779, highly similar to Homo sapiens MAP/microtubule affinity-regulating kinase 2 (MARK2), transcript variant 1, mRNA	-36.3
chr3_8927_mature	-5.46691	0.0134639	down	MARK2	MAP/microtubule affinity-regulating kinase 2	NM_017490.3	MARK2	cDNA FLJ76779, highly similar to Homo sapiens MAP/microtubule affinity-regulating kinase 2 (MARK2), transcript variant 1, mRNA	-33.9
ptr-miR-760	-7.02308	0.000152111	down	MARK2	MAP/microtubule affinity-regulating kinase 2	NM_017490.3	MARK2	cDNA FLJ76779, highly similar to Homo sapiens MAP/microtubule affinity-regulating kinase 2 (MARK2), transcript variant 1, mRNA	-36.2
oar-miR-541-3p	-8.3876	6.87041e-06	down	MARK2	MAP/microtubule affinity-regulating kinase 2	NM_017490.3	MARK2	cDNA FLJ76779, highly similar to Homo sapiens MAP/microtubule affinity-regulating kinase 2 (MARK2), transcript variant 1, mRNA	-36.3
chr8_14858_mature@@mmu-miR-3960	-5.06227	0.0312825	down	CROCC	ciliary rootlet coiled-coil, rootletin	NM_014675.3	CROCC	CROCC protein	-37.6
hsa-miR-1538	-5.6256	0.0138685	down	CROCC	ciliary rootlet coiled-coil, rootletin	NM_014675.3	CROCC	CROCC protein	-40.2
chr3_8927_mature	-5.46691	0.0134639	down	CROCC	ciliary rootlet coiled-coil, rootletin	NM_014675.3	CROCC	CROCC protein	-35.1
ptr-miR-760	-7.02308	0.000152111	down	CROCC	ciliary rootlet coiled-coil, rootletin	NM_014675.3	CROCC	CROCC protein	-35.2
eca-miR-1842	-5.45568	0.0193436	down	CROCC	ciliary rootlet coiled-coil, rootletin	NM_014675.3	CROCC	CROCC protein	-34.6
oar-miR-541-3p	-8.3876	6.87041e-06	down	CROCC	ciliary rootlet coiled-coil, rootletin	NM_014675.3	CROCC	CROCC protein	-35.6
hsa-miR-4429	-20	0.0355959	down	PRCC	papillary renal cell carcinoma (translocation-associated)	NM_199416.1	PRCC	Proline-rich protein PRCC	-35
chr3_6536_mature	-6.43296	0.0184633	down	IMPA2	inositol(myo)-1(or 4)-monophosphatase 2	NM_014214.2	IMPA2	Inositol monophosphatase 2	-34
oar-miR-329a-5p	-6.28857	0.00663141	down	IMPA2	inositol(myo)-1(or 4)-monophosphatase 2	NM_014214.2	IMPA2	Inositol monophosphatase 2	-32.5
chr3_6536_mature	-6.43296	0.0184633	down	LOC101102058	PDZ and LIM domain protein 7-like	NR_103804.1	PDLIM7	PDZ and LIM domain protein 7	-36.2
chr8_14858_mature@@mmu-miR-3960	-5.06227	0.0312825	down	GRK6	G protein-coupled receptor kinase 6	NM_002082.3	GRK6	cDNA FLJ32135 fis, clone PEBLM2000333, highly similar to G protein-coupled receptor kinase 6 (EC 2.7.11.16)	-43.3
chr11_18452_star@@ssc-miR-365-5p	-7.91511	8.10379e-05	down	GRK6	G protein-coupled receptor kinase 6	NM_002082.3	GRK6	cDNA FLJ32135 fis, clone PEBLM2000333, highly similar to G protein-coupled receptor kinase 6 (EC 2.7.11.16)	-41.4
ptr-miR-1224-5p	-5.21057	0.0119532	down	PRCP	prolylcarboxypeptidase (angiotensinase C)	NM_199418.2	PRCP	cDNA FLJ33528 fis, clone BRAMY2007110, highly similar to Lysosomal Pro-X carboxypeptidase (EC 3.4.16.2)	-44
chr11_18453_mature	-6.13894	0.00126992	down	GRK5	G protein-coupled receptor kinase 5	NM_005308.2	GRK5	cDNA, FLJ93477, highly similar to Homo sapiens G protein-coupled receptor kinase 5 (GRK5), mRNA	-31.1
ptr-miR-6131	-5.6538	0.00382352	down	GRK5	G protein-coupled receptor kinase 5	NM_005308.2	GRK5	cDNA, FLJ93477, highly similar to Homo sapiens G protein-coupled receptor kinase 5 (GRK5), mRNA	-27.8
chr19_25862_mature@@bta-miR-3432	-4.848	0.0245462	down	LOC101112253	uncharacterized LOC101112253	NM_000041.2	APOE	MRNA for apolipoprotein E (apo E)	-32.1
chr8_14858_mature@@mmu-miR-3960	-5.06227	0.0312825	down	LOC101112253	uncharacterized LOC101112253	NM_000041.2	APOE	MRNA for apolipoprotein E (apo E)	-46.8
hsa-miR-4508	-4.89228	0.0265003	down	LOC101112253	uncharacterized LOC101112253	NM_000041.2	APOE	MRNA for apolipoprotein E (apo E)	-31.1
chr1_570_mature@@bta-miR-3432	-5.09954	0.0149737	down	LOC101112253	uncharacterized LOC101112253	NM_000041.2	APOE	MRNA for apolipoprotein E (apo E)	-32.1
ptr-miR-6131	-5.6538	0.00382352	down	LOC101112253	uncharacterized LOC101112253	NM_000041.2	APOE	MRNA for apolipoprotein E (apo E)	-32.3
chr3_6536_mature	-6.43296	0.0184633	down	LOC101112253	uncharacterized LOC101112253	NM_000041.2	APOE	MRNA for apolipoprotein E (apo E)	-34.5
mmu-miR-370-3p	-20	0.0058034	down	LOC101112253	uncharacterized LOC101112253	NM_000041.2	APOE	MRNA for apolipoprotein E (apo E)	-35.6
chr1_569_mature@@bta-miR-3432	-5.28011	0.0103591	down	LOC101112253	uncharacterized LOC101112253	NM_000041.2	APOE	MRNA for apolipoprotein E (apo E)	-32.1
chr3_8927_mature	-5.46691	0.0134639	down	CLPB	ClpB caseinolytic peptidase B homolog (E. coli)	NM_030813.4	CLPB	cDNA FLJ53238, highly similar to Caseinolytic peptidase B protein	-30.9
oar-miR-432	-10.0313	3.45616e-07	down	EPB49	erythrocyte membrane protein band 4.9 (dematin)	NM_001978.2	DMTN	cDNA FLJ59528, highly similar to Dematin	-29.8
ptr-miR-1224-5p	-5.21057	0.0119532	down	EPB49	erythrocyte membrane protein band 4.9 (dematin)	NM_001978.2	DMTN	cDNA FLJ59528, highly similar to Dematin	-37.1
chr19_26254_mature	-8.06301	0.000560851	down	EPB49	erythrocyte membrane protein band 4.9 (dematin)	NM_001978.2	DMTN	cDNA FLJ59528, highly similar to Dematin	-27.3
hsa-miR-4443	-5.02415	0.0160234	down	ERCC8	excision repair cross-complementing rodent repair deficiency, complementation group 8	NM_001007234.1	ERCC8	cDNA FLJ32369 fis, clone PUAEN1000276, highly similar to DNA excision repair protein ERCC-8	-25.5
chr8_14858_mature@@mmu-miR-3960	-5.06227	0.0312825	down	CPT1B	Carnitine palmitoyltransferase I	NM_152247.1	CPT1B	CPT1B protein	-38.2
chr3_6536_mature	-6.43296	0.0184633	down	CPT1B	Carnitine palmitoyltransferase I	NM_152247.1	CPT1B	CPT1B protein	-35.3
chr2_5146_star@@oan-miR-23b-5p	-4.84005	0.0207766	down	SCNM1	sodium channel modifier 1	NR_037937.1	SCNM1	Sodium channel modifier 1	-29.3
eca-miR-1842	-5.45568	0.0193436	down	SCNM1	sodium channel modifier 1	NR_037937.1	SCNM1	Sodium channel modifier 1	-32
chr2_3399_mature@@ssc-miR-320	-7.73311	0.000168199	down	SFTA2	surfactant associated 2				-31.2
ptr-miR-320b	-5.28165	0.00829106	down	SFTA2	surfactant associated 2				-31.2
mmu-miR-370-3p	-20	0.0058034	down	SFTA2	surfactant associated 2				-37.6
hsa-miR-4508	-4.89228	0.0265003	down	LOC101118990	glutathione S-transferase theta-1-like	NM_000853.2	GSTT1	Glutathione S-transferase theta-1	-33.5
oar-miR-3957-5p	-4.848	0.0234864	down	LOC101118990	glutathione S-transferase theta-1-like	NM_000853.2	GSTT1	Glutathione S-transferase theta-1	-39.2
ptr-miR-744	-6.66416	0.000370592	down	LOC101118990	glutathione S-transferase theta-1-like	NM_000853.2	GSTT1	Glutathione S-transferase theta-1	-34.5
hsa-miR-1538	-5.6256	0.0138685	down	LOC101122534	solute carrier family 35 member G3-like	NM_152462.2	SLC35G3	Solute carrier family 35 member G3	-31.2
oar-miR-668-3p	-5.46514	0.00563092	down	LOC101122534	solute carrier family 35 member G3-like	NM_152462.2	SLC35G3	Solute carrier family 35 member G3	-31.8
chr15_22511_mature@@eca-miR-129b-3p	-6.6256	0.00085084	down	LOC101122534	solute carrier family 35 member G3-like	NM_152462.2	SLC35G3	Solute carrier family 35 member G3	-29.3
oar-miR-665-3p	-5.00981	0.0263156	down	CLPP	ClpP caseinolytic peptidase, ATP-dependent, proteolytic subunit homolog (E. coli)	NM_006012.2	CLPP	ClpP caseinolytic peptidase ATP-dependent, proteolytic subunit	-35.4
chr13_20395_mature@@ssc-miR-296-3p	-6.60123	0.000830294	down	CLPP	ClpP caseinolytic peptidase, ATP-dependent, proteolytic subunit homolog (E. coli)	NM_006012.2	CLPP	ClpP caseinolytic peptidase ATP-dependent, proteolytic subunit	-34.5
ptr-miR-760	-7.02308	0.000152111	down	CLPP	ClpP caseinolytic peptidase, ATP-dependent, proteolytic subunit homolog (E. coli)	NM_006012.2	CLPP	ClpP caseinolytic peptidase ATP-dependent, proteolytic subunit	-33
chr8_14858_mature@@mmu-miR-3960	-5.06227	0.0312825	down	CLPS	colipase, pancreatic	NM_001832.3	CLPS	Pancreatic colipase preproprotein isoform 1	-36.2
ptr-miR-1224-5p	-5.21057	0.0119532	down	CLPS	colipase, pancreatic	NM_001832.3	CLPS	Pancreatic colipase preproprotein isoform 1	-37.4
ptr-miR-139	-6.38968	0.000684688	down	NOP2	NOP2 nucleolar protein homolog (yeast)	NM_006170.3	NOP2	Putative ribosomal RNA methyltransferase NOP2	-33
mmu-miR-370-3p	-20	0.0058034	down	CTU2	cytosolic thiouridylase subunit 2 homolog (S. pombe)	NM_001012762.1	CTU2	Cytoplasmic tRNA 2-thiolation protein 2	-35.5
chr13_20446_mature	-6.88955	0.000250193	down	LOC101102046	uncharacterized LOC101102046	NM_002157.2	HSPE1	Heat shock 10kDa protein 1 (Chaperonin 10), isoform CRA_h	-31.7
chr8_14858_mature@@mmu-miR-3960	-5.06227	0.0312825	down	LOC101112246	colostrum trypsin inhibitor-like	NM_006287.4	TFPI	cDNA, FLJ94125, highly similar to Homo sapiens tissue factor pathway inhibitor(lipoprotein-associated coagulation inhibitor) (TFPI), mRNA	-38.6
chr11_18452_star@@ssc-miR-365-5p	-7.91511	8.10379e-05	down	LOC101112246	colostrum trypsin inhibitor-like	NM_006287.4	TFPI	cDNA, FLJ94125, highly similar to Homo sapiens tissue factor pathway inhibitor(lipoprotein-associated coagulation inhibitor) (TFPI), mRNA	-35.7
hsa-miR-3917	-20	0.0441862	down	LOC101112246	colostrum trypsin inhibitor-like	NM_006287.4	TFPI	cDNA, FLJ94125, highly similar to Homo sapiens tissue factor pathway inhibitor(lipoprotein-associated coagulation inhibitor) (TFPI), mRNA	-31.5
chr19_26254_mature	-8.06301	0.000560851	down	LOC101112246	colostrum trypsin inhibitor-like	NM_006287.4	TFPI	cDNA, FLJ94125, highly similar to Homo sapiens tissue factor pathway inhibitor(lipoprotein-associated coagulation inhibitor) (TFPI), mRNA	-30.4
oar-miR-541-3p	-8.3876	6.87041e-06	down	LOC101112246	colostrum trypsin inhibitor-like	NM_006287.4	TFPI	cDNA, FLJ94125, highly similar to Homo sapiens tissue factor pathway inhibitor(lipoprotein-associated coagulation inhibitor) (TFPI), mRNA	-36.1
chr14_21964_mature@@ggo-miR-330	-6.25787	0.000937871	down	HEPH	hephaestin	NM_138737.4	HEPH	cDNA FLJ61228, highly similar to Hephaestin (EC 1.-.-.-)	-32.2
mmu-miR-370-3p	-20	0.0058034	down	HEPH	hephaestin	NM_138737.4	HEPH	cDNA FLJ61228, highly similar to Hephaestin (EC 1.-.-.-)	-30.3
mmu-miR-370-3p	-20	0.0058034	down	CCBL1	cysteine conjugate-beta lyase, cytoplasmic	NR_109829.1	CCBL1	Cysteine conjugate-beta lyase cytoplasmic (Glutamine transaminase K, kyneurenine aminotransferase), isoform CRA_a	-34.8
oar-miR-668-3p	-5.46514	0.00563092	down	IER3	immediate early response 3	NM_052815.1	IER3	Apoptosis inhibitor	-39.5
chr8_14858_mature@@mmu-miR-3960	-5.06227	0.0312825	down	EZR	ezrin	NM_003379.4	EZR	cDNA, FLJ92973, highly similar to Homo sapiens villin 2 (ezrin) (VIL2), mRNA	-42.9
hsa-miR-1538	-5.6256	0.0138685	down	IER2	immediate early response 2	NM_004907.2	IER2	Immediate early response gene 2 protein	-42.6
hsa-miR-4508	-4.89228	0.0265003	down	OVUBQ-L40	Ubiquitin-60S ribosomal protein L40	NM_003333.3	UBA52	Ubiquitin-60S ribosomal protein L40	-30.2
chr11_18453_mature	-6.13894	0.00126992	down	OVUBQ-L40	Ubiquitin-60S ribosomal protein L40	NM_003333.3	UBA52	Ubiquitin-60S ribosomal protein L40	-36.1
chr14_21598_mature@@eca-let-7e	-9.42416	1.43634e-06	down	OVUBQ-L40	Ubiquitin-60S ribosomal protein L40	NM_003333.3	UBA52	Ubiquitin-60S ribosomal protein L40	-30.5
mmu-let-7k	-5.94753	0.00719102	down	OVUBQ-L40	Ubiquitin-60S ribosomal protein L40	NM_003333.3	UBA52	Ubiquitin-60S ribosomal protein L40	-30.7
chr3_6536_mature	-6.43296	0.0184633	down	OVUBQ-L40	Ubiquitin-60S ribosomal protein L40	NM_003333.3	UBA52	Ubiquitin-60S ribosomal protein L40	-33.5
chr13_20395_mature@@ssc-miR-296-3p	-6.60123	0.000830294	down	OVUBQ-L40	Ubiquitin-60S ribosomal protein L40	NM_003333.3	UBA52	Ubiquitin-60S ribosomal protein L40	-37.6
chr3_8927_mature	-5.46691	0.0134639	down	OVUBQ-L40	Ubiquitin-60S ribosomal protein L40	NM_003333.3	UBA52	Ubiquitin-60S ribosomal protein L40	-29.3
chr19_26254_mature	-8.06301	0.000560851	down	OVUBQ-L40	Ubiquitin-60S ribosomal protein L40	NM_003333.3	UBA52	Ubiquitin-60S ribosomal protein L40	-31.9
ptr-miR-760	-7.02308	0.000152111	down	OVUBQ-L40	Ubiquitin-60S ribosomal protein L40	NM_003333.3	UBA52	Ubiquitin-60S ribosomal protein L40	-35.8
oar-miR-409-3p	-7.45832	0.000119768	down	IER5	immediate early response 5				-36
chr8_14858_mature@@mmu-miR-3960	-5.06227	0.0312825	down	IER5	immediate early response 5				-38.5
hsa-miR-1538	-5.6256	0.0138685	down	IER5	immediate early response 5				-38.1
oar-miR-323a-5p	-9.28382	6.07019e-06	down	IER5	immediate early response 5				-34.7
chr3_8927_mature	-5.46691	0.0134639	down	FAM50A	family with sequence similarity 50, member A	NM_004699.3	FAM50A	Protein FAM50A	-34.9
hsa-miR-1538	-5.6256	0.0138685	down	RFFL	ring finger and FYVE-like domain containing E3 ubiquitin protein ligase	NR_037713.1	RFFL	E3 ubiquitin-protein ligase rififylin	-41.1
oar-miR-665-3p	-5.00981	0.0263156	down	SOCS7	suppressor of cytokine signaling 7	NM_014598.2	SOCS7	Suppressor of cytokine-signaling 7	-39.1
chr8_14858_mature@@mmu-miR-3960	-5.06227	0.0312825	down	ARHGDIA	Rho GDP dissociation inhibitor (GDI) alpha	NM_004309.4	ARHGDIA	cDNA FLJ50748, highly similar to Rho GDP-dissociation inhibitor 1	-25.2
mmu-let-7k	-5.94753	0.00719102	down	ARHGDIA	Rho GDP dissociation inhibitor (GDI) alpha	NM_004309.4	ARHGDIA	cDNA FLJ50748, highly similar to Rho GDP-dissociation inhibitor 1	-23.3
chr3_6536_mature	-6.43296	0.0184633	down	ARHGDIA	Rho GDP dissociation inhibitor (GDI) alpha	NM_004309.4	ARHGDIA	cDNA FLJ50748, highly similar to Rho GDP-dissociation inhibitor 1	-23.8
chr8_14858_mature@@mmu-miR-3960	-5.06227	0.0312825	down	SOCS3	Suppressor of cytokine signaling 3	NM_003955.4	SOCS3	Suppressor of cytokine signaling 3	-38.7
hsa-miR-1538	-5.6256	0.0138685	down	SOCS3	Suppressor of cytokine signaling 3	NM_003955.4	SOCS3	Suppressor of cytokine signaling 3	-41.3
chr3_8927_mature	-5.46691	0.0134639	down	SOCS3	Suppressor of cytokine signaling 3	NM_003955.4	SOCS3	Suppressor of cytokine signaling 3	-31.2
ptr-miR-760	-7.02308	0.000152111	down	SOCS3	Suppressor of cytokine signaling 3	NM_003955.4	SOCS3	Suppressor of cytokine signaling 3	-32.2
chr5_11579_star	-4.49381	0.0435591	down	SOCS3	Suppressor of cytokine signaling 3	NM_003955.4	SOCS3	Suppressor of cytokine signaling 3	-31.8
chr8_14858_mature@@mmu-miR-3960	-5.06227	0.0312825	down	ARHGDIG	Rho GDP dissociation inhibitor (GDI) gamma	NM_001176.3	ARHGDIG	Rho GDP-dissociation inhibitor 3	-35.5
hsa-miR-4508	-4.89228	0.0265003	down	ARHGDIG	Rho GDP dissociation inhibitor (GDI) gamma	NM_001176.3	ARHGDIG	Rho GDP-dissociation inhibitor 3	-32.8
chr2_5146_star@@oan-miR-23b-5p	-4.84005	0.0207766	down	ARHGDIG	Rho GDP dissociation inhibitor (GDI) gamma	NM_001176.3	ARHGDIG	Rho GDP-dissociation inhibitor 3	-32.2
chr3_8927_mature	-5.46691	0.0134639	down	ARHGDIG	Rho GDP dissociation inhibitor (GDI) gamma	NM_001176.3	ARHGDIG	Rho GDP-dissociation inhibitor 3	-34
ptr-miR-760	-7.02308	0.000152111	down	ARHGDIG	Rho GDP dissociation inhibitor (GDI) gamma	NM_001176.3	ARHGDIG	Rho GDP-dissociation inhibitor 3	-34.5
chr22_28470_mature@@ppa-miR-107	-8.05383	2.60521e-05	down	LONP1	lon peptidase 1, mitochondrial	NR_076392.1	LONP1	LONP1 protein	-32.3
chr8_14858_mature@@mmu-miR-3960	-5.06227	0.0312825	down	LONP1	lon peptidase 1, mitochondrial	NR_076392.1	LONP1	LONP1 protein	-35.2
hsa-miR-4508	-4.89228	0.0265003	down	LONP1	lon peptidase 1, mitochondrial	NR_076392.1	LONP1	LONP1 protein	-32.5
chr16_23356_mature@@ppa-miR-107	-5.82707	0.012629	down	LONP1	lon peptidase 1, mitochondrial	NR_076392.1	LONP1	LONP1 protein	-32.3
chr3_6536_mature	-6.43296	0.0184633	down	LONP1	lon peptidase 1, mitochondrial	NR_076392.1	LONP1	LONP1 protein	-32.7
ptr-miR-744	-6.66416	0.000370592	down	LONP1	lon peptidase 1, mitochondrial	NR_076392.1	LONP1	LONP1 protein	-38.2
chr14_21849_mature	-20	0.00399689	down	LONP1	lon peptidase 1, mitochondrial	NR_076392.1	LONP1	LONP1 protein	-34.2
chr3_6536_mature	-6.43296	0.0184633	down	MRPS11	mitochondrial ribosomal protein S11	NM_176805.2	MRPS11	28S ribosomal protein S11, mitochondrial	-38
chr3_8927_mature	-5.46691	0.0134639	down	AFMID	arylformamidase	NR_027083.1	AFMID	Kynurenine formamidase	-35.7
chr8_14858_mature@@mmu-miR-3960	-5.06227	0.0312825	down	LOC101117837	uncharacterized LOC101117837	NM_197967.2	BID	Desmocollin type 4	-40.8
hsa-miR-1538	-5.6256	0.0138685	down	ULK1	unc-51-like kinase 1 (C. elegans)	NM_003565.2	ULK1	Serine/threonine-protein kinase ULK1	-40.1
chr11_18453_mature	-6.13894	0.00126992	down	ULK1	unc-51-like kinase 1 (C. elegans)	NM_003565.2	ULK1	Serine/threonine-protein kinase ULK1	-37.7
ptr-miR-760	-7.02308	0.000152111	down	ULK1	unc-51-like kinase 1 (C. elegans)	NM_003565.2	ULK1	Serine/threonine-protein kinase ULK1	-35.7
chr3_8927_mature	-5.46691	0.0134639	down	TFAP4	transcription factor AP-4 (activating enhancer binding protein 4)	NM_003223.2	TFAP4	Transcription factor AP-4 (Activating enhancer binding protein 4) variant	-32.9
chr11_17918_mature@@ssc-miR-423-5p	-7.0263	0.000754963	down	LOC101108962					-36
ptr-miR-1224-5p	-5.21057	0.0119532	down	SBNO2	strawberry notch homolog 2 (Drosophila)	NM_014963.2	SBNO2	cDNA FLJ60290, highly similar to Mus musculus strawberry notch homolog 2, mRNA	-42.8
chr13_20395_mature@@ssc-miR-296-3p	-6.60123	0.000830294	down	NINJ2	ninjurin 2	NM_016533.4	NINJ2	cDNA FLJ56349, highly similar to Homo sapiens ninjurin 2 (NINJ2), mRNA	-36.6
oar-miR-485-3p	-9.44107	3.94871e-07	down	NINJ2	ninjurin 2	NM_016533.4	NINJ2	cDNA FLJ56349, highly similar to Homo sapiens ninjurin 2 (NINJ2), mRNA	-37.2
chr8_14858_mature@@mmu-miR-3960	-5.06227	0.0312825	down	NBEAL2	neurobeachin-like 2	NM_015175.2	NBEAL2	Neurobeachin-like protein 2	-49.4
hsa-miR-4508	-4.89228	0.0265003	down	NBEAL2	neurobeachin-like 2	NM_015175.2	NBEAL2	Neurobeachin-like protein 2	-37.4
chr2_3399_mature@@ssc-miR-320	-7.73311	0.000168199	down	NBEAL2	neurobeachin-like 2	NM_015175.2	NBEAL2	Neurobeachin-like protein 2	-26.7
chr18_25186_mature	-6.5642	0.0143143	down	NBEAL2	neurobeachin-like 2	NM_015175.2	NBEAL2	Neurobeachin-like protein 2	-30.3
chr2_3544_star@@sha-miR-204	-6.6845	0.011276	down	NBEAL2	neurobeachin-like 2	NM_015175.2	NBEAL2	Neurobeachin-like protein 2	-29
mmu-miR-370-3p	-20	0.0058034	down	NBEAL2	neurobeachin-like 2	NM_015175.2	NBEAL2	Neurobeachin-like protein 2	-29.8
ptr-miR-744	-6.66416	0.000370592	down	NBEAL2	neurobeachin-like 2	NM_015175.2	NBEAL2	Neurobeachin-like protein 2	-33.2
ptr-miR-760	-7.02308	0.000152111	down	NBEAL2	neurobeachin-like 2	NM_015175.2	NBEAL2	Neurobeachin-like protein 2	-27.9
chr11_18453_mature	-6.13894	0.00126992	down	HTR1A	5-hydroxytryptamine (serotonin) receptor 1A, G protein-coupled	NM_000524.3	HTR1A	5HT1a protein	-30
ptr-miR-1224-5p	-5.21057	0.0119532	down	HTR1A	5-hydroxytryptamine (serotonin) receptor 1A, G protein-coupled	NM_000524.3	HTR1A	5HT1a protein	-38.6
chr3_6536_mature	-6.43296	0.0184633	down	HTR1A	5-hydroxytryptamine (serotonin) receptor 1A, G protein-coupled	NM_000524.3	HTR1A	5HT1a protein	-30
chr4_10455_mature	-6.89862	0.00176872	down	HTR1B	5-hydroxytryptamine (serotonin) receptor 1B, G protein-coupled	NM_000863.1	HTR1B	cDNA, FLJ96361, highly similar to Homo sapiens 5-hydroxytryptamine (serotonin) receptor 1B (HTR1B), mRNA	-22.7
chr3_6536_mature	-6.43296	0.0184633	down	SAMD1	sterile alpha motif domain containing 1	NM_138352.1	SAMD1	Atherin	-38.9
chr8_14858_mature@@mmu-miR-3960	-5.06227	0.0312825	down	TINAGL1	tubulointerstitial nephritis antigen-like 1	NM_022164.2	TINAGL1	cDNA FLJ59706, highly similar to Tubulointerstitial nephritis antigen-like	-40.4
hsa-miR-4508	-4.89228	0.0265003	down	TINAGL1	tubulointerstitial nephritis antigen-like 1	NM_022164.2	TINAGL1	cDNA FLJ59706, highly similar to Tubulointerstitial nephritis antigen-like	-29
hsa-miR-1538	-5.6256	0.0138685	down	TINAGL1	tubulointerstitial nephritis antigen-like 1	NM_022164.2	TINAGL1	cDNA FLJ59706, highly similar to Tubulointerstitial nephritis antigen-like	-35.5
chr7_13874_mature	10.2785	0.0163725	up	TINAGL1	tubulointerstitial nephritis antigen-like 1	NM_022164.2	TINAGL1	cDNA FLJ59706, highly similar to Tubulointerstitial nephritis antigen-like	-29.4
oar-miR-433-3p	-9.06014	1.40652e-06	down	TINAGL1	tubulointerstitial nephritis antigen-like 1	NM_022164.2	TINAGL1	cDNA FLJ59706, highly similar to Tubulointerstitial nephritis antigen-like	-34.7
chr13_20395_mature@@ssc-miR-296-3p	-6.60123	0.000830294	down	TINAGL1	tubulointerstitial nephritis antigen-like 1	NM_022164.2	TINAGL1	cDNA FLJ59706, highly similar to Tubulointerstitial nephritis antigen-like	-31.4
chr3_8927_mature	-5.46691	0.0134639	down	TINAGL1	tubulointerstitial nephritis antigen-like 1	NM_022164.2	TINAGL1	cDNA FLJ59706, highly similar to Tubulointerstitial nephritis antigen-like	-33.7
chr1_2367_mature@@eca-let-7c	-8.72336	1.86515e-05	down	CLRN2	clarin 2	NM_001079827.2	CLRN2	Clarin-2	-26.3
chr15_22773_mature@@sha-let-7a	-8.19372	0.000100203	down	CLRN2	clarin 2	NM_001079827.2	CLRN2	Clarin-2	-26.3
chr8_15209_mature	-5.54844	0.00480954	down	CLRN2	clarin 2	NM_001079827.2	CLRN2	Clarin-2	-23.8
chr4_9899_mature	-5.5699	0.00511723	down	CLRN2	clarin 2	NM_001079827.2	CLRN2	Clarin-2	-23.3
chr8_15524_mature	-20	0.00120417	down	CLRN2	clarin 2	NM_001079827.2	CLRN2	Clarin-2	-25.3
chr14_21598_mature@@eca-let-7e	-9.42416	1.43634e-06	down	CLRN2	clarin 2	NM_001079827.2	CLRN2	Clarin-2	-23.8
chr2_5111_mature@@sha-let-7a	-8.20842	9.61704e-05	down	CLRN2	clarin 2	NM_001079827.2	CLRN2	Clarin-2	-26.3
mmu-let-7k	-5.94753	0.00719102	down	CLRN2	clarin 2	NM_001079827.2	CLRN2	Clarin-2	-23.8
chrx_32012_mature@@eca-let-7c	-7.07039	0.000597734	down	CLRN2	clarin 2	NM_001079827.2	CLRN2	Clarin-2	-23.5
mmu-let-7c-5p	-20	0.000108253	down	CLRN2	clarin 2	NM_001079827.2	CLRN2	Clarin-2	-26.3
chrx_32011_mature@@eca-let-7c	-5.78788	0.00411048	down	CLRN2	clarin 2	NM_001079827.2	CLRN2	Clarin-2	-23.5
chr8_14858_mature@@mmu-miR-3960	-5.06227	0.0312825	down	MLYCD	malonyl-CoA decarboxylase	NM_012213.2	MLYCD	Malonyl-CoA decarboxylase, mitochondrial	-43.9
mmu-miR-370-3p	-20	0.0058034	down	ASPSCR1	alveolar soft part sarcoma chromosome region, candidate 1	NR_045351.1	ASPSCR1	Tether containing UBX domain for GLUT4	-32.1
ptr-miR-1306	-6.36257	0.000729348	down	ASPSCR1	alveolar soft part sarcoma chromosome region, candidate 1	NR_045351.1	ASPSCR1	Tether containing UBX domain for GLUT4	-28.5
oar-miR-665-3p	-5.00981	0.0263156	down	RTN2	reticulon 2	NM_206902.1	RTN2	Reticulon-2	-38.8
oar-miR-665-3p	-5.00981	0.0263156	down	BCAN	brevican	NM_198427.1	BCAN	cDNA FLJ76746, highly similar to Homo sapiens brevican (BCAN), transcript variant 1, mRNA	-40.4
hsa-miR-1538	-5.6256	0.0138685	down	PMVK	phosphomevalonate kinase	NM_006556.3	PMVK	Phosphomevalonate kinase	-42.6
chr1_2587_mature@@bta-miR-6529	-7.57202	4.71279e-05	down	IL25	Interleukin 25	NM_172314.1	IL25	Interleukin-25	-26.1
chrx_31778_mature@@eca-miR-767-5p	-7.67291	7.1514e-05	down	IL25	Interleukin 25	NM_172314.1	IL25	Interleukin-25	-28.2
chr1_285_mature@@bta-miR-3432	-5.16993	0.0240077	down	IL25	Interleukin 25	NM_172314.1	IL25	Interleukin-25	-26.9
chr11_18452_star@@ssc-miR-365-5p	-7.91511	8.10379e-05	down	IL25	Interleukin 25	NM_172314.1	IL25	Interleukin-25	-29.4
ptr-miR-744	-6.66416	0.000370592	down	IL25	Interleukin 25	NM_172314.1	IL25	Interleukin-25	-29.6
chr3_6536_mature	-6.43296	0.0184633	down	FN3K	fructosamine 3 kinase	NM_022158.3	FN3K	cDNA FLJ30276 fis, clone BRACE2002736, highly similar to Fructosamine-3-kinase	-32.9
ptr-miR-320b	-5.28165	0.00829106	down	FN3K	fructosamine 3 kinase	NM_022158.3	FN3K	cDNA FLJ30276 fis, clone BRACE2002736, highly similar to Fructosamine-3-kinase	-30.8
mmu-miR-370-3p	-20	0.0058034	down	FN3K	fructosamine 3 kinase	NM_022158.3	FN3K	cDNA FLJ30276 fis, clone BRACE2002736, highly similar to Fructosamine-3-kinase	-32.1
oar-miR-665-3p	-5.00981	0.0263156	down	TSEN54	tRNA splicing endonuclease 54 homolog (S. cerevisiae)	NM_207346.2	TSEN54	cDNA FLJ40264 fis, clone TESTI2026233, highly similar to tRNA-splicing endonuclease subunit Sen54	-37.1
chr8_14858_mature@@mmu-miR-3960	-5.06227	0.0312825	down	CEBPB	CCAAT/enhancer binding protein beta	NM_005194.3	CEBPB	CCAAT/enhancer-binding protein beta	-40.5
chr18_25186_mature	-6.5642	0.0143143	down	CEBPB	CCAAT/enhancer binding protein beta	NM_005194.3	CEBPB	CCAAT/enhancer-binding protein beta	-26.8
ptr-miR-6131	-5.6538	0.00382352	down	CEBPB	CCAAT/enhancer binding protein beta	NM_005194.3	CEBPB	CCAAT/enhancer-binding protein beta	-26.1
chr13_20395_mature@@ssc-miR-296-3p	-6.60123	0.000830294	down	CEBPB	CCAAT/enhancer binding protein beta	NM_005194.3	CEBPB	CCAAT/enhancer-binding protein beta	-29
chr3_8927_mature	-5.46691	0.0134639	down	CEBPB	CCAAT/enhancer binding protein beta	NM_005194.3	CEBPB	CCAAT/enhancer-binding protein beta	-28.9
mmu-miR-370-3p	-20	0.0058034	down	CEBPB	CCAAT/enhancer binding protein beta	NM_005194.3	CEBPB	CCAAT/enhancer-binding protein beta	-27.5
chr19_25862_mature@@bta-miR-3432	-4.848	0.0245462	down	PIDD	p53-induced death domain protein	NM_145887.3	PIDD	p53-induced protein with a death domain	-29.4
chr1_570_mature@@bta-miR-3432	-5.09954	0.0149737	down	PIDD	p53-induced death domain protein	NM_145887.3	PIDD	p53-induced protein with a death domain	-29.4
chr11_17720_mature	20	0.0192068	up	PIDD	p53-induced death domain protein	NM_145887.3	PIDD	p53-induced protein with a death domain	-30.3
chr11_18452_star@@ssc-miR-365-5p	-7.91511	8.10379e-05	down	PIDD	p53-induced death domain protein	NM_145887.3	PIDD	p53-induced protein with a death domain	-33.5
ptr-miR-760	-7.02308	0.000152111	down	PIDD	p53-induced death domain protein	NM_145887.3	PIDD	p53-induced protein with a death domain	-29.3
chr1_569_mature@@bta-miR-3432	-5.28011	0.0103591	down	PIDD	p53-induced death domain protein	NM_145887.3	PIDD	p53-induced protein with a death domain	-29.4
ptr-miR-139	-6.38968	0.000684688	down	C3H2orf40	chromosome 3 open reading frame, human C2orf40	NM_032411.2	C2orf40	Augurin	-35.6
ptr-miR-760	-7.02308	0.000152111	down	C3H2orf40	chromosome 3 open reading frame, human C2orf40	NM_032411.2	C2orf40	Augurin	-35.2
chr2_5146_star@@oan-miR-23b-5p	-4.84005	0.0207766	down	LOC101110103	T-cell surface glycoprotein CD1a-like	NM_001763.2	CD1A	T-cell surface glycoprotein CD1a	-31.8
chr13_20446_mature	-6.88955	0.000250193	down	LOC101110103	T-cell surface glycoprotein CD1a-like	NM_001763.2	CD1A	T-cell surface glycoprotein CD1a	-27.9
mmu-miR-370-3p	-20	0.0058034	down	EVC	Ellis van Creveld syndrome	NM_153717.2	EVC	Ellis-van Creveld syndrome protein	-35.8
chr3_6536_mature	-6.43296	0.0184633	down	PPP2R4	protein phosphatase 2A activator, regulatory subunit 4	NM_178003.2	PPP2R4	Serine/threonine-protein phosphatase 2A activator	-40.4
mmu-let-7k	-5.94753	0.00719102	down	HAGHL	hydroxyacylglutathione hydrolase-like	NM_207112.1	HAGHL	cDNA FLJ58840, highly similar to Homo sapiens hydroxyacylglutathione hydrolase-like (HAGHL), transcript variant 2, mRNA	-33.1
chr13_20395_mature@@ssc-miR-296-3p	-6.60123	0.000830294	down	HAGHL	hydroxyacylglutathione hydrolase-like	NM_207112.1	HAGHL	cDNA FLJ58840, highly similar to Homo sapiens hydroxyacylglutathione hydrolase-like (HAGHL), transcript variant 2, mRNA	-36.9
hsa-miR-4508	-4.89228	0.0265003	down	LOC101123219	phosphoribosylformylglycinamidine synthase-like	NM_012393.2	PFAS	Phosphoribosylformylglycinamidine synthase (FGAR amidotransferase), isoform CRA_b	-29.1
hsa-miR-1538	-5.6256	0.0138685	down	LOC101123219	phosphoribosylformylglycinamidine synthase-like	NM_012393.2	PFAS	Phosphoribosylformylglycinamidine synthase (FGAR amidotransferase), isoform CRA_b	-31.2
chr7_13874_mature	10.2785	0.0163725	up	LOC101123219	phosphoribosylformylglycinamidine synthase-like	NM_012393.2	PFAS	Phosphoribosylformylglycinamidine synthase (FGAR amidotransferase), isoform CRA_b	-26.8
chr3_8927_mature	-5.46691	0.0134639	down	LOC101123219	phosphoribosylformylglycinamidine synthase-like	NM_012393.2	PFAS	Phosphoribosylformylglycinamidine synthase (FGAR amidotransferase), isoform CRA_b	-26.9
ptr-miR-744	-6.66416	0.000370592	down	LOC101123219	phosphoribosylformylglycinamidine synthase-like	NM_012393.2	PFAS	Phosphoribosylformylglycinamidine synthase (FGAR amidotransferase), isoform CRA_b	-32.2
ptr-miR-760	-7.02308	0.000152111	down	LOC101123219	phosphoribosylformylglycinamidine synthase-like	NM_012393.2	PFAS	Phosphoribosylformylglycinamidine synthase (FGAR amidotransferase), isoform CRA_b	-29.6
chr5_11579_star	-4.49381	0.0435591	down	LOC101123219	phosphoribosylformylglycinamidine synthase-like	NM_012393.2	PFAS	Phosphoribosylformylglycinamidine synthase (FGAR amidotransferase), isoform CRA_b	-32.2
chr11_18453_mature	-6.13894	0.00126992	down	ITGA3	integrin, alpha 3 (antigen CD49C, alpha 3 subunit of VLA-3 receptor)	NM_005501.2	ITGA3	cDNA FLJ60385, highly similar to Integrin alpha-3	-42.3
hsa-miR-4508	-4.89228	0.0265003	down	LOC101114469	uncharacterized LOC101114469	NM_001256296.1	IGLL5	Immunoglobulin lambda-like polypeptide 5	-27.6
chr18_25186_mature	-6.5642	0.0143143	down	LOC101114469	uncharacterized LOC101114469	NM_001256296.1	IGLL5	Immunoglobulin lambda-like polypeptide 5	-24.2
chr11_18453_mature	-6.13894	0.00126992	down	LOC101114469	uncharacterized LOC101114469	NM_001256296.1	IGLL5	Immunoglobulin lambda-like polypeptide 5	-32.4
chr19_26254_mature	-8.06301	0.000560851	down	LOC101114469	uncharacterized LOC101114469	NM_001256296.1	IGLL5	Immunoglobulin lambda-like polypeptide 5	-25.1
chr5_11579_star	-4.49381	0.0435591	down	LOC101114469	uncharacterized LOC101114469	NM_001256296.1	IGLL5	Immunoglobulin lambda-like polypeptide 5	-26.2
hsa-miR-1538	-5.6256	0.0138685	down	NEURL4	neuralized homolog 4 (Drosophila)	NM_032442.2	NEURL4	Neuralized-like protein 4	-41
chr8_14858_mature@@mmu-miR-3960	-5.06227	0.0312825	down	ZNF691	zinc finger protein 691	NM_015911.3	ZNF691	Zinc finger protein 691	-44.5
chr8_14858_mature@@mmu-miR-3960	-5.06227	0.0312825	down	HID1	HID1 domain containing	NM_030630.2	HID1	Protein HID1	-43.5
chr8_14858_mature@@mmu-miR-3960	-5.06227	0.0312825	down	CLSTN2	calsyntenin 2	NM_022131.2	CLSTN2	cDNA FLJ31849 fis, clone NT2RP7000586, highly similar to Calsyntenin-2	-33.3
hsa-miR-4508	-4.89228	0.0265003	down	CLSTN2	calsyntenin 2	NM_022131.2	CLSTN2	cDNA FLJ31849 fis, clone NT2RP7000586, highly similar to Calsyntenin-2	-29.9
chr18_25186_mature	-6.5642	0.0143143	down	CLSTN2	calsyntenin 2	NM_022131.2	CLSTN2	cDNA FLJ31849 fis, clone NT2RP7000586, highly similar to Calsyntenin-2	-31
ptr-miR-744	-6.66416	0.000370592	down	CLSTN2	calsyntenin 2	NM_022131.2	CLSTN2	cDNA FLJ31849 fis, clone NT2RP7000586, highly similar to Calsyntenin-2	-31.2
chr8_14858_mature@@mmu-miR-3960	-5.06227	0.0312825	down	CLSTN1	calsyntenin 1	NM_014944.3	CLSTN1	cDNA FLJ10729 fis, clone NT2RP3001260, highly similar to Calsyntenin-1	-45
ptr-miR-139	-6.38968	0.000684688	down	DOCK6	dedicator of cytokinesis 6	NM_020812.3	DOCK6	cDNA FLJ50166, highly similar to Dedicator of cytokinesis protein 6	-25.1
chr14_21285_star	-7.6256	0.00151708	down	DOCK6	dedicator of cytokinesis 6	NM_020812.3	DOCK6	cDNA FLJ50166, highly similar to Dedicator of cytokinesis protein 6	-22.6
ptr-miR-760	-7.02308	0.000152111	down	DOCK6	dedicator of cytokinesis 6	NM_020812.3	DOCK6	cDNA FLJ50166, highly similar to Dedicator of cytokinesis protein 6	-26.5
eca-miR-1842	-5.45568	0.0193436	down	DOCK6	dedicator of cytokinesis 6	NM_020812.3	DOCK6	cDNA FLJ50166, highly similar to Dedicator of cytokinesis protein 6	-25.7
chr8_14858_mature@@mmu-miR-3960	-5.06227	0.0312825	down	HRH3	histamine receptor H3	NM_007232.2	HRH3	Histamine H3 receptor isoform 1	-35.3
chr8_14858_mature@@mmu-miR-3960	-5.06227	0.0312825	down	ZNF697	zinc finger protein 697	NM_001080470.1	ZNF697	Zinc finger protein 697	-28.5
hsa-miR-4508	-4.89228	0.0265003	down	ZNF697	zinc finger protein 697	NM_001080470.1	ZNF697	Zinc finger protein 697	-28.1
ptr-miR-139	-6.38968	0.000684688	down	ZNF697	zinc finger protein 697	NM_001080470.1	ZNF697	Zinc finger protein 697	-28.6
chr7_13874_mature	10.2785	0.0163725	up	ZNF697	zinc finger protein 697	NM_001080470.1	ZNF697	Zinc finger protein 697	-30.1
chr11_17720_mature	20	0.0192068	up	ZNF697	zinc finger protein 697	NM_001080470.1	ZNF697	Zinc finger protein 697	-26.9
chr16_23645_mature@@bta-miR-3432	-20	0.0238552	down	ZNF697	zinc finger protein 697	NM_001080470.1	ZNF697	Zinc finger protein 697	-26.4
oar-miR-323a-5p	-9.28382	6.07019e-06	down	ZNF697	zinc finger protein 697	NM_001080470.1	ZNF697	Zinc finger protein 697	-27
ptr-miR-744	-6.66416	0.000370592	down	ZNF697	zinc finger protein 697	NM_001080470.1	ZNF697	Zinc finger protein 697	-29.5
eca-miR-1842	-5.45568	0.0193436	down	ZNF697	zinc finger protein 697	NM_001080470.1	ZNF697	Zinc finger protein 697	-26.8
chr2_5146_star@@oan-miR-23b-5p	-4.84005	0.0207766	down	DIRAS1	DIRAS family, GTP-binding RAS-like 1	NM_145173.3	DIRAS1	GTP-binding protein Di-Ras1	-24
oar-miR-433-3p	-9.06014	1.40652e-06	down	DIRAS1	DIRAS family, GTP-binding RAS-like 1	NM_145173.3	DIRAS1	GTP-binding protein Di-Ras1	-24
chr11_18453_mature	-6.13894	0.00126992	down	MAPK13	Mitogen-activated protein kinase 13	NR_072996.1	MAPK13	Mitogen-activated protein kinase 13	-35.8
ptr-miR-139	-6.38968	0.000684688	down	ITGB5	Integrin beta 5				-38.4
ptr-miR-320b	-5.28165	0.00829106	down	ITGB2	Integrin beta-2	NM_001127491.1	ITGB2	Integrin beta-2	-31.1
hsa-miR-3917	-20	0.0441862	down	ITGB2	Integrin beta-2	NM_001127491.1	ITGB2	Integrin beta-2	-33.4
mmu-miR-370-3p	-20	0.0058034	down	ITGB2	Integrin beta-2	NM_001127491.1	ITGB2	Integrin beta-2	-34.5
chr14_21964_mature@@ggo-miR-330	-6.25787	0.000937871	down	LOC101110922	cytochrome P450 26B1-like	NM_019885.3	CYP26B1	Cytochrome P450 26B1	-34
chr8_14858_mature@@mmu-miR-3960	-5.06227	0.0312825	down	LOC101110922	cytochrome P450 26B1-like	NM_019885.3	CYP26B1	Cytochrome P450 26B1	-33.8
hsa-miR-1538	-5.6256	0.0138685	down	LOC101110922	cytochrome P450 26B1-like	NM_019885.3	CYP26B1	Cytochrome P450 26B1	-35.4
oar-miR-665-3p	-5.00981	0.0263156	down	LOC101110922	cytochrome P450 26B1-like	NM_019885.3	CYP26B1	Cytochrome P450 26B1	-33.6
chr13_20395_mature@@ssc-miR-296-3p	-6.60123	0.000830294	down	LOC101110922	cytochrome P450 26B1-like	NM_019885.3	CYP26B1	Cytochrome P450 26B1	-32.7
chr3_8927_mature	-5.46691	0.0134639	down	LOC101110922	cytochrome P450 26B1-like	NM_019885.3	CYP26B1	Cytochrome P450 26B1	-30.1
chr19_26254_mature	-8.06301	0.000560851	down	LOC101110922	cytochrome P450 26B1-like	NM_019885.3	CYP26B1	Cytochrome P450 26B1	-30.8
chr11_17918_mature@@ssc-miR-423-5p	-7.0263	0.000754963	down	LOC101110922	cytochrome P450 26B1-like	NM_019885.3	CYP26B1	Cytochrome P450 26B1	-35.2
chr18_25186_mature	-6.5642	0.0143143	down	IL16	interleukin 16	NM_172217.3	IL16	cDNA FLJ16806 fis, clone TESTI4044704, highly similar to Interleukin-16	-31.8
ptr-miR-1224-5p	-5.21057	0.0119532	down	IL16	interleukin 16	NM_172217.3	IL16	cDNA FLJ16806 fis, clone TESTI4044704, highly similar to Interleukin-16	-35.1
chr3_6536_mature	-6.43296	0.0184633	down	IL16	interleukin 16	NM_172217.3	IL16	cDNA FLJ16806 fis, clone TESTI4044704, highly similar to Interleukin-16	-33.8
ptr-miR-760	-7.02308	0.000152111	down	IL16	interleukin 16	NM_172217.3	IL16	cDNA FLJ16806 fis, clone TESTI4044704, highly similar to Interleukin-16	-33.7
hsa-miR-4508	-4.89228	0.0265003	down	AATF	apoptosis antagonizing transcription factor	NM_012138.3	AATF	Protein AATF	-21.9
chr11_18452_star@@ssc-miR-365-5p	-7.91511	8.10379e-05	down	LOC101117413	olfactory receptor 2A5-like	NM_012365.1	OR2A5	Olfactory receptor, family 2, subfamily A, member 5	-28.5
chr8_14858_mature@@mmu-miR-3960	-5.06227	0.0312825	down	FOXS1	forkhead box S1	NM_004118.3	FOXS1	Forkhead box protein S1	-38.3
chr8_14858_mature@@mmu-miR-3960	-5.06227	0.0312825	down	STXBP2	syntaxin binding protein 2	NR_073560.1	STXBP2	cDNA FLJ53447, highly similar to Syntaxin-binding protein 2	-32.6
oar-miR-3957-5p	-4.848	0.0234864	down	STXBP2	syntaxin binding protein 2	NR_073560.1	STXBP2	cDNA FLJ53447, highly similar to Syntaxin-binding protein 2	-32
ptr-miR-6131	-5.6538	0.00382352	down	STXBP2	syntaxin binding protein 2	NR_073560.1	STXBP2	cDNA FLJ53447, highly similar to Syntaxin-binding protein 2	-34.1
chr9_16708_mature@@ppa-miR-107	-20	0.00450726	down	STXBP2	syntaxin binding protein 2	NR_073560.1	STXBP2	cDNA FLJ53447, highly similar to Syntaxin-binding protein 2	-26.8
chr4_10068_mature	-7.60833	5.98026e-05	down	STXBP2	syntaxin binding protein 2	NR_073560.1	STXBP2	cDNA FLJ53447, highly similar to Syntaxin-binding protein 2	-27.3
chr8_14858_mature@@mmu-miR-3960	-5.06227	0.0312825	down	STXBP1	syntaxin binding protein 1	NM_003165.3	STXBP1	cDNA FLJ55678, highly similar to Syntaxin-binding protein 1	-38.1
hsa-miR-4508	-4.89228	0.0265003	down	STXBP1	syntaxin binding protein 1	NM_003165.3	STXBP1	cDNA FLJ55678, highly similar to Syntaxin-binding protein 1	-32.7
chr19_26254_mature	-8.06301	0.000560851	down	STXBP1	syntaxin binding protein 1	NM_003165.3	STXBP1	cDNA FLJ55678, highly similar to Syntaxin-binding protein 1	-31.9
mmu-miR-370-3p	-20	0.0058034	down	LOC101110918	uncharacterized LOC101110918				-37.9
ptr-miR-760	-7.02308	0.000152111	down	LOC101110918	uncharacterized LOC101110918				-38.6
chr8_14858_mature@@mmu-miR-3960	-5.06227	0.0312825	down	KLHL6	kelch-like 6 (Drosophila)	NM_130446.2	KLHL6	Kelch-like protein 6	-38.1
hsa-miR-4429	-20	0.0355959	down	KLHL6	kelch-like 6 (Drosophila)	NM_130446.2	KLHL6	Kelch-like protein 6	-32.4
oar-miR-323a-5p	-9.28382	6.07019e-06	down	KLHL6	kelch-like 6 (Drosophila)	NM_130446.2	KLHL6	Kelch-like protein 6	-34.5
ptr-miR-320b	-5.28165	0.00829106	down	KLHL6	kelch-like 6 (Drosophila)	NM_130446.2	KLHL6	Kelch-like protein 6	-33
chr13_20395_mature@@ssc-miR-296-3p	-6.60123	0.000830294	down	KLHL6	kelch-like 6 (Drosophila)	NM_130446.2	KLHL6	Kelch-like protein 6	-36.5
chr11_18452_star@@ssc-miR-365-5p	-7.91511	8.10379e-05	down	KLHL6	kelch-like 6 (Drosophila)	NM_130446.2	KLHL6	Kelch-like protein 6	-34.8
chr8_14858_mature@@mmu-miR-3960	-5.06227	0.0312825	down	ITGB7	Integrin beta 7	NR_104181.1	ITGB7	Integrin beta-7	-34.7
chr13_20395_mature@@ssc-miR-296-3p	-6.60123	0.000830294	down	ITGB7	Integrin beta 7	NR_104181.1	ITGB7	Integrin beta-7	-32.4
chr1_2367_mature@@eca-let-7c	-8.72336	1.86515e-05	down	DEFB119	defensin, beta 119	NR_073153.1	DEFB119	ESC42-RELB	-29.3
chr15_22773_mature@@sha-let-7a	-8.19372	0.000100203	down	DEFB119	defensin, beta 119	NR_073153.1	DEFB119	ESC42-RELB	-29.6
chr2_5111_mature@@sha-let-7a	-8.20842	9.61704e-05	down	DEFB119	defensin, beta 119	NR_073153.1	DEFB119	ESC42-RELB	-29.6
mmu-let-7c-5p	-20	0.000108253	down	DEFB119	defensin, beta 119	NR_073153.1	DEFB119	ESC42-RELB	-29.4
chr2_5107_mature@@mdo-let-7d	-6.37342	0.00418525	down	DEFB119	defensin, beta 119	NR_073153.1	DEFB119	ESC42-RELB	-28.9
chr4_10068_mature	-7.60833	5.98026e-05	down	DEFB119	defensin, beta 119	NR_073153.1	DEFB119	ESC42-RELB	-27.9
chr11_18453_mature	-6.13894	0.00126992	down	SLC25A41	solute carrier family 25, member 41	NM_173637.3	SLC25A41	Solute carrier family 25 member 41	-31.2
chr3_8927_mature	-5.46691	0.0134639	down	SLC25A41	solute carrier family 25, member 41	NM_173637.3	SLC25A41	Solute carrier family 25 member 41	-29.3
mmu-miR-370-3p	-20	0.0058034	down	SLC25A41	solute carrier family 25, member 41	NM_173637.3	SLC25A41	Solute carrier family 25 member 41	-32.7
ptr-miR-760	-7.02308	0.000152111	down	SLC25A41	solute carrier family 25, member 41	NM_173637.3	SLC25A41	Solute carrier family 25 member 41	-29.9
chr13_20395_mature@@ssc-miR-296-3p	-6.60123	0.000830294	down	C20H6orf89	chromosome 20 open reading frame, human C6orf89	NM_152734.3	C6orf89	Bombesin receptor-activated protein C6orf89	-40.5
chr3_6536_mature	-6.43296	0.0184633	down	DNM1	dynamin 1	NM_004408	DNM1	cDNA FLJ39310 fis, clone OCBBF2013324, highly similar to Dynamin-1 (EC 3.6.5.5)	-38.9
chr3_8927_mature	-5.46691	0.0134639	down	DNM1	dynamin 1	NM_004408	DNM1	cDNA FLJ39310 fis, clone OCBBF2013324, highly similar to Dynamin-1 (EC 3.6.5.5)	-36.7
chr8_14858_mature@@mmu-miR-3960	-5.06227	0.0312825	down	LPAR3	lysophosphatidic acid receptor 3	NM_012152.2	LPAR3	G-protein coupled receptor EDG-7	-36.7
chr3_6536_mature	-6.43296	0.0184633	down	LPAR3	lysophosphatidic acid receptor 3	NM_012152.2	LPAR3	G-protein coupled receptor EDG-7	-33.1
chr13_20395_mature@@ssc-miR-296-3p	-6.60123	0.000830294	down	LPAR3	lysophosphatidic acid receptor 3	NM_012152.2	LPAR3	G-protein coupled receptor EDG-7	-33.7
chr19_26254_mature	-8.06301	0.000560851	down	LPAR3	lysophosphatidic acid receptor 3	NM_012152.2	LPAR3	G-protein coupled receptor EDG-7	-30.5
hsa-miR-4508	-4.89228	0.0265003	down	PRMT8	protein arginine methyltransferase 8	NR_046301.1	PRMT8	Protein arginine N-methyltransferase 4 variant	-30.3
hsa-miR-1538	-5.6256	0.0138685	down	PRMT8	protein arginine methyltransferase 8	NR_046301.1	PRMT8	Protein arginine N-methyltransferase 4 variant	-34.9
chr2_5146_star@@oan-miR-23b-5p	-4.84005	0.0207766	down	PRMT8	protein arginine methyltransferase 8	NR_046301.1	PRMT8	Protein arginine N-methyltransferase 4 variant	-31.5
hsa-miR-4429	-20	0.0355959	down	PRMT8	protein arginine methyltransferase 8	NR_046301.1	PRMT8	Protein arginine N-methyltransferase 4 variant	-30.2
oar-miR-323a-5p	-9.28382	6.07019e-06	down	PRMT8	protein arginine methyltransferase 8	NR_046301.1	PRMT8	Protein arginine N-methyltransferase 4 variant	-31.5
chr3_6536_mature	-6.43296	0.0184633	down	PRMT8	protein arginine methyltransferase 8	NR_046301.1	PRMT8	Protein arginine N-methyltransferase 4 variant	-33.5
chr13_20395_mature@@ssc-miR-296-3p	-6.60123	0.000830294	down	PRMT8	protein arginine methyltransferase 8	NR_046301.1	PRMT8	Protein arginine N-methyltransferase 4 variant	-30.9
chr8_14858_mature@@mmu-miR-3960	-5.06227	0.0312825	down	TMEM59L	transmembrane protein 59-like	NM_012109.2	TMEM59L	Transmembrane protein 59-like	-45.4
chr11_18453_mature	-6.13894	0.00126992	down	APOC2	apolipoprotein C-II	NM_000483.4	APOC2	Apolipoprotein C-II	-33.7
chr5_11579_star	-4.49381	0.0435591	down	APOC2	apolipoprotein C-II	NM_000483.4	APOC2	Apolipoprotein C-II	-30.9
chr8_14858_mature@@mmu-miR-3960	-5.06227	0.0312825	down	DBN1	drebrin 1	NM_080881.2	DBN1	cDNA FLJ36806 fis, clone ASTRO1000165, highly similar to Drebrin	-43.7
chr8_14858_mature@@mmu-miR-3960	-5.06227	0.0312825	down	AARSD1	alanyl-tRNA synthetase domain containing 1	NM_001261434.1	AARSD1	Alanyl-tRNA-editing protein Aarsd1	-33.7
ptr-miR-1224-5p	-5.21057	0.0119532	down	AARSD1	alanyl-tRNA synthetase domain containing 1	NM_001261434.1	AARSD1	Alanyl-tRNA-editing protein Aarsd1	-35.6
oar-miR-323a-5p	-9.28382	6.07019e-06	down	AARSD1	alanyl-tRNA synthetase domain containing 1	NM_001261434.1	AARSD1	Alanyl-tRNA-editing protein Aarsd1	-31
chr11_18452_star@@ssc-miR-365-5p	-7.91511	8.10379e-05	down	AARSD1	alanyl-tRNA synthetase domain containing 1	NM_001261434.1	AARSD1	Alanyl-tRNA-editing protein Aarsd1	-33.2
mmu-miR-370-3p	-20	0.0058034	down	AARSD1	alanyl-tRNA synthetase domain containing 1	NM_001261434.1	AARSD1	Alanyl-tRNA-editing protein Aarsd1	-31.9
ptr-miR-760	-7.02308	0.000152111	down	AARSD1	alanyl-tRNA synthetase domain containing 1	NM_001261434.1	AARSD1	Alanyl-tRNA-editing protein Aarsd1	-30.2
ptr-miR-744	-6.66416	0.000370592	down	ZNF622	zinc finger protein 622	NM_033414.2	ZNF622	Zinc finger protein 622	-30.5
chr20_26396_mature	-20	0.00189466	down	MAP3K14	mitogen-activated protein kinase kinase kinase 14	NM_003954.3	MAP3K14	Putative uncharacterized protein DKFZp686J04131	-24.1
oar-miR-3957-5p	-4.848	0.0234864	down	MAP3K14	mitogen-activated protein kinase kinase kinase 14	NM_003954.3	MAP3K14	Putative uncharacterized protein DKFZp686J04131	-29.7
mmu-miR-206-3p	-4.84351	0.0224682	down	MTUS2	microtubule associated tumor suppressor candidate 2	NM_015233.5	MTUS2	Microtubule-associated tumor suppressor candidate 2	-28
chr23_29205_mature@@bta-miR-3432	-4.94753	0.0257083	down	MTUS2	microtubule associated tumor suppressor candidate 2	NM_015233.5	MTUS2	Microtubule-associated tumor suppressor candidate 2	-26.1
chr2_3399_mature@@ssc-miR-320	-7.73311	0.000168199	down	MTUS2	microtubule associated tumor suppressor candidate 2	NM_015233.5	MTUS2	Microtubule-associated tumor suppressor candidate 2	-27
oar-miR-3957-5p	-4.848	0.0234864	down	MTUS2	microtubule associated tumor suppressor candidate 2	NM_015233.5	MTUS2	Microtubule-associated tumor suppressor candidate 2	-27.8
chr26_30929_mature	-7.83072	2.88414e-05	down	MTUS2	microtubule associated tumor suppressor candidate 2	NM_015233.5	MTUS2	Microtubule-associated tumor suppressor candidate 2	-23.9
chr3_6536_mature	-6.43296	0.0184633	down	MTUS2	microtubule associated tumor suppressor candidate 2	NM_015233.5	MTUS2	Microtubule-associated tumor suppressor candidate 2	-27.2
chr1_285_mature@@bta-miR-3432	-5.16993	0.0240077	down	MTUS2	microtubule associated tumor suppressor candidate 2	NM_015233.5	MTUS2	Microtubule-associated tumor suppressor candidate 2	-25.9
ptr-miR-320b	-5.28165	0.00829106	down	MTUS2	microtubule associated tumor suppressor candidate 2	NM_015233.5	MTUS2	Microtubule-associated tumor suppressor candidate 2	-26.1
ssc-miR-206	-4.99027	0.0170476	down	MTUS2	microtubule associated tumor suppressor candidate 2	NM_015233.5	MTUS2	Microtubule-associated tumor suppressor candidate 2	-25.6
hsa-miR-4508	-4.89228	0.0265003	down	PITPNA	phosphatidylinositol transfer protein, alpha	NM_006224.3	PITPNA	cDNA FLJ52181, highly similar to Phosphatidylinositol transfer protein alpha isoform	-40
chr8_14858_mature@@mmu-miR-3960	-5.06227	0.0312825	down	UBE3B	ubiquitin protein ligase E3B	NM_183415.2	UBE3B	cDNA FLJ51548, highly similar to Homo sapiens ubiquitin protein ligase E3B (UBE3B), transcript variant 3, mRNA	-31.8
hsa-miR-1538	-5.6256	0.0138685	down	UBE3B	ubiquitin protein ligase E3B	NM_183415.2	UBE3B	cDNA FLJ51548, highly similar to Homo sapiens ubiquitin protein ligase E3B (UBE3B), transcript variant 3, mRNA	-30.5
oar-miR-329b-5p	-5.19265	0.0123993	down	UBE3B	ubiquitin protein ligase E3B	NM_183415.2	UBE3B	cDNA FLJ51548, highly similar to Homo sapiens ubiquitin protein ligase E3B (UBE3B), transcript variant 3, mRNA	-27.8
chr11_18453_mature	-6.13894	0.00126992	down	UBE3B	ubiquitin protein ligase E3B	NM_183415.2	UBE3B	cDNA FLJ51548, highly similar to Homo sapiens ubiquitin protein ligase E3B (UBE3B), transcript variant 3, mRNA	-30.2
chr3_6536_mature	-6.43296	0.0184633	down	UBE3B	ubiquitin protein ligase E3B	NM_183415.2	UBE3B	cDNA FLJ51548, highly similar to Homo sapiens ubiquitin protein ligase E3B (UBE3B), transcript variant 3, mRNA	-27.9
chrx_31837_star@@mmu-miR-505-5p	-7.11389	0.000540383	down	UBE3B	ubiquitin protein ligase E3B	NM_183415.2	UBE3B	cDNA FLJ51548, highly similar to Homo sapiens ubiquitin protein ligase E3B (UBE3B), transcript variant 3, mRNA	-27.1
chr5_11579_star	-4.49381	0.0435591	down	UBE3B	ubiquitin protein ligase E3B	NM_183415.2	UBE3B	cDNA FLJ51548, highly similar to Homo sapiens ubiquitin protein ligase E3B (UBE3B), transcript variant 3, mRNA	-29.8
chr8_14858_mature@@mmu-miR-3960	-5.06227	0.0312825	down	PREX1	phosphatidylinositol-3,4,5-trisphosphate-dependent Rac exchange factor 1	NM_020820.3	PREX1	Phosphatidylinositol 3,4,5-trisphosphate-dependent Rac exchanger 1 protein	-34.9
hsa-miR-1538	-5.6256	0.0138685	down	PREX1	phosphatidylinositol-3,4,5-trisphosphate-dependent Rac exchange factor 1	NM_020820.3	PREX1	Phosphatidylinositol 3,4,5-trisphosphate-dependent Rac exchanger 1 protein	-38.3
hsa-miR-4429	-20	0.0355959	down	PREX1	phosphatidylinositol-3,4,5-trisphosphate-dependent Rac exchange factor 1	NM_020820.3	PREX1	Phosphatidylinositol 3,4,5-trisphosphate-dependent Rac exchanger 1 protein	-30.6
chr3_6536_mature	-6.43296	0.0184633	down	PREX1	phosphatidylinositol-3,4,5-trisphosphate-dependent Rac exchange factor 1	NM_020820.3	PREX1	Phosphatidylinositol 3,4,5-trisphosphate-dependent Rac exchanger 1 protein	-36.7
chr24_29665_star@@mmu-miR-25-5p	-6.5642	0.000455585	down	PREX1	phosphatidylinositol-3,4,5-trisphosphate-dependent Rac exchange factor 1	NM_020820.3	PREX1	Phosphatidylinositol 3,4,5-trisphosphate-dependent Rac exchanger 1 protein	-33.2
eca-miR-1842	-5.45568	0.0193436	down	PREX1	phosphatidylinositol-3,4,5-trisphosphate-dependent Rac exchange factor 1	NM_020820.3	PREX1	Phosphatidylinositol 3,4,5-trisphosphate-dependent Rac exchanger 1 protein	-32.2
chr11_18452_star@@ssc-miR-365-5p	-7.91511	8.10379e-05	down	ATXN2	ataxin 2	NM_002973.3	ATXN2	Ataxin-2	-34.3
ptr-miR-1224-5p	-5.21057	0.0119532	down	PRKCSH	protein kinase C substrate 80K-H	NM_002743	PRKCSH	PRKCSH protein	-39.4
chr13_20446_mature	-6.88955	0.000250193	down	PRKCSH	protein kinase C substrate 80K-H	NM_002743	PRKCSH	PRKCSH protein	-38.7
oar-miR-3958-5p	-5.07039	0.0141812	down	ARAP3	ArfGAP with RhoGAP domain, ankyrin repeat and PH domain 3	NM_022481.5	ARAP3	cDNA FLJ77273, highly similar to Homo sapiens centaurin, delta 3 (CENTD3), mRNA	-22.8
chr8_14858_mature@@mmu-miR-3960	-5.06227	0.0312825	down	FARSA	phenylalanyl-tRNA synthetase, alpha subunit	NM_004461.2	FARSA	cDNA FLJ50378, highly similar to Phenylalanyl-tRNA synthetase alpha chain (EC 6.1.1.20)	-37.7
ptr-miR-760	-7.02308	0.000152111	down	FARSA	phenylalanyl-tRNA synthetase, alpha subunit	NM_004461.2	FARSA	cDNA FLJ50378, highly similar to Phenylalanyl-tRNA synthetase alpha chain (EC 6.1.1.20)	-35.8
ptr-miR-6131	-5.6538	0.00382352	down	FARSB	phenylalanyl-tRNA synthetase, beta subunit	NM_005687.3	FARSB	cDNA FLJ75460, highly similar to Homo sapiens phenylalanine-tRNA synthetase-like, beta subunit, mRNA	-35.6
chr8_14858_mature@@mmu-miR-3960	-5.06227	0.0312825	down	ARAP1	ArfGAP with RhoGAP domain, ankyrin repeat and PH domain 1	NM_015242.4	ARAP1	ARAP1 protein	-40.9
chrx_31880_mature@@ssc-miR-503	-8.65911	5.56803e-06	down	RBM6	RNA binding motif protein 6	NM_005777.2	RBM6	cDNA FLJ76888, highly similar to Homo sapiens RNA binding motif protein 6 (RBM6), mRNA	-34.5
hsa-miR-1538	-5.6256	0.0138685	down	SLC25A34	solute carrier family 25, member 34	NM_207348.1	SLC25A34	Solute carrier family 25 member 34	-38.2
ptr-miR-744	-6.66416	0.000370592	down	SLC25A34	solute carrier family 25, member 34	NM_207348.1	SLC25A34	Solute carrier family 25 member 34	-37.9
chr3_6536_mature	-6.43296	0.0184633	down	LOC101118441	leukotriene-B(4) omega-hydroxylase 2-like	NM_001082.3	CYP4F2	cDNA FLJ57165, highly similar to Cytochrome P450 4F2 (EC 1.14.13.30)	-30.3
chr19_26254_mature	-8.06301	0.000560851	down	C15H11orf71	chromosome 15 open reading frame, human C11orf71	NM_019021.3	C11orf71	chromosome 11 open reading frame 71	-27.3
chr8_14858_mature@@mmu-miR-3960	-5.06227	0.0312825	down	LOC101118459	keratin, type I cytoskeletal 14-like	NM_000526.4	KRT14	Keratin, type I cytoskeletal 14	-36.2
ptr-miR-760	-7.02308	0.000152111	down	FLT4	fms-related tyrosine kinase 4	NM_182925.4	FLT4	Soluble VEGFR3 variant 2	-36
hsa-miR-4508	-4.89228	0.0265003	down	EEF1A2	eukaryotic translation elongation factor 1 alpha 2	NM_001958.3	EEF1A2	Elongation factor 1-alpha 2	-31.8
chr2_3544_star@@sha-miR-204	-6.6845	0.011276	down	EEF1A2	eukaryotic translation elongation factor 1 alpha 2	NM_001958.3	EEF1A2	Elongation factor 1-alpha 2	-32.3
ptr-miR-6131	-5.6538	0.00382352	down	EEF1A2	eukaryotic translation elongation factor 1 alpha 2	NM_001958.3	EEF1A2	Elongation factor 1-alpha 2	-30.4
chr3_6536_mature	-6.43296	0.0184633	down	EEF1A2	eukaryotic translation elongation factor 1 alpha 2	NM_001958.3	EEF1A2	Elongation factor 1-alpha 2	-32.5
chr13_20395_mature@@ssc-miR-296-3p	-6.60123	0.000830294	down	EEF1A2	eukaryotic translation elongation factor 1 alpha 2	NM_001958.3	EEF1A2	Elongation factor 1-alpha 2	-31.9
chr3_8927_mature	-5.46691	0.0134639	down	EEF1A2	eukaryotic translation elongation factor 1 alpha 2	NM_001958.3	EEF1A2	Elongation factor 1-alpha 2	-31.3
chr3_8927_mature	-5.46691	0.0134639	down	KXD1	KxDL motif containing 1	NM_024069.3	KXD1	KxDL motif-containing protein 1	-39.9
oar-miR-485-3p	-9.44107	3.94871e-07	down	SMYD1	SET and MYND domain containing 1	NM_198274.3	SMYD1	Histone-lysine N-methyltransferase SMYD1	-35.7
chr8_14858_mature@@mmu-miR-3960	-5.06227	0.0312825	down	OMYHCS	Myosin heavy chain slow	NM_000257.2	MYH7	MYH7 protein	-33.9
hsa-miR-4508	-4.89228	0.0265003	down	OMYHCS	Myosin heavy chain slow	NM_000257.2	MYH7	MYH7 protein	-30.2
ptr-miR-760	-7.02308	0.000152111	down	OMYHCS	Myosin heavy chain slow	NM_000257.2	MYH7	MYH7 protein	-35
oar-miR-1193-5p	-7.848	0.000918277	down	OMYHCS	Myosin heavy chain slow	NM_000257.2	MYH7	MYH7 protein	-32.7
chr8_14858_mature@@mmu-miR-3960	-5.06227	0.0312825	down	SLC25A29	solute carrier family 25 (mitochondrial carnitine/acylcarnitine carrier), member 29	NM_152333.2	SLC25A29	cDNA FLJ77727, highly similar to Homo sapiens solute carrier family 25, member 29 (SLC25A29), mRNA	-36.4
chr18_25186_mature	-6.5642	0.0143143	down	SLC25A29	solute carrier family 25 (mitochondrial carnitine/acylcarnitine carrier), member 29	NM_152333.2	SLC25A29	cDNA FLJ77727, highly similar to Homo sapiens solute carrier family 25, member 29 (SLC25A29), mRNA	-28.5
ptr-miR-1224-5p	-5.21057	0.0119532	down	SLC25A29	solute carrier family 25 (mitochondrial carnitine/acylcarnitine carrier), member 29	NM_152333.2	SLC25A29	cDNA FLJ77727, highly similar to Homo sapiens solute carrier family 25, member 29 (SLC25A29), mRNA	-29.9
chr8_14858_mature@@mmu-miR-3960	-5.06227	0.0312825	down	SLC25A28	solute carrier family 25 (mitochondrial iron transporter), member 28	NM_031212.3	SLC25A28	Mitoferrin-2	-39.6
chr24_29933_mature	-5.94753	0.044561	down	PDXK	Pyridoxal kinase	NM_021941.1	PDXK	HCG401289, isoform CRA_b	-30.9
chr8_14858_mature@@mmu-miR-3960	-5.06227	0.0312825	down	PDXK	Pyridoxal kinase	NM_021941.1	PDXK	HCG401289, isoform CRA_b	-33
hsa-miR-4429	-20	0.0355959	down	PDXK	Pyridoxal kinase	NM_021941.1	PDXK	HCG401289, isoform CRA_b	-31.6
chr9_15818_star@@ssc-miR-30c-3p	-5.94246	0.0019465	down	PDXK	Pyridoxal kinase	NM_021941.1	PDXK	HCG401289, isoform CRA_b	-29.4
chr24_29665_star@@mmu-miR-25-5p	-6.5642	0.000455585	down	PDXK	Pyridoxal kinase	NM_021941.1	PDXK	HCG401289, isoform CRA_b	-30.5
hsa-miR-4508	-4.89228	0.0265003	down	GFPT2	glutamine-fructose-6-phosphate transaminase 2	NM_005110.2	GFPT2	cDNA, FLJ95375, highly similar to Homo sapiens glutamine-fructose-6-phosphate transaminase 2 (GFPT2), mRNA	-38.3
chr8_14858_mature@@mmu-miR-3960	-5.06227	0.0312825	down	VAT1	vesicle amine transport protein 1 homolog (T. californica)	NM_006373.3	VAT1	Synaptic vesicle membrane protein VAT-1 homolog	-44.9
chr1_2587_mature@@bta-miR-6529	-7.57202	4.71279e-05	down	K38	Keratin 38	NM_003770.4	KRT37	Keratin, type I cuticular Ha7	-34.6
chr11_18452_star@@ssc-miR-365-5p	-7.91511	8.10379e-05	down	K38	Keratin 38	NM_003770.4	KRT37	Keratin, type I cuticular Ha7	-35.9
chr11_18452_star@@ssc-miR-365-5p	-7.91511	8.10379e-05	down	TTC3	tetratricopeptide repeat domain 3	NM_003316.3	TTC3	E3 ubiquitin-protein ligase TTC3	-35.1
mmu-miR-370-3p	-20	0.0058034	down	GATA5	Transcription factor GATA5	NM_080473.4	GATA5	GATA binding protein 5	-39.4
oar-miR-3957-5p	-4.848	0.0234864	down	TTC9	tetratricopeptide repeat domain 9	NM_015351.1	TTC9	tetratricopeptide repeat domain 9	-35.2
chr9_15818_star@@ssc-miR-30c-3p	-5.94246	0.0019465	down	TTC9	tetratricopeptide repeat domain 9	NM_015351.1	TTC9	tetratricopeptide repeat domain 9	-31.7
chr2_3549_mature@@bta-miR-2284aa-4	-5.43296	0.0144075	down	SLC25A22	solute carrier family 25 (mitochondrial carrier: glutamate), member 22	NM_024698.5	SLC25A22	Mitochondrial glutamate carrier 1	-21.3
hsa-miR-1538	-5.6256	0.0138685	down	SLC25A22	solute carrier family 25 (mitochondrial carrier: glutamate), member 22	NM_024698.5	SLC25A22	Mitochondrial glutamate carrier 1	-26.9
chrx_31778_mature@@eca-miR-767-5p	-7.67291	7.1514e-05	down	SLC25A22	solute carrier family 25 (mitochondrial carrier: glutamate), member 22	NM_024698.5	SLC25A22	Mitochondrial glutamate carrier 1	-23.1
hsa-miR-4508	-4.89228	0.0265003	down	SLC13A5	solute carrier family 13 (sodium-dependent citrate transporter), member 5	NM_177550.4	SLC13A5	Solute carrier family 13 (Sodium-dependent citrate transporter), member 5, isoform CRA_a	-27.1
chr13_20395_mature@@ssc-miR-296-3p	-6.60123	0.000830294	down	SLC13A5	solute carrier family 13 (sodium-dependent citrate transporter), member 5	NM_177550.4	SLC13A5	Solute carrier family 13 (Sodium-dependent citrate transporter), member 5, isoform CRA_a	-31.6
chr3_8927_mature	-5.46691	0.0134639	down	SLC13A5	solute carrier family 13 (sodium-dependent citrate transporter), member 5	NM_177550.4	SLC13A5	Solute carrier family 13 (Sodium-dependent citrate transporter), member 5, isoform CRA_a	-33.3
chr8_14858_mature@@mmu-miR-3960	-5.06227	0.0312825	down	PRRG2	proline rich Gla (G-carboxyglutamic acid) 2	NM_000951.2	PRRG2	Transmembrane gamma-carboxyglutamic acid protein 2	-41.7
chr3_8927_mature	-5.46691	0.0134639	down	PRRG2	proline rich Gla (G-carboxyglutamic acid) 2	NM_000951.2	PRRG2	Transmembrane gamma-carboxyglutamic acid protein 2	-34.7
ptr-miR-760	-7.02308	0.000152111	down	LOC101110974	histone H2B type 1-M-like	NM_138720.2	HIST1H2BD	Histone H2B type 1-D	-32.9
chr8_14858_mature@@mmu-miR-3960	-5.06227	0.0312825	down	LEPREL2	leprecan-like 2	NM_014262.4	LEPREL2	cDNA FLJ57404, highly similar to Prolyl 3-hydroxylase 3 (EC 1.14.11.7)	-39.1
chr11_17720_mature	20	0.0192068	up	LEPREL2	leprecan-like 2	NM_014262.4	LEPREL2	cDNA FLJ57404, highly similar to Prolyl 3-hydroxylase 3 (EC 1.14.11.7)	-36.2
chr11_17720_mature	20	0.0192068	up	SLC1A6	solute carrier family 1 (high affinity aspartate/glutamate transporter), member 6	NR_073589.1	SLC1A6	cDNA FLJ53385, highly similar to Excitatory amino acid transporter 4	-33.5
chr13_20446_mature	-6.88955	0.000250193	down	SLC1A6	solute carrier family 1 (high affinity aspartate/glutamate transporter), member 6	NR_073589.1	SLC1A6	cDNA FLJ53385, highly similar to Excitatory amino acid transporter 4	-32.8
chr3_6536_mature	-6.43296	0.0184633	down	PTPRCAP	protein tyrosine phosphatase, receptor type, C-associated protein	NM_005608.2	PTPRCAP	Protein tyrosine phosphatase receptor type C-associated protein	-34.8
chr3_8927_mature	-5.46691	0.0134639	down	PTPRCAP	protein tyrosine phosphatase, receptor type, C-associated protein	NM_005608.2	PTPRCAP	Protein tyrosine phosphatase receptor type C-associated protein	-37.5
chr19_26254_mature	-8.06301	0.000560851	down	PTPRCAP	protein tyrosine phosphatase, receptor type, C-associated protein	NM_005608.2	PTPRCAP	Protein tyrosine phosphatase receptor type C-associated protein	-33
chr11_17918_mature@@ssc-miR-423-5p	-7.0263	0.000754963	down	PTPRCAP	protein tyrosine phosphatase, receptor type, C-associated protein	NM_005608.2	PTPRCAP	Protein tyrosine phosphatase receptor type C-associated protein	-35.2
chr8_14858_mature@@mmu-miR-3960	-5.06227	0.0312825	down	BGLAP	Osteocalcin	NM_199173.4	BGLAP	Osteocalcin	-36.2
oar-miR-3957-5p	-4.848	0.0234864	down	BGLAP	Osteocalcin	NM_199173.4	BGLAP	Osteocalcin	-35.1
ptr-miR-744	-6.66416	0.000370592	down	BGLAP	Osteocalcin	NM_199173.4	BGLAP	Osteocalcin	-33
chr8_14858_mature@@mmu-miR-3960	-5.06227	0.0312825	down	ARFGAP1	ADP-ribosylation factor GTPase activating protein 1	NR_104023.1	ARFGAP1	cDNA FLJ54522, highly similar to ADP-ribosylation factor GTPase-activating protein 1	-40.8
chr18_25186_mature	-6.5642	0.0143143	down	ARFGAP1	ADP-ribosylation factor GTPase activating protein 1	NR_104023.1	ARFGAP1	cDNA FLJ54522, highly similar to ADP-ribosylation factor GTPase-activating protein 1	-35.5
hsa-miR-1538	-5.6256	0.0138685	down	SLC25A19	SLC25A19	NM_021734.4	SLC25A19	Mitochondrial thiamine pyrophosphate carrier	-44.4
oar-miR-433-3p	-9.06014	1.40652e-06	down	SLC25A19	SLC25A19	NM_021734.4	SLC25A19	Mitochondrial thiamine pyrophosphate carrier	-37.6
oar-miR-665-3p	-5.00981	0.0263156	down	CLASRP	CLK4-associating serine/arginine rich protein	NR_103529.1	CLASRP	CLK4-associating serine/arginine rich protein	-33.4
chr8_14858_mature@@mmu-miR-3960	-5.06227	0.0312825	down	CDK6	Cyclin-dependent kinase 6	NM_001259.6	CDK6	cDNA, FLJ94044, Homo sapiens cyclin-dependent kinase 6 (CDK6), mRNA	-39.9
oar-miR-3957-5p	-4.848	0.0234864	down	CDK6	Cyclin-dependent kinase 6	NM_001259.6	CDK6	cDNA, FLJ94044, Homo sapiens cyclin-dependent kinase 6 (CDK6), mRNA	-36.6
hsa-miR-1538	-5.6256	0.0138685	down	CHKB	choline kinase beta	NM_152253.1	CHKB	Choline kinase like protein	-36.4
mmu-miR-370-3p	-20	0.0058034	down	CHKB	choline kinase beta	NM_152253.1	CHKB	Choline kinase like protein	-40.3
chr8_14858_mature@@mmu-miR-3960	-5.06227	0.0312825	down	OPN1LW	opsin 1 (cone pigments), long-wave-sensitive	NM_020061.5	OPN1LW	Long-wave-sensitive opsin 1	-36.3
ptr-miR-760	-7.02308	0.000152111	down	OPN1LW	opsin 1 (cone pigments), long-wave-sensitive	NM_020061.5	OPN1LW	Long-wave-sensitive opsin 1	-32.3
hsa-miR-4508	-4.89228	0.0265003	down	CHKA	choline kinase alpha	NM_212469.1	CHKA	Choline kinase alpha	-26.4
chr1_2367_mature@@eca-let-7c	-8.72336	1.86515e-05	down	CHKA	choline kinase alpha	NM_212469.1	CHKA	Choline kinase alpha	-28
chr15_22773_mature@@sha-let-7a	-8.19372	0.000100203	down	CHKA	choline kinase alpha	NM_212469.1	CHKA	Choline kinase alpha	-26.9
chr14_21598_mature@@eca-let-7e	-9.42416	1.43634e-06	down	CHKA	choline kinase alpha	NM_212469.1	CHKA	Choline kinase alpha	-30.9
chr2_5111_mature@@sha-let-7a	-8.20842	9.61704e-05	down	CHKA	choline kinase alpha	NM_212469.1	CHKA	Choline kinase alpha	-26.9
mmu-let-7k	-5.94753	0.00719102	down	CHKA	choline kinase alpha	NM_212469.1	CHKA	Choline kinase alpha	-27.4
oar-miR-665-3p	-5.00981	0.0263156	down	CHKA	choline kinase alpha	NM_212469.1	CHKA	Choline kinase alpha	-28.3
mmu-let-7c-5p	-20	0.000108253	down	CHKA	choline kinase alpha	NM_212469.1	CHKA	Choline kinase alpha	-28.1
chr2_5107_mature@@mdo-let-7d	-6.37342	0.00418525	down	CHKA	choline kinase alpha	NM_212469.1	CHKA	Choline kinase alpha	-28.7
chr4_10068_mature	-7.60833	5.98026e-05	down	CHKA	choline kinase alpha	NM_212469.1	CHKA	Choline kinase alpha	-26.5
chr8_14858_mature@@mmu-miR-3960	-5.06227	0.0312825	down	CAV3	caveolin 3	NM_033337.2	CAV3	Caveolin-3	-38.6
chr8_14858_mature@@mmu-miR-3960	-5.06227	0.0312825	down	CDK3	cyclin-dependent kinase 3	NM_001258.2	CDK3	Cyclin-dependent kinase 3	-41.4
hsa-miR-1538	-5.6256	0.0138685	down	CDK3	cyclin-dependent kinase 3	NM_001258.2	CDK3	Cyclin-dependent kinase 3	-42.3
chr8_14858_mature@@mmu-miR-3960	-5.06227	0.0312825	down	FAM132A	family with sequence similarity 132, member A	NM_001014980.2	FAM132A	Protein FAM132A	-39.2
chr18_25186_mature	-6.5642	0.0143143	down	FAM132A	family with sequence similarity 132, member A	NM_001014980.2	FAM132A	Protein FAM132A	-29.9
chr8_14858_mature@@mmu-miR-3960	-5.06227	0.0312825	down	APBA3	amyloid beta (A4) precursor protein-binding, family A, member 3	NM_004886.3	APBA3	Amyloid beta A4 precursor protein-binding family A member 3	-36.3
chr3_8927_mature	-5.46691	0.0134639	down	APBA3	amyloid beta (A4) precursor protein-binding, family A, member 3	NM_004886.3	APBA3	Amyloid beta A4 precursor protein-binding family A member 3	-32
ptr-miR-744	-6.66416	0.000370592	down	APBA3	amyloid beta (A4) precursor protein-binding, family A, member 3	NM_004886.3	APBA3	Amyloid beta A4 precursor protein-binding family A member 3	-33.4
hsa-miR-4508	-4.89228	0.0265003	down	FAM96B	family with sequence similarity 96, member B	NR_046109.1	FAM96B	Mitotic spindle-associated MMXD complex subunit MIP18	-31.5
chr3_8927_mature	-5.46691	0.0134639	down	FAM96B	family with sequence similarity 96, member B	NR_046109.1	FAM96B	Mitotic spindle-associated MMXD complex subunit MIP18	-32.5
ptr-miR-760	-7.02308	0.000152111	down	FAM96B	family with sequence similarity 96, member B	NR_046109.1	FAM96B	Mitotic spindle-associated MMXD complex subunit MIP18	-31.9
chr3_8979_mature	-6.16993	0.0084822	down	SLC25A14	UCP5	NR_104107.1	SLC25A14	cDNA FLJ60600, highly similar to Brain mitochondrial carrier protein 1	-29
chr13_20395_mature@@ssc-miR-296-3p	-6.60123	0.000830294	down	SLC25A14	UCP5	NR_104107.1	SLC25A14	cDNA FLJ60600, highly similar to Brain mitochondrial carrier protein 1	-27.3
chr3_8927_mature	-5.46691	0.0134639	down	CAPZB	capping protein (actin filament) muscle Z-line, beta	NR_038125.1	CAPZB	F-actin-capping protein subunit beta	-36.8
hsa-miR-1538	-5.6256	0.0138685	down	APOA2	apolipoprotein A-II	NM_001643.1	APOA2	Apolipoprotein A-II	-35.2
hsa-miR-4443	-5.02415	0.0160234	down	APOA2	apolipoprotein A-II	NM_001643.1	APOA2	Apolipoprotein A-II	-28.8
chr3_8927_mature	-5.46691	0.0134639	down	APOA2	apolipoprotein A-II	NM_001643.1	APOA2	Apolipoprotein A-II	-29.8
chr8_14858_mature@@mmu-miR-3960	-5.06227	0.0312825	down	APOA4	apolipoprotein A-IV	NM_000482.3	APOA4	Apolipoprotein A-IV	-41.1
chr11_18452_star@@ssc-miR-365-5p	-7.91511	8.10379e-05	down	APOA4	apolipoprotein A-IV	NM_000482.3	APOA4	Apolipoprotein A-IV	-33.4
chr3_8927_mature	-5.46691	0.0134639	down	APOA4	apolipoprotein A-IV	NM_000482.3	APOA4	Apolipoprotein A-IV	-35.4
chr8_14858_mature@@mmu-miR-3960	-5.06227	0.0312825	down	LOC101120874	glutathione S-transferase P 1-like	NM_000852.3	GSTP1	Glutathione S-transferase pi	-30.9
hsa-miR-4508	-4.89228	0.0265003	down	LOC101120874	glutathione S-transferase P 1-like	NM_000852.3	GSTP1	Glutathione S-transferase pi	-27.5
hsa-miR-4443	-5.02415	0.0160234	down	LOC101120874	glutathione S-transferase P 1-like	NM_000852.3	GSTP1	Glutathione S-transferase pi	-25.5
chr11_18452_star@@ssc-miR-365-5p	-7.91511	8.10379e-05	down	LOC101120874	glutathione S-transferase P 1-like	NM_000852.3	GSTP1	Glutathione S-transferase pi	-32.7
chr3_8927_mature	-5.46691	0.0134639	down	LOC101120874	glutathione S-transferase P 1-like	NM_000852.3	GSTP1	Glutathione S-transferase pi	-30
ptr-miR-760	-7.02308	0.000152111	down	LOC101120874	glutathione S-transferase P 1-like	NM_000852.3	GSTP1	Glutathione S-transferase pi	-30.6
hsa-miR-1538	-5.6256	0.0138685	down	RS1	retinoschisin 1	NM_000330.3	RS1	Retinoschisin	-31.6
oar-miR-668-3p	-5.46514	0.00563092	down	RS1	retinoschisin 1	NM_000330.3	RS1	Retinoschisin	-30.3
chr3_8927_mature	-5.46691	0.0134639	down	RS1	retinoschisin 1	NM_000330.3	RS1	Retinoschisin	-27.1
chr8_14858_mature@@mmu-miR-3960	-5.06227	0.0312825	down	C15H11orf91	chromosome 15 open reading frame, human C11orf91	NM_001166692.1	C11orf91	chromosome 11 open reading frame 91	-38.5
oar-miR-541-3p	-8.3876	6.87041e-06	down	C15H11orf91	chromosome 15 open reading frame, human C11orf91	NM_001166692.1	C11orf91	chromosome 11 open reading frame 91	-40.8
chr18_25186_mature	-6.5642	0.0143143	down	LOC101121897	histone H3.2-like	NM_021059.2	HIST2H3C	Histone H3.2	-29.8
ptr-miR-760	-7.02308	0.000152111	down	LOC101121897	histone H3.2-like	NM_021059.2	HIST2H3C	Histone H3.2	-29.7
hsa-miR-4508	-4.89228	0.0265003	down	SMARCD1	SWI/SNF related, matrix associated, actin dependent regulator of chromatin, subfamily d, member 1	NM_139071.2	SMARCD1	SWI/SNF-related matrix-associated actin-dependent regulator of chromatin subfamily D member 1	-23.4
chr9_15818_star@@ssc-miR-30c-3p	-5.94246	0.0019465	down	SMARCD1	SWI/SNF related, matrix associated, actin dependent regulator of chromatin, subfamily d, member 1	NM_139071.2	SMARCD1	SWI/SNF-related matrix-associated actin-dependent regulator of chromatin subfamily D member 1	-23.1
chr13_20395_mature@@ssc-miR-296-3p	-6.60123	0.000830294	down	SMARCD1	SWI/SNF related, matrix associated, actin dependent regulator of chromatin, subfamily d, member 1	NM_139071.2	SMARCD1	SWI/SNF-related matrix-associated actin-dependent regulator of chromatin subfamily D member 1	-28.9
chr3_8927_mature	-5.46691	0.0134639	down	SMARCD1	SWI/SNF related, matrix associated, actin dependent regulator of chromatin, subfamily d, member 1	NM_139071.2	SMARCD1	SWI/SNF-related matrix-associated actin-dependent regulator of chromatin subfamily D member 1	-23.3
ptr-miR-760	-7.02308	0.000152111	down	SMARCD1	SWI/SNF related, matrix associated, actin dependent regulator of chromatin, subfamily d, member 1	NM_139071.2	SMARCD1	SWI/SNF-related matrix-associated actin-dependent regulator of chromatin subfamily D member 1	-24.9
chr3_6536_mature	-6.43296	0.0184633	down	RPA2	replication protein A2, 32kDa	NM_002946.4	RPA2	cDNA, FLJ93412, highly similar to Homo sapiens replication protein A2, 32kDa (RPA2), mRNA	-32.5
chrx_31880_mature@@ssc-miR-503	-8.65911	5.56803e-06	down	GSTP1	glutathione S-transferase pi 1	NM_000852.3	GSTP1	Glutathione S-transferase pi	-30.6
chr11_17720_mature	20	0.0192068	up	GSTP1	glutathione S-transferase pi 1	NM_000852.3	GSTP1	Glutathione S-transferase pi	-31.1
chr3_6536_mature	-6.43296	0.0184633	down	NKG7	natural killer cell group 7 sequence	NM_005601.3	NKG7	Protein NKG7	-38.2
chr8_14858_mature@@mmu-miR-3960	-5.06227	0.0312825	down	ZNF653	zinc finger protein 653	NM_138783.3	ZNF653	Zinc finger protein 653	-40.1
hsa-miR-4508	-4.89228	0.0265003	down	ZNF653	zinc finger protein 653	NM_138783.3	ZNF653	Zinc finger protein 653	-37.1
hsa-miR-1538	-5.6256	0.0138685	down	ZNF653	zinc finger protein 653	NM_138783.3	ZNF653	Zinc finger protein 653	-36.6
chr7_13874_mature	10.2785	0.0163725	up	ZNF653	zinc finger protein 653	NM_138783.3	ZNF653	Zinc finger protein 653	-36.9
chr3_8927_mature	-5.46691	0.0134639	down	ZNF653	zinc finger protein 653	NM_138783.3	ZNF653	Zinc finger protein 653	-32.6
mmu-miR-370-3p	-20	0.0058034	down	ZNF653	zinc finger protein 653	NM_138783.3	ZNF653	Zinc finger protein 653	-36.8
oar-miR-541-3p	-8.3876	6.87041e-06	down	ZNF653	zinc finger protein 653	NM_138783.3	ZNF653	Zinc finger protein 653	-35.8
oar-miR-323a-5p	-9.28382	6.07019e-06	down	KRTDAP	keratinocyte differentiation-associated protein	NM_207392.2	KRTDAP	Keratinocyte differentiation-associated protein	-35.4
ptr-miR-760	-7.02308	0.000152111	down	KRTDAP	keratinocyte differentiation-associated protein	NM_207392.2	KRTDAP	Keratinocyte differentiation-associated protein	-35.3
chr8_14858_mature@@mmu-miR-3960	-5.06227	0.0312825	down	RBP5	retinol binding protein 5, cellular	NM_031491.2	RBP5	Retinol-binding protein 5	-37.8
hsa-miR-1538	-5.6256	0.0138685	down	RBP5	retinol binding protein 5, cellular	NM_031491.2	RBP5	Retinol-binding protein 5	-35.6
ptr-miR-1224-5p	-5.21057	0.0119532	down	RBP5	retinol binding protein 5, cellular	NM_031491.2	RBP5	Retinol-binding protein 5	-40.1
chr13_20395_mature@@ssc-miR-296-3p	-6.60123	0.000830294	down	RBP5	retinol binding protein 5, cellular	NM_031491.2	RBP5	Retinol-binding protein 5	-34.9
oar-miR-541-3p	-8.3876	6.87041e-06	down	MYL6B	myosin, light chain 6B, alkali, smooth muscle and non-muscle	NM_002475.4	MYL6B	cDNA FLJ60058, highly similar to Myosin light chain 1, slow-twitch muscle A isoform	-33
chr3_6536_mature	-6.43296	0.0184633	down	PYCRL	pyrroline-5-carboxylate reductase-like	NM_023078.3	PYCRL	cDNA FLJ57148, highly similar to Homo sapiens pyrroline-5-carboxylate reductase-like (PYCRL), mRNA	-37.9
mmu-miR-370-3p	-20	0.0058034	down	PYCRL	pyrroline-5-carboxylate reductase-like	NM_023078.3	PYCRL	cDNA FLJ57148, highly similar to Homo sapiens pyrroline-5-carboxylate reductase-like (PYCRL), mRNA	-38.5
ptr-miR-1224-5p	-5.21057	0.0119532	down	LOC101111911	D-dopachrome decarboxylase-like	NM_001355.3	DDT	D-dopachrome decarboxylase	-35.2
oar-miR-665-3p	-5.00981	0.0263156	down	LOC101111911	D-dopachrome decarboxylase-like	NM_001355.3	DDT	D-dopachrome decarboxylase	-36
chr3_6536_mature	-6.43296	0.0184633	down	LOC101111911	D-dopachrome decarboxylase-like	NM_001355.3	DDT	D-dopachrome decarboxylase	-34.6
chr3_6536_mature	-6.43296	0.0184633	down	RBP1	retinol binding protein 1, cellular	NM_002899.3	RBP1	Retinol-binding protein 1	-33.2
eca-miR-1842	-5.45568	0.0193436	down	CCKBR	cholecystokinin B receptor	NM_176875.3	CCKBR	Cholecystokinin B receptor splice variant long isoform	-37.6
chr8_14858_mature@@mmu-miR-3960	-5.06227	0.0312825	down	B4GALT5	UDP-Gal:betaGlcNAc beta 1,4- galactosyltransferase, polypeptide 5	NM_004776.3	B4GALT5	Beta-1,4-galactosyltransferase 5	-35.9
hsa-miR-4443	-5.02415	0.0160234	down	B4GALT5	UDP-Gal:betaGlcNAc beta 1,4- galactosyltransferase, polypeptide 5	NM_004776.3	B4GALT5	Beta-1,4-galactosyltransferase 5	-30.9
hsa-miR-1538	-5.6256	0.0138685	down	B4GALT7	Beta1,4-galactosyltransferase 7	NM_007255.2	B4GALT7	cDNA FLJ12504 fis, clone NT2RM2001698, highly similar to Beta-1,4-galactosyltransferase 7 (EC 2.4.1.-)	-33.1
chr11_18453_mature	-6.13894	0.00126992	down	B4GALT7	Beta1,4-galactosyltransferase 7	NM_007255.2	B4GALT7	cDNA FLJ12504 fis, clone NT2RM2001698, highly similar to Beta-1,4-galactosyltransferase 7 (EC 2.4.1.-)	-35.1
hsa-miR-4429	-20	0.0355959	down	B4GALT7	Beta1,4-galactosyltransferase 7	NM_007255.2	B4GALT7	cDNA FLJ12504 fis, clone NT2RM2001698, highly similar to Beta-1,4-galactosyltransferase 7 (EC 2.4.1.-)	-31.5
chr5_11579_star	-4.49381	0.0435591	down	B4GALT7	Beta1,4-galactosyltransferase 7	NM_007255.2	B4GALT7	cDNA FLJ12504 fis, clone NT2RM2001698, highly similar to Beta-1,4-galactosyltransferase 7 (EC 2.4.1.-)	-28.7
chr8_14858_mature@@mmu-miR-3960	-5.06227	0.0312825	down	LOC101118433	tropomyosin alpha-3 chain-like	NR_103461.1	TPM3	Tropomyosin alpha-3 chain	-44.2
mmu-miR-370-3p	-20	0.0058034	down	STARD9	StAR-related lipid transfer (START) domain containing 9	NM_032381.1	STARD9	cDNA FLJ58093, highly similar to StAR-related lipid transfer protein 9	-32.3
chr3_8617_mature	-4.79553	0.047245	down	RPLP1	ribosomal protein, large, P1	NM_213725.1	RPLP1	60S acidic ribosomal protein P1	-30.5
chrx_31880_mature@@ssc-miR-503	-8.65911	5.56803e-06	down	RPLP1	ribosomal protein, large, P1	NM_213725.1	RPLP1	60S acidic ribosomal protein P1	-29.3
hsa-miR-1538	-5.6256	0.0138685	down	RPLP0	Ribosomal protein large P0	NM_053275.3	RPLP0	cDNA FLJ75549, highly similar to Homo sapiens ribosomal protein, large, P0 (RPLP0), transcript variant 1, mRNA	-34.9
ptr-miR-1306	-6.36257	0.000729348	down	RPLP0	Ribosomal protein large P0	NM_053275.3	RPLP0	cDNA FLJ75549, highly similar to Homo sapiens ribosomal protein, large, P0 (RPLP0), transcript variant 1, mRNA	-27.5
chr8_14858_mature@@mmu-miR-3960	-5.06227	0.0312825	down	LOC101106384	thymosin beta-4-like	NM_021109.3	TMSB4X	Thymosin, beta 4, X-linked, isoform CRA_a	-36.5
chr8_14858_mature@@mmu-miR-3960	-5.06227	0.0312825	down	RASGEF1B	RasGEF domain family, member 1B	NM_152545.1	RASGEF1B	cDNA FLJ76660, highly similar to Homo sapiens RasGEF domain family, member 1B (RASGEF1B), mRNA	-44.6
ptr-miR-1224-5p	-5.21057	0.0119532	down	ZFAND2B	zinc finger, AN1-type domain 2B	NM_138802.2	ZFAND2B	cDNA FLJ78328	-40.7
hsa-miR-4508	-4.89228	0.0265003	down	DRD2	dopamine receptor D2	NM_016574.3	DRD2	Dopamine receptor D2 isoform short	-32.7
hsa-miR-1538	-5.6256	0.0138685	down	DRD2	dopamine receptor D2	NM_016574.3	DRD2	Dopamine receptor D2 isoform short	-38.9
chr13_20395_mature@@ssc-miR-296-3p	-6.60123	0.000830294	down	DRD2	dopamine receptor D2	NM_016574.3	DRD2	Dopamine receptor D2 isoform short	-33.2
chr3_8927_mature	-5.46691	0.0134639	down	DRD2	dopamine receptor D2	NM_016574.3	DRD2	Dopamine receptor D2 isoform short	-32.9
mmu-miR-370-3p	-20	0.0058034	down	DRD2	dopamine receptor D2	NM_016574.3	DRD2	Dopamine receptor D2 isoform short	-33.5
ptr-miR-744	-6.66416	0.000370592	down	DRD2	dopamine receptor D2	NM_016574.3	DRD2	Dopamine receptor D2 isoform short	-35.1
chr19_26254_mature	-8.06301	0.000560851	down	DRD2	dopamine receptor D2	NM_016574.3	DRD2	Dopamine receptor D2 isoform short	-31.7
ptr-miR-760	-7.02308	0.000152111	down	DRD2	dopamine receptor D2	NM_016574.3	DRD2	Dopamine receptor D2 isoform short	-37.9
hsa-miR-1538	-5.6256	0.0138685	down	TRMT2A	tRNA methyltransferase 2 homolog A (S. cerevisiae)	NM_182984.4	TRMT2A	cDNA FLJ61051, highly similar to HpaII tinys locus 9c protein	-31.4
ptr-miR-760	-7.02308	0.000152111	down	TRMT2A	tRNA methyltransferase 2 homolog A (S. cerevisiae)	NM_182984.4	TRMT2A	cDNA FLJ61051, highly similar to HpaII tinys locus 9c protein	-29.3
hsa-miR-4508	-4.89228	0.0265003	down	IFI6	interferon, alpha-inducible protein 6	NM_022873.2	IFI6	Interferon alpha-inducible protein 6	-31.9
chr11_18452_star@@ssc-miR-365-5p	-7.91511	8.10379e-05	down	IFI6	interferon, alpha-inducible protein 6	NM_022873.2	IFI6	Interferon alpha-inducible protein 6	-35.9
chr8_14858_mature@@mmu-miR-3960	-5.06227	0.0312825	down	SNX30	sorting nexin family member 30	NM_001012994.1	SNX30	Sorting nexin-30	-43
ptr-miR-760	-7.02308	0.000152111	down	ATP6V1F	ATPase, H+ transporting, lysosomal 14kDa, V1 subunit F	NM_004231.3	ATP6V1F	V-type proton ATPase subunit F	-36
ptr-miR-1224-5p	-5.21057	0.0119532	down	SNRPB	small nuclear ribonucleoprotein polypeptides B and B1	NM_198216.1	SNRPB	cDNA FLJ60171, highly similar to Small nuclear ribonucleoprotein-associated protein B	-34.5
chr19_26254_mature	-8.06301	0.000560851	down	SNRPB	small nuclear ribonucleoprotein polypeptides B and B1	NM_198216.1	SNRPB	cDNA FLJ60171, highly similar to Small nuclear ribonucleoprotein-associated protein B	-30.6
chr21_27901_mature	-6.94753	0.00658668	down	PIP4K2B	phosphatidylinositol-5-phosphate 4-kinase, type II, beta	NM_138687.1	PIP4K2B	Phosphatidylinositol 5-phosphate 4-kinase type-2 beta	-26.8
ptr-miR-760	-7.02308	0.000152111	down	PIP4K2B	phosphatidylinositol-5-phosphate 4-kinase, type II, beta	NM_138687.1	PIP4K2B	Phosphatidylinositol 5-phosphate 4-kinase type-2 beta	-28.2
ptr-miR-1306	-6.36257	0.000729348	down	PIP4K2B	phosphatidylinositol-5-phosphate 4-kinase, type II, beta	NM_138687.1	PIP4K2B	Phosphatidylinositol 5-phosphate 4-kinase type-2 beta	-28.7
chr8_14858_mature@@mmu-miR-3960	-5.06227	0.0312825	down	SNX33	sorting nexin 33	NM_153271.1	SNX33	Sorting nexin-33	-41.4
hsa-miR-4508	-4.89228	0.0265003	down	SNX33	sorting nexin 33	NM_153271.1	SNX33	Sorting nexin-33	-32.7
chr11_18453_mature	-6.13894	0.00126992	down	SNX33	sorting nexin 33	NM_153271.1	SNX33	Sorting nexin-33	-32.7
chr3_8979_mature	-6.16993	0.0084822	down	SNX33	sorting nexin 33	NM_153271.1	SNX33	Sorting nexin-33	-30.3
oar-miR-433-3p	-9.06014	1.40652e-06	down	SNX33	sorting nexin 33	NM_153271.1	SNX33	Sorting nexin-33	-27.3
ptr-miR-1224-5p	-5.21057	0.0119532	down	SNX33	sorting nexin 33	NM_153271.1	SNX33	Sorting nexin-33	-37.1
chr3_8927_mature	-5.46691	0.0134639	down	SNX33	sorting nexin 33	NM_153271.1	SNX33	Sorting nexin-33	-32.2
ptr-miR-744	-6.66416	0.000370592	down	SNX33	sorting nexin 33	NM_153271.1	SNX33	Sorting nexin-33	-34.9
ptr-miR-760	-7.02308	0.000152111	down	SNX33	sorting nexin 33	NM_153271.1	SNX33	Sorting nexin-33	-34.7
ptr-miR-1306	-6.36257	0.000729348	down	SNX33	sorting nexin 33	NM_153271.1	SNX33	Sorting nexin-33	-25.4
eca-miR-1842	-5.45568	0.0193436	down	SNX33	sorting nexin 33	NM_153271.1	SNX33	Sorting nexin-33	-27
chr5_11579_star	-4.49381	0.0435591	down	SNX33	sorting nexin 33	NM_153271.1	SNX33	Sorting nexin-33	-31
oar-miR-665-3p	-5.00981	0.0263156	down	LIM2	lens intrinsic membrane protein 2, 19kDa	NM_030657.3	LIM2	Lens fiber membrane intrinsic protein	-36.5
ptr-miR-760	-7.02308	0.000152111	down	TMEM104	transmembrane protein 104	NM_017728.3	TMEM104	cDNA FLJ76820	-36.3
chr8_14858_mature@@mmu-miR-3960	-5.06227	0.0312825	down	PRKAR2A	protein kinase, cAMP-dependent, regulatory, type II, alpha	NM_004157.2	PRKAR2A	cDNA FLJ75444, highly similar to Homo sapiens protein kinase, cAMP-dependent, regulatory, type II, alpha (PRKAR2A), mRNA	-41.9
oar-miR-665-3p	-5.00981	0.0263156	down	CISD3	CDGSH iron sulfur domain 3	NM_001136498.1	CISD3	CDGSH iron-sulfur domain-containing protein 3, mitochondrial	-34.2
ptr-miR-744	-6.66416	0.000370592	down	CISD3	CDGSH iron sulfur domain 3	NM_001136498.1	CISD3	CDGSH iron-sulfur domain-containing protein 3, mitochondrial	-34
ptr-miR-760	-7.02308	0.000152111	down	TIMM17A	translocase of inner mitochondrial membrane 17 homolog A (yeast)	NM_006335.2	TIMM17A	TIMM17A protein	-27.8
chr11_18452_star@@ssc-miR-365-5p	-7.91511	8.10379e-05	down	NOB1	NIN1/RPN12 binding protein 1 homolog (S. cerevisiae)	NR_074074.1	NOB1	RNA-binding protein NOB1	-36.6
hsa-miR-4508	-4.89228	0.0265003	down	SH2D5	SH2 domain containing 5	NM_001103161.1	SH2D5	SH2 domain containing 5	-31.9
mmu-miR-370-3p	-20	0.0058034	down	SH2D5	SH2 domain containing 5	NM_001103161.1	SH2D5	SH2 domain containing 5	-37.2
chr6_13248_mature@@bta-miR-2448-3p	-4.45568	0.0440954	down	SH2D5	SH2 domain containing 5	NM_001103161.1	SH2D5	SH2 domain containing 5	-33.1
ptr-miR-1224-5p	-5.21057	0.0119532	down	LOC101121441	zinc finger protein 133-like	NM_003434.5	ZNF133	cDNA FLJ61226, highly similar to Zinc finger protein 133	-37
hsa-miR-4508	-4.89228	0.0265003	down	RTF1	Rtf1, Paf1/RNA polymerase II complex component, homolog (S. cerevisiae)	NM_015138.4	RTF1	RNA polymerase-associated protein RTF1 homolog	-40.2
ptr-miR-139	-6.38968	0.000684688	down	OGFOD2	2-oxoglutarate and iron-dependent oxygenase domain containing 2	NM_024623.1	OGFOD2	cDNA FLJ38162 fis, clone DFNES2003081	-28.8
mmu-miR-370-3p	-20	0.0058034	down	OGFOD2	2-oxoglutarate and iron-dependent oxygenase domain containing 2	NM_024623.1	OGFOD2	cDNA FLJ38162 fis, clone DFNES2003081	-35.3
ptr-miR-1306	-6.36257	0.000729348	down	OGFOD2	2-oxoglutarate and iron-dependent oxygenase domain containing 2	NM_024623.1	OGFOD2	cDNA FLJ38162 fis, clone DFNES2003081	-28.8
chr11_18453_mature	-6.13894	0.00126992	down	CPNE6	copine VI (neuronal)	NM_006032.3	CPNE6	cDNA FLJ43205 fis, clone FEBRA2009185, highly similar to Copine-6	-35.3
chr9_15818_star@@ssc-miR-30c-3p	-5.94246	0.0019465	down	SNRPD2	small nuclear ribonucleoprotein D2 polypeptide 16.5kDa	NM_177542.2	SNRPD2	Small nuclear ribonucleoprotein Sm D2	-30
ptr-miR-744	-6.66416	0.000370592	down	SNRPD2	small nuclear ribonucleoprotein D2 polypeptide 16.5kDa	NM_177542.2	SNRPD2	Small nuclear ribonucleoprotein Sm D2	-31.6
oar-miR-432	-10.0313	3.45616e-07	down	TCIRG1	T-cell, immune regulator 1, ATPase, H+ transporting, lysosomal V0 subunit A3	NM_006053.3	TCIRG1	V-type proton ATPase 116 kDa subunit a isoform 3	-31.9
hsa-miR-4443	-5.02415	0.0160234	down	TCIRG1	T-cell, immune regulator 1, ATPase, H+ transporting, lysosomal V0 subunit A3	NM_006053.3	TCIRG1	V-type proton ATPase 116 kDa subunit a isoform 3	-28.3
oar-miR-3957-5p	-4.848	0.0234864	down	CPNE7	copine VII	NM_153636.2	CPNE7	Copine-7	-41.2
chr3_6536_mature	-6.43296	0.0184633	down	CPNE7	copine VII	NM_153636.2	CPNE7	Copine-7	-34.7
oar-miR-541-3p	-8.3876	6.87041e-06	down	CPNE7	copine VII	NM_153636.2	CPNE7	Copine-7	-38.4
chr2_3399_mature@@ssc-miR-320	-7.73311	0.000168199	down	ING1	inhibitor of growth family, member 1	NM_198219.2	ING1	Inhibitor of growth protein 1	-25.9
chr2_5146_star@@oan-miR-23b-5p	-4.84005	0.0207766	down	ING1	inhibitor of growth family, member 1	NM_198219.2	ING1	Inhibitor of growth protein 1	-26.1
chr7_13874_mature	10.2785	0.0163725	up	ING1	inhibitor of growth family, member 1	NM_198219.2	ING1	Inhibitor of growth protein 1	-34.4
hsa-miR-4429	-20	0.0355959	down	ING1	inhibitor of growth family, member 1	NM_198219.2	ING1	Inhibitor of growth protein 1	-28.1
oar-miR-665-3p	-5.00981	0.0263156	down	ING1	inhibitor of growth family, member 1	NM_198219.2	ING1	Inhibitor of growth protein 1	-30.1
hsa-miR-320c	-5.95681	0.00187728	down	ING1	inhibitor of growth family, member 1	NM_198219.2	ING1	Inhibitor of growth protein 1	-23.7
ptr-miR-320c	-5.88811	0.00225204	down	ING1	inhibitor of growth family, member 1	NM_198219.2	ING1	Inhibitor of growth protein 1	-23.7
ptr-miR-320b	-5.28165	0.00829106	down	ING1	inhibitor of growth family, member 1	NM_198219.2	ING1	Inhibitor of growth protein 1	-25.9
chr5_11579_star	-4.49381	0.0435591	down	ING1	inhibitor of growth family, member 1	NM_198219.2	ING1	Inhibitor of growth protein 1	-26.9
ptr-miR-1224-5p	-5.21057	0.0119532	down	GHRHR	Pituitary growth hormone releasing hormone receptor	NM_001009824.1	GHRHR	Growth hormone-releasing hormone receptor form a	-39.4
chr18_25186_mature	-6.5642	0.0143143	down	CPNE9	copine family member IX	NM_153635.2	CPNE9	copine family member IX	-33.4
chr3_6536_mature	-6.43296	0.0184633	down	CPNE9	copine family member IX	NM_153635.2	CPNE9	copine family member IX	-33.4
chr24_29665_star@@mmu-miR-25-5p	-6.5642	0.000455585	down	CPNE9	copine family member IX	NM_153635.2	CPNE9	copine family member IX	-33.7
chr13_20395_mature@@ssc-miR-296-3p	-6.60123	0.000830294	down	CPNE9	copine family member IX	NM_153635.2	CPNE9	copine family member IX	-33.9
chr8_14858_mature@@mmu-miR-3960	-5.06227	0.0312825	down	LOC101104217	28 kDa heat- and acid-stable phosphoprotein-like	NM_014891.6	PDAP1	28 kDa heat- and acid-stable phosphoprotein	-45.6
hsa-miR-4508	-4.89228	0.0265003	down	LOC101104217	28 kDa heat- and acid-stable phosphoprotein-like	NM_014891.6	PDAP1	28 kDa heat- and acid-stable phosphoprotein	-33.7
oar-miR-668-3p	-5.46514	0.00563092	down	LOC101104217	28 kDa heat- and acid-stable phosphoprotein-like	NM_014891.6	PDAP1	28 kDa heat- and acid-stable phosphoprotein	-34.8
chr3_8927_mature	-5.46691	0.0134639	down	LOC101104217	28 kDa heat- and acid-stable phosphoprotein-like	NM_014891.6	PDAP1	28 kDa heat- and acid-stable phosphoprotein	-33.9
chr13_20395_mature@@ssc-miR-296-3p	-6.60123	0.000830294	down	TFAP2D	transcription factor AP-2 delta (activating enhancer binding protein 2 delta)	NM_172238.3	TFAP2D	Transcription factor AP-2-delta	-33.3
chr3_8927_mature	-5.46691	0.0134639	down	TFAP2D	transcription factor AP-2 delta (activating enhancer binding protein 2 delta)	NM_172238.3	TFAP2D	Transcription factor AP-2-delta	-33.4
hsa-miR-3917	-20	0.0441862	down	ACTL7B	actin-like 7B	NM_006686.3	ACTL7B	Actin-like protein 7B	-30.8
chr19_25862_mature@@bta-miR-3432	-4.848	0.0245462	down	CPNE1	copine I	NR_037188.1	CPNE1	cDNA FLJ90464 fis, clone NT2RP3002281, highly similar to RNA-binding protein 12	-36.4
chr23_29205_mature@@bta-miR-3432	-4.94753	0.0257083	down	CPNE1	copine I	NR_037188.1	CPNE1	cDNA FLJ90464 fis, clone NT2RP3002281, highly similar to RNA-binding protein 12	-33.1
chr1_570_mature@@bta-miR-3432	-5.09954	0.0149737	down	CPNE1	copine I	NR_037188.1	CPNE1	cDNA FLJ90464 fis, clone NT2RP3002281, highly similar to RNA-binding protein 12	-36.4
chr11_18452_star@@ssc-miR-365-5p	-7.91511	8.10379e-05	down	CPNE1	copine I	NR_037188.1	CPNE1	cDNA FLJ90464 fis, clone NT2RP3002281, highly similar to RNA-binding protein 12	-41
oar-miR-323a-3p	-7.32394	0.00010898	down	CPNE1	copine I	NR_037188.1	CPNE1	cDNA FLJ90464 fis, clone NT2RP3002281, highly similar to RNA-binding protein 12	-32.7
chr3_8927_mature	-5.46691	0.0134639	down	CPNE1	copine I	NR_037188.1	CPNE1	cDNA FLJ90464 fis, clone NT2RP3002281, highly similar to RNA-binding protein 12	-31.8
ptr-miR-744	-6.66416	0.000370592	down	CPNE1	copine I	NR_037188.1	CPNE1	cDNA FLJ90464 fis, clone NT2RP3002281, highly similar to RNA-binding protein 12	-33.7
chr1_569_mature@@bta-miR-3432	-5.28011	0.0103591	down	CPNE1	copine I	NR_037188.1	CPNE1	cDNA FLJ90464 fis, clone NT2RP3002281, highly similar to RNA-binding protein 12	-36.4
chr3_6536_mature	-6.43296	0.0184633	down	NSFL1C	NSFL1 (p97) cofactor (p47)	NR_038164.1	NSFL1C	NSFL1 cofactor p47	-38.6
hsa-miR-1538	-5.6256	0.0138685	down	CPNE2	copine II	NM_152727.5	CPNE2	copine II	-38.8
chr3_6536_mature	-6.43296	0.0184633	down	CPNE2	copine II	NM_152727.5	CPNE2	copine II	-36.7
chr8_14858_mature@@mmu-miR-3960	-5.06227	0.0312825	down	NPEPL1	aminopeptidase-like 1	NM_024663.3	NPEPL1	cDNA, FLJ96778, highly similar to Homo sapiens aminopeptidase-like 1 (NPEPL1), mRNA	-37.5
mmu-let-7k	-5.94753	0.00719102	down	NPEPL1	aminopeptidase-like 1	NM_024663.3	NPEPL1	cDNA, FLJ96778, highly similar to Homo sapiens aminopeptidase-like 1 (NPEPL1), mRNA	-28.3
hsa-miR-3917	-20	0.0441862	down	NPEPL1	aminopeptidase-like 1	NM_024663.3	NPEPL1	cDNA, FLJ96778, highly similar to Homo sapiens aminopeptidase-like 1 (NPEPL1), mRNA	-30.4
oar-miR-668-3p	-5.46514	0.00563092	down	C7H15orf59	chromosome 7 open reading frame, human C15orf59	NM_001039614.1	C15orf59	chromosome 15 open reading frame 59	-30.8
hsa-miR-1538	-5.6256	0.0138685	down	EMD	emerin	NM_000117.2	EMD	Emerin (Emery-Dreifuss muscular dystrophy), isoform CRA_b	-43.4
chr8_14858_mature@@mmu-miR-3960	-5.06227	0.0312825	down	LOC101121454	factor XIIa inhibitor-like	NM_001032295.1	SERPING1	cDNA FLJ58826, highly similar to Plasma protease C1 inhibitor	-39
chr3_8927_mature	-5.46691	0.0134639	down	LOC101121454	factor XIIa inhibitor-like	NM_001032295.1	SERPING1	cDNA FLJ58826, highly similar to Plasma protease C1 inhibitor	-33.1
chr8_14858_mature@@mmu-miR-3960	-5.06227	0.0312825	down	OTUB1	OTU domain, ubiquitin aldehyde binding 1	NR_003089.1	OTUB1	cDNA FLJ56307, highly similar to Ubiquitin thioesterase protein OTUB1 (EC 3.4.-.-)	-44.7
chr8_14858_mature@@mmu-miR-3960	-5.06227	0.0312825	down	CAPG	capping protein (actin filament), gelsolin-like	NM_001747.3	CAPG	cDNA, FLJ94534, highly similar to Homo sapiens capping protein (actin filament), gelsolin-like(CAPG), mRNA	-35.4
oar-miR-3957-5p	-4.848	0.0234864	down	CAPG	capping protein (actin filament), gelsolin-like	NM_001747.3	CAPG	cDNA, FLJ94534, highly similar to Homo sapiens capping protein (actin filament), gelsolin-like(CAPG), mRNA	-34
chr8_14858_mature@@mmu-miR-3960	-5.06227	0.0312825	down	SCLY	selenocysteine lyase	NM_016510.5	SCLY	Selenocysteine lyase, isoform CRA_a	-45.6
chr8_14858_mature@@mmu-miR-3960	-5.06227	0.0312825	down	SLC24A4	solute carrier family 24 (sodium/potassium/calcium exchanger), member 4	NM_153648.3	SLC24A4	cDNA FLJ55577, highly similar to Sodium/potassium/calcium exchanger 4	-35.8
hsa-miR-1538	-5.6256	0.0138685	down	SLC24A2	solute carrier family 24 (sodium/potassium/calcium exchanger), member 2	NM_020344.3	SLC24A2	Sodium/potassium/calcium exchanger 2	-38.5
oar-miR-3957-5p	-4.848	0.0234864	down	SLC24A2	solute carrier family 24 (sodium/potassium/calcium exchanger), member 2	NM_020344.3	SLC24A2	Sodium/potassium/calcium exchanger 2	-39
chr11_18452_star@@ssc-miR-365-5p	-7.91511	8.10379e-05	down	SLC24A2	solute carrier family 24 (sodium/potassium/calcium exchanger), member 2	NM_020344.3	SLC24A2	Sodium/potassium/calcium exchanger 2	-34.3
ptr-miR-760	-7.02308	0.000152111	down	SLC24A2	solute carrier family 24 (sodium/potassium/calcium exchanger), member 2	NM_020344.3	SLC24A2	Sodium/potassium/calcium exchanger 2	-35.8
ptr-miR-760	-7.02308	0.000152111	down	MYOC	myocilin, trabecular meshwork inducible glucocorticoid response	NM_000261.1	MYOC	cDNA FLJ53409, highly similar to Myocilin	-40
hsa-miR-1538	-5.6256	0.0138685	down	CARD14	caspase recruitment domain family, member 14	NR_047566.1	CARD14	Caspase recruitment domain-containing protein 14	-29.6
oar-miR-154a-5p	-5.72247	0.00354609	down	CARD14	caspase recruitment domain family, member 14	NR_047566.1	CARD14	Caspase recruitment domain-containing protein 14	-31.6
mmu-miR-370-3p	-20	0.0058034	down	CARD11	caspase recruitment domain family, member 11	NM_032415.5	CARD11	Caspase recruitment domain-containing protein 11	-38.1
hsa-miR-4443	-5.02415	0.0160234	down	C4H7orf72	chromosome 4 open reading frame, human C7orf72	NM_001161834.2	C7orf72	Uncharacterized protein C7orf72	-21.2
chr8_14858_mature@@mmu-miR-3960	-5.06227	0.0312825	down	ACAP1	ArfGAP with coiled-coil, ankyrin repeat and PH domains 1	NM_014716.3	ACAP1	Arf-GAP with coiled-coil, ANK repeat and PH domain-containing protein 1	-33.7
hsa-miR-4508	-4.89228	0.0265003	down	SLC22A16	solute carrier family 22 (organic cation/carnitine transporter), member 16	NM_033125.3	SLC22A16	Solute carrier family 22 member 16	-32.3
oar-miR-541-3p	-8.3876	6.87041e-06	down	SLC22A16	solute carrier family 22 (organic cation/carnitine transporter), member 16	NM_033125.3	SLC22A16	Solute carrier family 22 member 16	-34.5
chr8_14858_mature@@mmu-miR-3960	-5.06227	0.0312825	down	HIP1R	huntingtin interacting protein 1 related	NM_003959.1	HIP1R	cDNA FLJ14000 fis, clone Y79AA1002258, highly similar to Huntingtin-interacting protein 1	-40.8
chr7_13874_mature	10.2785	0.0163725	up	PIN1	peptidylprolyl cis/trans isomerase, NIMA-interacting 1	NR_038830.1	PIN1	cDNA FLJ40239 fis, clone TESTI2023436, highly similar to Peptidyl-prolyl cis-trans isomerase NIMA-interacting 1 (EC 5.2.1.8)	-37
chr8_14858_mature@@mmu-miR-3960	-5.06227	0.0312825	down	PCSK1N	proprotein convertase subtilisin/kexin type 1 inhibitor	NM_013271.4	PCSK1N	ProSAAS	-37.4
chr3_6536_mature	-6.43296	0.0184633	down	PCSK1N	proprotein convertase subtilisin/kexin type 1 inhibitor	NM_013271.4	PCSK1N	ProSAAS	-32.1
chr3_6536_mature	-6.43296	0.0184633	down	BRPF1	bromodomain and PHD finger containing, 1	NM_004634.2	BRPF1	Peregrin	-38.5
chr8_14858_mature@@mmu-miR-3960	-5.06227	0.0312825	down	ENG	endoglin	NM_001278138.1	ENG	Uncharacterized protein	-41.6
ptr-miR-760	-7.02308	0.000152111	down	PROC	protein C (inactivator of coagulation factors Va and VIIIa)				-31.2
mmu-miR-370-3p	-20	0.0058034	down	TRMT12	tRNA methyltransferase 12 homolog (S. cerevisiae)	NM_017956.3	TRMT12	tRNA wybutosine-synthesizing protein 2 homolog	-38.3
chr8_14858_mature@@mmu-miR-3960	-5.06227	0.0312825	down	PPAPDC1A	phosphatidic acid phosphatase type 2 domain containing 1A	NM_001030059.1	PPAPDC1A	cDNA FLJ55218, highly similar to Homo sapiens phosphatidic acid phosphatase type 2 domain containing 1A (PPAPDC1A), mRNA	-42.9
chr22_28470_mature@@ppa-miR-107	-8.05383	2.60521e-05	down	CDKL2	cyclin-dependent kinase-like 2 (CDC2-related kinase)	NM_003948.3	CDKL2	cDNA FLJ56980, highly similar to Cyclin-dependent kinase-like 2 (EC 2.7.11.22)	-28.5
chr16_23356_mature@@ppa-miR-107	-5.82707	0.012629	down	CDKL2	cyclin-dependent kinase-like 2 (CDC2-related kinase)	NM_003948.3	CDKL2	cDNA FLJ56980, highly similar to Cyclin-dependent kinase-like 2 (EC 2.7.11.22)	-28.5
chr9_16708_mature@@ppa-miR-107	-20	0.00450726	down	CDKL2	cyclin-dependent kinase-like 2 (CDC2-related kinase)	NM_003948.3	CDKL2	cDNA FLJ56980, highly similar to Cyclin-dependent kinase-like 2 (EC 2.7.11.22)	-26.8
hsa-miR-4508	-4.89228	0.0265003	down	EPHB4	EPH receptor B4	NM_004444.4	EPHB4	cDNA FLJ57009, highly similar to Ephrin type-B receptor 4 (EC 2.7.10.1)	-33.6
hsa-miR-1538	-5.6256	0.0138685	down	EPHB4	EPH receptor B4	NM_004444.4	EPHB4	cDNA FLJ57009, highly similar to Ephrin type-B receptor 4 (EC 2.7.10.1)	-37.9
oar-miR-3957-5p	-4.848	0.0234864	down	EPHB4	EPH receptor B4	NM_004444.4	EPHB4	cDNA FLJ57009, highly similar to Ephrin type-B receptor 4 (EC 2.7.10.1)	-32.4
chr18_24925_star@@eca-miR-342-5p	-5.95439	0.00201059	down	EPHB4	EPH receptor B4	NM_004444.4	EPHB4	cDNA FLJ57009, highly similar to Ephrin type-B receptor 4 (EC 2.7.10.1)	-30.2
chr3_6536_mature	-6.43296	0.0184633	down	EPHB4	EPH receptor B4	NM_004444.4	EPHB4	cDNA FLJ57009, highly similar to Ephrin type-B receptor 4 (EC 2.7.10.1)	-30
chrx_31837_star@@mmu-miR-505-5p	-7.11389	0.000540383	down	EPHB4	EPH receptor B4	NM_004444.4	EPHB4	cDNA FLJ57009, highly similar to Ephrin type-B receptor 4 (EC 2.7.10.1)	-29.2
chr2_5146_star@@oan-miR-23b-5p	-4.84005	0.0207766	down	EPHB2	EPH receptor B2	NM_017449.3	EPHB2	cDNA FLJ60805, highly similar to Ephrin type-B receptor 2 (EC 2.7.10.1)	-36.2
chr3_8927_mature	-5.46691	0.0134639	down	EPHB2	EPH receptor B2	NM_017449.3	EPHB2	cDNA FLJ60805, highly similar to Ephrin type-B receptor 2 (EC 2.7.10.1)	-32.4
hsa-miR-4508	-4.89228	0.0265003	down	LGALS9	lectin, galactoside-binding, soluble, 9	NR_024043.1	LGALS9	Galectin-9	-31.7
chr3_6536_mature	-6.43296	0.0184633	down	LGALS9	lectin, galactoside-binding, soluble, 9	NR_024043.1	LGALS9	Galectin-9	-34.3
ptr-miR-744	-6.66416	0.000370592	down	LGALS9	lectin, galactoside-binding, soluble, 9	NR_024043.1	LGALS9	Galectin-9	-33.4
chr2_3544_star@@sha-miR-204	-6.6845	0.011276	down	LOC101107498	mannose-binding protein A-like	NM_000242.2	MBL2	Mannose binding lectin	-30.3
oar-miR-541-5p	-6.99484	0.000236402	down	LGALS7	lectin, galactoside-binding, soluble, 7	NM_001042507.3	LGALS7B	Galectin-7	-33.3
ptr-miR-760	-7.02308	0.000152111	down	LGALS2	lectin, galactoside-binding, soluble, 2	NM_006498.2	LGALS2	Galectin-2	-36.6
ptr-miR-744	-6.66416	0.000370592	down	PMM2	phosphomannomutase 2	NM_000303.2	PMM2	cDNA, FLJ92901, highly similar to Homo sapiens phosphomannomutase 2 (PMM2), mRNA	-45.9
chr8_14858_mature@@mmu-miR-3960	-5.06227	0.0312825	down	INHA	Inhibin alpha subunit				-31.3
chr11_18453_mature	-6.13894	0.00126992	down	INHA	Inhibin alpha subunit				-33
chr3_8927_mature	-5.46691	0.0134639	down	INHA	Inhibin alpha subunit				-34.6
mmu-miR-370-3p	-20	0.0058034	down	INHA	Inhibin alpha subunit				-31.8
ptr-miR-744	-6.66416	0.000370592	down	INHA	Inhibin alpha subunit				-30.2
chr23_29205_mature@@bta-miR-3432	-4.94753	0.0257083	down	LGALS4	lectin, galactoside-binding, soluble, 4	NM_006149.3	LGALS4	Galectin-4	-29.6
chr19_26254_mature	-8.06301	0.000560851	down	TTI1	TELO2 interacting protein 1	NM_014657.1	TTI1	TELO2-interacting protein 1 homolog	-22.4
chr3_8927_mature	-5.46691	0.0134639	down	LOC101109219	HLA class II histocompatibility antigen, DO beta chain-like	NM_002120.3	HLA-DOB	cDNA, FLJ79096, highly similar to HLA class II histocompatibility antigen, DObeta chain	-33.5
ptr-miR-1224-5p	-5.21057	0.0119532	down	TEX261	testis expressed 261	NM_144582.2	TEX261	Protein TEX261	-39.2
chr13_20395_mature@@ssc-miR-296-3p	-6.60123	0.000830294	down	TEX261	testis expressed 261	NM_144582.2	TEX261	Protein TEX261	-36.8
chr3_8927_mature	-5.46691	0.0134639	down	TEX261	testis expressed 261	NM_144582.2	TEX261	Protein TEX261	-33.9
chr8_14858_mature@@mmu-miR-3960	-5.06227	0.0312825	down	FCHO1	FCH domain only 1	NM_015122.2	FCHO1	FCH domain only protein 1	-39.3
hsa-miR-4508	-4.89228	0.0265003	down	FCHO1	FCH domain only 1	NM_015122.2	FCHO1	FCH domain only protein 1	-33.3
oar-miR-3957-5p	-4.848	0.0234864	down	FCHO1	FCH domain only 1	NM_015122.2	FCHO1	FCH domain only protein 1	-38.6
chr11_17720_mature	20	0.0192068	up	FCHO1	FCH domain only 1	NM_015122.2	FCHO1	FCH domain only protein 1	-37.5
chr3_8927_mature	-5.46691	0.0134639	down	FCHO1	FCH domain only 1	NM_015122.2	FCHO1	FCH domain only protein 1	-32.1
ptr-miR-744	-6.66416	0.000370592	down	FCHO1	FCH domain only 1	NM_015122.2	FCHO1	FCH domain only protein 1	-35
chr18_25186_mature	-6.5642	0.0143143	down	GADD45GIP1	growth arrest and DNA-damage-inducible, gamma interacting protein 1	NM_052850.3	GADD45GIP1	CKII beta binding protein 2	-31.9
hsa-miR-4508	-4.89228	0.0265003	down	PRR7	proline rich 7 (synaptic)	NM_030567.4	PRR7	Proline-rich protein 7	-35.6
chr18_25186_mature	-6.5642	0.0143143	down	PRR7	proline rich 7 (synaptic)	NM_030567.4	PRR7	Proline-rich protein 7	-32.9
chr19_26254_mature	-8.06301	0.000560851	down	B3GAT3	beta-1,3-glucuronyltransferase 3 (glucuronosyltransferase I)	NM_012200.3	B3GAT3	cDNA FLJ58851, highly similar to Galactosylgalactosylxylosyl protein 3-beta-glucuronosyltransferase 3 (EC 2.4.1.135)	-35.1
chr8_14858_mature@@mmu-miR-3960	-5.06227	0.0312825	down	OTUD7A	OTU domain containing 7A	NM_130901.1	OTUD7A	OTU domain-containing protein 7A	-38.6
hsa-miR-4508	-4.89228	0.0265003	down	OTUD7A	OTU domain containing 7A	NM_130901.1	OTUD7A	OTU domain-containing protein 7A	-41.6
chr3_8927_mature	-5.46691	0.0134639	down	GLIS3	GLIS family zinc finger 3	NM_152629.3	GLIS3	GLIS family zinc finger 3 transcript variant TS14	-30.1
hsa-miR-4508	-4.89228	0.0265003	down	LOC101106666	uncharacterized LOC101106666	NR_033262.1	PRRG3	Transmembrane gamma-carboxyglutamic acid protein 3	-34.1
hsa-miR-4508	-4.89228	0.0265003	down	MYO18B	myosin XVIIIB	NM_032608.5	MYO18B	Unconventional myosin-XVIIIb	-33.1
chr3_6536_mature	-6.43296	0.0184633	down	MYO18B	myosin XVIIIB	NM_032608.5	MYO18B	Unconventional myosin-XVIIIb	-35.8
chr8_14858_mature@@mmu-miR-3960	-5.06227	0.0312825	down	TOMM40	translocase of outer mitochondrial membrane 40 homolog (yeast)	NM_006114.2	TOMM40	Mitochondrial import receptor subunit TOM40 homolog	-33.5
chr13_20395_mature@@ssc-miR-296-3p	-6.60123	0.000830294	down	TOMM40	translocase of outer mitochondrial membrane 40 homolog (yeast)	NM_006114.2	TOMM40	Mitochondrial import receptor subunit TOM40 homolog	-31.4
chr19_26254_mature	-8.06301	0.000560851	down	TOMM40	translocase of outer mitochondrial membrane 40 homolog (yeast)	NM_006114.2	TOMM40	Mitochondrial import receptor subunit TOM40 homolog	-28.9
chr2_3549_mature@@bta-miR-2284aa-4	-5.43296	0.0144075	down	IYD	iodotyrosine deiodinase	NM_203395.2	IYD	Iodotyrosine dehalogenase 1 isoform G	-24.6
mmu-miR-370-3p	-20	0.0058034	down	IYD	iodotyrosine deiodinase	NM_203395.2	IYD	Iodotyrosine dehalogenase 1 isoform G	-31.2
chr5_11579_star	-4.49381	0.0435591	down	IYD	iodotyrosine deiodinase	NM_203395.2	IYD	Iodotyrosine dehalogenase 1 isoform G	-26.8
chr8_14858_mature@@mmu-miR-3960	-5.06227	0.0312825	down	ALDOA	Aldolase A	NM_184043.2	ALDOA	Fructose-bisphosphate aldolase A	-38
chr8_14858_mature@@mmu-miR-3960	-5.06227	0.0312825	down	PUF60	poly-U binding splicing factor 60KDa	NM_078480.2	PUF60	Poly(U)-binding-splicing factor PUF60	-35.9
chr3_6536_mature	-6.43296	0.0184633	down	PUF60	poly-U binding splicing factor 60KDa	NM_078480.2	PUF60	Poly(U)-binding-splicing factor PUF60	-34.4
chr13_20395_mature@@ssc-miR-296-3p	-6.60123	0.000830294	down	PUF60	poly-U binding splicing factor 60KDa	NM_078480.2	PUF60	Poly(U)-binding-splicing factor PUF60	-33.6
chr11_18452_star@@ssc-miR-365-5p	-7.91511	8.10379e-05	down	PUF60	poly-U binding splicing factor 60KDa	NM_078480.2	PUF60	Poly(U)-binding-splicing factor PUF60	-37.5
chr5_11579_star	-4.49381	0.0435591	down	PUF60	poly-U binding splicing factor 60KDa	NM_078480.2	PUF60	Poly(U)-binding-splicing factor PUF60	-30.7
oar-miR-665-3p	-5.00981	0.0263156	down	TESK1	testis-specific kinase 1	NM_006285.2	TESK1	cDNA FLJ56861, highly similar to Dual specificity testis-specific protein kinase 1 (EC 2.7.12.1)	-36.6
hsa-miR-4508	-4.89228	0.0265003	down	KANSL3	KAT8 regulatory NSL complex subunit 3	NR_047658.1	KANSL3	KAT8 regulatory NSL complex subunit 3	-29.4
hsa-miR-1538	-5.6256	0.0138685	down	KANSL3	KAT8 regulatory NSL complex subunit 3	NR_047658.1	KANSL3	KAT8 regulatory NSL complex subunit 3	-35.8
chrx_31880_mature@@ssc-miR-503	-8.65911	5.56803e-06	down	KANSL3	KAT8 regulatory NSL complex subunit 3	NR_047658.1	KANSL3	KAT8 regulatory NSL complex subunit 3	-32.7
oar-miR-154b-5p	-5.2309	0.0297596	down	KANSL3	KAT8 regulatory NSL complex subunit 3	NR_047658.1	KANSL3	KAT8 regulatory NSL complex subunit 3	-32.6
chr3_6980_mature@@ppa-miR-107	-20	0.0441862	down	KANSL3	KAT8 regulatory NSL complex subunit 3	NR_047658.1	KANSL3	KAT8 regulatory NSL complex subunit 3	-29.6
chr21_27901_mature	-6.94753	0.00658668	down	KANSL3	KAT8 regulatory NSL complex subunit 3	NR_047658.1	KANSL3	KAT8 regulatory NSL complex subunit 3	-30
chr8_14858_mature@@mmu-miR-3960	-5.06227	0.0312825	down	CHPF	chondroitin polymerizing factor	NM_024536.5	CHPF	Chondroitin sulfate synthase 2	-45.5
hsa-miR-4508	-4.89228	0.0265003	down	CHPF	chondroitin polymerizing factor	NM_024536.5	CHPF	Chondroitin sulfate synthase 2	-35.8
chr8_14858_mature@@mmu-miR-3960	-5.06227	0.0312825	down	RIPK1	receptor (TNFRSF)-interacting serine-threonine kinase 1	NM_003804.3	RIPK1	cDNA FLJ39204 fis, clone OCBBF2005476, highly similar to Receptor-interacting serine/threonine-protein kinase 1 (EC 2.7.11.1)	-41
chr8_14858_mature@@mmu-miR-3960	-5.06227	0.0312825	down	SIVA1	SIVA1, apoptosis-inducing factor	NM_021709.2	SIVA1	Apoptosis regulatory protein Siva	-42.3
hsa-miR-4508	-4.89228	0.0265003	down	SIVA1	SIVA1, apoptosis-inducing factor	NM_021709.2	SIVA1	Apoptosis regulatory protein Siva	-31.5
ptr-miR-1224-5p	-5.21057	0.0119532	down	FHL5	four and a half LIM domains 5	NM_020482.4	FHL5	Four and a half LIM domains protein 5	-33.6
chr19_26254_mature	-8.06301	0.000560851	down	FHL5	four and a half LIM domains 5	NM_020482.4	FHL5	Four and a half LIM domains protein 5	-27.3
oar-miR-433-3p	-9.06014	1.40652e-06	down	GALNT12	UDP-N-acetyl-alpha-D-galactosamine:polypeptide N-acetylgalactosaminyltransferase 12 (GalNAc-T12)	NM_024642.4	GALNT12	UDP-GalNAc: polypeptide N-acetylgalactosaminyltransferase	-36
ptr-miR-760	-7.02308	0.000152111	down	EIF4EBP1	eukaryotic translation initiation factor 4E binding protein 1	NM_004095.3	EIF4EBP1	Eukaryotic translation initiation factor 4E-binding protein 1	-39
chr8_14858_mature@@mmu-miR-3960	-5.06227	0.0312825	down	TMEM131	transmembrane protein 131	NM_015348.1	TMEM131	Transmembrane protein 131	-41.8
chr7_13874_mature	10.2785	0.0163725	up	PLA2G4D	phospholipase A2, group IVD (cytosolic)	NM_178034.3	PLA2G4D	Cytosolic phospholipase A2 delta	-37.5
ptr-miR-1224-5p	-5.21057	0.0119532	down	LOC101116343	histone-lysine N-methyltransferase SETMAR-like	NR_075073.1	SETMAR	cDNA FLJ54643, highly similar to Homo sapiens SET domain and mariner transposase fusion gene (SETMAR), mRNA	-42.1
chr8_14858_mature@@mmu-miR-3960	-5.06227	0.0312825	down	DBX1	developing brain homeobox 1	NM_001029865.2	DBX1	Homeobox protein DBX1	-41.2
oar-miR-3957-5p	-4.848	0.0234864	down	C1QA	complement component 1, q subcomponent, A chain	NM_015991.2	C1QA	Complement C1q subcomponent subunit A	-36
chr3_8927_mature	-5.46691	0.0134639	down	C1QA	complement component 1, q subcomponent, A chain	NM_015991.2	C1QA	Complement C1q subcomponent subunit A	-31.5
ptr-miR-744	-6.66416	0.000370592	down	LOC101119509	serpin A3-8-like	NM_001085.4	SERPINA3	cDNA FLJ35730 fis, clone TESTI2003131, highly similar to ALPHA-1-ANTICHYMOTRYPSIN	-37.4
chr8_14858_mature@@mmu-miR-3960	-5.06227	0.0312825	down	TMEM138	transmembrane protein 138	NR_028473.1	TMEM138	Transmembrane protein 138	-40.7
chr3_6536_mature	-6.43296	0.0184633	down	LOC101102454	ATP synthase subunit e, mitochondrial-like	NR_033743.1	ATP5I	ATP synthase subunit e, mitochondrial	-35.1
chr8_14858_mature@@mmu-miR-3960	-5.06227	0.0312825	down	ASPHD2	aspartate beta-hydroxylase domain containing 2	NM_020437.4	ASPHD2	cDNA FLJ39838 fis, clone SPLEN2014119, weakly similar to Aspartate beta-hydroxylase, isoform a	-39
hsa-miR-4508	-4.89228	0.0265003	down	ASPHD2	aspartate beta-hydroxylase domain containing 2	NM_020437.4	ASPHD2	cDNA FLJ39838 fis, clone SPLEN2014119, weakly similar to Aspartate beta-hydroxylase, isoform a	-35.9
chr3_6536_mature	-6.43296	0.0184633	down	ASPHD2	aspartate beta-hydroxylase domain containing 2	NM_020437.4	ASPHD2	cDNA FLJ39838 fis, clone SPLEN2014119, weakly similar to Aspartate beta-hydroxylase, isoform a	-36
chr3_8927_mature	-5.46691	0.0134639	down	ASPHD2	aspartate beta-hydroxylase domain containing 2	NM_020437.4	ASPHD2	cDNA FLJ39838 fis, clone SPLEN2014119, weakly similar to Aspartate beta-hydroxylase, isoform a	-38.7
oar-miR-668-3p	-5.46514	0.00563092	down	ASPHD1	aspartate beta-hydroxylase domain containing 1	NM_198907.1	ASPHD1	Aspartate beta-hydroxylase domain-containing protein 1	-33.6
oar-miR-154a-5p	-5.72247	0.00354609	down	ASPHD1	aspartate beta-hydroxylase domain containing 1	NM_198907.1	ASPHD1	Aspartate beta-hydroxylase domain-containing protein 1	-32.1
oar-miR-541-5p	-6.99484	0.000236402	down	ASPHD1	aspartate beta-hydroxylase domain containing 1	NM_198907.1	ASPHD1	Aspartate beta-hydroxylase domain-containing protein 1	-34.9
chr8_14858_mature@@mmu-miR-3960	-5.06227	0.0312825	down	CALB2	calbindin 2	NR_027910.2	CALB2	Calbindin 2, 29kDa (Calretinin), isoform CRA_b	-40.9
chr8_14858_mature@@mmu-miR-3960	-5.06227	0.0312825	down	FAIM2	Fas apoptotic inhibitory molecule 2	NM_012306.3	FAIM2	cDNA FLJ33409 fis, clone BRACE2010598, highly similar to Fas apoptotic inhibitory molecule 2	-33.3
chr11_18452_star@@ssc-miR-365-5p	-7.91511	8.10379e-05	down	FAIM2	Fas apoptotic inhibitory molecule 2	NM_012306.3	FAIM2	cDNA FLJ33409 fis, clone BRACE2010598, highly similar to Fas apoptotic inhibitory molecule 2	-31.3
chr3_8927_mature	-5.46691	0.0134639	down	FAIM2	Fas apoptotic inhibitory molecule 2	NM_012306.3	FAIM2	cDNA FLJ33409 fis, clone BRACE2010598, highly similar to Fas apoptotic inhibitory molecule 2	-30.9
chr8_14858_mature@@mmu-miR-3960	-5.06227	0.0312825	down	FLNB	filamin B, beta	NM_001457.3	FLNB	Filamin-B	-34.4
chr8_14858_mature@@mmu-miR-3960	-5.06227	0.0312825	down	FLNA	filamin A, alpha	NM_001456.3	FLNA	Filamin A	-37.8
hsa-miR-4508	-4.89228	0.0265003	down	FLNA	filamin A, alpha	NM_001456.3	FLNA	Filamin A	-34
ptr-miR-6131	-5.6538	0.00382352	down	FLNA	filamin A, alpha	NM_001456.3	FLNA	Filamin A	-35.2
oar-miR-3957-5p	-4.848	0.0234864	down	BSCL2	Berardinelli-Seip congenital lipodystrophy 2 (seipin)	NR_037949.1	BSCL2	Seipin	-35.5
hsa-miR-3917	-20	0.0441862	down	BSCL2	Berardinelli-Seip congenital lipodystrophy 2 (seipin)	NR_037949.1	BSCL2	Seipin	-31.6
oar-miR-432	-10.0313	3.45616e-07	down	LOC101108911	olfactory receptor 24-like	NM_001004456.1	OR1M1	Olfactory receptor 1M1	-26.5
chr3_6536_mature	-6.43296	0.0184633	down	LOC101108911	olfactory receptor 24-like	NM_001004456.1	OR1M1	Olfactory receptor 1M1	-26.3
oar-miR-329a-5p	-6.28857	0.00663141	down	LOC101108911	olfactory receptor 24-like	NM_001004456.1	OR1M1	Olfactory receptor 1M1	-25.1
hsa-miR-1538	-5.6256	0.0138685	down	TEAD3	TEA domain family member 3	NM_003214.3	TEAD3	Transcriptional enhancer factor TEF-5	-41.1
hsa-miR-1538	-5.6256	0.0138685	down	GSTZ1	glutathione S-transferase zeta 1	NM_145871.2	GSTZ1	cDNA, FLJ96690, highly similar to Homo sapiens glutathione transferase zeta 1 (maleylacetoacetate isomerase) (GSTZ1), transcript variant 1, mRNA	-40.3
ptr-miR-760	-7.02308	0.000152111	down	GSTZ1	glutathione S-transferase zeta 1	NM_145871.2	GSTZ1	cDNA, FLJ96690, highly similar to Homo sapiens glutathione transferase zeta 1 (maleylacetoacetate isomerase) (GSTZ1), transcript variant 1, mRNA	-36.4
hsa-miR-4508	-4.89228	0.0265003	down	HDLBP	high density lipoprotein binding protein	NM_203346.3	HDLBP	cDNA, FLJ92652, highly similar to Homo sapiens high density lipoprotein binding protein (vigilin)(HDLBP), mRNA	-26.6
hsa-miR-1538	-5.6256	0.0138685	down	HDLBP	high density lipoprotein binding protein	NM_203346.3	HDLBP	cDNA, FLJ92652, highly similar to Homo sapiens high density lipoprotein binding protein (vigilin)(HDLBP), mRNA	-30
chr18_25186_mature	-6.5642	0.0143143	down	HDLBP	high density lipoprotein binding protein	NM_203346.3	HDLBP	cDNA, FLJ92652, highly similar to Homo sapiens high density lipoprotein binding protein (vigilin)(HDLBP), mRNA	-33.5
chrx_31880_mature@@ssc-miR-503	-8.65911	5.56803e-06	down	HDLBP	high density lipoprotein binding protein	NM_203346.3	HDLBP	cDNA, FLJ92652, highly similar to Homo sapiens high density lipoprotein binding protein (vigilin)(HDLBP), mRNA	-27.7
oar-miR-541-3p	-8.3876	6.87041e-06	down	HDLBP	high density lipoprotein binding protein	NM_203346.3	HDLBP	cDNA, FLJ92652, highly similar to Homo sapiens high density lipoprotein binding protein (vigilin)(HDLBP), mRNA	-35.8
chr8_14858_mature@@mmu-miR-3960	-5.06227	0.0312825	down	PRKCDBP	protein kinase C, delta binding protein	NM_145040.2	PRKCDBP	Protein kinase C delta-binding protein	-37.7
chr2_3399_mature@@ssc-miR-320	-7.73311	0.000168199	down	PRKCDBP	protein kinase C, delta binding protein	NM_145040.2	PRKCDBP	Protein kinase C delta-binding protein	-33.1
hsa-miR-4429	-20	0.0355959	down	PRKCDBP	protein kinase C, delta binding protein	NM_145040.2	PRKCDBP	Protein kinase C delta-binding protein	-34.6
chr8_14858_mature@@mmu-miR-3960	-5.06227	0.0312825	down	HSF4	heat shock transcription factor 4	NM_001538.3	HSF4	cDNA FLJ57873, moderately similar to Heat shock factor protein 4	-38.9
ptr-miR-1224-5p	-5.21057	0.0119532	down	HSF4	heat shock transcription factor 4	NM_001538.3	HSF4	cDNA FLJ57873, moderately similar to Heat shock factor protein 4	-41.3
chr3_6536_mature	-6.43296	0.0184633	down	HSF4	heat shock transcription factor 4	NM_001538.3	HSF4	cDNA FLJ57873, moderately similar to Heat shock factor protein 4	-32.4
chr3_8927_mature	-5.46691	0.0134639	down	HSF4	heat shock transcription factor 4	NM_001538.3	HSF4	cDNA FLJ57873, moderately similar to Heat shock factor protein 4	-31.5
hsa-miR-1538	-5.6256	0.0138685	down	TMEM129	transmembrane protein 129	NM_138385.3	TMEM129	Transmembrane protein 129	-38.6
chr8_14858_mature@@mmu-miR-3960	-5.06227	0.0312825	down	C1QC	complement component 1, q subcomponent, C chain	NM_172369.3	C1QC	Complement C1q subcomponent subunit C	-41.1
hsa-miR-1538	-5.6256	0.0138685	down	C1QC	complement component 1, q subcomponent, C chain	NM_172369.3	C1QC	Complement C1q subcomponent subunit C	-36.7
ptr-miR-139	-6.38968	0.000684688	down	C1QC	complement component 1, q subcomponent, C chain	NM_172369.3	C1QC	Complement C1q subcomponent subunit C	-35.3
ptr-miR-1224-5p	-5.21057	0.0119532	down	C1QC	complement component 1, q subcomponent, C chain	NM_172369.3	C1QC	Complement C1q subcomponent subunit C	-40
mmu-miR-370-3p	-20	0.0058034	down	C1QC	complement component 1, q subcomponent, C chain	NM_172369.3	C1QC	Complement C1q subcomponent subunit C	-35.8
chr8_14858_mature@@mmu-miR-3960	-5.06227	0.0312825	down	ATP13A1	ATPase type 13A1	NM_020410.2	ATP13A1	Probable cation-transporting ATPase 13A1	-35.4
chrx_31880_mature@@ssc-miR-503	-8.65911	5.56803e-06	down	ATP13A1	ATPase type 13A1	NM_020410.2	ATP13A1	Probable cation-transporting ATPase 13A1	-37.2
chr3_8927_mature	-5.46691	0.0134639	down	ATP13A1	ATPase type 13A1	NM_020410.2	ATP13A1	Probable cation-transporting ATPase 13A1	-30.8
oar-miR-541-3p	-8.3876	6.87041e-06	down	ATP13A1	ATPase type 13A1	NM_020410.2	ATP13A1	Probable cation-transporting ATPase 13A1	-34.7
chr11_18452_star@@ssc-miR-365-5p	-7.91511	8.10379e-05	down	INF2	inverted formin, FH2 and WH2 domain containing	NM_032714.2	INF2	Inverted formin-2	-40.6
chr8_14858_mature@@mmu-miR-3960	-5.06227	0.0312825	down	TPGS1	tubulin polyglutamylase complex subunit 1	NM_033513.2	TPGS1	Tubulin polyglutamylase complex subunit 1	-42.1
chr3_8927_mature	-5.46691	0.0134639	down	TPGS1	tubulin polyglutamylase complex subunit 1	NM_033513.2	TPGS1	Tubulin polyglutamylase complex subunit 1	-33.6
chr11_18452_star@@ssc-miR-365-5p	-7.91511	8.10379e-05	down	TULP3	tubby like protein 3	NM_003324.4	TULP3	Tubby-related protein 3	-41.9
hsa-miR-4508	-4.89228	0.0265003	down	MEF2BNB	MEF2B neighbor	NM_001145784.1	MEF2BNB	Protein MEF2BNB	-34.7
chr3_6536_mature	-6.43296	0.0184633	down	MEF2BNB	MEF2B neighbor	NM_001145784.1	MEF2BNB	Protein MEF2BNB	-38
hsa-miR-1538	-5.6256	0.0138685	down	LAMTOR4	late endosomal/lysosomal adaptor, MAPK and MTOR activator 4	NM_001008395.2	LAMTOR4	Ragulator complex protein LAMTOR4	-36.4
ptr-miR-744	-6.66416	0.000370592	down	BCAP31	B-cell receptor-associated protein 31	NM_005745.7	BCAP31	B-cell receptor-associated protein 31 variant	-39.1
oar-miR-3957-5p	-4.848	0.0234864	down	HINT2	histidine triad nucleotide binding protein 2	NM_032593.2	HINT2	PKCI-1-related HIT protein variant	-33.6
ptr-miR-6130	-7.848	0.000918277	down	SNX16	sorting nexin 16	NM_152837.2	SNX16	Sorting nexin-16	-23.9
chr9_15818_star@@ssc-miR-30c-3p	-5.94246	0.0019465	down	SNX16	sorting nexin 16	NM_152837.2	SNX16	Sorting nexin-16	-24.4
chr19_26254_mature	-8.06301	0.000560851	down	SNX16	sorting nexin 16	NM_152837.2	SNX16	Sorting nexin-16	-23.8
chr8_14858_mature@@mmu-miR-3960	-5.06227	0.0312825	down	SNX17	sorting nexin 17	NR_049788.1	SNX17	cDNA FLJ51047, highly similar to Sorting nexin-17	-42.4
chr3_8927_mature	-5.46691	0.0134639	down	SNX17	sorting nexin 17	NR_049788.1	SNX17	cDNA FLJ51047, highly similar to Sorting nexin-17	-33.3
chr3_7346_mature@@bta-miR-3432	-5.07039	0.0203198	down	BATF3	basic leucine zipper transcription factor, ATF-like 3	NM_018664.2	BATF3	Basic leucine zipper transcriptional factor ATF-like 3	-35.7
chr16_23645_mature@@bta-miR-3432	-20	0.0238552	down	BATF3	basic leucine zipper transcription factor, ATF-like 3	NM_018664.2	BATF3	Basic leucine zipper transcriptional factor ATF-like 3	-39.4
ptr-miR-760	-7.02308	0.000152111	down	BATF3	basic leucine zipper transcription factor, ATF-like 3	NM_018664.2	BATF3	Basic leucine zipper transcriptional factor ATF-like 3	-39
chr2_3399_mature@@ssc-miR-320	-7.73311	0.000168199	down	ARPC1B	actin related protein 2/3 complex, subunit 1B, 41kDa	NM_005720.3	ARPC1B	cDNA, FLJ95695, Homo sapiens actin related protein 2/3 complex, subunit 1B, 41kDa(ARPC1B), mRNA	-34.1
chr7_13874_mature	10.2785	0.0163725	up	ARPC1B	actin related protein 2/3 complex, subunit 1B, 41kDa	NM_005720.3	ARPC1B	cDNA, FLJ95695, Homo sapiens actin related protein 2/3 complex, subunit 1B, 41kDa(ARPC1B), mRNA	-35.4
hsa-miR-4429	-20	0.0355959	down	ARPC1B	actin related protein 2/3 complex, subunit 1B, 41kDa	NM_005720.3	ARPC1B	cDNA, FLJ95695, Homo sapiens actin related protein 2/3 complex, subunit 1B, 41kDa(ARPC1B), mRNA	-36.6
ptr-miR-320b	-5.28165	0.00829106	down	ARPC1B	actin related protein 2/3 complex, subunit 1B, 41kDa	NM_005720.3	ARPC1B	cDNA, FLJ95695, Homo sapiens actin related protein 2/3 complex, subunit 1B, 41kDa(ARPC1B), mRNA	-35.4
chr11_17720_mature	20	0.0192068	up	TMEM114	transmembrane protein 114	NM_001146336.1	TMEM114	Transmembrane protein 114	-30.7
oar-miR-665-3p	-5.00981	0.0263156	down	TMEM114	transmembrane protein 114	NM_001146336.1	TMEM114	Transmembrane protein 114	-31.7
chr8_14858_mature@@mmu-miR-3960	-5.06227	0.0312825	down	TMEM115	transmembrane protein 115	NM_007024.4	TMEM115	Transmembrane protein 115	-41.9
chr7_13874_mature	10.2785	0.0163725	up	TCF21	transcription factor 21	NM_198392.2	TCF21	Transcription factor 21	-39.3
chr19_25862_mature@@bta-miR-3432	-4.848	0.0245462	down	CALY	calcyon neuron-specific vesicular protein	NM_015722.3	CALY	Neuron-specific vesicular protein calcyon	-25.4
chr8_14858_mature@@mmu-miR-3960	-5.06227	0.0312825	down	CALY	calcyon neuron-specific vesicular protein	NM_015722.3	CALY	Neuron-specific vesicular protein calcyon	-32
hsa-miR-1538	-5.6256	0.0138685	down	CALY	calcyon neuron-specific vesicular protein	NM_015722.3	CALY	Neuron-specific vesicular protein calcyon	-29.6
chr1_570_mature@@bta-miR-3432	-5.09954	0.0149737	down	CALY	calcyon neuron-specific vesicular protein	NM_015722.3	CALY	Neuron-specific vesicular protein calcyon	-25.4
ptr-miR-139	-6.38968	0.000684688	down	CALY	calcyon neuron-specific vesicular protein	NM_015722.3	CALY	Neuron-specific vesicular protein calcyon	-27.9
chr7_13874_mature	10.2785	0.0163725	up	CALY	calcyon neuron-specific vesicular protein	NM_015722.3	CALY	Neuron-specific vesicular protein calcyon	-26.5
oar-miR-323a-5p	-9.28382	6.07019e-06	down	CALY	calcyon neuron-specific vesicular protein	NM_015722.3	CALY	Neuron-specific vesicular protein calcyon	-30.8
chr1_569_mature@@bta-miR-3432	-5.28011	0.0103591	down	CALY	calcyon neuron-specific vesicular protein	NM_015722.3	CALY	Neuron-specific vesicular protein calcyon	-25.4
oar-miR-541-3p	-8.3876	6.87041e-06	down	CALY	calcyon neuron-specific vesicular protein	NM_015722.3	CALY	Neuron-specific vesicular protein calcyon	-28.5
hsa-miR-1538	-5.6256	0.0138685	down	RPS19BP1	ribosomal protein S19 binding protein 1	NM_194326.2	RPS19BP1	Active regulator of SIRT1	-37.9
chr8_14858_mature@@mmu-miR-3960	-5.06227	0.0312825	down	TMEM119	transmembrane protein 119	NM_181724.2	TMEM119	Transmembrane protein 119	-35.9
hsa-miR-4508	-4.89228	0.0265003	down	TMEM119	transmembrane protein 119	NM_181724.2	TMEM119	Transmembrane protein 119	-30.4
ptr-miR-1224-5p	-5.21057	0.0119532	down	TMEM119	transmembrane protein 119	NM_181724.2	TMEM119	Transmembrane protein 119	-33.7
chr3_8927_mature	-5.46691	0.0134639	down	TMEM119	transmembrane protein 119	NM_181724.2	TMEM119	Transmembrane protein 119	-28.4
ptr-miR-744	-6.66416	0.000370592	down	TMEM119	transmembrane protein 119	NM_181724.2	TMEM119	Transmembrane protein 119	-30.1
oar-miR-485-3p	-9.44107	3.94871e-07	down	TMEM119	transmembrane protein 119	NM_181724.2	TMEM119	Transmembrane protein 119	-29.4
ptr-miR-760	-7.02308	0.000152111	down	TMEM119	transmembrane protein 119	NM_181724.2	TMEM119	Transmembrane protein 119	-32.7
chr5_11579_star	-4.49381	0.0435591	down	TMEM119	transmembrane protein 119	NM_181724.2	TMEM119	Transmembrane protein 119	-27.6
chr8_14858_mature@@mmu-miR-3960	-5.06227	0.0312825	down	SNX21	sorting nexin family member 21	NM_152897	SNX21	Sorting nexin-21	-32.5
chr16_23645_mature@@bta-miR-3432	-20	0.0238552	down	SNX21	sorting nexin family member 21	NM_152897	SNX21	Sorting nexin-21	-28.8
hsa-miR-4508	-4.89228	0.0265003	down	TCF25	transcription factor 25 (basic helix-loop-helix)	NM_014972.2	TCF25	Transcription factor 25	-32.4
oar-miR-3957-5p	-4.848	0.0234864	down	TCF25	transcription factor 25 (basic helix-loop-helix)	NM_014972.2	TCF25	Transcription factor 25	-34.6
mmu-miR-370-3p	-20	0.0058034	down	TCF25	transcription factor 25 (basic helix-loop-helix)	NM_014972.2	TCF25	Transcription factor 25	-34.6
chr7_13874_mature	10.2785	0.0163725	up	TEAD4	TEA domain family member 4	NM_201443.2	TEAD4	TEA domain family member 4, isoform CRA_b	-35.3
chr3_8927_mature	-5.46691	0.0134639	down	TEAD4	TEA domain family member 4	NM_201443.2	TEAD4	TEA domain family member 4, isoform CRA_b	-31.9
chr3_6536_mature	-6.43296	0.0184633	down	SFTPB	Pulmonary surfactant-associated protein B	NM_198843.2	SFTPB	Truncated surfactant pulmonary-associated protein B	-40.4
oar-miR-3957-5p	-4.848	0.0234864	down	LOC101108131	complement C3-like	NM_000064.2	C3	cDNA FLJ57339, highly similar to Complement C3	-32.5
ptr-miR-760	-7.02308	0.000152111	down	HECTD3	HECT domain containing E3 ubiquitin protein ligase 3	NM_024602.5	HECTD3	HECT domain containing 3	-38.7
chr14_21964_mature@@ggo-miR-330	-6.25787	0.000937871	down	ZAR1L	zygote arrest 1-like	NM_001136571.1	ZAR1L	zygote arrest 1-like	-32
mmu-miR-370-3p	-20	0.0058034	down	METTL13	methyltransferase like 13	NM_015935.4	METTL13	cDNA FLJ14646 fis, clone NT2RP2001883, highly similar to Homo sapiens CGI-01 protein mRNA	-39.2
hsa-miR-1538	-5.6256	0.0138685	down	CHMP1A	charged multivesicular body protein 1A	NR_046418.2	CHMP1A	cDNA FLJ57657, highly similar to Charged multivesicular body protein 1a	-43
ptr-miR-1224-5p	-5.21057	0.0119532	down	SHB	Src homology 2 domain containing adaptor protein B	NM_003028.2	SHB	SH2 domain-containing adapter protein B	-38.5
chr3_8927_mature	-5.46691	0.0134639	down	SHB	Src homology 2 domain containing adaptor protein B	NM_003028.2	SHB	SH2 domain-containing adapter protein B	-33.3
mmu-miR-370-3p	-20	0.0058034	down	SHB	Src homology 2 domain containing adaptor protein B	NM_003028.2	SHB	SH2 domain-containing adapter protein B	-35.7
ptr-miR-760	-7.02308	0.000152111	down	SHB	Src homology 2 domain containing adaptor protein B	NM_003028.2	SHB	SH2 domain-containing adapter protein B	-35
ptr-miR-1224-5p	-5.21057	0.0119532	down	TRPC7	transient receptor potential cation channel, subfamily C, member 7	NM_020389.2	TRPC7	TRPC7 protein	-37.5
chr3_6536_mature	-6.43296	0.0184633	down	TRPC7	transient receptor potential cation channel, subfamily C, member 7	NM_020389.2	TRPC7	TRPC7 protein	-33.4
mmu-miR-370-3p	-20	0.0058034	down	TRPC7	transient receptor potential cation channel, subfamily C, member 7	NM_020389.2	TRPC7	TRPC7 protein	-37.6
chr5_11579_star	-4.49381	0.0435591	down	TRPC7	transient receptor potential cation channel, subfamily C, member 7	NM_020389.2	TRPC7	TRPC7 protein	-30.3
chr8_14858_mature@@mmu-miR-3960	-5.06227	0.0312825	down	DHX35	DEAH (Asp-Glu-Ala-His) box polypeptide 35	NR_033905.1	DHX35	cDNA FLJ57385, highly similar to Probable ATP-dependent RNA helicase DHX35 (EC 3.6.1.-)	-38.6
hsa-miR-1538	-5.6256	0.0138685	down	DHX35	DEAH (Asp-Glu-Ala-His) box polypeptide 35	NR_033905.1	DHX35	cDNA FLJ57385, highly similar to Probable ATP-dependent RNA helicase DHX35 (EC 3.6.1.-)	-32.4
ptr-miR-139	-6.38968	0.000684688	down	DHX35	DEAH (Asp-Glu-Ala-His) box polypeptide 35	NR_033905.1	DHX35	cDNA FLJ57385, highly similar to Probable ATP-dependent RNA helicase DHX35 (EC 3.6.1.-)	-30.1
chrx_31880_mature@@ssc-miR-503	-8.65911	5.56803e-06	down	DHX35	DEAH (Asp-Glu-Ala-His) box polypeptide 35	NR_033905.1	DHX35	cDNA FLJ57385, highly similar to Probable ATP-dependent RNA helicase DHX35 (EC 3.6.1.-)	-32.3
chr3_6536_mature	-6.43296	0.0184633	down	DHX35	DEAH (Asp-Glu-Ala-His) box polypeptide 35	NR_033905.1	DHX35	cDNA FLJ57385, highly similar to Probable ATP-dependent RNA helicase DHX35 (EC 3.6.1.-)	-28.3
chr19_26254_mature	-8.06301	0.000560851	down	DHX35	DEAH (Asp-Glu-Ala-His) box polypeptide 35	NR_033905.1	DHX35	cDNA FLJ57385, highly similar to Probable ATP-dependent RNA helicase DHX35 (EC 3.6.1.-)	-28.6
chr8_14858_mature@@mmu-miR-3960	-5.06227	0.0312825	down	DHX34	DEAH (Asp-Glu-Ala-His) box polypeptide 34	NM_194428.1	DHX34	cDNA FLJ60223, highly similar to Probable ATP-dependent RNA helicase DHX34 (EC 3.6.1.-)	-38.9
hsa-miR-4508	-4.89228	0.0265003	down	DHX34	DEAH (Asp-Glu-Ala-His) box polypeptide 34	NM_194428.1	DHX34	cDNA FLJ60223, highly similar to Probable ATP-dependent RNA helicase DHX34 (EC 3.6.1.-)	-34.2
chr2_3399_mature@@ssc-miR-320	-7.73311	0.000168199	down	DHX34	DEAH (Asp-Glu-Ala-His) box polypeptide 34	NM_194428.1	DHX34	cDNA FLJ60223, highly similar to Probable ATP-dependent RNA helicase DHX34 (EC 3.6.1.-)	-31.7
chr11_18453_mature	-6.13894	0.00126992	down	DHX34	DEAH (Asp-Glu-Ala-His) box polypeptide 34	NM_194428.1	DHX34	cDNA FLJ60223, highly similar to Probable ATP-dependent RNA helicase DHX34 (EC 3.6.1.-)	-37
ptr-miR-320b	-5.28165	0.00829106	down	DHX34	DEAH (Asp-Glu-Ala-His) box polypeptide 34	NM_194428.1	DHX34	cDNA FLJ60223, highly similar to Probable ATP-dependent RNA helicase DHX34 (EC 3.6.1.-)	-31
chr13_20395_mature@@ssc-miR-296-3p	-6.60123	0.000830294	down	DHX34	DEAH (Asp-Glu-Ala-His) box polypeptide 34	NM_194428.1	DHX34	cDNA FLJ60223, highly similar to Probable ATP-dependent RNA helicase DHX34 (EC 3.6.1.-)	-34.8
hsa-miR-3917	-20	0.0441862	down	DHX34	DEAH (Asp-Glu-Ala-His) box polypeptide 34	NM_194428.1	DHX34	cDNA FLJ60223, highly similar to Probable ATP-dependent RNA helicase DHX34 (EC 3.6.1.-)	-31.9
mmu-miR-370-3p	-20	0.0058034	down	DHX34	DEAH (Asp-Glu-Ala-His) box polypeptide 34	NM_194428.1	DHX34	cDNA FLJ60223, highly similar to Probable ATP-dependent RNA helicase DHX34 (EC 3.6.1.-)	-34.7
ptr-miR-744	-6.66416	0.000370592	down	DHX34	DEAH (Asp-Glu-Ala-His) box polypeptide 34	NM_194428.1	DHX34	cDNA FLJ60223, highly similar to Probable ATP-dependent RNA helicase DHX34 (EC 3.6.1.-)	-33.9
chr2_5146_star@@oan-miR-23b-5p	-4.84005	0.0207766	down	DHX33	DEAH (Asp-Glu-Ala-His) box polypeptide 33	NM_020162.3	DHX33	cDNA FLJ56443, highly similar to Putative ATP-dependent RNA helicase DHX33 (EC 3.6.1.-)	-28.4
ptr-miR-760	-7.02308	0.000152111	down	DHX33	DEAH (Asp-Glu-Ala-His) box polypeptide 33	NM_020162.3	DHX33	cDNA FLJ56443, highly similar to Putative ATP-dependent RNA helicase DHX33 (EC 3.6.1.-)	-32.6
ptr-miR-1306	-6.36257	0.000729348	down	DHX33	DEAH (Asp-Glu-Ala-His) box polypeptide 33	NM_020162.3	DHX33	cDNA FLJ56443, highly similar to Putative ATP-dependent RNA helicase DHX33 (EC 3.6.1.-)	-28.7
eca-miR-1842	-5.45568	0.0193436	down	DHX33	DEAH (Asp-Glu-Ala-His) box polypeptide 33	NM_020162.3	DHX33	cDNA FLJ56443, highly similar to Putative ATP-dependent RNA helicase DHX33 (EC 3.6.1.-)	-30.8
ptr-miR-139	-6.38968	0.000684688	down	PTCHD4	patched domain containing 4	NM_207499.2	PTCHD4	Patched domain-containing protein 4	-31.4
chr3_8927_mature	-5.46691	0.0134639	down	LDB1	LIM domain binding 1	NM_003893.4	LDB1	LIM domain-binding protein 1	-32
ptr-miR-760	-7.02308	0.000152111	down	LDB1	LIM domain binding 1	NM_003893.4	LDB1	LIM domain-binding protein 1	-32.1
hsa-miR-4508	-4.89228	0.0265003	down	SOBP	sine oculis binding protein homolog (Drosophila)	NM_018013.3	SOBP	Sine oculis-binding protein homolog	-36.2
hsa-miR-4508	-4.89228	0.0265003	down	DUSP9	dual specificity phosphatase 9	NM_001395	DUSP9	Dual specificity protein phosphatase homolog hMKP-R	-35.8
chr7_13874_mature	10.2785	0.0163725	up	DUSP9	dual specificity phosphatase 9	NM_001395	DUSP9	Dual specificity protein phosphatase homolog hMKP-R	-34.7
chr11_17720_mature	20	0.0192068	up	DUSP9	dual specificity phosphatase 9	NM_001395	DUSP9	Dual specificity protein phosphatase homolog hMKP-R	-31.4
oar-miR-665-3p	-5.00981	0.0263156	down	DUSP9	dual specificity phosphatase 9	NM_001395	DUSP9	Dual specificity protein phosphatase homolog hMKP-R	-40.2
chr3_6536_mature	-6.43296	0.0184633	down	DUSP9	dual specificity phosphatase 9	NM_001395	DUSP9	Dual specificity protein phosphatase homolog hMKP-R	-34.5
chr13_20446_mature	-6.88955	0.000250193	down	DUSP9	dual specificity phosphatase 9	NM_001395	DUSP9	Dual specificity protein phosphatase homolog hMKP-R	-29.7
chr13_20395_mature@@ssc-miR-296-3p	-6.60123	0.000830294	down	DUSP9	dual specificity phosphatase 9	NM_001395	DUSP9	Dual specificity protein phosphatase homolog hMKP-R	-32.3
chr3_8927_mature	-5.46691	0.0134639	down	DUSP9	dual specificity phosphatase 9	NM_001395	DUSP9	Dual specificity protein phosphatase homolog hMKP-R	-29
ptr-miR-760	-7.02308	0.000152111	down	DUSP9	dual specificity phosphatase 9	NM_001395	DUSP9	Dual specificity protein phosphatase homolog hMKP-R	-30.8
oar-miR-541-3p	-8.3876	6.87041e-06	down	DUSP9	dual specificity phosphatase 9	NM_001395	DUSP9	Dual specificity protein phosphatase homolog hMKP-R	-32.3
ptr-miR-6131	-5.6538	0.00382352	down	SHF	Src homology 2 domain containing F	NM_138356.2	SHF	SH2 domain-containing adapter protein F	-35.9
chr11_18453_mature	-6.13894	0.00126992	down	LOC101122689	uncharacterized LOC101122689	NM_001003806.1	TARP	TCR gamma alternate reading frame protein	-37.6
chr8_14858_mature@@mmu-miR-3960	-5.06227	0.0312825	down	TPPP	tubulin polymerization promoting protein	NM_007030.2	TPPP	Tubulin polymerization-promoting protein	-49.3
hsa-miR-4508	-4.89228	0.0265003	down	TPPP	tubulin polymerization promoting protein	NM_007030.2	TPPP	Tubulin polymerization-promoting protein	-35.2
chr13_20395_mature@@ssc-miR-296-3p	-6.60123	0.000830294	down	TPPP	tubulin polymerization promoting protein	NM_007030.2	TPPP	Tubulin polymerization-promoting protein	-37.2
hsa-miR-1538	-5.6256	0.0138685	down	CDPF1	cysteine-rich, DPF motif domain containing 1	NM_207327.4	CDPF1	cysteine-rich, DPF motif domain containing 1	-38.6
oar-miR-541-3p	-8.3876	6.87041e-06	down	CDPF1	cysteine-rich, DPF motif domain containing 1	NM_207327.4	CDPF1	cysteine-rich, DPF motif domain containing 1	-39
chr19_26254_mature	-8.06301	0.000560851	down	CCL14	chemokine (C-C motif) ligand 14	NM_032963.3	CCL14	HCC-1(3-74)	-35.6
chr8_14858_mature@@mmu-miR-3960	-5.06227	0.0312825	down	CCDC164	coiled-coil domain containing 164	NM_145038	DRC1	Dynein regulatory complex protein 1	-35.8
chr5_11579_star	-4.49381	0.0435591	down	CCDC164	coiled-coil domain containing 164	NM_145038	DRC1	Dynein regulatory complex protein 1	-33.2
chr3_6980_mature@@ppa-miR-107	-20	0.0441862	down	RIPK3	receptor-interacting serine-threonine kinase 3	NM_006871.3	RIPK3	cDNA FLJ60608, highly similar to Receptor-interacting serine/threonine-protein kinase 3 (EC 2.7.11.1)	-29.9
chr18_24925_star@@eca-miR-342-5p	-5.95439	0.00201059	down	CHMP2A	charged multivesicular body protein 2A	NM_198426	CHMP2A	Charged multivesicular body protein 2a	-39.6
chr8_14858_mature@@mmu-miR-3960	-5.06227	0.0312825	down	CCL19	chemokine (C-C motif) ligand 19	NM_006274.2	CCL19	C-C motif chemokine 19	-39
chr3_8927_mature	-5.46691	0.0134639	down	CCL19	chemokine (C-C motif) ligand 19	NM_006274.2	CCL19	C-C motif chemokine 19	-34.4
chr5_11579_star	-4.49381	0.0435591	down	CCL19	chemokine (C-C motif) ligand 19	NM_006274.2	CCL19	C-C motif chemokine 19	-32.5
chr8_14858_mature@@mmu-miR-3960	-5.06227	0.0312825	down	ATP1B2	ATPase, Na+/K+ transporting, beta 2 polypeptide	NM_001678.3	ATP1B2	Sodium/potassium-transporting ATPase subunit beta-2	-34.2
chr11_18453_mature	-6.13894	0.00126992	down	ATP1B2	ATPase, Na+/K+ transporting, beta 2 polypeptide	NM_001678.3	ATP1B2	Sodium/potassium-transporting ATPase subunit beta-2	-33.2
ptr-miR-760	-7.02308	0.000152111	down	CACTIN	cactin, spliceosome C complex subunit	NM_021231.1	CACTIN	Cactin	-37
eca-miR-1842	-5.45568	0.0193436	down	CACTIN	cactin, spliceosome C complex subunit	NM_021231.1	CACTIN	Cactin	-36.1
chr8_14858_mature@@mmu-miR-3960	-5.06227	0.0312825	down	DDX41	DEAD (Asp-Glu-Ala-Asp) box polypeptide 41	NM_016222.2	DDX41	cDNA FLJ34455 fis, clone HLUNG2002648, highly similar to Probable ATP-dependent RNA helicase DDX41 (EC 3.6.1.-)	-44.4
chr3_8927_mature	-5.46691	0.0134639	down	DDX41	DEAD (Asp-Glu-Ala-Asp) box polypeptide 41	NM_016222.2	DDX41	cDNA FLJ34455 fis, clone HLUNG2002648, highly similar to Probable ATP-dependent RNA helicase DDX41 (EC 3.6.1.-)	-32.9
chr11_18453_mature	-6.13894	0.00126992	down	GIP	gastric inhibitory polypeptide	NM_004123.2	GIP	Gastric inhibitory polypeptide	-36
chr8_14858_mature@@mmu-miR-3960	-5.06227	0.0312825	down	IL2RG	interleukin 2 receptor, gamma	NM_000206.2	IL2RG	cDNA, FLJ95841, highly similar to Homo sapiens interleukin 2 receptor, gamma (severe combined immunodeficiency) (IL2RG), mRNA	-37.8
chr3_8927_mature	-5.46691	0.0134639	down	IL2RG	interleukin 2 receptor, gamma	NM_000206.2	IL2RG	cDNA, FLJ95841, highly similar to Homo sapiens interleukin 2 receptor, gamma (severe combined immunodeficiency) (IL2RG), mRNA	-34.7
chr22_28470_mature@@ppa-miR-107	-8.05383	2.60521e-05	down	PIEZO1	piezo-type mechanosensitive ion channel component 1	NM_001142864.2	PIEZO1	Piezo-type mechanosensitive ion channel component 1	-31.1
chr8_14858_mature@@mmu-miR-3960	-5.06227	0.0312825	down	PIEZO1	piezo-type mechanosensitive ion channel component 1	NM_001142864.2	PIEZO1	Piezo-type mechanosensitive ion channel component 1	-38.5
hsa-miR-1538	-5.6256	0.0138685	down	PIEZO1	piezo-type mechanosensitive ion channel component 1	NM_001142864.2	PIEZO1	Piezo-type mechanosensitive ion channel component 1	-36
chr16_23356_mature@@ppa-miR-107	-5.82707	0.012629	down	PIEZO1	piezo-type mechanosensitive ion channel component 1	NM_001142864.2	PIEZO1	Piezo-type mechanosensitive ion channel component 1	-31.1
oar-miR-323a-5p	-9.28382	6.07019e-06	down	PIEZO1	piezo-type mechanosensitive ion channel component 1	NM_001142864.2	PIEZO1	Piezo-type mechanosensitive ion channel component 1	-36.7
chr3_6980_mature@@ppa-miR-107	-20	0.0441862	down	PIEZO1	piezo-type mechanosensitive ion channel component 1	NM_001142864.2	PIEZO1	Piezo-type mechanosensitive ion channel component 1	-32.9
ptr-miR-760	-7.02308	0.000152111	down	PIEZO1	piezo-type mechanosensitive ion channel component 1	NM_001142864.2	PIEZO1	Piezo-type mechanosensitive ion channel component 1	-33.2
eca-miR-1842	-5.45568	0.0193436	down	PIEZO1	piezo-type mechanosensitive ion channel component 1	NM_001142864.2	PIEZO1	Piezo-type mechanosensitive ion channel component 1	-35
chr8_14858_mature@@mmu-miR-3960	-5.06227	0.0312825	down	FZD5	frizzled family receptor 5	NM_030804.1	FZD5	Frizzled-5	-35.2
ptr-miR-760	-7.02308	0.000152111	down	FZD5	frizzled family receptor 5	NM_030804.1	FZD5	Frizzled-5	-32.6
chr11_18452_star@@ssc-miR-365-5p	-7.91511	8.10379e-05	down	DCAF11	DDB1 and CUL4 associated factor 11	NR_028100.1	DCAF11	DDB1- and CUL4-associated factor 11	-39.2
chr8_14858_mature@@mmu-miR-3960	-5.06227	0.0312825	down	SDCCAG8	serologically defined colon cancer antigen 8	NM_006642.3	SDCCAG8	Serologically defined colon cancer antigen 8	-39.2
chr8_15524_mature	-20	0.00120417	down	DDX49	DEAD (Asp-Glu-Ala-Asp) box polypeptide 49	NR_033677.1	DDX49	cDNA FLJ77346, highly similar to Homo sapiens DEAD (Asp-Glu-Ala-Asp) box polypeptide 49 (DDX49), mRNA	-30.5
chr3_8927_mature	-5.46691	0.0134639	down	DDX49	DEAD (Asp-Glu-Ala-Asp) box polypeptide 49	NR_033677.1	DDX49	cDNA FLJ77346, highly similar to Homo sapiens DEAD (Asp-Glu-Ala-Asp) box polypeptide 49 (DDX49), mRNA	-31.3
chr5_11579_star	-4.49381	0.0435591	down	TNFSF4	tumor necrosis factor (ligand) superfamily, member 4	NM_003326.3	TNFSF4	Tumor necrosis factor ligand superfamily member 4	-32.4
hsa-miR-4508	-4.89228	0.0265003	down	DLX1	distal-less homeobox 1	NM_178120.4	DLX1	Homeobox protein DLX-1	-25
chr8_14858_mature@@mmu-miR-3960	-5.06227	0.0312825	down	GIF	gastric intrinsic factor (vitamin B synthesis)	NM_005142.2	GIF	cDNA FLJ57091, highly similar to Gastric intrinsic factor	-36.8
chr3_8927_mature	-5.46691	0.0134639	down	GIF	gastric intrinsic factor (vitamin B synthesis)	NM_005142.2	GIF	cDNA FLJ57091, highly similar to Gastric intrinsic factor	-32.7
oar-miR-432	-10.0313	3.45616e-07	down	LOC100526789	Keratin 82	NM_033033.3	KRT82	Type II hair keratin 2	-30.2
oar-miR-329b-5p	-5.19265	0.0123993	down	LOC100526789	Keratin 82	NM_033033.3	KRT82	Type II hair keratin 2	-27.8
chr11_18453_mature	-6.13894	0.00126992	down	LOC100526789	Keratin 82	NM_033033.3	KRT82	Type II hair keratin 2	-30.4
ptr-miR-139	-6.38968	0.000684688	down	LOC100526789	Keratin 82	NM_033033.3	KRT82	Type II hair keratin 2	-32.2
chr7_13874_mature	10.2785	0.0163725	up	LOC100526789	Keratin 82	NM_033033.3	KRT82	Type II hair keratin 2	-32.7
ptr-miR-760	-7.02308	0.000152111	down	LOC100526789	Keratin 82	NM_033033.3	KRT82	Type II hair keratin 2	-29.6
chr14_21306_mature	-6.88864	0.000462255	down	LOC100526789	Keratin 82	NM_033033.3	KRT82	Type II hair keratin 2	-26.8
chr5_11579_star	-4.49381	0.0435591	down	LOC100526789	Keratin 82	NM_033033.3	KRT82	Type II hair keratin 2	-26.7
hsa-miR-4508	-4.89228	0.0265003	down	GNG13	guanine nucleotide binding protein (G protein), gamma 13	NM_016541.2	GNG13	Guanine nucleotide-binding protein G(I)/G(S)/G(O) subunit gamma-13	-23.9
ptr-miR-744	-6.66416	0.000370592	down	GNG13	guanine nucleotide binding protein (G protein), gamma 13	NM_016541.2	GNG13	Guanine nucleotide-binding protein G(I)/G(S)/G(O) subunit gamma-13	-24.3
chr3_6536_mature	-6.43296	0.0184633	down	FAM65A	family with sequence similarity 65, member A	NM_024519.3	FAM65A	Protein FAM65A	-38.7
chr3_6536_mature	-6.43296	0.0184633	down	THPO	thrombopoietin	NM_199356.1	THPO	Thrombopoietin nirs variant 3	-34
chr8_14858_mature@@mmu-miR-3960	-5.06227	0.0312825	down	CCDC134	coiled-coil domain containing 134	NM_024821.2	CCDC134	Coiled-coil domain-containing protein 134	-40.2
ptr-miR-744	-6.66416	0.000370592	down	LOC100526780	Keratin 83	NM_002282.3	KRT83	KRT83 protein	-35.8
oar-miR-665-3p	-5.00981	0.0263156	down	LOC101118128	zinc finger protein 850-like	NM_001267779.1	ZNF850	Zinc finger protein 850	-36.5
chr8_14858_mature@@mmu-miR-3960	-5.06227	0.0312825	down	NT5DC2	5'-nucleotidase domain containing 2	NM_022908.2	NT5DC2	5'-nucleotidase domain-containing protein 2	-31.3
hsa-miR-4508	-4.89228	0.0265003	down	NT5DC2	5'-nucleotidase domain containing 2	NM_022908.2	NT5DC2	5'-nucleotidase domain-containing protein 2	-30.5
chr11_18453_mature	-6.13894	0.00126992	down	NT5DC2	5'-nucleotidase domain containing 2	NM_022908.2	NT5DC2	5'-nucleotidase domain-containing protein 2	-35.7
oar-miR-3957-5p	-4.848	0.0234864	down	NT5DC2	5'-nucleotidase domain containing 2	NM_022908.2	NT5DC2	5'-nucleotidase domain-containing protein 2	-34.4
chr3_6536_mature	-6.43296	0.0184633	down	NT5DC2	5'-nucleotidase domain containing 2	NM_022908.2	NT5DC2	5'-nucleotidase domain-containing protein 2	-30
hsa-miR-3917	-20	0.0441862	down	NT5DC2	5'-nucleotidase domain containing 2	NM_022908.2	NT5DC2	5'-nucleotidase domain-containing protein 2	-31.3
ptr-miR-744	-6.66416	0.000370592	down	NT5DC2	5'-nucleotidase domain containing 2	NM_022908.2	NT5DC2	5'-nucleotidase domain-containing protein 2	-30.5
chr19_26254_mature	-8.06301	0.000560851	down	NT5DC2	5'-nucleotidase domain containing 2	NM_022908.2	NT5DC2	5'-nucleotidase domain-containing protein 2	-28.4
oar-miR-541-3p	-8.3876	6.87041e-06	down	NT5DC2	5'-nucleotidase domain containing 2	NM_022908.2	NT5DC2	5'-nucleotidase domain-containing protein 2	-31.1
hsa-miR-1538	-5.6256	0.0138685	down	ATP1A4	ATPase, Na+/K+ transporting, alpha 4 polypeptide	NM_144699.3	ATP1A4	Sodium/potassium-transporting ATPase subunit alpha-4	-34
eca-miR-1842	-5.45568	0.0193436	down	ATP1A4	ATPase, Na+/K+ transporting, alpha 4 polypeptide	NM_144699.3	ATP1A4	Sodium/potassium-transporting ATPase subunit alpha-4	-31
oar-miR-329b-5p	-5.19265	0.0123993	down	ACTG2	actin, gamma 2, smooth muscle, enteric	NM_001615.3	ACTG2	cDNA FLJ42347 fis, clone UTERU2003399, highly similar to Actin, gamma-enteric smooth muscle	-29.1
chr3_8927_mature	-5.46691	0.0134639	down	THYN1	thymocyte nuclear protein 1	NM_199298.1	THYN1	Thymocyte nuclear protein 1	-30.8
chr8_14858_mature@@mmu-miR-3960	-5.06227	0.0312825	down	LOC101112590	estradiol 17-beta-dehydrogenase 12-B-like	NM_000197.1	HSD17B3	Testosterone 17-beta-dehydrogenase 3	-41.9
hsa-miR-1538	-5.6256	0.0138685	down	LOC101114192	uncharacterized LOC101114192	NM_017914.3	C19orf24	Uncharacterized membrane protein C19orf24	-41.5
chr2_5146_star@@oan-miR-23b-5p	-4.84005	0.0207766	down	LOC101114192	uncharacterized LOC101114192	NM_017914.3	C19orf24	Uncharacterized membrane protein C19orf24	-35.8
ptr-miR-1224-5p	-5.21057	0.0119532	down	SETDB1	SET domain, bifurcated 1	NM_012432.3	SETDB1	Histone-lysine N-methyltransferase SETDB1	-40.7
hsa-miR-4508	-4.89228	0.0265003	down	MTFP1	mitochondrial fission process 1	NM_016498.4	MTFP1	Mitochondrial fission process protein 1	-38.2
chr11_17720_mature	20	0.0192068	up	RFXANK	regulatory factor X-associated ankyrin-containing protein	NM_134440.2	RFXANK	DNA-binding protein RFXANK	-33.2
chr11_17720_mature	20	0.0192068	up	LOC100526788	Keratin 32	NM_002278.3	KRT32	Keratin, type I cuticular Ha2	-37.1
chr3_6536_mature	-6.43296	0.0184633	down	LOC100526788	Keratin 32	NM_002278.3	KRT32	Keratin, type I cuticular Ha2	-35.5
chr8_14858_mature@@mmu-miR-3960	-5.06227	0.0312825	down	KRT2.11	Keratin 86	NM_002284.3	KRT86	cDNA FLJ77849, highly similar to Homo sapiens keratin, hair, basic, 6 (monilethrix) (KRTHB6), mRNA	-35.6
hsa-miR-4508	-4.89228	0.0265003	down	KRT2.11	Keratin 86	NM_002284.3	KRT86	cDNA FLJ77849, highly similar to Homo sapiens keratin, hair, basic, 6 (monilethrix) (KRTHB6), mRNA	-27.7
chr2_3399_mature@@ssc-miR-320	-7.73311	0.000168199	down	KRT2.11	Keratin 86	NM_002284.3	KRT86	cDNA FLJ77849, highly similar to Homo sapiens keratin, hair, basic, 6 (monilethrix) (KRTHB6), mRNA	-33.4
oar-miR-432	-10.0313	3.45616e-07	down	KRT2.11	Keratin 86	NM_002284.3	KRT86	cDNA FLJ77849, highly similar to Homo sapiens keratin, hair, basic, 6 (monilethrix) (KRTHB6), mRNA	-33.1
chr2_3544_star@@sha-miR-204	-6.6845	0.011276	down	KRT2.11	Keratin 86	NM_002284.3	KRT86	cDNA FLJ77849, highly similar to Homo sapiens keratin, hair, basic, 6 (monilethrix) (KRTHB6), mRNA	-28.3
hsa-miR-4429	-20	0.0355959	down	KRT2.11	Keratin 86	NM_002284.3	KRT86	cDNA FLJ77849, highly similar to Homo sapiens keratin, hair, basic, 6 (monilethrix) (KRTHB6), mRNA	-33.6
ptr-miR-1224-5p	-5.21057	0.0119532	down	KRT2.11	Keratin 86	NM_002284.3	KRT86	cDNA FLJ77849, highly similar to Homo sapiens keratin, hair, basic, 6 (monilethrix) (KRTHB6), mRNA	-33.9
ptr-miR-6131	-5.6538	0.00382352	down	KRT2.11	Keratin 86	NM_002284.3	KRT86	cDNA FLJ77849, highly similar to Homo sapiens keratin, hair, basic, 6 (monilethrix) (KRTHB6), mRNA	-29.7
hsa-miR-320c	-5.95681	0.00187728	down	KRT2.11	Keratin 86	NM_002284.3	KRT86	cDNA FLJ77849, highly similar to Homo sapiens keratin, hair, basic, 6 (monilethrix) (KRTHB6), mRNA	-30.3
chr3_6536_mature	-6.43296	0.0184633	down	KRT2.11	Keratin 86	NM_002284.3	KRT86	cDNA FLJ77849, highly similar to Homo sapiens keratin, hair, basic, 6 (monilethrix) (KRTHB6), mRNA	-31.8
ptr-miR-320c	-5.88811	0.00225204	down	KRT2.11	Keratin 86	NM_002284.3	KRT86	cDNA FLJ77849, highly similar to Homo sapiens keratin, hair, basic, 6 (monilethrix) (KRTHB6), mRNA	-30.3
ptr-miR-320b	-5.28165	0.00829106	down	KRT2.11	Keratin 86	NM_002284.3	KRT86	cDNA FLJ77849, highly similar to Homo sapiens keratin, hair, basic, 6 (monilethrix) (KRTHB6), mRNA	-32.9
chr13_20395_mature@@ssc-miR-296-3p	-6.60123	0.000830294	down	KRT2.11	Keratin 86	NM_002284.3	KRT86	cDNA FLJ77849, highly similar to Homo sapiens keratin, hair, basic, 6 (monilethrix) (KRTHB6), mRNA	-32.2
chr3_8927_mature	-5.46691	0.0134639	down	KRT2.11	Keratin 86	NM_002284.3	KRT86	cDNA FLJ77849, highly similar to Homo sapiens keratin, hair, basic, 6 (monilethrix) (KRTHB6), mRNA	-27.5
chr19_26254_mature	-8.06301	0.000560851	down	KRT2.11	Keratin 86	NM_002284.3	KRT86	cDNA FLJ77849, highly similar to Homo sapiens keratin, hair, basic, 6 (monilethrix) (KRTHB6), mRNA	-27.7
chr11_17918_mature@@ssc-miR-423-5p	-7.0263	0.000754963	down	KRT2.11	Keratin 86	NM_002284.3	KRT86	cDNA FLJ77849, highly similar to Homo sapiens keratin, hair, basic, 6 (monilethrix) (KRTHB6), mRNA	-30.4
mmu-miR-370-3p	-20	0.0058034	down	LOC100526781	Keratin 34	XP_003403930.1	LOC100653049	keratin, type I cuticular Ha4-like	-37.5
chr7_13874_mature	10.2785	0.0163725	up	USP40	ubiquitin specific peptidase 40	NM_018218.2	USP40	cDNA FLJ56772, highly similar to Ubiquitin carboxyl-terminal hydrolase 40 (EC 3.1.2.15)	-32.5
oar-miR-541-5p	-6.99484	0.000236402	down	USP40	ubiquitin specific peptidase 40	NM_018218.2	USP40	cDNA FLJ56772, highly similar to Ubiquitin carboxyl-terminal hydrolase 40 (EC 3.1.2.15)	-35.4
chr7_13874_mature	10.2785	0.0163725	up	FMNL1	formin-like 1	NM_052905.3	FMNL2	cDNA FLJ37546 fis, clone BRCAN2027364, highly similar to Homo sapiens formin-like 2 (FMNL2), transcript variant 2, mRNA	-29.4
chr8_14858_mature@@mmu-miR-3960	-5.06227	0.0312825	down	KHK	ketohexokinase (fructokinase)	NM_006488.2	KHK	Ketohexokinase isoform a variant	-36.8
ptr-miR-6131	-5.6538	0.00382352	down	KHK	ketohexokinase (fructokinase)	NM_006488.2	KHK	Ketohexokinase isoform a variant	-32.5
chr2_5146_star@@oan-miR-23b-5p	-4.84005	0.0207766	down	USP54	ubiquitin specific peptidase 54	NM_152586.3	USP54	cDNA FLJ58710, highly similar to Rattus norvegicus ubiquitin specific protease 54 (Usp54), mRNA	-34.9
chr8_14858_mature@@mmu-miR-3960	-5.06227	0.0312825	down	PLOD3	procollagen-lysine, 2-oxoglutarate 5-dioxygenase 3	NM_001084.4	PLOD3	cDNA PSEC0016 fis, clone NT2RM1001076, highly similar to Procollagen-lysine,2-oxoglutarate 5-dioxygenase 3 (EC 1.14.11.4)	-39.2
chr3_6536_mature	-6.43296	0.0184633	down	PLOD3	procollagen-lysine, 2-oxoglutarate 5-dioxygenase 3	NM_001084.4	PLOD3	cDNA PSEC0016 fis, clone NT2RM1001076, highly similar to Procollagen-lysine,2-oxoglutarate 5-dioxygenase 3 (EC 1.14.11.4)	-37.8
hsa-miR-4508	-4.89228	0.0265003	down	AP5S1	adaptor-related protein complex 5, sigma 1 subunit	NM_018347.2	AP5S1	AP-5 complex subunit sigma-1	-37.3
chr3_6536_mature	-6.43296	0.0184633	down	LOC101118138	uncharacterized LOC101118138	NM_016337.2	EVL	cDNA FLJ61429, highly similar to Ena/VASP-like protein	-36.5
chr8_15350_mature	-8.67727	8.16267e-06	down	TLR9	Toll-like receptor 9	NM_138688.1	TLR9	Toll-like receptor 9	-23.3
chr4_9505_mature	-6.36257	0.021108	down	TLR9	Toll-like receptor 9	NM_138688.1	TLR9	Toll-like receptor 9	-21.7
chr2_6091_mature	-8.71307	0.000121747	down	TLR9	Toll-like receptor 9	NM_138688.1	TLR9	Toll-like receptor 9	-23.1
chr3_8927_mature	-5.46691	0.0134639	down	LOC101118844	DNA-directed RNA polymerase II subunit RPB11-like	NM_006234.4	POLR2J	DNA-directed RNA polymerase II subunit RPB11-a	-33.3
eca-miR-1842	-5.45568	0.0193436	down	LOC101118844	DNA-directed RNA polymerase II subunit RPB11-like	NM_006234.4	POLR2J	DNA-directed RNA polymerase II subunit RPB11-a	-34.8
chr8_14858_mature@@mmu-miR-3960	-5.06227	0.0312825	down	LRCH3	leucine-rich repeats and calponin homology (CH) domain containing 3	NM_032773.2	LRCH3	Leucine-rich repeat and calponin homology domain-containing protein 3	-41.3
chr7_13874_mature	10.2785	0.0163725	up	FIS1	fission 1 (mitochondrial outer membrane) homolog (S. cerevisiae)	NM_016068.2	FIS1	Mitochondrial fission 1 protein	-33.7
chr3_6536_mature	-6.43296	0.0184633	down	FAM91A1	family with sequence similarity 91, member A1	NM_144963.2	FAM91A1	family with sequence similarity 91, member A1	-33.7
hsa-miR-4508	-4.89228	0.0265003	down	IKKBETA	IKB kinase beta	NR_040009.1	IKBKB	IKBKB protein	-40.7
chr7_13874_mature	10.2785	0.0163725	up	ISG17	interferon stimulated gene 17	NM_005101.3	ISG15	Ubiquitin-like protein ISG15	-29.5
oar-miR-154b-5p	-5.2309	0.0297596	down	ISG17	interferon stimulated gene 17	NM_005101.3	ISG15	Ubiquitin-like protein ISG15	-30.7
chr3_8927_mature	-5.46691	0.0134639	down	ISG17	interferon stimulated gene 17	NM_005101.3	ISG15	Ubiquitin-like protein ISG15	-28.2
oar-miR-432	-10.0313	3.45616e-07	down	LOC101112531	Williams-Beuren syndrome chromosomal region 16 protein-like	NM_148842.2	WBSCR16	Williams-Beuren syndrome chromosome region 16	-32.2
hsa-miR-1538	-5.6256	0.0138685	down	LOC101112531	Williams-Beuren syndrome chromosomal region 16 protein-like	NM_148842.2	WBSCR16	Williams-Beuren syndrome chromosome region 16	-36.5
chr7_13874_mature	10.2785	0.0163725	up	LOC101112531	Williams-Beuren syndrome chromosomal region 16 protein-like	NM_148842.2	WBSCR16	Williams-Beuren syndrome chromosome region 16	-29.6
oar-miR-668-3p	-5.46514	0.00563092	down	LOC101112531	Williams-Beuren syndrome chromosomal region 16 protein-like	NM_148842.2	WBSCR16	Williams-Beuren syndrome chromosome region 16	-34.1
hsa-miR-4429	-20	0.0355959	down	LOC101112531	Williams-Beuren syndrome chromosomal region 16 protein-like	NM_148842.2	WBSCR16	Williams-Beuren syndrome chromosome region 16	-30.4
chr3_6536_mature	-6.43296	0.0184633	down	LOC101112531	Williams-Beuren syndrome chromosomal region 16 protein-like	NM_148842.2	WBSCR16	Williams-Beuren syndrome chromosome region 16	-37.2
chr13_20395_mature@@ssc-miR-296-3p	-6.60123	0.000830294	down	LOC101112531	Williams-Beuren syndrome chromosomal region 16 protein-like	NM_148842.2	WBSCR16	Williams-Beuren syndrome chromosome region 16	-31.6
mmu-miR-370-3p	-20	0.0058034	down	LOC101112531	Williams-Beuren syndrome chromosomal region 16 protein-like	NM_148842.2	WBSCR16	Williams-Beuren syndrome chromosome region 16	-34.5
ptr-miR-744	-6.66416	0.000370592	down	LOC101112531	Williams-Beuren syndrome chromosomal region 16 protein-like	NM_148842.2	WBSCR16	Williams-Beuren syndrome chromosome region 16	-31.7
eca-miR-1842	-5.45568	0.0193436	down	LOC101112531	Williams-Beuren syndrome chromosomal region 16 protein-like	NM_148842.2	WBSCR16	Williams-Beuren syndrome chromosome region 16	-30.8
hsa-miR-1538	-5.6256	0.0138685	down	LMCD1	LIM and cysteine-rich domains 1	NM_014583.3	LMCD1	cDNA FLJ55005, highly similar to LIM and cysteine-rich domains protein 1	-39.9
chr8_14858_mature@@mmu-miR-3960	-5.06227	0.0312825	down	PLCD1	phospholipase C, delta 1	NR_024071.1	PLCD1	cDNA FLJ75064, highly similar to Homo sapiens phospholipase C, delta 1 (PLCD1), mRNA	-38
chr11_18453_mature	-6.13894	0.00126992	down	PLCD1	phospholipase C, delta 1	NR_024071.1	PLCD1	cDNA FLJ75064, highly similar to Homo sapiens phospholipase C, delta 1 (PLCD1), mRNA	-35.8
chr3_6536_mature	-6.43296	0.0184633	down	PLCD1	phospholipase C, delta 1	NR_024071.1	PLCD1	cDNA FLJ75064, highly similar to Homo sapiens phospholipase C, delta 1 (PLCD1), mRNA	-36.1
chr3_8927_mature	-5.46691	0.0134639	down	PLCD1	phospholipase C, delta 1	NR_024071.1	PLCD1	cDNA FLJ75064, highly similar to Homo sapiens phospholipase C, delta 1 (PLCD1), mRNA	-32.8
ptr-miR-744	-6.66416	0.000370592	down	PLCD1	phospholipase C, delta 1	NR_024071.1	PLCD1	cDNA FLJ75064, highly similar to Homo sapiens phospholipase C, delta 1 (PLCD1), mRNA	-36.7
chr8_14858_mature@@mmu-miR-3960	-5.06227	0.0312825	down	GALNTL4	UDP-N-acetyl-alpha-D-galactosamine:polypeptide N-acetylgalactosaminyltransferase-like 4	NM_198516.2	GALNT18	cDNA FLJ30549 fis, clone BRAWH2001484, highly similar to polypeptideN-acetylgalactosaminyltransferase-like protein 4 (EC 2.4.1.41)	-40.2
hsa-miR-4508	-4.89228	0.0265003	down	GALNTL4	UDP-N-acetyl-alpha-D-galactosamine:polypeptide N-acetylgalactosaminyltransferase-like 4	NM_198516.2	GALNT18	cDNA FLJ30549 fis, clone BRAWH2001484, highly similar to polypeptideN-acetylgalactosaminyltransferase-like protein 4 (EC 2.4.1.41)	-33.8
hsa-miR-4508	-4.89228	0.0265003	down	STK10	serine/threonine kinase 10	NM_005990.3	STK10	Serine/threonine-protein kinase 10	-35
ptr-miR-1224-5p	-5.21057	0.0119532	down	STK10	serine/threonine kinase 10	NM_005990.3	STK10	Serine/threonine-protein kinase 10	-44.9
chr3_8927_mature	-5.46691	0.0134639	down	USP21	ubiquitin specific peptidase 21	NM_012475.4	USP21	Putative uncharacterized protein DKFZp761E10121	-33.1
hsa-miR-1538	-5.6256	0.0138685	down	STK11	serine/threonine kinase 11	NM_000455.4	STK11	Polarization-related protein LKB1	-40.8
chr3_8927_mature	-5.46691	0.0134639	down	41707					-37
chr8_14858_mature@@mmu-miR-3960	-5.06227	0.0312825	down	41706					-42.3
hsa-miR-4508	-4.89228	0.0265003	down	41706					-37.8
hsa-miR-1538	-5.6256	0.0138685	down	41706					-39.9
oar-miR-541-3p	-8.3876	6.87041e-06	down	41706					-39.5
chr3_6536_mature	-6.43296	0.0184633	down	LOC101116286	tubulin alpha-1D chain-like	NM_032704.3	TUBA1C	cDNA FLJ55956, highly similar to Tubulin alpha-6 chain	-30.1
hsa-miR-1538	-5.6256	0.0138685	down	RALBP1	ralA binding protein 1	NM_006788.3	RALBP1	cDNA FLJ61419, highly similar to RalA-binding protein 1	-32.5
chr7_13874_mature	10.2785	0.0163725	up	RALBP1	ralA binding protein 1	NM_006788.3	RALBP1	cDNA FLJ61419, highly similar to RalA-binding protein 1	-30
chr3_6536_mature	-6.43296	0.0184633	down	RALBP1	ralA binding protein 1	NM_006788.3	RALBP1	cDNA FLJ61419, highly similar to RalA-binding protein 1	-31.2
chr8_14858_mature@@mmu-miR-3960	-5.06227	0.0312825	down	SUN2	Sad1 and UNC84 domain containing 2	NM_015374.2	SUN2	SUN domain-containing protein 2	-44.9
mmu-miR-370-3p	-20	0.0058034	down	INO80	INO80 homolog (S. cerevisiae)	NR_104038.1	INO80	cDNA FLJ77049, highly similar to Homo sapiens homolog of yeast INO80 (INO80), transcript variant 2, mRNA	-38.1
chr8_14858_mature@@mmu-miR-3960	-5.06227	0.0312825	down	SUN1	Sad1 and UNC84 domain containing 1	NM_025154.5	SUN1	Unc-84 homolog A (C. elegans)	-45.6
chr8_14858_mature@@mmu-miR-3960	-5.06227	0.0312825	down	EMP3	epithelial membrane protein 3	NM_001425.2	EMP3	Epithelial membrane protein 3	-33.7
chr19_26254_mature	-8.06301	0.000560851	down	EMP3	epithelial membrane protein 3	NM_001425.2	EMP3	Epithelial membrane protein 3	-34.2
chr13_20395_mature@@ssc-miR-296-3p	-6.60123	0.000830294	down	STAM2	signal transducing adaptor molecule (SH3 domain and ITAM motif) 2	NM_005843.4	STAM2	Signal transducing adapter molecule 2	-35.4
ptr-miR-1224-5p	-5.21057	0.0119532	down	FXYD4	FXYD domain containing ion transport regulator 4	NM_021910.2	FXYD3	FXYD domain-containing ion transport regulator 3	-35.6
chr8_14858_mature@@mmu-miR-3960	-5.06227	0.0312825	down	HTRA3	HtrA serine peptidase 3	NM_053044.3	HTRA3	Serine protease HTRA3	-42.3
chr18_25186_mature	-6.5642	0.0143143	down	HTRA3	HtrA serine peptidase 3	NM_053044.3	HTRA3	Serine protease HTRA3	-36.6
chr3_8927_mature	-5.46691	0.0134639	down	HTRA3	HtrA serine peptidase 3	NM_053044.3	HTRA3	Serine protease HTRA3	-33.6
ptr-miR-760	-7.02308	0.000152111	down	HTRA3	HtrA serine peptidase 3	NM_053044.3	HTRA3	Serine protease HTRA3	-35
chr11_17918_mature@@ssc-miR-423-5p	-7.0263	0.000754963	down	HTRA3	HtrA serine peptidase 3	NM_053044.3	HTRA3	Serine protease HTRA3	-35.6
eca-miR-1842	-5.45568	0.0193436	down	HTRA3	HtrA serine peptidase 3	NM_053044.3	HTRA3	Serine protease HTRA3	-35.4
chr11_17918_mature@@ssc-miR-423-5p	-7.0263	0.000754963	down	FXYD1	FXYD domain containing ion transport regulator 1	NM_021902.3	FXYD1	FXYD domain-containing ion transport regulator 1 transcript variant b	-35.4
chr8_14858_mature@@mmu-miR-3960	-5.06227	0.0312825	down	KIFC3	kinesin family member C3	NM_005550.3	KIFC3	cDNA FLJ51210, highly similar to Kinesin-like protein KIFC3	-37.2
chr5_11579_star	-4.49381	0.0435591	down	KIFC2	kinesin family member C2	NM_145754.2	KIFC2	Kinesin-like protein KIFC2	-36.7
hsa-miR-4508	-4.89228	0.0265003	down	USP36	ubiquitin specific peptidase 36	NM_025090.3	USP36	cDNA FLJ12778 fis, clone NT2RP2001740, moderately similar to Ubiquitin carboxyl-terminal hydrolase 36 (EC 3.1.2.15)	-35.5
hsa-miR-1538	-5.6256	0.0138685	down	USP36	ubiquitin specific peptidase 36	NM_025090.3	USP36	cDNA FLJ12778 fis, clone NT2RP2001740, moderately similar to Ubiquitin carboxyl-terminal hydrolase 36 (EC 3.1.2.15)	-40
chr3_6536_mature	-6.43296	0.0184633	down	USP36	ubiquitin specific peptidase 36	NM_025090.3	USP36	cDNA FLJ12778 fis, clone NT2RP2001740, moderately similar to Ubiquitin carboxyl-terminal hydrolase 36 (EC 3.1.2.15)	-35.7
hsa-miR-1538	-5.6256	0.0138685	down	41700					-25.3
hsa-miR-1538	-5.6256	0.0138685	down	KIFC1	kinesin family member C1	NM_002263.3	KIFC1	cDNA FLJ53841, highly similar to Kinesin-like protein KIFC1	-37
hsa-miR-1538	-5.6256	0.0138685	down	LOC101118150	uncharacterized LOC101118150				-37
chr13_20395_mature@@ssc-miR-296-3p	-6.60123	0.000830294	down	LOC101118150	uncharacterized LOC101118150				-33.3
ptr-miR-760	-7.02308	0.000152111	down	LOC101118150	uncharacterized LOC101118150				-33.3
oar-miR-541-3p	-8.3876	6.87041e-06	down	LOC101118150	uncharacterized LOC101118150				-34.7
hsa-miR-4508	-4.89228	0.0265003	down	STK25	serine/threonine kinase 25	NR_073533.1	STK25	cDNA FLJ34842 fis, clone NT2NE2011033, highly similar to Serine/threonine-protein kinase 25 (EC 2.7.11.1)	-36.4
chr8_14858_mature@@mmu-miR-3960	-5.06227	0.0312825	down	FXYD5	FXYD domain containing ion transport regulator 5	NR_028406.1	FXYD5	cDNA FLJ58877, highly similar to FXYD domain-containing ion transport regulator 5	-37.1
chr3_8927_mature	-5.46691	0.0134639	down	FXYD5	FXYD domain containing ion transport regulator 5	NR_028406.1	FXYD5	cDNA FLJ58877, highly similar to FXYD domain-containing ion transport regulator 5	-34.5
chr2_3544_star@@sha-miR-204	-6.6845	0.011276	down	SYN3	synapsin III	NM_133633.2	SYN3	Synapsin-3	-34.5
chr3_8927_mature	-5.46691	0.0134639	down	SYN3	synapsin III	NM_133633.2	SYN3	Synapsin-3	-32
ptr-miR-1224-5p	-5.21057	0.0119532	down	AMICA1	adhesion molecule, interacts with CXADR antigen 1	NR_104479.1	AMICA1	Junctional adhesion molecule-like	-40.6
chr11_18453_mature	-6.13894	0.00126992	down	LOC101119679	histone H2B type 1-like	NM_003518.3	HIST1H2BG	Histone H2B type 1-C/E/F/G/I	-30.1
ptr-miR-760	-7.02308	0.000152111	down	LOC101119679	histone H2B type 1-like	NM_003518.3	HIST1H2BG	Histone H2B type 1-C/E/F/G/I	-30.3
chrx_32012_mature@@eca-let-7c	-7.07039	0.000597734	down	CLDN12	claudin 12	NM_012129.4	CLDN12	Claudin-12	-24.7
chrx_32011_mature@@eca-let-7c	-5.78788	0.00411048	down	CLDN12	claudin 12	NM_012129.4	CLDN12	Claudin-12	-24.7
chr5_11579_star	-4.49381	0.0435591	down	LRRC23	leucine rich repeat containing 23	NM_201650.2	LRRC23	Leucine-rich repeat-containing protein 23	-33.6
oar-miR-668-3p	-5.46514	0.00563092	down	PRELID1	PRELI domain containing 1	NM_013237.3	PRELID1	Px19-like protein, isoform CRA_b	-38.3
chr13_20395_mature@@ssc-miR-296-3p	-6.60123	0.000830294	down	GCAT	glycine C-acetyltransferase	NM_014291.3	GCAT	cDNA FLJ77874, highly similar to Homo sapiens glycine C-acetyltransferase (2-amino-3-ketobutyrate coenzyme A ligase), mRNA	-35.5
chr3_6536_mature	-6.43296	0.0184633	down	KPRP	keratinocyte proline-rich protein	NM_001025231.1	KPRP	Keratinocyte proline-rich protein	-39.6
chr8_14858_mature@@mmu-miR-3960	-5.06227	0.0312825	down	TNNT1	troponin T type 1 (skeletal, slow)	NM_003283.4	TNNT1	cDNA FLJ75373, highly similar to Homo sapiens troponin T type 1 (skeletal, slow), mRNA	-36
hsa-miR-4508	-4.89228	0.0265003	down	TNNT1	troponin T type 1 (skeletal, slow)	NM_003283.4	TNNT1	cDNA FLJ75373, highly similar to Homo sapiens troponin T type 1 (skeletal, slow), mRNA	-29
ptr-miR-139	-6.38968	0.000684688	down	TNNT1	troponin T type 1 (skeletal, slow)	NM_003283.4	TNNT1	cDNA FLJ75373, highly similar to Homo sapiens troponin T type 1 (skeletal, slow), mRNA	-33
chr3_8927_mature	-5.46691	0.0134639	down	TNNT1	troponin T type 1 (skeletal, slow)	NM_003283.4	TNNT1	cDNA FLJ75373, highly similar to Homo sapiens troponin T type 1 (skeletal, slow), mRNA	-31.1
ptr-miR-760	-7.02308	0.000152111	down	TNNT1	troponin T type 1 (skeletal, slow)	NM_003283.4	TNNT1	cDNA FLJ75373, highly similar to Homo sapiens troponin T type 1 (skeletal, slow), mRNA	-29.5
mmu-miR-370-3p	-20	0.0058034	down	SH2D1B	SH2 domain containing 1B	NM_053282.4	SH2D1B	SH2 domain-containing protein 1B	-33.9
oar-miR-329b-5p	-5.19265	0.0123993	down	POLA2	polymerase (DNA directed), alpha 2, accessory subunit	NM_002689.2	POLA2	cDNA FLJ37250 fis, clone BRAMY2006809, highly similar to DNA polymerase subunit alpha B	-37.4
oar-miR-668-3p	-5.46514	0.00563092	down	GLRA1	glycine receptor, alpha 1	NM_001146040.1	GLRA1	Glycine receptor subunit alpha-1	-32
chr1_285_mature@@bta-miR-3432	-5.16993	0.0240077	down	GLRA1	glycine receptor, alpha 1	NM_001146040.1	GLRA1	Glycine receptor subunit alpha-1	-32.8
mmu-miR-370-3p	-20	0.0058034	down	GLRA1	glycine receptor, alpha 1	NM_001146040.1	GLRA1	Glycine receptor subunit alpha-1	-32.6
oar-miR-665-3p	-5.00981	0.0263156	down	PLCB3	phospholipase C, beta 3 (phosphatidylinositol-specific)	NM_001184883.1	PLCB3	1-phosphatidylinositol 4,5-bisphosphate phosphodiesterase beta-3	-35.8
chr3_8927_mature	-5.46691	0.0134639	down	PLCB3	phospholipase C, beta 3 (phosphatidylinositol-specific)	NM_001184883.1	PLCB3	1-phosphatidylinositol 4,5-bisphosphate phosphodiesterase beta-3	-32.8
ptr-miR-139	-6.38968	0.000684688	down	AJAP1	adherens junctions associated protein 1	NM_018836.3	AJAP1	Adherens junction-associated protein 1	-30.7
chr11_17720_mature	20	0.0192068	up	AJAP1	adherens junctions associated protein 1	NM_018836.3	AJAP1	Adherens junction-associated protein 1	-28.9
eca-miR-1842	-5.45568	0.0193436	down	LYPD4	LY6/PLAUR domain containing 4	NM_173506	LYPD4	Ly6/PLAUR domain-containing protein 4	-31.9
chr8_14858_mature@@mmu-miR-3960	-5.06227	0.0312825	down	LYPD3	LY6/PLAUR domain containing 3	NM_014400.2	LYPD3	LY6/PLAUR domain containing 3	-40.8
chr3_8927_mature	-5.46691	0.0134639	down	LYPD3	LY6/PLAUR domain containing 3	NM_014400.2	LYPD3	LY6/PLAUR domain containing 3	-35.6
chr8_14858_mature@@mmu-miR-3960	-5.06227	0.0312825	down	TMEM9	transmembrane protein 9	NR_109921.1	TMEM9	cDNA FLJ59912, moderately similar to Transmembrane protein 9	-36.7
hsa-miR-4508	-4.89228	0.0265003	down	TMEM9	transmembrane protein 9	NR_109921.1	TMEM9	cDNA FLJ59912, moderately similar to Transmembrane protein 9	-32.8
hsa-miR-1538	-5.6256	0.0138685	down	TMEM9	transmembrane protein 9	NR_109921.1	TMEM9	cDNA FLJ59912, moderately similar to Transmembrane protein 9	-34.9
oar-miR-3957-5p	-4.848	0.0234864	down	TMEM9	transmembrane protein 9	NR_109921.1	TMEM9	cDNA FLJ59912, moderately similar to Transmembrane protein 9	-34.4
ptr-miR-1224-5p	-5.21057	0.0119532	down	TMEM9	transmembrane protein 9	NR_109921.1	TMEM9	cDNA FLJ59912, moderately similar to Transmembrane protein 9	-39.3
chr3_6536_mature	-6.43296	0.0184633	down	TMEM9	transmembrane protein 9	NR_109921.1	TMEM9	cDNA FLJ59912, moderately similar to Transmembrane protein 9	-35.7
chr3_8927_mature	-5.46691	0.0134639	down	TMEM9	transmembrane protein 9	NR_109921.1	TMEM9	cDNA FLJ59912, moderately similar to Transmembrane protein 9	-34.5
ptr-miR-744	-6.66416	0.000370592	down	MED11	mediator complex subunit 11	NM_001001683.2	MED11	Mediator of RNA polymerase II transcription subunit 11	-37.1
chr8_14858_mature@@mmu-miR-3960	-5.06227	0.0312825	down	LYPD1	LY6/PLAUR domain containing 1	NM_144586.5	LYPD1	Ly6/PLAUR domain-containing protein 1	-36.4
chr19_26254_mature	-8.06301	0.000560851	down	LYPD1	LY6/PLAUR domain containing 1	NM_144586.5	LYPD1	Ly6/PLAUR domain-containing protein 1	-34.8
hsa-miR-4508	-4.89228	0.0265003	down	RPS9	ribosomal protein S9	NM_001013.3	RPS9	RPS9 protein	-26.4
chr2_3399_mature@@ssc-miR-320	-7.73311	0.000168199	down	RPS9	ribosomal protein S9	NM_001013.3	RPS9	RPS9 protein	-27.3
oar-miR-432	-10.0313	3.45616e-07	down	RPS9	ribosomal protein S9	NM_001013.3	RPS9	RPS9 protein	-28.8
hsa-miR-1538	-5.6256	0.0138685	down	RPS9	ribosomal protein S9	NM_001013.3	RPS9	RPS9 protein	-36.2
chr11_18453_mature	-6.13894	0.00126992	down	RPS9	ribosomal protein S9	NM_001013.3	RPS9	RPS9 protein	-28.9
ptr-miR-139	-6.38968	0.000684688	down	RPS9	ribosomal protein S9	NM_001013.3	RPS9	RPS9 protein	-29.5
oar-miR-410-5p	-5.79553	0.0179173	down	RPS9	ribosomal protein S9	NM_001013.3	RPS9	RPS9 protein	-30.3
oar-miR-668-3p	-5.46514	0.00563092	down	RPS9	ribosomal protein S9	NM_001013.3	RPS9	RPS9 protein	-33.2
oar-miR-433-3p	-9.06014	1.40652e-06	down	RPS9	ribosomal protein S9	NM_001013.3	RPS9	RPS9 protein	-28.2
ptr-miR-320b	-5.28165	0.00829106	down	RPS9	ribosomal protein S9	NM_001013.3	RPS9	RPS9 protein	-27.3
chr15_22511_mature@@eca-miR-129b-3p	-6.6256	0.00085084	down	RPS9	ribosomal protein S9	NM_001013.3	RPS9	RPS9 protein	-26.6
ptr-miR-760	-7.02308	0.000152111	down	RPS9	ribosomal protein S9	NM_001013.3	RPS9	RPS9 protein	-37.4
eca-miR-1842	-5.45568	0.0193436	down	RPS9	ribosomal protein S9	NM_001013.3	RPS9	RPS9 protein	-29.3
chr5_11579_star	-4.49381	0.0435591	down	RPS9	ribosomal protein S9	NM_001013.3	RPS9	RPS9 protein	-28.2
chr3_6536_mature	-6.43296	0.0184633	down	LYPD8	LY6/PLAUR domain containing 8	NM_001085474.1	LYPD8	Ly6/PLAUR domain-containing protein 8	-39
chr8_14858_mature@@mmu-miR-3960	-5.06227	0.0312825	down	MED10	mediator complex subunit 10	NM_032286.2	MED10	Mediator of RNA polymerase II transcription subunit 10	-39.3
hsa-miR-4508	-4.89228	0.0265003	down	MED10	mediator complex subunit 10	NM_032286.2	MED10	Mediator of RNA polymerase II transcription subunit 10	-32.8
oar-miR-3957-5p	-4.848	0.0234864	down	MED10	mediator complex subunit 10	NM_032286.2	MED10	Mediator of RNA polymerase II transcription subunit 10	-37.3
chr3_6536_mature	-6.43296	0.0184633	down	MED10	mediator complex subunit 10	NM_032286.2	MED10	Mediator of RNA polymerase II transcription subunit 10	-34
ptr-miR-760	-7.02308	0.000152111	down	MED10	mediator complex subunit 10	NM_032286.2	MED10	Mediator of RNA polymerase II transcription subunit 10	-35.1
ptr-miR-1224-5p	-5.21057	0.0119532	down	RPS8	40S ribosomal protein S8	NM_001012.1	RPS8	40S ribosomal protein S8	-33.9
chr11_18453_mature	-6.13894	0.00126992	down	ANXA2	Annexin A2	NM_004039.2	ANXA2	Annexin A2	-28.5
chr13_20446_mature	-6.88955	0.000250193	down	ANXA2	Annexin A2	NM_004039.2	ANXA2	Annexin A2	-27.9
ptr-miR-760	-7.02308	0.000152111	down	ANXA2	Annexin A2	NM_004039.2	ANXA2	Annexin A2	-28.6
hsa-miR-4508	-4.89228	0.0265003	down	RPS5	ribosomal protein S5	NM_001009.3	RPS5	40S ribosomal protein S5	-27.7
chr13_20446_mature	-6.88955	0.000250193	down	RPS5	ribosomal protein S5	NM_001009.3	RPS5	40S ribosomal protein S5	-30.8
hsa-miR-4429	-20	0.0355959	down	LRRC36	leucine rich repeat containing 36	NM_018296.5	LRRC36	leucine rich repeat containing 36	-32.9
mmu-miR-370-3p	-20	0.0058034	down	LRRC36	leucine rich repeat containing 36	NM_018296.5	LRRC36	leucine rich repeat containing 36	-32
hsa-miR-1538	-5.6256	0.0138685	down	CTNNBL1	catenin, beta like 1	NM_030877.4	CTNNBL1	cDNA FLJ53492, highly similar to Beta-catenin-like protein 1	-36.9
ptr-miR-139	-6.38968	0.000684688	down	DDX51	DEAD (Asp-Glu-Ala-Asp) box polypeptide 51	NM_175066.3	DDX51	ATP-dependent RNA helicase DDX51	-33.2
chr3_8927_mature	-5.46691	0.0134639	down	SFN	14-3-3 protein sigma	NM_006142.3	SFN	14-3-3 protein sigma	-35.4
hsa-miR-1538	-5.6256	0.0138685	down	NT5C	5', 3'-nucleotidase, cytosolic	NR_045513.1	NT5C	5'(3')-deoxyribonucleotidase, cytosolic type	-34.6
chr14_21285_star	-7.6256	0.00151708	down	NT5C	5', 3'-nucleotidase, cytosolic	NR_045513.1	NT5C	5'(3')-deoxyribonucleotidase, cytosolic type	-32.3
chr8_14858_mature@@mmu-miR-3960	-5.06227	0.0312825	down	ACTA1	actin, alpha 1, skeletal muscle	NM_001100.3	ACTA1	Actin, alpha skeletal muscle	-40
ptr-miR-139	-6.38968	0.000684688	down	ACTA1	actin, alpha 1, skeletal muscle	NM_001100.3	ACTA1	Actin, alpha skeletal muscle	-35.4
chrx_31778_mature@@eca-miR-767-5p	-7.67291	7.1514e-05	down	SPINK4	serine peptidase inhibitor, Kazal type 4	NM_014471.1	SPINK4	Serine protease inhibitor Kazal-type 4	-30.6
chr3_6536_mature	-6.43296	0.0184633	down	ST6GALNAC6	ST6 (alpha-N-acetyl-neuraminyl-2,3-beta-galactosyl-1,3)-N-acetylgalactosaminide alpha-2,6-sialyltransferase 6	NR_104629.1	ST6GALNAC6	ST6 (Alpha-N-acetyl-neuraminyl-2,3-beta-galactosyl-1, 3)-N-acetylgalactosaminide alpha-2,6-sialyltransferase 6, isoform CRA_d	-37.7
ptr-miR-760	-7.02308	0.000152111	down	LOC101112543	protein CXorf40A-like	NM_178124.5	CXorf40A	Protein CXorf40A	-37.6
chr9_15818_star@@ssc-miR-30c-3p	-5.94246	0.0019465	down	ST6GALNAC4	ST6 (alpha-N-acetyl-neuraminyl-2,3-beta-galactosyl-1,3)-N-acetylgalactosaminide alpha-2,6-sialyltransferase 4	NM_175040.3	ST6GALNAC4	Alpha-N-acetyl-neuraminyl-2,3-beta-galactosyl-1,3-N-acetyl-galactosaminide alpha-2,6-sialyltransferase	-36
ptr-miR-760	-7.02308	0.000152111	down	SPINK7	serine peptidase inhibitor, Kazal type 7 (putative)	NM_032566.2	SPINK7	Serine protease inhibitor Kazal-type 7	-36.4
chr11_18452_star@@ssc-miR-365-5p	-7.91511	8.10379e-05	down	METTL20	methyltransferase like 20	NM_173802.3	METTL20	Methyltransferase-like protein 20	-27.7
chr11_18452_star@@ssc-miR-365-5p	-7.91511	8.10379e-05	down	LRRC47	leucine rich repeat containing 47	NM_020710.2	LRRC47	Leucine-rich repeat-containing protein 47	-37.1
chr11_17918_mature@@ssc-miR-423-5p	-7.0263	0.000754963	down	LRRC45	leucine rich repeat containing 45	NM_144999.2	LRRC45	Leucine-rich repeat-containing protein 45	-39.1
chr3_6980_mature@@ppa-miR-107	-20	0.0441862	down	RPS3	ribosomal protein S3	NM_001260507.1	RPS3	RPS3 protein	-27.5
chr18_24925_star@@eca-miR-342-5p	-5.95439	0.00201059	down	RSPH6A	radial spoke head 6 homolog A (Chlamydomonas)	NM_030785.3	RSPH6A	Radial spoke head protein 6 homolog A	-30.3
chr3_8927_mature	-5.46691	0.0134639	down	RSPH6A	radial spoke head 6 homolog A (Chlamydomonas)	NM_030785.3	RSPH6A	Radial spoke head protein 6 homolog A	-33.1
chr8_14858_mature@@mmu-miR-3960	-5.06227	0.0312825	down	ADCY9	adenylate cyclase 9	NM_001116.3	ADCY9	ADCY9 protein	-37
hsa-miR-4508	-4.89228	0.0265003	down	ADCY9	adenylate cyclase 9	NM_001116.3	ADCY9	ADCY9 protein	-36.7
oar-miR-432	-10.0313	3.45616e-07	down	ADCY9	adenylate cyclase 9	NM_001116.3	ADCY9	ADCY9 protein	-29.4
chr18_25186_mature	-6.5642	0.0143143	down	ADCY9	adenylate cyclase 9	NM_001116.3	ADCY9	ADCY9 protein	-31.4
chr3_6536_mature	-6.43296	0.0184633	down	ADCY9	adenylate cyclase 9	NM_001116.3	ADCY9	ADCY9 protein	-31.2
chr13_20446_mature	-6.88955	0.000250193	down	ADCY9	adenylate cyclase 9	NM_001116.3	ADCY9	ADCY9 protein	-32.3
ptr-miR-744	-6.66416	0.000370592	down	ADCY9	adenylate cyclase 9	NM_001116.3	ADCY9	ADCY9 protein	-29.1
chr6_13248_mature@@bta-miR-2448-3p	-4.45568	0.0440954	down	ADCY9	adenylate cyclase 9	NM_001116.3	ADCY9	ADCY9 protein	-32.8
oar-miR-1193-5p	-7.848	0.000918277	down	ADCY9	adenylate cyclase 9	NM_001116.3	ADCY9	ADCY9 protein	-30.1
chr8_14858_mature@@mmu-miR-3960	-5.06227	0.0312825	down	LRRC46	leucine rich repeat containing 46	NM_033413.3	LRRC46	leucine rich repeat containing 46	-34.3
oar-miR-665-3p	-5.00981	0.0263156	down	LRRC46	leucine rich repeat containing 46	NM_033413.3	LRRC46	leucine rich repeat containing 46	-36.9
chr13_20395_mature@@ssc-miR-296-3p	-6.60123	0.000830294	down	LRRC46	leucine rich repeat containing 46	NM_033413.3	LRRC46	leucine rich repeat containing 46	-33.2
ptr-miR-744	-6.66416	0.000370592	down	LRRC46	leucine rich repeat containing 46	NM_033413.3	LRRC46	leucine rich repeat containing 46	-34
ptr-miR-744	-6.66416	0.000370592	down	SEC13	SEC13 homolog (S. cerevisiae)	NM_183352.2	SEC13	Protein SEC13 homolog	-36.6
ptr-miR-760	-7.02308	0.000152111	down	SEC13	SEC13 homolog (S. cerevisiae)	NM_183352.2	SEC13	Protein SEC13 homolog	-35.2
chr8_14858_mature@@mmu-miR-3960	-5.06227	0.0312825	down	LPCAT3	lysophosphatidylcholine acyltransferase 3	NM_005768.5	LPCAT3	cDNA FLJ55747, highly similar to Membrane bound O-acyltransferase domain-containing protein 5 (EC 2.3.-.-)	-44.9
chr8_14858_mature@@mmu-miR-3960	-5.06227	0.0312825	down	UMPS	uridine monophosphate synthetase				-46.1
hsa-miR-4508	-4.89228	0.0265003	down	POLD4	polymerase (DNA-directed), delta 4, accessory subunit	NR_046413.1	POLD4	Polymerase (DNA-directed), delta 4	-37.3
ptr-miR-760	-7.02308	0.000152111	down	CNPY4	canopy 4 homolog (zebrafish)	NM_152755.1	CNPY4	Protein canopy homolog 4	-38.6
chr11_18452_star@@ssc-miR-365-5p	-7.91511	8.10379e-05	down	CHST14	carbohydrate (N-acetylgalactosamine 4-0) sulfotransferase 14	NM_130468.3	CHST14	Carbohydrate sulfotransferase 14	-39.9
hsa-miR-1538	-5.6256	0.0138685	down	WASF2	WAS protein family, member 2	NM_006990.3	WASF2	cDNA FLJ55445, highly similar to Wiskott-Aldrich syndrome protein family member 2	-44.6
ptr-miR-1224-5p	-5.21057	0.0119532	down	AKT3	v-akt murine thymoma viral oncogene homolog 3 (protein kinase B, gamma)	NM_181690.2	AKT3	AKT3 protein	-32.8
chr14_21964_mature@@ggo-miR-330	-6.25787	0.000937871	down	TDRKH	tudor and KH domain containing	NM_006862.3	TDRKH	cDNA FLJ31840 fis, clone NT2RP7000109, highly similar to Tudor and KH domain-containing protein	-28.2
chr2_3544_star@@sha-miR-204	-6.6845	0.011276	down	TDRKH	tudor and KH domain containing	NM_006862.3	TDRKH	cDNA FLJ31840 fis, clone NT2RP7000109, highly similar to Tudor and KH domain-containing protein	-26.8
chr24_29665_star@@mmu-miR-25-5p	-6.5642	0.000455585	down	TDRKH	tudor and KH domain containing	NM_006862.3	TDRKH	cDNA FLJ31840 fis, clone NT2RP7000109, highly similar to Tudor and KH domain-containing protein	-27.4
chr3_8927_mature	-5.46691	0.0134639	down	TDRKH	tudor and KH domain containing	NM_006862.3	TDRKH	cDNA FLJ31840 fis, clone NT2RP7000109, highly similar to Tudor and KH domain-containing protein	-29.1
chr19_26254_mature	-8.06301	0.000560851	down	TDRKH	tudor and KH domain containing	NM_006862.3	TDRKH	cDNA FLJ31840 fis, clone NT2RP7000109, highly similar to Tudor and KH domain-containing protein	-25.9
ptr-miR-139	-6.38968	0.000684688	down	CHST15	carbohydrate (N-acetylgalactosamine 4-sulfate 6-O) sulfotransferase 15	NM_015892.4	CHST15	cDNA FLJ60523, highly similar to N-acetylgalactosamine 4-sulfate6-O-sulfotransferase (EC 2.8.2.33)	-40.2
chr5_11579_star	-4.49381	0.0435591	down	CHST15	carbohydrate (N-acetylgalactosamine 4-sulfate 6-O) sulfotransferase 15	NM_015892.4	CHST15	cDNA FLJ60523, highly similar to N-acetylgalactosamine 4-sulfate6-O-sulfotransferase (EC 2.8.2.33)	-33
ptr-miR-1224-5p	-5.21057	0.0119532	down	INTS10	integrator complex subunit 10	NM_018142.2	INTS10	Integrator complex subunit 10	-39.7
ptr-miR-760	-7.02308	0.000152111	down	STAB2	stabilin 2	NM_017564.9	STAB2	Stabilin-2	-35.4
chr8_14858_mature@@mmu-miR-3960	-5.06227	0.0312825	down	VWA1	von Willebrand factor A domain containing 1	NM_199121.2	VWA1	von Willebrand factor A domain-containing protein 1	-40.7
chr11_18453_mature	-6.13894	0.00126992	down	VWA1	von Willebrand factor A domain containing 1	NM_199121.2	VWA1	von Willebrand factor A domain-containing protein 1	-33.3
chr7_13874_mature	10.2785	0.0163725	up	VWA1	von Willebrand factor A domain containing 1	NM_199121.2	VWA1	von Willebrand factor A domain-containing protein 1	-36.2
ptr-miR-1224-5p	-5.21057	0.0119532	down	VWA1	von Willebrand factor A domain containing 1	NM_199121.2	VWA1	von Willebrand factor A domain-containing protein 1	-36.4
ptr-miR-744	-6.66416	0.000370592	down	VWA1	von Willebrand factor A domain containing 1	NM_199121.2	VWA1	von Willebrand factor A domain-containing protein 1	-41.7
ptr-miR-760	-7.02308	0.000152111	down	VWA1	von Willebrand factor A domain containing 1	NM_199121.2	VWA1	von Willebrand factor A domain-containing protein 1	-32.3
chr8_14858_mature@@mmu-miR-3960	-5.06227	0.0312825	down	TBX4	Transcription factor Tbx4	NM_018488.2	TBX4	TBX4 protein	-33.4
chr2_3399_mature@@ssc-miR-320	-7.73311	0.000168199	down	TBX4	Transcription factor Tbx4	NM_018488.2	TBX4	TBX4 protein	-31.6
chr11_18453_mature	-6.13894	0.00126992	down	TBX4	Transcription factor Tbx4	NM_018488.2	TBX4	TBX4 protein	-36
ptr-miR-320b	-5.28165	0.00829106	down	TBX4	Transcription factor Tbx4	NM_018488.2	TBX4	TBX4 protein	-32.9
chr3_8927_mature	-5.46691	0.0134639	down	TBX4	Transcription factor Tbx4	NM_018488.2	TBX4	TBX4 protein	-29.2
chr8_14858_mature@@mmu-miR-3960	-5.06227	0.0312825	down	PDAP1	PDGFA associated protein 1	NM_014891.6	PDAP1	28 kDa heat- and acid-stable phosphoprotein	-45.6
chr3_8927_mature	-5.46691	0.0134639	down	PDAP1	PDGFA associated protein 1	NM_014891.6	PDAP1	28 kDa heat- and acid-stable phosphoprotein	-33.9
ptr-miR-1224-5p	-5.21057	0.0119532	down	PRELP	proline/arginine-rich end leucine-rich repeat protein	NM_201348.1	PRELP	Prolargin	-38.5
chr11_17918_mature@@ssc-miR-423-5p	-7.0263	0.000754963	down	PRELP	proline/arginine-rich end leucine-rich repeat protein	NM_201348.1	PRELP	Prolargin	-34.7
chr3_6536_mature	-6.43296	0.0184633	down	UBE2T	ubiquitin-conjugating enzyme E2T (putative)	NM_014176.3	UBE2T	Ubiquitin-conjugating enzyme E2 T	-33.8
chr23_29205_mature@@bta-miR-3432	-4.94753	0.0257083	down	LOC101118186	uncharacterized LOC101118186	NM_016270.2	KLF2	Similar to Kruppel-like factor 2 (Lung)	-29.3
chr18_25186_mature	-6.5642	0.0143143	down	LOC101118186	uncharacterized LOC101118186	NM_016270.2	KLF2	Similar to Kruppel-like factor 2 (Lung)	-31.8
chr3_8927_mature	-5.46691	0.0134639	down	LOC101118186	uncharacterized LOC101118186	NM_016270.2	KLF2	Similar to Kruppel-like factor 2 (Lung)	-31.5
mmu-miR-370-3p	-20	0.0058034	down	LOC101118186	uncharacterized LOC101118186	NM_016270.2	KLF2	Similar to Kruppel-like factor 2 (Lung)	-29.5
chr8_14858_mature@@mmu-miR-3960	-5.06227	0.0312825	down	PRRT4	proline-rich transmembrane protein 4	NM_001174164.1	PRRT4	Proline-rich transmembrane protein 4	-38.5
ptr-miR-1224-5p	-5.21057	0.0119532	down	SLC3A2	solute carrier family 3 (activators of dibasic and neutral amino acid transport), member 2	NR_037193.1	SLC3A2	cDNA FLJ54090, highly similar to 4F2 cell-surface antigen heavy chain	-39.8
chr2_3399_mature@@ssc-miR-320	-7.73311	0.000168199	down	PROACROSIN	Acrosin	NM_001097.2	ACR	Acrosin	-30.9
chr11_18453_mature	-6.13894	0.00126992	down	PROACROSIN	Acrosin	NM_001097.2	ACR	Acrosin	-33.6
ptr-miR-320b	-5.28165	0.00829106	down	PROACROSIN	Acrosin	NM_001097.2	ACR	Acrosin	-30.9
ptr-miR-760	-7.02308	0.000152111	down	PROACROSIN	Acrosin	NM_001097.2	ACR	Acrosin	-33.7
oar-miR-665-3p	-5.00981	0.0263156	down	LPIN1	lipin 1	NM_145693.2	LPIN1	cDNA FLJ51642, highly similar to Lipin-1	-38.8
chr11_18452_star@@ssc-miR-365-5p	-7.91511	8.10379e-05	down	LPIN1	lipin 1	NM_145693.2	LPIN1	cDNA FLJ51642, highly similar to Lipin-1	-38.1
chr3_6536_mature	-6.43296	0.0184633	down	SLC7A2	solute carrier family 7 (cationic amino acid transporter, y+ system), member 2				-26.8
chr11_18453_mature	-6.13894	0.00126992	down	TLX2	T-cell leukemia homeobox 2	NM_016170.4	TLX2	T-cell leukemia homeobox protein 2	-25.6
chr3_6536_mature	-6.43296	0.0184633	down	TLX2	T-cell leukemia homeobox 2	NM_016170.4	TLX2	T-cell leukemia homeobox protein 2	-28.4
chr4_10429_mature	-20	0.0441862	down	TLX2	T-cell leukemia homeobox 2	NM_016170.4	TLX2	T-cell leukemia homeobox protein 2	-23.8
hsa-miR-3917	-20	0.0441862	down	TLX2	T-cell leukemia homeobox 2	NM_016170.4	TLX2	T-cell leukemia homeobox protein 2	-27.9
chr11_18453_mature	-6.13894	0.00126992	down	LOC101118581	grifin-like	NM_201545.2	LGALS8	Galectin-8g	-36.9
oar-miR-3957-5p	-4.848	0.0234864	down	LOC101118581	grifin-like	NM_201545.2	LGALS8	Galectin-8g	-35.9
chr8_14858_mature@@mmu-miR-3960	-5.06227	0.0312825	down	GGA1	golgi-associated, gamma adaptin ear containing, ARF binding protein 1	NM_013365.4	GGA1	ADP-ribosylation factor-binding protein GGA1	-40.7
oar-miR-3957-5p	-4.848	0.0234864	down	HDAC5	histone deacetylase 5	NM_139205.1	HDAC5	cDNA FLJ61241, highly similar to Histone deacetylase 5	-34.8
ptr-miR-1224-5p	-5.21057	0.0119532	down	HDAC5	histone deacetylase 5	NM_139205.1	HDAC5	cDNA FLJ61241, highly similar to Histone deacetylase 5	-36.7
chr3_8927_mature	-5.46691	0.0134639	down	HDAC5	histone deacetylase 5	NM_139205.1	HDAC5	cDNA FLJ61241, highly similar to Histone deacetylase 5	-34.2
hsa-miR-4508	-4.89228	0.0265003	down	MED24	mediator complex subunit 24	NR_052017.1	MED24	Mediator of RNA polymerase II transcription subunit 24	-32.6
hsa-miR-1538	-5.6256	0.0138685	down	MED24	mediator complex subunit 24	NR_052017.1	MED24	Mediator of RNA polymerase II transcription subunit 24	-35.5
chr8_14858_mature@@mmu-miR-3960	-5.06227	0.0312825	down	LOC101121981	uncharacterized LOC101121981	NM_183373.3	PXDC1	PX domain-containing protein 1	-39.7
hsa-miR-1538	-5.6256	0.0138685	down	LOC101121981	uncharacterized LOC101121981	NM_183373.3	PXDC1	PX domain-containing protein 1	-38.7
chr3_6536_mature	-6.43296	0.0184633	down	LOC101121981	uncharacterized LOC101121981	NM_183373.3	PXDC1	PX domain-containing protein 1	-38.5
mmu-miR-370-3p	-20	0.0058034	down	LOC101121981	uncharacterized LOC101121981	NM_183373.3	PXDC1	PX domain-containing protein 1	-36.9
chr8_14858_mature@@mmu-miR-3960	-5.06227	0.0312825	down	LOC101110185	histone H2B type 1-like	NM_003518.3	HIST1H2BG	Histone H2B type 1-C/E/F/G/I	-31.6
eca-miR-1842	-5.45568	0.0193436	down	LOC101110185	histone H2B type 1-like	NM_003518.3	HIST1H2BG	Histone H2B type 1-C/E/F/G/I	-28.5
chr8_14858_mature@@mmu-miR-3960	-5.06227	0.0312825	down	FLAD1	FAD1 flavin adenine dinucleotide synthetase homolog (S. cerevisiae)	NM_201398.2	FLAD1	cDNA FLJ33223 fis, clone ASTRO2000914, highly similar to Homo sapiens Fad1, flavin adenine dinucleotide synthetase, homolog (yeast) (FLAD1), transcript variant 1, mRNA	-33.1
chr11_17918_mature@@ssc-miR-423-5p	-7.0263	0.000754963	down	FLAD1	FAD1 flavin adenine dinucleotide synthetase homolog (S. cerevisiae)	NM_201398.2	FLAD1	cDNA FLJ33223 fis, clone ASTRO2000914, highly similar to Homo sapiens Fad1, flavin adenine dinucleotide synthetase, homolog (yeast) (FLAD1), transcript variant 1, mRNA	-30.7
chr8_14858_mature@@mmu-miR-3960	-5.06227	0.0312825	down	THEG	theg spermatid protein	NM_199202.2	THEG	Testicular haploid expressed gene protein	-30.7
hsa-miR-4508	-4.89228	0.0265003	down	THEG	theg spermatid protein	NM_199202.2	THEG	Testicular haploid expressed gene protein	-27.6
chr11_18453_mature	-6.13894	0.00126992	down	THEG	theg spermatid protein	NM_199202.2	THEG	Testicular haploid expressed gene protein	-30.5
chr2_3544_star@@sha-miR-204	-6.6845	0.011276	down	THEG	theg spermatid protein	NM_199202.2	THEG	Testicular haploid expressed gene protein	-30.9
hsa-miR-4429	-20	0.0355959	down	THEG	theg spermatid protein	NM_199202.2	THEG	Testicular haploid expressed gene protein	-27.8
chr13_20395_mature@@ssc-miR-296-3p	-6.60123	0.000830294	down	THEG	theg spermatid protein	NM_199202.2	THEG	Testicular haploid expressed gene protein	-31.7
ptr-miR-744	-6.66416	0.000370592	down	THEG	theg spermatid protein	NM_199202.2	THEG	Testicular haploid expressed gene protein	-29.2
chr3_8927_mature	-5.46691	0.0134639	down	ITFG2	integrin alpha FG-GAP repeat containing 2	NM_018463.3	ITFG2	integrin alpha FG-GAP repeat containing 2	-35.4
chr6_13248_mature@@bta-miR-2448-3p	-4.45568	0.0440954	down	LMAN2L	lectin, mannose-binding 2-like	NR_024521.1	LMAN2L	cDNA, FLJ92544, highly similar to Homo sapiens lectin, mannose-binding 2-like (LMAN2L), mRNA	-30.5
chr18_25186_mature	-6.5642	0.0143143	down	SERGEF	secretion regulating guanine nucleotide exchange factor	NR_104041.1	SERGEF	cDNA FLJ76058, highly similar to Homo sapiens deafness locus associated putative guanine nucleotide exchange factor (DELGEF), mRNA	-23.6
chr3_8927_mature	-5.46691	0.0134639	down	CCT7	chaperonin containing TCP1, subunit 7 (eta)	NR_029403.1	CCT7	Chaperonin containing TCP1, subunit 7 (Eta), isoform CRA_a	-31.7
mmu-miR-370-3p	-20	0.0058034	down	CCT7	chaperonin containing TCP1, subunit 7 (eta)	NR_029403.1	CCT7	Chaperonin containing TCP1, subunit 7 (Eta), isoform CRA_a	-35.7
oar-miR-541-3p	-8.3876	6.87041e-06	down	CCT7	chaperonin containing TCP1, subunit 7 (eta)	NR_029403.1	CCT7	Chaperonin containing TCP1, subunit 7 (Eta), isoform CRA_a	-35.8
hsa-miR-4508	-4.89228	0.0265003	down	LOC101121958	homeobox protein TGIF2-like	NM_021809.6	TGIF2	Homeobox protein TGIF2	-35.9
chr8_14858_mature@@mmu-miR-3960	-5.06227	0.0312825	down	IFITM1	interferon induced transmembrane protein 1	NM_003641.3	IFITM1	Interferon-induced transmembrane protein 1	-36
hsa-miR-4508	-4.89228	0.0265003	down	IFITM1	interferon induced transmembrane protein 1	NM_003641.3	IFITM1	Interferon-induced transmembrane protein 1	-33.3
chr8_14858_mature@@mmu-miR-3960	-5.06227	0.0312825	down	SRM	spermidine synthase	NM_003132.2	SRM	Spermidine synthase	-41.7
chr3_6980_mature@@ppa-miR-107	-20	0.0441862	down	SRM	spermidine synthase	NM_003132.2	SRM	Spermidine synthase	-33
chr8_14858_mature@@mmu-miR-3960	-5.06227	0.0312825	down	DNAL4	dynein, axonemal, light chain 4	NM_005740.2	DNAL4	Dynein light chain 4, axonemal variant	-45.9
hsa-miR-4508	-4.89228	0.0265003	down	DNAL4	dynein, axonemal, light chain 4	NM_005740.2	DNAL4	Dynein light chain 4, axonemal variant	-37.4
chr3_8927_mature	-5.46691	0.0134639	down	DNAL4	dynein, axonemal, light chain 4	NM_005740.2	DNAL4	Dynein light chain 4, axonemal variant	-32.2
mmu-miR-370-3p	-20	0.0058034	down	DNAL4	dynein, axonemal, light chain 4	NM_005740.2	DNAL4	Dynein light chain 4, axonemal variant	-34.9
ptr-miR-744	-6.66416	0.000370592	down	DNAL4	dynein, axonemal, light chain 4	NM_005740.2	DNAL4	Dynein light chain 4, axonemal variant	-33.9
oar-miR-485-3p	-9.44107	3.94871e-07	down	DNAL4	dynein, axonemal, light chain 4	NM_005740.2	DNAL4	Dynein light chain 4, axonemal variant	-32.3
mmu-miR-370-3p	-20	0.0058034	down	MYBBP1A	MYB binding protein (P160) 1a	NM_014520.3	MYBBP1A	cDNA FLJ60422, highly similar to Myb-binding protein 1A	-36.4
oar-miR-432	-10.0313	3.45616e-07	down	C2H9orf24	chromosome 2 open reading frame, human C9orf24	NM_147169.2	C9orf24	Spermatid-specific manchette-related protein 1	-29
hsa-miR-1538	-5.6256	0.0138685	down	C2H9orf24	chromosome 2 open reading frame, human C9orf24	NM_147169.2	C9orf24	Spermatid-specific manchette-related protein 1	-31.8
chr7_13874_mature	10.2785	0.0163725	up	C2H9orf24	chromosome 2 open reading frame, human C9orf24	NM_147169.2	C9orf24	Spermatid-specific manchette-related protein 1	-31.1
eca-miR-1842	-5.45568	0.0193436	down	C2H9orf24	chromosome 2 open reading frame, human C9orf24	NM_147169.2	C9orf24	Spermatid-specific manchette-related protein 1	-30.3
chr11_17918_mature@@ssc-miR-423-5p	-7.0263	0.000754963	down	SRI	SRI	NM_198901.1	SRI	Sorcin	-33.6
ptr-miR-760	-7.02308	0.000152111	down	LOC101122637	histone H2B type 1-like	NM_003518.3	HIST1H2BG	Histone H2B type 1-C/E/F/G/I	-30.6
chr2_6021_mature	-4.94753	0.0361709	down	NRP2	neuropilin 2	NM_201279.1	NRP2	cDNA FLJ75267, highly similar to Homo sapiens neuropilin-2 soluble isoform 9 (NRP2) mRNA	-26.5
chr2_6022_mature	-5.1281	0.0259734	down	NRP2	neuropilin 2	NM_201279.1	NRP2	cDNA FLJ75267, highly similar to Homo sapiens neuropilin-2 soluble isoform 9 (NRP2) mRNA	-26.5
chr8_14858_mature@@mmu-miR-3960	-5.06227	0.0312825	down	POU6F1	POU class 6 homeobox 1	NR_026893.1	POU6F1	cDNA FLJ37872 fis, clone BRSSN2018440, highly similar to POU DOMAIN, CLASS 6, TRANSCRIPTION FACTOR 1	-28.8
hsa-miR-4508	-4.89228	0.0265003	down	POU6F1	POU class 6 homeobox 1	NR_026893.1	POU6F1	cDNA FLJ37872 fis, clone BRSSN2018440, highly similar to POU DOMAIN, CLASS 6, TRANSCRIPTION FACTOR 1	-29.7
chr2_3399_mature@@ssc-miR-320	-7.73311	0.000168199	down	POU6F1	POU class 6 homeobox 1	NR_026893.1	POU6F1	cDNA FLJ37872 fis, clone BRSSN2018440, highly similar to POU DOMAIN, CLASS 6, TRANSCRIPTION FACTOR 1	-28.5
hsa-miR-1538	-5.6256	0.0138685	down	POU6F1	POU class 6 homeobox 1	NR_026893.1	POU6F1	cDNA FLJ37872 fis, clone BRSSN2018440, highly similar to POU DOMAIN, CLASS 6, TRANSCRIPTION FACTOR 1	-27.8
chr2_3544_star@@sha-miR-204	-6.6845	0.011276	down	POU6F1	POU class 6 homeobox 1	NR_026893.1	POU6F1	cDNA FLJ37872 fis, clone BRSSN2018440, highly similar to POU DOMAIN, CLASS 6, TRANSCRIPTION FACTOR 1	-29
hsa-miR-320c	-5.95681	0.00187728	down	POU6F1	POU class 6 homeobox 1	NR_026893.1	POU6F1	cDNA FLJ37872 fis, clone BRSSN2018440, highly similar to POU DOMAIN, CLASS 6, TRANSCRIPTION FACTOR 1	-26
ptr-miR-320c	-5.88811	0.00225204	down	POU6F1	POU class 6 homeobox 1	NR_026893.1	POU6F1	cDNA FLJ37872 fis, clone BRSSN2018440, highly similar to POU DOMAIN, CLASS 6, TRANSCRIPTION FACTOR 1	-26
ptr-miR-320b	-5.28165	0.00829106	down	POU6F1	POU class 6 homeobox 1	NR_026893.1	POU6F1	cDNA FLJ37872 fis, clone BRSSN2018440, highly similar to POU DOMAIN, CLASS 6, TRANSCRIPTION FACTOR 1	-28.5
chr13_20395_mature@@ssc-miR-296-3p	-6.60123	0.000830294	down	POU6F1	POU class 6 homeobox 1	NR_026893.1	POU6F1	cDNA FLJ37872 fis, clone BRSSN2018440, highly similar to POU DOMAIN, CLASS 6, TRANSCRIPTION FACTOR 1	-30.3
chr19_26254_mature	-8.06301	0.000560851	down	POU6F1	POU class 6 homeobox 1	NR_026893.1	POU6F1	cDNA FLJ37872 fis, clone BRSSN2018440, highly similar to POU DOMAIN, CLASS 6, TRANSCRIPTION FACTOR 1	-28.5
chr3_6536_mature	-6.43296	0.0184633	down	SELENBP1	selenium binding protein 1	NM_003944.3	SELENBP1	cDNA FLJ52715, highly similar to Selenium-binding protein 1	-36.2
chr3_8927_mature	-5.46691	0.0134639	down	SELENBP1	selenium binding protein 1	NM_003944.3	SELENBP1	cDNA FLJ52715, highly similar to Selenium-binding protein 1	-34.9
hsa-miR-4508	-4.89228	0.0265003	down	SRC	v-src sarcoma (Schmidt-Ruppin A-2) viral oncogene homolog (avian)	NM_198291.2	SRC	Proto-oncogene tyrosine-protein kinase Src	-31.7
chr11_18453_mature	-6.13894	0.00126992	down	SRC	v-src sarcoma (Schmidt-Ruppin A-2) viral oncogene homolog (avian)	NM_198291.2	SRC	Proto-oncogene tyrosine-protein kinase Src	-33.5
chr7_13874_mature	10.2785	0.0163725	up	SRC	v-src sarcoma (Schmidt-Ruppin A-2) viral oncogene homolog (avian)	NM_198291.2	SRC	Proto-oncogene tyrosine-protein kinase Src	-32.5
chr13_20395_mature@@ssc-miR-296-3p	-6.60123	0.000830294	down	SRC	v-src sarcoma (Schmidt-Ruppin A-2) viral oncogene homolog (avian)	NM_198291.2	SRC	Proto-oncogene tyrosine-protein kinase Src	-32.2
mmu-miR-370-3p	-20	0.0058034	down	SUFU	suppressor of fused homolog (Drosophila)	NM_016169.3	SUFU	cDNA, FLJ92629, highly similar to Homo sapiens suppressor of fused homolog (Drosophila) (SUFU), mRNA	-39.9
oar-miR-329b-5p	-5.19265	0.0123993	down	KLHDC5	kelch domain containing 5	NM_020782.1	KLHL42	Kelch-like protein 42	-30.7
chr7_13874_mature	10.2785	0.0163725	up	MAST4	microtubule associated serine/threonine kinase family member 4	NM_198828.2	MAST4	cDNA FLJ50564, moderately similar to Microtubule-associated serine/threonine-protein kinase 1 (EC 2.7.11.1)	-34.4
ptr-miR-760	-7.02308	0.000152111	down	MAST4	microtubule associated serine/threonine kinase family member 4	NM_198828.2	MAST4	cDNA FLJ50564, moderately similar to Microtubule-associated serine/threonine-protein kinase 1 (EC 2.7.11.1)	-34
oar-miR-3957-5p	-4.848	0.0234864	down	PEBP4	phosphatidylethanolamine-binding protein 4	NM_144962.2	PEBP4	Phosphatidylethanolamine-binding protein 4	-37.4
ptr-miR-1224-5p	-5.21057	0.0119532	down	LOC101121188	zinc finger protein 133-like	NM_003434.5	ZNF133	cDNA FLJ61226, highly similar to Zinc finger protein 133	-37
chr3_8927_mature	-5.46691	0.0134639	down	MAST1	microtubule associated serine/threonine kinase 1	NM_014975.2	MAST1	cDNA FLJ60128, highly similar to Microtubule-associatedserine/threonine-protein kinase 1 (EC 2.7.11.1)	-28.6
ptr-miR-744	-6.66416	0.000370592	down	MAST1	microtubule associated serine/threonine kinase 1	NM_014975.2	MAST1	cDNA FLJ60128, highly similar to Microtubule-associatedserine/threonine-protein kinase 1 (EC 2.7.11.1)	-34.1
chr23_29205_mature@@bta-miR-3432	-4.94753	0.0257083	down	ACTN4	actinin, alpha 4	NM_004924.4	ACTN4	cDNA FLJ61380, highly similar to Alpha-actinin-4	-23.9
chr8_14858_mature@@mmu-miR-3960	-5.06227	0.0312825	down	ACTN4	actinin, alpha 4	NM_004924.4	ACTN4	cDNA FLJ61380, highly similar to Alpha-actinin-4	-31
chr18_24925_star@@eca-miR-342-5p	-5.95439	0.00201059	down	ACTN4	actinin, alpha 4	NM_004924.4	ACTN4	cDNA FLJ61380, highly similar to Alpha-actinin-4	-26.8
ptr-miR-1306	-6.36257	0.000729348	down	ACTN4	actinin, alpha 4	NM_004924.4	ACTN4	cDNA FLJ61380, highly similar to Alpha-actinin-4	-23.2
hsa-miR-1538	-5.6256	0.0138685	down	ZMAT5	zinc finger, matrin-type 5	NM_019103.2	ZMAT5	Zinc finger matrin-type protein 5	-39
chr13_20446_mature	-6.88955	0.000250193	down	ZMAT5	zinc finger, matrin-type 5	NM_019103.2	ZMAT5	Zinc finger matrin-type protein 5	-34.6
chr8_14858_mature@@mmu-miR-3960	-5.06227	0.0312825	down	STAC3	SH3 and cysteine rich domain 3	NR_104422.1	STAC3	SH3 and cysteine-rich domain-containing protein 3	-41.2
chr8_14858_mature@@mmu-miR-3960	-5.06227	0.0312825	down	LOC443301	14-3-3 protein	NM_003405.3	YWHAH	14-3-3 protein eta	-43.1
hsa-miR-1538	-5.6256	0.0138685	down	MDN1	MDN1, midasin homolog (yeast)	NM_014611.1	MDN1	Midasin	-42.8
oar-miR-329a-5p	-6.28857	0.00663141	down	ACBD5	acyl-CoA binding domain containing 5	NR_073197	ACBD5	Acyl-CoA-binding domain-containing protein 5	-29.3
chr8_14858_mature@@mmu-miR-3960	-5.06227	0.0312825	down	ACTN1	actinin, alpha 1	NM_001130005.1	ACTN1	ACTN1 protein	-43
ptr-miR-760	-7.02308	0.000152111	down	ACTN3	actinin, alpha 3	NR_047663.1	ACTN3	cDNA, FLJ94117, highly similar to Homo sapiens actinin, alpha 3 (ACTN3), mRNA	-35.9
chr6_13248_mature@@bta-miR-2448-3p	-4.45568	0.0440954	down	ACTN3	actinin, alpha 3	NR_047663.1	ACTN3	cDNA, FLJ94117, highly similar to Homo sapiens actinin, alpha 3 (ACTN3), mRNA	-32.6
eca-miR-1842	-5.45568	0.0193436	down	ACTN3	actinin, alpha 3	NR_047663.1	ACTN3	cDNA, FLJ94117, highly similar to Homo sapiens actinin, alpha 3 (ACTN3), mRNA	-34.4
chr7_13874_mature	10.2785	0.0163725	up	GUCA1B	guanylate cyclase activator 1B (retina)	NM_002098.5	GUCA1B	GUCA1B protein	-36.9
chr8_14858_mature@@mmu-miR-3960	-5.06227	0.0312825	down	STAC2	SH3 and cysteine rich domain 2	NM_198993.3	STAC2	SH3 and cysteine-rich domain-containing protein 2	-40.9
chr20_26396_mature	-20	0.00189466	down	LOC101115236	uncharacterized LOC101115236	NM_016210.4	C3orf18	Uncharacterized protein C3orf18	-33.1
chr13_20395_mature@@ssc-miR-296-3p	-6.60123	0.000830294	down	DNAI2	dynein, axonemal, intermediate chain 2	NM_023036.4	DNAI2	Dynein intermediate chain 2, axonemal	-34.5
chr3_8927_mature	-5.46691	0.0134639	down	DNAI2	dynein, axonemal, intermediate chain 2	NM_023036.4	DNAI2	Dynein intermediate chain 2, axonemal	-31.7
chr5_11565_mature@@ssc-miR-181d-5p	-5.3986	0.00833865	down	PLCL1	phospholipase C-like 1	NM_006226.3	PLCL1	cDNA FLJ59788, highly similar to Homo sapiens phospholipase C-like 1 (PLCL1), mRNA	-25.6
chr3_6536_mature	-6.43296	0.0184633	down	SPATA3	spermatogenesis associated 3	NM_139073.3	SPATA3	Spermatogenesis-associated protein 3	-31.6
ptr-miR-760	-7.02308	0.000152111	down	SPATA3	spermatogenesis associated 3	NM_139073.3	SPATA3	Spermatogenesis-associated protein 3	-31.8
chr8_14858_mature@@mmu-miR-3960	-5.06227	0.0312825	down	LOC101122246	2-acylglycerol O-acyltransferase 3-like	NM_178176.3	MOGAT3	2-acylglycerol O-acyltransferase 3	-41.1
chr3_8927_mature	-5.46691	0.0134639	down	LOC101122246	2-acylglycerol O-acyltransferase 3-like	NM_178176.3	MOGAT3	2-acylglycerol O-acyltransferase 3	-32.8
hsa-miR-4508	-4.89228	0.0265003	down	YPEL3	yippee-like 3 (Drosophila)	NM_031477.4	YPEL3	Protein yippee-like 3	-35.6
chr13_20395_mature@@ssc-miR-296-3p	-6.60123	0.000830294	down	YPEL2	yippee-like 2 (Drosophila)	NM_001005404.3	YPEL2	Protein yippee-like 2	-39.4
chrx_31778_mature@@eca-miR-767-5p	-7.67291	7.1514e-05	down	IRF1	Interferon regulatory factor	NM_002198.2	IRF1	cDNA FLJ52019, moderately similar to Interferon regulatory factor 1	-31.2
chr3_8927_mature	-5.46691	0.0134639	down	IRF1	Interferon regulatory factor	NM_002198.2	IRF1	cDNA FLJ52019, moderately similar to Interferon regulatory factor 1	-30.3
ptr-miR-139	-6.38968	0.000684688	down	CCR6	chemokine (C-C motif) receptor 6	NM_031409.3	CCR6	cDNA FLJ75538, highly similar to Homo sapiens CCR6 chemokine receptor (CMKBR6) gene	-39.8
chr8_14858_mature@@mmu-miR-3960	-5.06227	0.0312825	down	FRS3	fibroblast growth factor receptor substrate 3	NM_006653.4	FRS3	Fibroblast growth factor receptor substrate 3	-39.3
ptr-miR-1224-5p	-5.21057	0.0119532	down	FRS3	fibroblast growth factor receptor substrate 3	NM_006653.4	FRS3	Fibroblast growth factor receptor substrate 3	-39.9
chr13_20395_mature@@ssc-miR-296-3p	-6.60123	0.000830294	down	FRS3	fibroblast growth factor receptor substrate 3	NM_006653.4	FRS3	Fibroblast growth factor receptor substrate 3	-38
hsa-miR-1538	-5.6256	0.0138685	down	LOC101123261	ufm1-specific protease 1-like	NM_001015072.3	UFSP1	Inactive Ufm1-specific protease 1	-35.3
ptr-miR-744	-6.66416	0.000370592	down	LOC101123261	ufm1-specific protease 1-like	NM_001015072.3	UFSP1	Inactive Ufm1-specific protease 1	-33.4
chr8_14858_mature@@mmu-miR-3960	-5.06227	0.0312825	down	DOLPP1	dolichyl pyrophosphate phosphatase 1	NR_072983.1	DOLPP1	Dolichyldiphosphatase 1	-41.8
chr8_14858_mature@@mmu-miR-3960	-5.06227	0.0312825	down	CHAT	choline O-acetyltransferase	NM_020986.3	CHAT	CHAT protein	-32.6
hsa-miR-4508	-4.89228	0.0265003	down	CHAT	choline O-acetyltransferase	NM_020986.3	CHAT	CHAT protein	-28.1
ptr-miR-6131	-5.6538	0.00382352	down	CHAT	choline O-acetyltransferase	NM_020986.3	CHAT	CHAT protein	-29.5
hsa-miR-320c	-5.95681	0.00187728	down	CHAT	choline O-acetyltransferase	NM_020986.3	CHAT	CHAT protein	-28.1
chr3_6536_mature	-6.43296	0.0184633	down	CHAT	choline O-acetyltransferase	NM_020986.3	CHAT	CHAT protein	-31.5
ptr-miR-320c	-5.88811	0.00225204	down	CHAT	choline O-acetyltransferase	NM_020986.3	CHAT	CHAT protein	-28.1
chr3_6536_mature	-6.43296	0.0184633	down	LOC101111879	uncharacterized LOC101111879				-31.9
hsa-miR-4508	-4.89228	0.0265003	down	EIF1AX	X-linked eukaryotic translation initiation factor 1A	NM_001412.3	EIF1AX	Eukaryotic translation initiation factor 1A, X-chromosomal	-30.7
chr9_16395_mature@@eca-miR-1839	-6.49129	0.00114499	down	CPA4	carboxypeptidase A4	NM_016352.3	CPA4	cDNA FLJ75086, highly similar to Homo sapiens carboxypeptidase A4, mRNA	-28.5
chr11_17720_mature	20	0.0192068	up	CPA5	carboxypeptidase A5	NM_080385.4	CPA5	cDNA, FLJ96260, highly similar to Homo sapiens carboxypeptidase A5 (CPA5), mRNA	-39.6
chr13_20395_mature@@ssc-miR-296-3p	-6.60123	0.000830294	down	CCDC113	coiled-coil domain containing 113	NM_014157.3	CCDC113	Coiled-coil domain-containing protein 113	-30.7
mmu-miR-370-3p	-20	0.0058034	down	LOC101103767	histone H4-like	NM_003540.3	HIST1H4F	histone cluster 1, H4f	-40.2
chr8_14858_mature@@mmu-miR-3960	-5.06227	0.0312825	down	DIS3L2	DIS3 mitotic control homolog (S. cerevisiae)-like 2	NR_046477.1	DIS3L2	cDNA FLJ60550, weakly similar to Exosome complex exonuclease RRP44 (EC 3.1.13.-)	-40.5
chr13_20395_mature@@ssc-miR-296-3p	-6.60123	0.000830294	down	C2H9orf89	chromosome 2 open reading frame, human C9orf89	NM_032310.3	C9orf89	Bcl10-interacting CARD protein	-35
oar-miR-541-5p	-6.99484	0.000236402	down	SLURP1	secreted LY6/PLAUR domain containing 1	NM_020427.2	SLURP1	Secreted Ly-6/uPAR-related protein 1	-33.7
chr8_14858_mature@@mmu-miR-3960	-5.06227	0.0312825	down	TPM3	tropomyosin 3	NR_103461.1	TPM3	Tropomyosin alpha-3 chain	-44.2
chr8_14858_mature@@mmu-miR-3960	-5.06227	0.0312825	down	TPM2	tropomyosin 2 (beta)	NM_213674.1	TPM2	Tropomyosin beta chain	-37.6
chr3_8927_mature	-5.46691	0.0134639	down	TPM2	tropomyosin 2 (beta)	NM_213674.1	TPM2	Tropomyosin beta chain	-29.9
mmu-miR-370-3p	-20	0.0058034	down	TPM2	tropomyosin 2 (beta)	NM_213674.1	TPM2	Tropomyosin beta chain	-32
chr5_11360_mature	-5.24425	0.0133558	down	CHD3	chromodomain helicase DNA binding protein 3	NM_005852.3	CHD3	cDNA FLJ43940 fis, clone TESTI4014175, highly similar to Chromodomain helicase-DNA-binding protein 3 (EC 3.6.1.-)	-25
chr13_20446_mature	-6.88955	0.000250193	down	CHD3	chromodomain helicase DNA binding protein 3	NM_005852.3	CHD3	cDNA FLJ43940 fis, clone TESTI4014175, highly similar to Chromodomain helicase-DNA-binding protein 3 (EC 3.6.1.-)	-25.9
chr5_11579_star	-4.49381	0.0435591	down	CHD3	chromodomain helicase DNA binding protein 3	NM_005852.3	CHD3	cDNA FLJ43940 fis, clone TESTI4014175, highly similar to Chromodomain helicase-DNA-binding protein 3 (EC 3.6.1.-)	-34.3
chr18_25186_mature	-6.5642	0.0143143	down	CPA1	carboxypeptidase A1 (pancreatic)	NM_001868.2	CPA1	cDNA FLJ53709, highly similar to Carboxypeptidase A1 (EC 3.4.17.1)	-30.1
chr3_6536_mature	-6.43296	0.0184633	down	CPA1	carboxypeptidase A1 (pancreatic)	NM_001868.2	CPA1	cDNA FLJ53709, highly similar to Carboxypeptidase A1 (EC 3.4.17.1)	-31.7
chr3_8927_mature	-5.46691	0.0134639	down	CPA1	carboxypeptidase A1 (pancreatic)	NM_001868.2	CPA1	cDNA FLJ53709, highly similar to Carboxypeptidase A1 (EC 3.4.17.1)	-31.2
chr8_14858_mature@@mmu-miR-3960	-5.06227	0.0312825	down	ABL1	c-abl oncogene 1, non-receptor tyrosine kinase	NM_007313.2	ABL1	cDNA FLJ58117, highly similar to Proto-oncogene tyrosine-protein kinase ABL1 (EC 2.7.10.2)	-36.4
hsa-miR-4508	-4.89228	0.0265003	down	ABL1	c-abl oncogene 1, non-receptor tyrosine kinase	NM_007313.2	ABL1	cDNA FLJ58117, highly similar to Proto-oncogene tyrosine-protein kinase ABL1 (EC 2.7.10.2)	-30.8
mmu-miR-370-3p	-20	0.0058034	down	ABL1	c-abl oncogene 1, non-receptor tyrosine kinase	NM_007313.2	ABL1	cDNA FLJ58117, highly similar to Proto-oncogene tyrosine-protein kinase ABL1 (EC 2.7.10.2)	-32.5
ptr-miR-744	-6.66416	0.000370592	down	ABL1	c-abl oncogene 1, non-receptor tyrosine kinase	NM_007313.2	ABL1	cDNA FLJ58117, highly similar to Proto-oncogene tyrosine-protein kinase ABL1 (EC 2.7.10.2)	-32.7
ptr-miR-760	-7.02308	0.000152111	down	ABL1	c-abl oncogene 1, non-receptor tyrosine kinase	NM_007313.2	ABL1	cDNA FLJ58117, highly similar to Proto-oncogene tyrosine-protein kinase ABL1 (EC 2.7.10.2)	-33.8
oar-miR-1185-3p	-5.99757	0.00172641	down	ABL1	c-abl oncogene 1, non-receptor tyrosine kinase	NM_007313.2	ABL1	cDNA FLJ58117, highly similar to Proto-oncogene tyrosine-protein kinase ABL1 (EC 2.7.10.2)	-29.7
eca-miR-1842	-5.45568	0.0193436	down	ABL1	c-abl oncogene 1, non-receptor tyrosine kinase	NM_007313.2	ABL1	cDNA FLJ58117, highly similar to Proto-oncogene tyrosine-protein kinase ABL1 (EC 2.7.10.2)	-31.9
chr19_25862_mature@@bta-miR-3432	-4.848	0.0245462	down	GKN2	gastrokine 2	NM_182536.2	GKN2	Gastrokine-2	-31.4
chr1_570_mature@@bta-miR-3432	-5.09954	0.0149737	down	GKN2	gastrokine 2	NM_182536.2	GKN2	Gastrokine-2	-31.4
chr1_569_mature@@bta-miR-3432	-5.28011	0.0103591	down	GKN2	gastrokine 2	NM_182536.2	GKN2	Gastrokine-2	-31.4
chr8_14858_mature@@mmu-miR-3960	-5.06227	0.0312825	down	LOC101122640	pregnancy-associated glycoprotein-like	NM_148964.2	CTSE	Cathepsin E	-29.4
hsa-miR-4508	-4.89228	0.0265003	down	LOC101122640	pregnancy-associated glycoprotein-like	NM_148964.2	CTSE	Cathepsin E	-28.2
chr2_3399_mature@@ssc-miR-320	-7.73311	0.000168199	down	LOC101122640	pregnancy-associated glycoprotein-like	NM_148964.2	CTSE	Cathepsin E	-28.3
hsa-miR-320c	-5.95681	0.00187728	down	LOC101122640	pregnancy-associated glycoprotein-like	NM_148964.2	CTSE	Cathepsin E	-25.8
ptr-miR-320c	-5.88811	0.00225204	down	LOC101122640	pregnancy-associated glycoprotein-like	NM_148964.2	CTSE	Cathepsin E	-25.8
ptr-miR-320b	-5.28165	0.00829106	down	LOC101122640	pregnancy-associated glycoprotein-like	NM_148964.2	CTSE	Cathepsin E	-28.3
chr3_8927_mature	-5.46691	0.0134639	down	LOC101122640	pregnancy-associated glycoprotein-like	NM_148964.2	CTSE	Cathepsin E	-27
chr6_13248_mature@@bta-miR-2448-3p	-4.45568	0.0440954	down	RXFP1	relaxin/insulin-like family peptide receptor 1	NR_045584.1	RXFP1	cDNA FLJ16077 fis, clone MESAN2007440, highly similar to Relaxin receptor 1	-29.1
chr8_14858_mature@@mmu-miR-3960	-5.06227	0.0312825	down	CCDC124	coiled-coil domain containing 124	NM_138442.3	CCDC124	Coiled-coil domain-containing protein 124	-37.5
hsa-miR-1538	-5.6256	0.0138685	down	CCDC124	coiled-coil domain containing 124	NM_138442.3	CCDC124	Coiled-coil domain-containing protein 124	-38.3
ptr-miR-760	-7.02308	0.000152111	down	CCDC124	coiled-coil domain containing 124	NM_138442.3	CCDC124	Coiled-coil domain-containing protein 124	-34.6
chr11_18453_mature	-6.13894	0.00126992	down	KLK8	kallikrein-related peptidase 8	NR_104008.1	KLK8	KLK8 protein type 1	-28.3
ptr-miR-1224-5p	-5.21057	0.0119532	down	KLK8	kallikrein-related peptidase 8	NR_104008.1	KLK8	KLK8 protein type 1	-32.5
chr8_14858_mature@@mmu-miR-3960	-5.06227	0.0312825	down	RESP18	regulated endocrine-specific protein 18 homolog (rat)	NM_001007089.3	RESP18	Regulated endocrine-specific protein 18	-33.1
chr3_6536_mature	-6.43296	0.0184633	down	RESP18	regulated endocrine-specific protein 18 homolog (rat)	NM_001007089.3	RESP18	Regulated endocrine-specific protein 18	-31.9
chr3_8927_mature	-5.46691	0.0134639	down	RESP18	regulated endocrine-specific protein 18 homolog (rat)	NM_001007089.3	RESP18	Regulated endocrine-specific protein 18	-35
hsa-miR-4508	-4.89228	0.0265003	down	ARR3	arrestin 3, retinal (X-arrestin)	NM_004312.2	ARR3	Arrestin-C	-30.4
chr3_6536_mature	-6.43296	0.0184633	down	ARR3	arrestin 3, retinal (X-arrestin)	NM_004312.2	ARR3	Arrestin-C	-30.4
chr13_20446_mature	-6.88955	0.000250193	down	ARR3	arrestin 3, retinal (X-arrestin)	NM_004312.2	ARR3	Arrestin-C	-29.7
chr3_6980_mature@@ppa-miR-107	-20	0.0441862	down	EIF1AD	eukaryotic translation initiation factor 1A domain containing	NM_032325.3	EIF1AD	Probable RNA-binding protein EIF1AD	-34.3
chr8_14858_mature@@mmu-miR-3960	-5.06227	0.0312825	down	I-MF	inhibitor of MyoD family-form a	NM_005586.3	MDFI	MyoD family inhibitor	-46
chr13_20446_mature	-6.88955	0.000250193	down	I-MF	inhibitor of MyoD family-form a	NM_005586.3	MDFI	MyoD family inhibitor	-33.1
chr3_8927_mature	-5.46691	0.0134639	down	I-MF	inhibitor of MyoD family-form a	NM_005586.3	MDFI	MyoD family inhibitor	-30.3
ptr-miR-760	-7.02308	0.000152111	down	I-MF	inhibitor of MyoD family-form a	NM_005586.3	MDFI	MyoD family inhibitor	-31.6
hsa-miR-4508	-4.89228	0.0265003	down	ZNF496	Zinc finger protein 496	NM_032752.1	ZNF496	Zinc finger protein 496	-29.6
chr3_6536_mature	-6.43296	0.0184633	down	ZNF496	Zinc finger protein 496	NM_032752.1	ZNF496	Zinc finger protein 496	-28.7
ptr-miR-1224-5p	-5.21057	0.0119532	down	LRRC8A	leucine rich repeat containing 8 family, member A	NM_019594.3	LRRC8A	Leucine-rich repeat-containing protein 8A	-43
hsa-miR-1538	-5.6256	0.0138685	down	TAGLN	transgelin	NM_003186.3	TAGLN	Transgelin	-40
chr11_18453_mature	-6.13894	0.00126992	down	SP1	Sp1 transcription factor				-31.6
ptr-miR-744	-6.66416	0.000370592	down	SNN	stannin	NM_003498.5	SNN	Stannin	-39.5
ptr-miR-744	-6.66416	0.000370592	down	CCNO	cyclin O	NM_021147.3	CCNO	Cyclin-O	-31.4
chr11_18453_mature	-6.13894	0.00126992	down	LOC101114610	hepatoma-derived growth factor-related protein 2-like	NM_032631.2	HDGFRP2	Hepatoma-derived growth factor-related protein 2	-37.8
chr8_14858_mature@@mmu-miR-3960	-5.06227	0.0312825	down	PMPCA	peptidase (mitochondrial processing) alpha	NM_015160.2	PMPCA	cDNA FLJ54999, highly similar to Mitochondrial-processing peptidase alpha subunit, mitochondrial (EC 3.4.24.64)	-42.7
chr1_2367_mature@@eca-let-7c	-8.72336	1.86515e-05	down	YOD1	YOD1 OTU deubiquinating enzyme 1 homolog (S. cerevisiae)	NM_018566.3	YOD1	Ubiquitin thioesterase OTU1	-34.9
chrx_32012_mature@@eca-let-7c	-7.07039	0.000597734	down	YOD1	YOD1 OTU deubiquinating enzyme 1 homolog (S. cerevisiae)	NM_018566.3	YOD1	Ubiquitin thioesterase OTU1	-32
mmu-let-7c-5p	-20	0.000108253	down	YOD1	YOD1 OTU deubiquinating enzyme 1 homolog (S. cerevisiae)	NM_018566.3	YOD1	Ubiquitin thioesterase OTU1	-34.9
ptr-miR-760	-7.02308	0.000152111	down	YOD1	YOD1 OTU deubiquinating enzyme 1 homolog (S. cerevisiae)	NM_018566.3	YOD1	Ubiquitin thioesterase OTU1	-35.3
chrx_32011_mature@@eca-let-7c	-5.78788	0.00411048	down	YOD1	YOD1 OTU deubiquinating enzyme 1 homolog (S. cerevisiae)	NM_018566.3	YOD1	Ubiquitin thioesterase OTU1	-32
chr13_20395_mature@@ssc-miR-296-3p	-6.60123	0.000830294	down	PDCD11	programmed cell death 11	NM_014976.1	PDCD11	cDNA FLJ54437, highly similar to RRP5 protein homolog	-33.3
chr8_14858_mature@@mmu-miR-3960	-5.06227	0.0312825	down	DHPS	deoxyhypusine synthase	NR_038192.1	DHPS	cDNA FLJ59986, moderately similar to Deoxyhypusine synthase (EC 2.5.1.46)	-35.1
hsa-miR-4508	-4.89228	0.0265003	down	DHPS	deoxyhypusine synthase	NR_038192.1	DHPS	cDNA FLJ59986, moderately similar to Deoxyhypusine synthase (EC 2.5.1.46)	-32.2
oar-miR-154b-5p	-5.2309	0.0297596	down	DHPS	deoxyhypusine synthase	NR_038192.1	DHPS	cDNA FLJ59986, moderately similar to Deoxyhypusine synthase (EC 2.5.1.46)	-32.7
chr3_8927_mature	-5.46691	0.0134639	down	DHPS	deoxyhypusine synthase	NR_038192.1	DHPS	cDNA FLJ59986, moderately similar to Deoxyhypusine synthase (EC 2.5.1.46)	-32.5
chr19_26254_mature	-8.06301	0.000560851	down	DHPS	deoxyhypusine synthase	NR_038192.1	DHPS	cDNA FLJ59986, moderately similar to Deoxyhypusine synthase (EC 2.5.1.46)	-31.4
hsa-miR-1538	-5.6256	0.0138685	down	IL-1B	Interleukin-1 beta	NM_000576.2	IL1B	Interleukin-1 beta	-35
mmu-let-7k	-5.94753	0.00719102	down	IL-1B	Interleukin-1 beta	NM_000576.2	IL1B	Interleukin-1 beta	-30.7
chr3_6536_mature	-6.43296	0.0184633	down	IL-1B	Interleukin-1 beta	NM_000576.2	IL1B	Interleukin-1 beta	-32.1
hsa-miR-4508	-4.89228	0.0265003	down	LOC101119941	histone H2B type 1-like	NM_003518.3	HIST1H2BG	Histone H2B type 1-C/E/F/G/I	-29.7
chr2_3399_mature@@ssc-miR-320	-7.73311	0.000168199	down	LOC101119941	histone H2B type 1-like	NM_003518.3	HIST1H2BG	Histone H2B type 1-C/E/F/G/I	-27.3
chr11_18453_mature	-6.13894	0.00126992	down	LOC101119941	histone H2B type 1-like	NM_003518.3	HIST1H2BG	Histone H2B type 1-C/E/F/G/I	-28.8
hsa-miR-4429	-20	0.0355959	down	LOC101119941	histone H2B type 1-like	NM_003518.3	HIST1H2BG	Histone H2B type 1-C/E/F/G/I	-28.3
ptr-miR-320b	-5.28165	0.00829106	down	LOC101119941	histone H2B type 1-like	NM_003518.3	HIST1H2BG	Histone H2B type 1-C/E/F/G/I	-27.3
chr3_8927_mature	-5.46691	0.0134639	down	LOC101119941	histone H2B type 1-like	NM_003518.3	HIST1H2BG	Histone H2B type 1-C/E/F/G/I	-27.2
ptr-miR-744	-6.66416	0.000370592	down	LOC101119941	histone H2B type 1-like	NM_003518.3	HIST1H2BG	Histone H2B type 1-C/E/F/G/I	-30.5
ptr-miR-760	-7.02308	0.000152111	down	LOC101119941	histone H2B type 1-like	NM_003518.3	HIST1H2BG	Histone H2B type 1-C/E/F/G/I	-30.4
chr14_21964_mature@@ggo-miR-330	-6.25787	0.000937871	down	SSTR2	Somatostatin type 2 receptor	NM_001050.2	SSTR2	Somatostatin receptor type 2	-36
hsa-miR-4508	-4.89228	0.0265003	down	SSTR2	Somatostatin type 2 receptor	NM_001050.2	SSTR2	Somatostatin receptor type 2	-34.3
chr3_6536_mature	-6.43296	0.0184633	down	SSTR2	Somatostatin type 2 receptor	NM_001050.2	SSTR2	Somatostatin receptor type 2	-35.5
chr3_8927_mature	-5.46691	0.0134639	down	SSTR2	Somatostatin type 2 receptor	NM_001050.2	SSTR2	Somatostatin receptor type 2	-38.8
chr8_14858_mature@@mmu-miR-3960	-5.06227	0.0312825	down	EFHD2	EF-hand domain family, member D2	NM_024329.5	EFHD2	EF-hand domain-containing protein D2	-40
ptr-miR-1224-5p	-5.21057	0.0119532	down	EFHD2	EF-hand domain family, member D2	NM_024329.5	EFHD2	EF-hand domain-containing protein D2	-39.9
chr3_6536_mature	-6.43296	0.0184633	down	EFHD2	EF-hand domain family, member D2	NM_024329.5	EFHD2	EF-hand domain-containing protein D2	-35.9
chr8_14858_mature@@mmu-miR-3960	-5.06227	0.0312825	down	LAMB2	laminin, beta 2 (laminin S)	NM_002292.3	LAMB2	Laminin subunit beta-2	-35.5
hsa-miR-4429	-20	0.0355959	down	LAMB2	laminin, beta 2 (laminin S)	NM_002292.3	LAMB2	Laminin subunit beta-2	-30.6
chr3_6536_mature	-6.43296	0.0184633	down	LAMB2	laminin, beta 2 (laminin S)	NM_002292.3	LAMB2	Laminin subunit beta-2	-37
chr3_8927_mature	-5.46691	0.0134639	down	LAMB2	laminin, beta 2 (laminin S)	NM_002292.3	LAMB2	Laminin subunit beta-2	-30.4
chr8_14858_mature@@mmu-miR-3960	-5.06227	0.0312825	down	RNF8	ring finger protein 8, E3 ubiquitin protein ligase	NR_046399.1	RNF8	E3 ubiquitin-protein ligase RNF8	-40.3
chr19_26254_mature	-8.06301	0.000560851	down	REC8	REC8 homolog (yeast)	NM_005132.2	REC8	Meiotic recombination protein REC8 homolog	-29.9
hsa-miR-4508	-4.89228	0.0265003	down	UCP2	uncoupling protein 2 (mitochondrial, proton carrier)				-34.6
chr11_18453_mature	-6.13894	0.00126992	down	RNF5	ring finger protein 5, E3 ubiquitin protein ligase	NM_006913.3	RNF5	cDNA FLJ51221, highly similar to Ubiquitin-protein ligase RMA1 (EC 6.3.2.-)	-38
chr3_6536_mature	-6.43296	0.0184633	down	PET100	PET100 homolog (S. cerevisiae)	NR_033242.1	PET100	Protein PET100 homolog, mitochondrial	-30.9
chr13_20395_mature@@ssc-miR-296-3p	-6.60123	0.000830294	down	SARS	Seryl-tRNA synthetase	NR_034073.1	SARS	Serine--tRNA ligase, cytoplasmic	-36.4
chr8_14858_mature@@mmu-miR-3960	-5.06227	0.0312825	down	LOC101111495	acyl-CoA dehydrogenase family member 9, mitochondrial-like	NR_033426.1	ACAD9	cDNA FLJ59879, highly similar to Acyl-CoA dehydrogenase family member 9, mitochondrial (EC 1.3.99.-)	-38.6
oar-miR-665-3p	-5.00981	0.0263156	down	LOC101111495	acyl-CoA dehydrogenase family member 9, mitochondrial-like	NR_033426.1	ACAD9	cDNA FLJ59879, highly similar to Acyl-CoA dehydrogenase family member 9, mitochondrial (EC 1.3.99.-)	-40.1
chr8_14858_mature@@mmu-miR-3960	-5.06227	0.0312825	down	SNX9	sorting nexin 9	NM_016224.4	SNX9	cDNA FLJ45417 fis, clone BRHIP3033811, highly similar to Sorting nexin-9	-47.4
hsa-miR-4508	-4.89228	0.0265003	down	SNX8	sorting nexin 8	NM_013321.2	SNX8	cDNA, FLJ96764, highly similar to Homo sapiens sorting nexin 8 (SNX8), mRNA	-30.2
hsa-miR-1538	-5.6256	0.0138685	down	SNX8	sorting nexin 8	NM_013321.2	SNX8	cDNA, FLJ96764, highly similar to Homo sapiens sorting nexin 8 (SNX8), mRNA	-34.8
hsa-miR-4429	-20	0.0355959	down	SNX8	sorting nexin 8	NM_013321.2	SNX8	cDNA, FLJ96764, highly similar to Homo sapiens sorting nexin 8 (SNX8), mRNA	-26.9
oar-miR-541-3p	-8.3876	6.87041e-06	down	SNX8	sorting nexin 8	NM_013321.2	SNX8	cDNA, FLJ96764, highly similar to Homo sapiens sorting nexin 8 (SNX8), mRNA	-31.1
chr7_13874_mature	10.2785	0.0163725	up	CARHSP1	calcium regulated heat stable protein 1, 24kDa	NM_014316.3	CARHSP1	Calcium-regulated heat stable protein 1	-35.4
oar-miR-3957-5p	-4.848	0.0234864	down	CARHSP1	calcium regulated heat stable protein 1, 24kDa	NM_014316.3	CARHSP1	Calcium-regulated heat stable protein 1	-37.5
chr11_18452_star@@ssc-miR-365-5p	-7.91511	8.10379e-05	down	SNX1	sorting nexin 1	NM_152826.2	SNX1	Sorting nexin-1	-37
chr13_20395_mature@@ssc-miR-296-3p	-6.60123	0.000830294	down	DNAI1	dynein, axonemal, intermediate chain 1	NM_012144.3	DNAI1	Dynein intermediate chain 1, axonemal	-34.8
chr22_28470_mature@@ppa-miR-107	-8.05383	2.60521e-05	down	TMED1	transmembrane emp24 protein transport domain containing 1	NR_104015.1	TMED1	Transmembrane emp24 domain-containing protein 1	-38.3
chr16_23356_mature@@ppa-miR-107	-5.82707	0.012629	down	TMED1	transmembrane emp24 protein transport domain containing 1	NR_104015.1	TMED1	Transmembrane emp24 domain-containing protein 1	-38.3
chr13_20395_mature@@ssc-miR-296-3p	-6.60123	0.000830294	down	TSEN34	tRNA splicing endonuclease 34 homolog (S. cerevisiae)	NM_024075.4	TSEN34	cDNA FLJ54848, highly similar to tRNA-splicing endonuclease subunit Sen34 (EC 3.1.27.9)	-37.6
oar-miR-323a-5p	-9.28382	6.07019e-06	down	MAB21L2	mab-21-like 2 (C. elegans)	NM_006439.4	MAB21L2	Protein mab-21-like 2	-32.6
chr2_3399_mature@@ssc-miR-320	-7.73311	0.000168199	down	CCDC106	coiled-coil domain containing 106	NM_013301.2	CCDC106	Coiled-coil domain-containing protein 106	-25.6
chr18_25186_mature	-6.5642	0.0143143	down	CCDC106	coiled-coil domain containing 106	NM_013301.2	CCDC106	Coiled-coil domain-containing protein 106	-32.2
chr2_3544_star@@sha-miR-204	-6.6845	0.011276	down	CCDC106	coiled-coil domain containing 106	NM_013301.2	CCDC106	Coiled-coil domain-containing protein 106	-25.5
hsa-miR-4429	-20	0.0355959	down	CCDC106	coiled-coil domain containing 106	NM_013301.2	CCDC106	Coiled-coil domain-containing protein 106	-24.8
ptr-miR-6131	-5.6538	0.00382352	down	CCDC106	coiled-coil domain containing 106	NM_013301.2	CCDC106	Coiled-coil domain-containing protein 106	-29.5
hsa-miR-320c	-5.95681	0.00187728	down	CCDC106	coiled-coil domain containing 106	NM_013301.2	CCDC106	Coiled-coil domain-containing protein 106	-26.4
ptr-miR-320c	-5.88811	0.00225204	down	CCDC106	coiled-coil domain containing 106	NM_013301.2	CCDC106	Coiled-coil domain-containing protein 106	-26.4
ptr-miR-320b	-5.28165	0.00829106	down	CCDC106	coiled-coil domain containing 106	NM_013301.2	CCDC106	Coiled-coil domain-containing protein 106	-25.6
chr13_20395_mature@@ssc-miR-296-3p	-6.60123	0.000830294	down	CCDC106	coiled-coil domain containing 106	NM_013301.2	CCDC106	Coiled-coil domain-containing protein 106	-26.1
ptr-miR-760	-7.02308	0.000152111	down	CCDC106	coiled-coil domain containing 106	NM_013301.2	CCDC106	Coiled-coil domain-containing protein 106	-34.3
chr3_8927_mature	-5.46691	0.0134639	down	MAD2L2	MAD2 mitotic arrest deficient-like 2 (yeast)	NM_006341.3	MAD2L2	Mitotic spindle assembly checkpoint protein MAD2B	-30
chr3_8617_mature	-4.79553	0.047245	down	UCHL1	ubiquitin carboxyl-terminal esterase L1 (ubiquitin thiolesterase)	NM_004181.4	UCHL1	cDNA FLJ30017 fis, clone 3NB692000484, highly similar to Ubiquitin carboxyl-terminal hydrolase isozymeL1 (EC 3.4.19.12)	-35.9
mmu-miR-370-3p	-20	0.0058034	down	ADRM1	adhesion regulating molecule 1	NM_175573.2	ADRM1	cDNA FLJ56666, highly similar to Adhesion-regulating molecule 1	-35.1
hsa-miR-1538	-5.6256	0.0138685	down	EIF4GI	eIF4GI protein	NM_198244.2	EIF4G1	EIF4G1 protein	-38.9
oar-miR-668-3p	-5.46514	0.00563092	down	EIF4GI	eIF4GI protein	NM_198244.2	EIF4G1	EIF4G1 protein	-36.6
oar-miR-323a-5p	-9.28382	6.07019e-06	down	EIF4GI	eIF4GI protein	NM_198244.2	EIF4G1	EIF4G1 protein	-33.9
oar-miR-154b-5p	-5.2309	0.0297596	down	EIF3D	eukaryotic translation initiation factor 3, subunit D	NM_003753.3	EIF3D	Eukaryotic translation initiation factor 3 subunit D	-32.3
chr8_14858_mature@@mmu-miR-3960	-5.06227	0.0312825	down	MOV10	Mov10, Moloney leukemia virus 10, homolog (mouse)	NM_020963.4	MOV10	cDNA FLJ32791 fis, clone TESTI2002365, highly similar to helicase MOV-10 (EC 3.6.1.-)	-36.5
chr9_16708_mature@@ppa-miR-107	-20	0.00450726	down	MOV10	Mov10, Moloney leukemia virus 10, homolog (mouse)	NM_020963.4	MOV10	cDNA FLJ32791 fis, clone TESTI2002365, highly similar to helicase MOV-10 (EC 3.6.1.-)	-27.9
ptr-miR-1306	-6.36257	0.000729348	down	OXT	Oxytocin-neurophysin 1	NM_000915.3	OXT	Oxytocin-neurophysin 1	-30.3
chr8_14858_mature@@mmu-miR-3960	-5.06227	0.0312825	down	EIF3G	eukaryotic translation initiation factor 3, subunit G	NM_003755.3	EIF3G	Eukaryotic translation initiation factor 3 subunit G	-40.9
hsa-miR-4508	-4.89228	0.0265003	down	EIF3G	eukaryotic translation initiation factor 3, subunit G	NM_003755.3	EIF3G	Eukaryotic translation initiation factor 3 subunit G	-30.8
chr3_6536_mature	-6.43296	0.0184633	down	EIF3G	eukaryotic translation initiation factor 3, subunit G	NM_003755.3	EIF3G	Eukaryotic translation initiation factor 3 subunit G	-32.2
chr3_8927_mature	-5.46691	0.0134639	down	EIF3G	eukaryotic translation initiation factor 3, subunit G	NM_003755.3	EIF3G	Eukaryotic translation initiation factor 3 subunit G	-29.9
ptr-miR-744	-6.66416	0.000370592	down	EIF3G	eukaryotic translation initiation factor 3, subunit G	NM_003755.3	EIF3G	Eukaryotic translation initiation factor 3 subunit G	-39.3
chr19_26254_mature	-8.06301	0.000560851	down	EIF3G	eukaryotic translation initiation factor 3, subunit G	NM_003755.3	EIF3G	Eukaryotic translation initiation factor 3 subunit G	-30.6
eca-miR-1842	-5.45568	0.0193436	down	EIF3I	eukaryotic translation initiation factor 3, subunit I	NM_003757.2	EIF3I	Eukaryotic translation initiation factor 3 subunit I	-33
chr18_25186_mature	-6.5642	0.0143143	down	EVC2	Ellis van Creveld syndrome 2	NM_147127.4	EVC2	Limbin	-29.3
chr8_14858_mature@@mmu-miR-3960	-5.06227	0.0312825	down	TMEM106A	transmembrane protein 106A	NM_145041	TMEM106A	cDNA FLJ50420, highly similar to Transmembrane protein 106A	-36
chr8_14858_mature@@mmu-miR-3960	-5.06227	0.0312825	down	LOC101112440	SUMO-conjugating enzyme UBC9-like	NM_194261.2	UBE2I	cDNA FLJ76182, highly similar to Homo sapiens ubiquitin-conjugating enzyme E2I (UBC9 homolog, yeast) (UBE2I), transcript variant 1, mRNA	-44.7
chr13_20446_mature	-6.88955	0.000250193	down	LOC101112440	SUMO-conjugating enzyme UBC9-like	NM_194261.2	UBE2I	cDNA FLJ76182, highly similar to Homo sapiens ubiquitin-conjugating enzyme E2I (UBC9 homolog, yeast) (UBE2I), transcript variant 1, mRNA	-36.5
chr8_14858_mature@@mmu-miR-3960	-5.06227	0.0312825	down	CCM2	cerebral cavernous malformation 2	NR_030770.1	CCM2	Malcavernin	-41.7
hsa-miR-1538	-5.6256	0.0138685	down	MON1A	MON1 homolog A (yeast)	NM_032355.3	MON1A	Vacuolar fusion protein MON1 homolog A	-37.9
mmu-miR-370-3p	-20	0.0058034	down	MON1A	MON1 homolog A (yeast)	NM_032355.3	MON1A	Vacuolar fusion protein MON1 homolog A	-35
hsa-miR-4508	-4.89228	0.0265003	down	TWIST2	twist homolog 2 (Drosophila)	NM_057179.2	TWIST2	Twist-related protein 2	-28.3
mmu-miR-6383	-4.6256	0.042056	down	TWIST2	twist homolog 2 (Drosophila)	NM_057179.2	TWIST2	Twist-related protein 2	-28.6
oar-miR-432	-10.0313	3.45616e-07	down	TWIST2	twist homolog 2 (Drosophila)	NM_057179.2	TWIST2	Twist-related protein 2	-32.8
chr18_25186_mature	-6.5642	0.0143143	down	TWIST2	twist homolog 2 (Drosophila)	NM_057179.2	TWIST2	Twist-related protein 2	-30.4
ptr-miR-6131	-5.6538	0.00382352	down	TWIST2	twist homolog 2 (Drosophila)	NM_057179.2	TWIST2	Twist-related protein 2	-30.5
oar-miR-323a-5p	-9.28382	6.07019e-06	down	TWIST2	twist homolog 2 (Drosophila)	NM_057179.2	TWIST2	Twist-related protein 2	-31.1
chrx_31877_mature@@ssc-miR-424-3p	-6.51513	0.000963858	down	CYP24	25-hydroxyvitamin D3-24-hydroxylase	NM_001128915.1	CYP24A1	1,25-dihydroxyvitamin D(3) 24-hydroxylase, mitochondrial	-22.3
chr5_10888_mature	-20	0.0355959	down	CYP24	25-hydroxyvitamin D3-24-hydroxylase	NM_001128915.1	CYP24A1	1,25-dihydroxyvitamin D(3) 24-hydroxylase, mitochondrial	-22.2
chr8_14858_mature@@mmu-miR-3960	-5.06227	0.0312825	down	SPINT2	serine peptidase inhibitor, Kunitz type, 2	NM_021102.3	SPINT2	Kunitz-type protease inhibitor 2	-42.4
oar-miR-329b-5p	-5.19265	0.0123993	down	MRGPRF	MAS-related GPR, member F	NM_145015.4	MRGPRF	cDNA FLJ53714, highly similar to Mas-related G-protein coupled receptor memberF	-27.8
hsa-miR-4443	-5.02415	0.0160234	down	MRGPRF	MAS-related GPR, member F	NM_145015.4	MRGPRF	cDNA FLJ53714, highly similar to Mas-related G-protein coupled receptor memberF	-24.6
ptr-miR-139	-6.38968	0.000684688	down	MRGPRF	MAS-related GPR, member F	NM_145015.4	MRGPRF	cDNA FLJ53714, highly similar to Mas-related G-protein coupled receptor memberF	-29
chr7_13874_mature	10.2785	0.0163725	up	MRGPRF	MAS-related GPR, member F	NM_145015.4	MRGPRF	cDNA FLJ53714, highly similar to Mas-related G-protein coupled receptor memberF	-30.7
ptr-miR-760	-7.02308	0.000152111	down	MRGPRF	MAS-related GPR, member F	NM_145015.4	MRGPRF	cDNA FLJ53714, highly similar to Mas-related G-protein coupled receptor memberF	-29.5
chr14_21306_mature	-6.88864	0.000462255	down	MRGPRF	MAS-related GPR, member F	NM_145015.4	MRGPRF	cDNA FLJ53714, highly similar to Mas-related G-protein coupled receptor memberF	-25.6
eca-miR-1842	-5.45568	0.0193436	down	MRGPRF	MAS-related GPR, member F	NM_145015.4	MRGPRF	cDNA FLJ53714, highly similar to Mas-related G-protein coupled receptor memberF	-27.5
oar-miR-541-3p	-8.3876	6.87041e-06	down	MRGPRF	MAS-related GPR, member F	NM_145015.4	MRGPRF	cDNA FLJ53714, highly similar to Mas-related G-protein coupled receptor memberF	-33.8
hsa-miR-4508	-4.89228	0.0265003	down	C2H8orf74	chromosome 2 open reading frame, human C8orf74	NM_001040032.1	C8orf74	Uncharacterized protein C8orf74	-30.7
chr8_14858_mature@@mmu-miR-3960	-5.06227	0.0312825	down	FIBP	fibroblast growth factor (acidic) intracellular binding protein	NM_198897.1	FIBP	cDNA FLJ59856, moderately similar to Acidic fibroblast growth factor intracellular-binding protein	-31.9
chr18_25186_mature	-6.5642	0.0143143	down	FIBP	fibroblast growth factor (acidic) intracellular binding protein	NM_198897.1	FIBP	cDNA FLJ59856, moderately similar to Acidic fibroblast growth factor intracellular-binding protein	-30.1
chr3_8927_mature	-5.46691	0.0134639	down	FIBP	fibroblast growth factor (acidic) intracellular binding protein	NM_198897.1	FIBP	cDNA FLJ59856, moderately similar to Acidic fibroblast growth factor intracellular-binding protein	-31.5
chr8_14858_mature@@mmu-miR-3960	-5.06227	0.0312825	down	UNC93B1	unc-93 homolog B1 (C. elegans)	NM_030930.2	UNC93B1	Protein unc-93 homolog B1	-31.1
hsa-miR-4508	-4.89228	0.0265003	down	UNC93B1	unc-93 homolog B1 (C. elegans)	NM_030930.2	UNC93B1	Protein unc-93 homolog B1	-28.4
ptr-miR-139	-6.38968	0.000684688	down	UNC93B1	unc-93 homolog B1 (C. elegans)	NM_030930.2	UNC93B1	Protein unc-93 homolog B1	-32.5
chr11_17918_mature@@ssc-miR-423-5p	-7.0263	0.000754963	down	UNC93B1	unc-93 homolog B1 (C. elegans)	NM_030930.2	UNC93B1	Protein unc-93 homolog B1	-30.8
chr8_14858_mature@@mmu-miR-3960	-5.06227	0.0312825	down	ZNF574	zinc finger protein 574	NM_022752.5	ZNF574	Zinc finger protein 574	-39.6
chr7_13874_mature	10.2785	0.0163725	up	FNDC5	fibronectin type III domain containing 5	NM_153756.2	FNDC5	Fibronectin type III domain-containing protein 5	-30.3
chr8_14858_mature@@mmu-miR-3960	-5.06227	0.0312825	down	FECH	ferrochelatase	NM_001012515.2	FECH	Ferrochelatase, mitochondrial	-39.4
chr7_13874_mature	10.2785	0.0163725	up	BBC1	Breast basic conserved protein 1	NM_033251.2	RPL13	cDNA FLJ52458, weakly similar to 60S ribosomal protein L13	-34
chr3_8927_mature	-5.46691	0.0134639	down	LOC101117703					-30.3
chr11_18453_mature	-6.13894	0.00126992	down	FNDC8	fibronectin type III domain containing 8	NM_017559.2	FNDC8	fibronectin type III domain containing 8	-35.6
chr3_8927_mature	-5.46691	0.0134639	down	FNDC8	fibronectin type III domain containing 8	NM_017559.2	FNDC8	fibronectin type III domain containing 8	-33.1
mmu-miR-370-3p	-20	0.0058034	down	FNDC8	fibronectin type III domain containing 8	NM_017559.2	FNDC8	fibronectin type III domain containing 8	-36.8
ptr-miR-760	-7.02308	0.000152111	down	FNDC8	fibronectin type III domain containing 8	NM_017559.2	FNDC8	fibronectin type III domain containing 8	-35
hsa-miR-4443	-5.02415	0.0160234	down	GFOD1	glucose-fructose oxidoreductase domain containing 1	NR_038459.1	GFOD1	Glucose-fructose oxidoreductase domain-containing protein 1	-31.2
chr3_6536_mature	-6.43296	0.0184633	down	GFOD1	glucose-fructose oxidoreductase domain containing 1	NR_038459.1	GFOD1	Glucose-fructose oxidoreductase domain-containing protein 1	-37.7
ptr-miR-760	-7.02308	0.000152111	down	GFOD1	glucose-fructose oxidoreductase domain containing 1	NR_038459.1	GFOD1	Glucose-fructose oxidoreductase domain-containing protein 1	-34.5
ptr-miR-760	-7.02308	0.000152111	down	BPIFC	BPI fold containing family C	NM_174932.2	BPIFC	BPIL2 protein	-40.8
chr8_14858_mature@@mmu-miR-3960	-5.06227	0.0312825	down	ANKHD1	ankyrin repeat and KH domain containing 1	NM_020690.5	ANKHD1-EIF4EBP3	ANKHD1-EIF4EBP3 readthrough	-43.7
chr3_6536_mature	-6.43296	0.0184633	down	SNRK	SNF related kinase	NM_017719.4	SNRK	cDNA FLJ77864, highly similar to Homo sapiens HSNFRK (HSNFRK) mRNA	-39.9
chr8_14858_mature@@mmu-miR-3960	-5.06227	0.0312825	down	EPHX1	epoxide hydrolase 1, microsomal (xenobiotic)	NM_001136018.2	EPHX1	Epoxide hydrolase 1	-44.5
hsa-miR-4429	-20	0.0355959	down	EPHX1	epoxide hydrolase 1, microsomal (xenobiotic)	NM_001136018.2	EPHX1	Epoxide hydrolase 1	-34.1
chr8_14858_mature@@mmu-miR-3960	-5.06227	0.0312825	down	RPL13A	Ribosomal protein L13a	NR_073024.1	RPL13A	cDNA FLJ51256, highly similar to 60S ribosomal protein L13a	-31.8
chr3_6536_mature	-6.43296	0.0184633	down	RPL13A	Ribosomal protein L13a	NR_073024.1	RPL13A	cDNA FLJ51256, highly similar to 60S ribosomal protein L13a	-36.7
hsa-miR-1538	-5.6256	0.0138685	down	GBX2	gastrulation brain homeobox 2	NM_001485.2	GBX2	Homeobox protein GBX-2	-38.6
oar-miR-329b-5p	-5.19265	0.0123993	down	DMRTC2	DMRT-like family C2	NM_033052.1	DMRTC2	Doublesex- and mab-3-related transcription factor C2	-22.7
chr11_18453_mature	-6.13894	0.00126992	down	SPTLC3	serine palmitoyltransferase, long chain base subunit 3	NM_018327.2	SPTLC3	Serine palmitoyltransferase, long chain base subunit 2-like (Aminotransferase 2)	-29.5
oar-miR-154b-5p	-5.2309	0.0297596	down	SPTLC3	serine palmitoyltransferase, long chain base subunit 3	NM_018327.2	SPTLC3	Serine palmitoyltransferase, long chain base subunit 2-like (Aminotransferase 2)	-30.7
oar-miR-329a-5p	-6.28857	0.00663141	down	SPTLC3	serine palmitoyltransferase, long chain base subunit 3	NM_018327.2	SPTLC3	Serine palmitoyltransferase, long chain base subunit 2-like (Aminotransferase 2)	-30.1
hsa-miR-1538	-5.6256	0.0138685	down	CLP1	cleavage and polyadenylation factor I subunit 1	NM_006831.2	CLP1	Polyribonucleotide 5'-hydroxyl-kinase Clp1	-39.8
mmu-miR-370-3p	-20	0.0058034	down	UBAP2L	ubiquitin associated protein 2-like	NM_014847.3	UBAP2L	Ubiquitin-associated protein 2-like	-32.9
chr8_14858_mature@@mmu-miR-3960	-5.06227	0.0312825	down	ADRBK1	adrenergic, beta, receptor kinase 1	NM_001619.3	ADRBK1	Beta-adrenergic receptor kinase 1	-45.5
hsa-miR-1538	-5.6256	0.0138685	down	ADRBK1	adrenergic, beta, receptor kinase 1	NM_001619.3	ADRBK1	Beta-adrenergic receptor kinase 1	-41.2
ptr-miR-744	-6.66416	0.000370592	down	ADRBK1	adrenergic, beta, receptor kinase 1	NM_001619.3	ADRBK1	Beta-adrenergic receptor kinase 1	-36.9
ptr-miR-1224-5p	-5.21057	0.0119532	down	FUS	fused in sarcoma	NR_028388.2	FUS	cDNA FLJ78268, highly similar to Homo sapiens fusion (involved in t(12;16) in malignant liposarcoma), transcript variant 1, mRNA	-41.5
ptr-miR-6131	-5.6538	0.00382352	down	FAM24A	family with sequence similarity 24, member A	NM_001029888.1	FAM24A	Protein FAM24A	-28.9
chr8_14858_mature@@mmu-miR-3960	-5.06227	0.0312825	down	VTN	vitronectin	NM_000638.3	VTN	cDNA FLJ51266, highly similar to Vitronectin	-38.1
chr3_6536_mature	-6.43296	0.0184633	down	VTN	vitronectin	NM_000638.3	VTN	cDNA FLJ51266, highly similar to Vitronectin	-29.9
chr3_8927_mature	-5.46691	0.0134639	down	SLC10A3	solute carrier family 10 (sodium/bile acid cotransporter family), member 3	NM_019848.4	SLC10A3	P3 protein	-33.1
ptr-miR-760	-7.02308	0.000152111	down	KRBA2	KRAB-A domain containing 2	NM_213597.2	KRBA2	KRAB-A domain-containing protein 2	-32.1
hsa-miR-320c	-5.95681	0.00187728	down	RASEF	RAS and EF-hand domain containing	NM_152573.3	RASEF	cDNA FLJ75033, highly similar to Homo sapiens RAS and EF-hand domain containing (RASEF), mRNA	-29
ptr-miR-320c	-5.88811	0.00225204	down	RASEF	RAS and EF-hand domain containing	NM_152573.3	RASEF	cDNA FLJ75033, highly similar to Homo sapiens RAS and EF-hand domain containing (RASEF), mRNA	-29
chr8_14858_mature@@mmu-miR-3960	-5.06227	0.0312825	down	CCL5	chemokine (C-C motif) ligand 5	NM_002985.2	CCL5	cDNA, FLJ92501, highly similar to Homo sapiens chemokine (C-C motif) ligand 5 (CCL5), mRNA	-43.6
chr11_17720_mature	20	0.0192068	up	PGS1	phosphatidylglycerophosphate synthase 1	NM_024419.3	PGS1	cDNA FLJ56369, highly similar to Homo sapiens phosphatidylglycerophosphate synthase 1 (PGS1), mRNA	-33.8
chr8_14858_mature@@mmu-miR-3960	-5.06227	0.0312825	down	RHPN1	rhophilin, Rho GTPase binding protein 1	NM_052924.2	RHPN1	Rhophilin-1	-36.4
oar-miR-410-5p	-5.79553	0.0179173	down	RHPN1	rhophilin, Rho GTPase binding protein 1	NM_052924.2	RHPN1	Rhophilin-1	-37.9
chr9_15818_star@@ssc-miR-30c-3p	-5.94246	0.0019465	down	RHPN1	rhophilin, Rho GTPase binding protein 1	NM_052924.2	RHPN1	Rhophilin-1	-33.1
chr3_6536_mature	-6.43296	0.0184633	down	RHPN1	rhophilin, Rho GTPase binding protein 1	NM_052924.2	RHPN1	Rhophilin-1	-33.4
ptr-miR-760	-7.02308	0.000152111	down	RHPN1	rhophilin, Rho GTPase binding protein 1	NM_052924.2	RHPN1	Rhophilin-1	-37.6
hsa-miR-1538	-5.6256	0.0138685	down	HHATL	hedgehog acyltransferase-like	NR_027753.1	HHATL	Protein-cysteine N-palmitoyltransferase HHAT-like protein	-35
chr11_18453_mature	-6.13894	0.00126992	down	HHATL	hedgehog acyltransferase-like	NR_027753.1	HHATL	Protein-cysteine N-palmitoyltransferase HHAT-like protein	-32.4
chr19_26254_mature	-8.06301	0.000560851	down	HHATL	hedgehog acyltransferase-like	NR_027753.1	HHATL	Protein-cysteine N-palmitoyltransferase HHAT-like protein	-29.3
chr5_11579_star	-4.49381	0.0435591	down	HHATL	hedgehog acyltransferase-like	NR_027753.1	HHATL	Protein-cysteine N-palmitoyltransferase HHAT-like protein	-29.2
chr3_8927_mature	-5.46691	0.0134639	down	TEKT5	tektin 5	NM_144674.1	TEKT5	Tektin-5	-33
ptr-miR-139	-6.38968	0.000684688	down	NARFL	nuclear prelamin A recognition factor-like	NM_022493.1	NARFL	Cytosolic Fe-S cluster assembly factor NARFL	-39.2
chr11_17720_mature	20	0.0192068	up	NARFL	nuclear prelamin A recognition factor-like	NM_022493.1	NARFL	Cytosolic Fe-S cluster assembly factor NARFL	-34.5
chr3_8927_mature	-5.46691	0.0134639	down	NARFL	nuclear prelamin A recognition factor-like	NM_022493.1	NARFL	Cytosolic Fe-S cluster assembly factor NARFL	-32.5
chr6_13248_mature@@bta-miR-2448-3p	-4.45568	0.0440954	down	NARFL	nuclear prelamin A recognition factor-like	NM_022493.1	NARFL	Cytosolic Fe-S cluster assembly factor NARFL	-40.9
[truncated: 3,022 more rows]
