# Supplementary material for: Expression profiling and functional characterization of miR-192 throughout sheep skeletal muscle development
Source: Sci Rep. 2016 Jul 25;6:30281. doi: 10.1038/srep30281 (PMC4958965; doi:10.1038/srep30281)
Supplement: Supplementary Table S12 [file srep30281-s13.xls]

## Sheet: A3YvsF110
AccID	Log2FC	FDR	Style	TargetGene	Description	BlastAccID	BlastSymbol	BlastDescription	Energy
oar-miR-543-3p	-12.4604	1.79813e-08	down	CCND1	Cyclin D1	NM_053056.2	CCND1	cDNA FLJ51281, highly similar to G1/S-specific cyclin-D1	-22.8
oar-miR-323a-5p	-8.03275	0.000219223	down	CCND1	Cyclin D1	NM_053056.2	CCND1	cDNA FLJ51281, highly similar to G1/S-specific cyclin-D1	-23.9
ptr-miR-760	-6.36867	0.00276587	down	CHAF1A	chromatin assembly factor 1, subunit A (p150)	NM_005483.2	CHAF1A	Chromatin assembly factor 1 subunit A	-37.6
chr1_2587_mature@@bta-miR-6529	-8.24296	7.28783e-05	down	PALM2	paralemmin 2	NM_053016.5	PALM2	Paralemmin-2	-27.4
oar-miR-377-5p	-4.90147	0.0349343	down	PALM2	paralemmin 2	NM_053016.5	PALM2	Paralemmin-2	-28
oar-miR-3957-5p	-6.91886	0.0043	down	PALM2	paralemmin 2	NM_053016.5	PALM2	Paralemmin-2	-29.7
ptr-miR-1224-5p	-5.8075	0.0110867	down	PALM2	paralemmin 2	NM_053016.5	PALM2	Paralemmin-2	-31.6
chr13_20395_mature@@ssc-miR-296-3p	-7.58977	0.000377913	down	PALM2	paralemmin 2	NM_053016.5	PALM2	Paralemmin-2	-29.3
chr11_18452_star@@ssc-miR-365-5p	-6.44166	0.00286264	down	PALM2	paralemmin 2	NM_053016.5	PALM2	Paralemmin-2	-28.3
oar-miR-485-5p	-12.4897	1.46074e-08	down	PALM2	paralemmin 2	NM_053016.5	PALM2	Paralemmin-2	-30.5
oar-miR-541-3p	-11.4585	2.37347e-06	down	PALM2	paralemmin 2	NM_053016.5	PALM2	Paralemmin-2	-30.3
oar-miR-409-3p	-9.76985	4.07834e-06	down	GLI4	GLI family zinc finger 4	NM_138465.3	GLI4	Zinc finger protein GLI4	-29
hsa-miR-1538	-6.95951	0.0125013	down	GLI4	GLI family zinc finger 4	NM_138465.3	GLI4	Zinc finger protein GLI4	-46.8
oar-miR-541-5p	-11.4662	1.97389e-07	down	GLI4	GLI family zinc finger 4	NM_138465.3	GLI4	Zinc finger protein GLI4	-30.2
chr24_29665_star@@mmu-miR-25-5p	-6.31314	0.0027893	down	ENSA	endosulfine alpha	NM_207168.1	ENSA	Alpha-endosulfine	-35.4
chr11_17918_mature@@ssc-miR-423-5p	-7.13532	0.00303894	down	ENSA	endosulfine alpha	NM_207168.1	ENSA	Alpha-endosulfine	-35.3
oar-miR-3956-3p	-5.43344	0.0246794	down	RNF25	ring finger protein 25	NM_022453.2	RNF25	E3 ubiquitin-protein ligase RNF25	-31.5
chr20_26913_mature@@ggo-miR-877	-4.83733	0.0376521	down	RNF26	ring finger protein 26	NM_032015.4	RNF26	cDNA FLJ16070 fis, clone HSYRA1000062, highly similar to RING finger protein 26	-31.3
mmu-miR-370-3p	-20	0.0174891	down	RNF26	ring finger protein 26	NM_032015.4	RNF26	cDNA FLJ16070 fis, clone HSYRA1000062, highly similar to RING finger protein 26	-28.7
hsa-miR-1538	-6.95951	0.0125013	down	TRAPPC5	trafficking protein particle complex 5	NM_174894.2	TRAPPC5	Trafficking protein particle complex subunit 5	-30.7
chr9_15818_star@@ssc-miR-30c-3p	-5.93933	0.00557368	down	TRAPPC5	trafficking protein particle complex 5	NM_174894.2	TRAPPC5	Trafficking protein particle complex subunit 5	-28.3
ptr-miR-139	-7.0897	0.000652867	down	LOC101102925	uncharacterized LOC101102925	NM_015711.3	GLTSCR1	Glioma tumor suppressor candidate region gene 1 protein	-29.4
chr11_18452_star@@ssc-miR-365-5p	-6.44166	0.00286264	down	LOC101102925	uncharacterized LOC101102925	NM_015711.3	GLTSCR1	Glioma tumor suppressor candidate region gene 1 protein	-28.7
ptr-miR-744	-8.4131	5.51127e-05	down	LOC101102925	uncharacterized LOC101102925	NM_015711.3	GLTSCR1	Glioma tumor suppressor candidate region gene 1 protein	-30.7
ptr-miR-1224-5p	-5.8075	0.0110867	down	LOC101105022	proteoglycan 3-like	NM_006093.3	PRG3	Proteoglycan 3	-35.6
chr19_26254_mature	-6.81195	0.00520722	down	LOC101105022	proteoglycan 3-like	NM_006093.3	PRG3	Proteoglycan 3	-29.3
oar-miR-493-3p	-6.87875	0.00164016	down	SETMAR	SET domain gene	NR_075073.1	SETMAR	cDNA FLJ54643, highly similar to Homo sapiens SET domain and mariner transposase fusion gene (SETMAR), mRNA	-27.7
ptr-miR-744	-8.4131	5.51127e-05	down	SETMAR	SET domain gene	NR_075073.1	SETMAR	cDNA FLJ54643, highly similar to Homo sapiens SET domain and mariner transposase fusion gene (SETMAR), mRNA	-28.1
chr19_26220_mature@@hsa-miR-4435	-6.69647	0.0193407	down	SETMAR	SET domain gene	NR_075073.1	SETMAR	cDNA FLJ54643, highly similar to Homo sapiens SET domain and mariner transposase fusion gene (SETMAR), mRNA	-26.4
eca-miR-1842	-5.20462	0.045449	down	SETMAR	SET domain gene	NR_075073.1	SETMAR	cDNA FLJ54643, highly similar to Homo sapiens SET domain and mariner transposase fusion gene (SETMAR), mRNA	-28.3
chr11_18453_mature	-5.52943	0.0134748	down	HMG20B	high mobility group 20B	NM_006339.2	HMG20B	SWI/SNF-related matrix-associated actin-dependent regulator of chromatin subfamily E member 1-related	-39.4
ptr-miR-760	-6.36867	0.00276587	down	HMG20B	high mobility group 20B	NM_006339.2	HMG20B	SWI/SNF-related matrix-associated actin-dependent regulator of chromatin subfamily E member 1-related	-39.6
chrx_31837_star@@mmu-miR-505-5p	-6.86283	0.00277198	down	ZNF311	zinc finger protein 311	NM_001010877.2	ZNF311	cDNA FLJ76000, highly similar to Homo sapiens zinc finger protein 311 (ZNF311), mRNA	-35.2
chr19_26254_mature	-6.81195	0.00520722	down	ALOX12B	arachidonate 12-lipoxygenase, 12R type	NM_001139.2	ALOX12B	Arachidonate 12-lipoxygenase, 12R-type	-28.8
chr19_26254_mature	-6.81195	0.00520722	down	NGF	nerve growth factor (beta polypeptide)	NM_002506.2	NGF	Beta-nerve growth factor	-30.6
hsa-miR-1538	-6.95951	0.0125013	down	ATP2C2	ATPase, Ca++ transporting, type 2C, member 2	NM_014861.2	ATP2C2	cDNA FLJ33732 fis, clone BRAWH2017913, highly similar to Probable calcium-transporting ATPase (EC 3.6.3.8)	-41.3
chr22_28470_mature@@ppa-miR-107	-7.85064	0.000351655	down	LOC101102526	keratin-associated protein 10-8-like	NM_198689.2	KRTAP10-7	Keratin-associated protein 10-7	-28.9
chr4_9456_mature	-20	0.00846861	down	LOC101102526	keratin-associated protein 10-8-like	NM_198689.2	KRTAP10-7	Keratin-associated protein 10-7	-26.9
chr16_23356_mature@@ppa-miR-107	-6.039	0.0228835	down	LOC101102526	keratin-associated protein 10-8-like	NM_198689.2	KRTAP10-7	Keratin-associated protein 10-7	-28.9
chr4_9455_mature	-5.59694	0.039225	down	LOC101102526	keratin-associated protein 10-8-like	NM_198689.2	KRTAP10-7	Keratin-associated protein 10-7	-26.9
chr19_26254_mature	-6.81195	0.00520722	down	LOC101102526	keratin-associated protein 10-8-like	NM_198689.2	KRTAP10-7	Keratin-associated protein 10-7	-29.5
mmu-miR-370-3p	-20	0.0174891	down	FES	feline sarcoma oncogene	NM_002005.3	FES	Tyrosine-protein kinase Fes/Fps	-35.8
hsa-miR-1538	-6.95951	0.0125013	down	ZBTB32	zinc finger and BTB domain containing 32	NM_014383.1	ZBTB32	Zinc finger and BTB domain-containing protein 32	-39.8
chr15_22511_mature@@eca-miR-129b-3p	-7.11151	0.00175156	down	ZBTB32	zinc finger and BTB domain containing 32	NM_014383.1	ZBTB32	Zinc finger and BTB domain-containing protein 32	-33.5
hsa-miR-1538	-6.95951	0.0125013	down	SGCA	sarcoglycan, alpha (50kDa dystrophin-associated glycoprotein)	NM_001135697.1	SGCA	cDNA FLJ56722, highly similar to Alpha-sarcoglycan	-37.2
chr13_20395_mature@@ssc-miR-296-3p	-7.58977	0.000377913	down	SGCA	sarcoglycan, alpha (50kDa dystrophin-associated glycoprotein)	NM_001135697.1	SGCA	cDNA FLJ56722, highly similar to Alpha-sarcoglycan	-33.4
mmu-miR-370-3p	-20	0.0174891	down	HMBS	Porphobilinogen deaminase	NM_001258209.1	HMBS	Hydroxymethylbilane synthase	-37.7
chr11_17720_mature	20	0.024534	up	TMEM8B	transmembrane protein 8B	NM_016446.3	TMEM8B	Transmembrane protein 8B	-39.8
oar-miR-3956-3p	-5.43344	0.0246794	down	LOC101114067	protein pitchfork-like	NM_181643.4	PIFO	Protein pitchfork	-36.7
oar-miR-665-3p	-6.36541	0.00318891	down	PHF19	PHD finger protein 19	NR_104601.1	PHF19	cDNA FLJ16269 fis, clone MESAN2016552, highly similar to Homo sapiens PHD finger protein 19 (PHF19), transcript variant 1, mRNA	-42.3
oar-miR-3956-3p	-5.43344	0.0246794	down	SBSN	suprabasin	NM_198538.3	SBSN	Suprabasin	-36.5
chr11_18453_mature	-5.52943	0.0134748	down	WDR77	WD repeat domain 77	NM_024102.2	WDR77	cDNA FLJ55120, moderately similar to Methylosome protein 50	-36.6
ptr-miR-760	-6.36867	0.00276587	down	LOC101112694	eukaryotic translation initiation factor 3 subunit C-like	NM_003752.4	EIF3C	Eukaryotic translation initiation factor 3 subunit C	-31.3
ptr-miR-1224-5p	-5.8075	0.0110867	down	S100A12	S100 calcium binding protein A12	NM_005621.1	S100A12	Protein S100-A12	-39.5
mmu-miR-370-3p	-20	0.0174891	down	ZNF335	zinc finger protein 335	NM_022095.3	ZNF335	ZNF335 protein	-36.3
hsa-miR-1538	-6.95951	0.0125013	down	CDCA4	cell division cycle associated 4	NM_145701.2	CDCA4	cDNA FLJ52878, highly similar to Cell division cycle-associated protein 4	-34.8
ptr-miR-760	-6.36867	0.00276587	down	CDCA3	cell division cycle associated 3	NM_031299.4	CDCA3	cDNA, FLJ93285, highly similar to Homo sapiens cell division cycle associated 3 (CDCA3), mRNA	-33.3
ptr-miR-744	-8.4131	5.51127e-05	down	LOC101113344	60S ribosomal protein L13-like	NM_033251.2	RPL13	cDNA FLJ52458, weakly similar to 60S ribosomal protein L13	-30.3
chr12_20061_mature@@ppa-miR-181b	-5.16624	0.0374346	down	ACOT13	acyl-CoA thioesterase 13	NM_018473.3	ACOT13	Acyl-coenzyme A thioesterase 13	-25.4
chr3_8193_mature@@ppa-miR-181b	-5.86059	0.0115585	down	ACOT13	acyl-CoA thioesterase 13	NM_018473.3	ACOT13	Acyl-coenzyme A thioesterase 13	-25.4
oar-miR-3957-5p	-6.91886	0.0043	down	TMEM89	transmembrane protein 89	NM_001008269.1	TMEM89	Transmembrane protein 89	-27.6
ptr-miR-6131	-5.52138	0.0125139	down	PACS1	phosphofurin acidic cluster sorting protein 1	NM_018026.3	PACS1	Phosphofurin acidic cluster sorting protein 1	-27.5
chr13_20395_mature@@ssc-miR-296-3p	-7.58977	0.000377913	down	PACS1	phosphofurin acidic cluster sorting protein 1	NM_018026.3	PACS1	Phosphofurin acidic cluster sorting protein 1	-26.4
mmu-miR-370-3p	-20	0.0174891	down	PACS1	phosphofurin acidic cluster sorting protein 1	NM_018026.3	PACS1	Phosphofurin acidic cluster sorting protein 1	-26.8
chr13_20395_mature@@ssc-miR-296-3p	-7.58977	0.000377913	down	SLC35B3	solute carrier family 35, member B3	NR_109914.1	SLC35B3	cDNA, FLJ94080, highly similar to Homo sapiens solute carrier family 35, member B3 (SLC35B3), mRNA	-35
ptr-miR-139	-7.0897	0.000652867	down	CUL4A	cullin 4A	NM_003589.2	CUL4A	cDNA, FLJ95721, highly similar to Homo sapiens cullin 4A (CUL4A), mRNA	-36
ptr-miR-760	-6.36867	0.00276587	down	CUL4A	cullin 4A	NM_003589.2	CUL4A	cDNA, FLJ95721, highly similar to Homo sapiens cullin 4A (CUL4A), mRNA	-33.6
chr20_26913_mature@@ggo-miR-877	-4.83733	0.0376521	down	CGREF1	cell growth regulator with EF-hand domain 1	NM_006569.5	CGREF1	Cell growth regulator with EF hand domain protein 1	-41.4
oar-miR-432	-14.6271	2.20718e-10	down	FABP3	Heart fatty acid binding protein	NM_004102.3	FABP3	Fatty acid-binding protein, heart	-35.2
ptr-miR-1224-5p	-5.8075	0.0110867	down	NEB	nebulin	NM_004543.4	NEB	Nebulin	-40.6
chr18_24925_star@@eca-miR-342-5p	-7.51068	0.000598165	down	LOC101107417	NHP2-like protein 1-like	NM_005008.3	NHP2L1	NHP2-like protein 1	-32.4
chr12_19126_mature	8.58437	0.0484381	up	RSPH9	radial spoke head 9 homolog (Chlamydomonas)	NM_152732.4	RSPH9	Radial spoke head protein 9 homolog	-27.3
chr12_19125_mature	8.54358	0.049531	up	RSPH9	radial spoke head 9 homolog (Chlamydomonas)	NM_152732.4	RSPH9	Radial spoke head protein 9 homolog	-27.3
ptr-miR-744	-8.4131	5.51127e-05	down	FABP6	fatty acid binding protein 6, ileal	NM_001445.2	FABP6	Gastrotropin	-31.1
chr3_9135_mature	-7.85567	0.00256756	down	RDX	radixin	NM_002906.3	RDX	cDNA FLJ58499, highly similar to Radixin	-24.8
chr13_20395_mature@@ssc-miR-296-3p	-7.58977	0.000377913	down	RDX	radixin	NM_002906.3	RDX	cDNA FLJ58499, highly similar to Radixin	-30.4
chr11_17918_mature@@ssc-miR-423-5p	-7.13532	0.00303894	down	RDX	radixin	NM_002906.3	RDX	cDNA FLJ58499, highly similar to Radixin	-30.5
oar-miR-409-3p	-9.76985	4.07834e-06	down	C21H11orf10	chromosome 21 open reading frame, human C11orf10	NM_014206.3	TMEM258	Transmembrane protein 258	-34
chr8_15524_mature	-7.03751	0.0109519	down	C21H11orf10	chromosome 21 open reading frame, human C11orf10	NM_014206.3	TMEM258	Transmembrane protein 258	-29.2
chr13_20395_mature@@ssc-miR-296-3p	-7.58977	0.000377913	down	FDPS	farnesyl diphosphate synthase	NM_002004.3	FDPS	cDNA FLJ12779 fis, clone NT2RP2001748, moderately similar to FARNESYL PYROPHOSPHATE SYNTHETASE	-31.1
hsa-miR-1538	-6.95951	0.0125013	down	MECR	mitochondrial trans-2-enoyl-CoA reductase	NM_016011.3	MECR	cDNA FLJ56723, highly similar to Trans-2-enoyl-CoA reductase, mitochondrial (EC 1.3.1.38)	-37.6
chr19_26254_mature	-6.81195	0.00520722	down	MECR	mitochondrial trans-2-enoyl-CoA reductase	NM_016011.3	MECR	cDNA FLJ56723, highly similar to Trans-2-enoyl-CoA reductase, mitochondrial (EC 1.3.1.38)	-31.6
chr11_18452_star@@ssc-miR-365-5p	-6.44166	0.00286264	down	AIFM1	Mammary apoptosis inducing factor				-35.6
chr11_18453_mature	-5.52943	0.0134748	down	TGM3	transglutaminase 3 (E polypeptide, protein-glutamine-gamma-glutamyltransferase)	NM_003245.3	TGM3	cDNA FLJ56823, highly similar to Protein-glutamine gamma-glutamyltransferase E (EC 2.3.2.13)	-38.4
chr13_20395_mature@@ssc-miR-296-3p	-7.58977	0.000377913	down	AIFM2	apoptosis-inducing factor, mitochondrion-associated, 2	NM_032797.5	AIFM2	Apoptosis-inducing factor 2	-35.7
chr20_26913_mature@@ggo-miR-877	-4.83733	0.0376521	down	MFSD12	major facilitator superfamily domain containing 12	NM_174983.4	MFSD12	Major facilitator superfamily domain-containing protein 12	-37.4
chr20_26913_mature@@ggo-miR-877	-4.83733	0.0376521	down	TGM6	transglutaminase 6	NM_198994.2	TGM6	Protein-glutamine gamma-glutamyltransferase 6	-33.9
chr19_26254_mature	-6.81195	0.00520722	down	TGM7	transglutaminase 7	NM_052955.2	TGM7	Protein-glutamine gamma-glutamyltransferase Z	-32.6
chr2_5146_star@@oan-miR-23b-5p	-5.1195	0.0231576	down	LOC101113335	angiogenin-1-like	NM_001145.4	ANG	Angiogenin	-32.7
hsa-miR-1538	-6.95951	0.0125013	down	ASCC2	activating signal cointegrator 1 complex subunit 2	NM_032204.4	ASCC2	Activating signal cointegrator 1 complex subunit 2	-39.7
ptr-miR-320b	-5.90506	0.00618007	down	ASCC2	activating signal cointegrator 1 complex subunit 2	NM_032204.4	ASCC2	Activating signal cointegrator 1 complex subunit 2	-33
chr11_17862_mature@@bta-miR-2331-5p	-5.08236	0.0363275	down	ASCC2	activating signal cointegrator 1 complex subunit 2	NM_032204.4	ASCC2	Activating signal cointegrator 1 complex subunit 2	-33.2
hsa-miR-1538	-6.95951	0.0125013	down	SLC35C2	solute carrier family 35, member C2	NM_173179.3	SLC35C2	cDNA FLJ52752, highly similar to Solute carrier family 35 member C2	-41.3
chr12_19126_mature	8.58437	0.0484381	up	T	T, brachyury homolog (mouse)	NM_003181.3	T	Brachyury protein	-28
chr12_19125_mature	8.54358	0.049531	up	T	T, brachyury homolog (mouse)	NM_003181.3	T	Brachyury protein	-28
chr11_18452_star@@ssc-miR-365-5p	-6.44166	0.00286264	down	T	T, brachyury homolog (mouse)	NM_003181.3	T	Brachyury protein	-28.8
hsa-miR-1538	-6.95951	0.0125013	down	TMEM160	transmembrane protein 160	NM_017854.1	TMEM160	Transmembrane protein 160	-35.5
chr13_20395_mature@@ssc-miR-296-3p	-7.58977	0.000377913	down	TMEM160	transmembrane protein 160	NM_017854.1	TMEM160	Transmembrane protein 160	-31.8
mmu-miR-370-3p	-20	0.0174891	down	TMEM160	transmembrane protein 160	NM_017854.1	TMEM160	Transmembrane protein 160	-30.7
ptr-miR-744	-8.4131	5.51127e-05	down	TMEM160	transmembrane protein 160	NM_017854.1	TMEM160	Transmembrane protein 160	-31.1
oar-miR-412-5p	-20	0.0307055	down	TRAF3IP3	TRAF3 interacting protein 3	NR_109871.1	TRAF3IP3	TRAF3-interacting JNK-activating modulator	-27.5
hsa-miR-1538	-6.95951	0.0125013	down	TRAF3IP3	TRAF3 interacting protein 3	NR_109871.1	TRAF3IP3	TRAF3-interacting JNK-activating modulator	-31.2
ptr-miR-1224-5p	-5.8075	0.0110867	down	REN	Renin	NM_000537.3	REN	Kidney mRNA for renin (aa 105-401).	-36.1
ptr-miR-744	-8.4131	5.51127e-05	down	REN	Renin	NM_000537.3	REN	Kidney mRNA for renin (aa 105-401).	-36.5
hsa-miR-1538	-6.95951	0.0125013	down	SIPA1	signal-induced proliferation-associated 1	NM_153253.29	SIPA1	cDNA FLJ60386, moderately similar to Signal-induced proliferation-associated protein 1	-37.2
chr11_18453_mature	-5.52943	0.0134748	down	SIPA1	signal-induced proliferation-associated 1	NM_153253.29	SIPA1	cDNA FLJ60386, moderately similar to Signal-induced proliferation-associated protein 1	-38.3
chr2_3399_mature@@ssc-miR-320	-8.89433	8.49332e-05	down	WFIKKN1	WAP, follistatin/kazal, immunoglobulin, kunitz and netrin domain containing 1	NM_053284.2	WFIKKN1	WAP, Kazal, immunoglobulin, Kunitz and NTR domain-containing protein 1	-26.4
ptr-miR-320b	-5.90506	0.00618007	down	WFIKKN1	WAP, follistatin/kazal, immunoglobulin, kunitz and netrin domain containing 1	NM_053284.2	WFIKKN1	WAP, Kazal, immunoglobulin, Kunitz and NTR domain-containing protein 1	-27.7
chr13_20395_mature@@ssc-miR-296-3p	-7.58977	0.000377913	down	WFIKKN1	WAP, follistatin/kazal, immunoglobulin, kunitz and netrin domain containing 1	NM_053284.2	WFIKKN1	WAP, Kazal, immunoglobulin, Kunitz and NTR domain-containing protein 1	-28
mmu-miR-370-3p	-20	0.0174891	down	WFIKKN1	WAP, follistatin/kazal, immunoglobulin, kunitz and netrin domain containing 1	NM_053284.2	WFIKKN1	WAP, Kazal, immunoglobulin, Kunitz and NTR domain-containing protein 1	-28.2
ptr-miR-6131	-5.52138	0.0125139	down	SLC6A17	solute carrier family 6, member 17	NM_001010898.2	SLC6A17	cDNA FLJ58911, highly similar to Orphan sodium- and chloride-dependent neurotransmitter transporter NTT4	-33.2
chr2_3399_mature@@ssc-miR-320	-8.89433	8.49332e-05	down	NTSR2	neurotensin receptor 2	NM_012344.3	NTSR2	Neurotensin receptor type 2	-32.4
chr11_18453_mature	-5.52943	0.0134748	down	NTSR2	neurotensin receptor 2	NM_012344.3	NTSR2	Neurotensin receptor type 2	-31.2
hsa-miR-320c	-7.07498	0.000700407	down	NTSR2	neurotensin receptor 2	NM_012344.3	NTSR2	Neurotensin receptor type 2	-29.9
ptr-miR-320c	-7.07762	0.000675017	down	NTSR2	neurotensin receptor 2	NM_012344.3	NTSR2	Neurotensin receptor type 2	-29.9
ptr-miR-320b	-5.90506	0.00618007	down	NTSR2	neurotensin receptor 2	NM_012344.3	NTSR2	Neurotensin receptor type 2	-32.4
oar-miR-323a-5p	-8.03275	0.000219223	down	FBL	fibrillarin	NM_001436.3	FBL	cDNA FLJ56738, highly similar to Fibrillarin	-35
mmu-miR-370-3p	-20	0.0174891	down	GEMIN4	gem (nuclear organelle) associated protein 4	NM_015721.2	GEMIN4	Gem-associated protein 4	-35.8
ptr-miR-760	-6.36867	0.00276587	down	PPP1R32	protein phosphatase 1, regulatory subunit 32	NM_145017.2	PPP1R32	Protein phosphatase 1 regulatory subunit 32	-33.4
chr11_18250_mature@@bta-miR-3432	-20	0.0307055	down	CHRM4	cholinergic receptor, muscarinic 4	NM_000741.2	CHRM4	Muscarinic acetylcholine receptor M4	-25.4
oar-miR-487b-5p	-7.70844	0.00100233	down	CHRM4	cholinergic receptor, muscarinic 4	NM_000741.2	CHRM4	Muscarinic acetylcholine receptor M4	-32.3
chr11_18452_star@@ssc-miR-365-5p	-6.44166	0.00286264	down	CHRM4	cholinergic receptor, muscarinic 4	NM_000741.2	CHRM4	Muscarinic acetylcholine receptor M4	-30.3
hsa-miR-1538	-6.95951	0.0125013	down	LCLAT1	lysocardiolipin acyltransferase 1	NM_182551.3	LCLAT1	cDNA FLJ50983, highly similar to Homo sapiens lysocardiolipin acyltransferase (LYCAT), transcript variant 1, mRNA	-38.5
chr9_15818_star@@ssc-miR-30c-3p	-5.93933	0.00557368	down	SERPINA1	Alpha-1-antitrypsin transcript variant 1	NM_001127707.1	SERPINA1	Alpha-1-antitrypsin null variant	-28.6
mmu-miR-370-3p	-20	0.0174891	down	NF2	neurofibromin 2 (merlin)	NM_181835.1	NF2	cDNA FLJ61733, highly similar to Merlin	-33.7
ptr-miR-760	-6.36867	0.00276587	down	NF2	neurofibromin 2 (merlin)	NM_181835.1	NF2	cDNA FLJ61733, highly similar to Merlin	-31.8
oar-miR-541-5p	-11.4662	1.97389e-07	down	NF2	neurofibromin 2 (merlin)	NM_181835.1	NF2	cDNA FLJ61733, highly similar to Merlin	-38.3
eca-miR-1842	-5.20462	0.045449	down	NF2	neurofibromin 2 (merlin)	NM_181835.1	NF2	cDNA FLJ61733, highly similar to Merlin	-33
hsa-miR-1538	-6.95951	0.0125013	down	ECI2	enoyl-CoA delta isomerase 2	NR_028588.1	ECI2	cDNA FLJ56683, highly similar to Peroxisomal 3,2-trans-enoyl-CoA isomerase (EC 5.3.3.8)	-35.2
hsa-miR-4443	-4.77309	0.0422231	down	ECI2	enoyl-CoA delta isomerase 2	NR_028588.1	ECI2	cDNA FLJ56683, highly similar to Peroxisomal 3,2-trans-enoyl-CoA isomerase (EC 5.3.3.8)	-28.6
ptr-miR-760	-6.36867	0.00276587	down	ECI2	enoyl-CoA delta isomerase 2	NR_028588.1	ECI2	cDNA FLJ56683, highly similar to Peroxisomal 3,2-trans-enoyl-CoA isomerase (EC 5.3.3.8)	-32.3
ptr-miR-1224-5p	-5.8075	0.0110867	down	LSMD1	LSM domain containing 1	NM_032356.3	LSMD1	LSM domain-containing protein 1	-34.9
chr13_20395_mature@@ssc-miR-296-3p	-7.58977	0.000377913	down	LOC101107401	glutathione S-transferase Mu 1-like	NM_146421.2	GSTM1	Glutathione S-transferase Mu 1	-37.2
ptr-miR-760	-6.36867	0.00276587	down	ENO1	Enolase 1				-35.4
hsa-miR-1538	-6.95951	0.0125013	down	SLC39A14	solute carrier family 39 (zinc transporter), member 14	NM_015359.4	SLC39A14	Zinc transporter ZIP14	-40.3
mmu-miR-370-3p	-20	0.0174891	down	FAH	fumarylacetoacetate hydrolase (fumarylacetoacetase)	NM_000137.2	FAH	cDNA FLJ51912, highly similar to Fumarylacetoacetase (EC 3.7.1.2)	-34.4
ptr-miR-1306	-7.40101	0.000412888	down	SLC6A2	Transporter				-28.8
chr11_18452_star@@ssc-miR-365-5p	-6.44166	0.00286264	down	KCNIP1	Kv channel interacting protein 1	NM_014592.3	KCNIP1	Potassium channel interacting protein 1	-43
chr2_5146_star@@oan-miR-23b-5p	-5.1195	0.0231576	down	ZBTB45	zinc finger and BTB domain containing 45	NM_032792.2	ZBTB45	Putative uncharacterized protein DKFZp547H249	-26.6
ptr-miR-139	-7.0897	0.000652867	down	ZBTB45	zinc finger and BTB domain containing 45	NM_032792.2	ZBTB45	Putative uncharacterized protein DKFZp547H249	-28.9
chr11_17720_mature	20	0.024534	up	ZBTB45	zinc finger and BTB domain containing 45	NM_032792.2	ZBTB45	Putative uncharacterized protein DKFZp547H249	-31.2
oar-miR-487b-5p	-7.70844	0.00100233	down	ZBTB45	zinc finger and BTB domain containing 45	NM_032792.2	ZBTB45	Putative uncharacterized protein DKFZp547H249	-28.3
ptr-miR-744	-8.4131	5.51127e-05	down	ZBTB45	zinc finger and BTB domain containing 45	NM_032792.2	ZBTB45	Putative uncharacterized protein DKFZp547H249	-31.3
ptr-miR-760	-6.36867	0.00276587	down	ZBTB45	zinc finger and BTB domain containing 45	NM_032792.2	ZBTB45	Putative uncharacterized protein DKFZp547H249	-29.9
ptr-miR-1224-5p	-5.8075	0.0110867	down	KCNIP2	Kv channel interacting protein 2	NM_173342.2	KCNIP2	cDNA FLJ30527 fis, clone BRAWH2001019, highly similar to Kv channel-interacting protein 2	-41.4
chr12_19126_mature	8.58437	0.0484381	up	LOC101114947	E3 ubiquitin-protein ligase NEURL3-like	NM_004210.4	NEURL1	cDNA FLJ57494, highly similar to Neuralized-like protein 1	-34.7
chr12_19125_mature	8.54358	0.049531	up	LOC101114947	E3 ubiquitin-protein ligase NEURL3-like	NM_004210.4	NEURL1	cDNA FLJ57494, highly similar to Neuralized-like protein 1	-34.7
oar-miR-665-3p	-6.36541	0.00318891	down	ESPN	espin	NM_031475.2	ESPN	Espin	-36.1
chr13_20395_mature@@ssc-miR-296-3p	-7.58977	0.000377913	down	ESPN	espin	NM_031475.2	ESPN	Espin	-35.5
ptr-miR-760	-6.36867	0.00276587	down	ESPN	espin	NM_031475.2	ESPN	Espin	-35.6
hsa-miR-4443	-4.77309	0.0422231	down	SLC6A8	solute carrier family 6 (neurotransmitter transporter, creatine), member 8	NM_005629.3	SLC6A8	Sodium-and chloride-dependent creatine transporter 1 isoform 2	-29.5
ptr-miR-1224-5p	-5.8075	0.0110867	down	SLC6A8	solute carrier family 6 (neurotransmitter transporter, creatine), member 8	NM_005629.3	SLC6A8	Sodium-and chloride-dependent creatine transporter 1 isoform 2	-38.5
chr11_17720_mature	20	0.024534	up	SLC6A8	solute carrier family 6 (neurotransmitter transporter, creatine), member 8	NM_005629.3	SLC6A8	Sodium-and chloride-dependent creatine transporter 1 isoform 2	-32.1
chr11_18250_mature@@bta-miR-3432	-20	0.0307055	down	ZBTB40	zinc finger and BTB domain containing 40	NM_014870.3	ZBTB40	Zinc finger and BTB domain containing 40, isoform CRA_a	-30.8
chr11_18452_star@@ssc-miR-365-5p	-6.44166	0.00286264	down	ZBTB40	zinc finger and BTB domain containing 40	NM_014870.3	ZBTB40	Zinc finger and BTB domain containing 40, isoform CRA_a	-31.7
ptr-miR-760	-6.36867	0.00276587	down	IER5L	immediate early response 5-like	NM_203434.2	IER5L	immediate early response 5-like	-37.4
mmu-miR-370-3p	-20	0.0174891	down	POLR1B	polymerase (RNA) I polypeptide B, 128kDa	NM_019014.5	POLR1B	cDNA FLJ53412, highly similar to DNA-directed RNA polymerase I 135 kDa polypeptide (EC 2.7.7.6)	-38.6
oar-miR-329b-5p	-5.52655	0.0158215	down	GDF5	growth differentiation factor 5	NM_000557	GDF5	GDF5	-37.1
hsa-miR-1538	-6.95951	0.0125013	down	ZMIZ1	zinc finger, MIZ-type containing 1	NM_020338.3	ZMIZ1	Uncharacterized protein	-41.1
chr11_18453_mature	-5.52943	0.0134748	down	ZMIZ1	zinc finger, MIZ-type containing 1	NM_020338.3	ZMIZ1	Uncharacterized protein	-38.5
ptr-miR-760	-6.36867	0.00276587	down	ZMIZ1	zinc finger, MIZ-type containing 1	NM_020338.3	ZMIZ1	Uncharacterized protein	-39.7
chr12_19126_mature	8.58437	0.0484381	up	GDF2	growth differentiation factor 2	NM_016204.1	GDF2	cDNA, FLJ95870, highly similar to Homo sapiens growth differentiation factor 2 (GDF2), mRNA	-25.3
chr12_19125_mature	8.54358	0.049531	up	GDF2	growth differentiation factor 2	NM_016204.1	GDF2	cDNA, FLJ95870, highly similar to Homo sapiens growth differentiation factor 2 (GDF2), mRNA	-25.3
eca-miR-1842	-5.20462	0.045449	down	GDF2	growth differentiation factor 2	NM_016204.1	GDF2	cDNA, FLJ95870, highly similar to Homo sapiens growth differentiation factor 2 (GDF2), mRNA	-25.7
ptr-miR-760	-6.36867	0.00276587	down	TCN2	transcobalamin II	NM_001190420.1	TCN2	Transcobalamin-2	-38.7
chr11_18453_mature	-5.52943	0.0134748	down	TCN1	transcobalamin I (vitamin B12 binding protein, R binder family)	NM_001062.3	TCN1	Transcobalamin-1	-25.3
oar-miR-541-3p	-11.4585	2.37347e-06	down	RPS28	ribosomal protein S28	NM_001031.4	RPS28	HCG26477	-36.6
ptr-miR-1224-5p	-5.8075	0.0110867	down	POLR2F	polymerase (RNA) II (DNA directed) polypeptide F	NM_021974.3	POLR2F	DNA-directed RNA polymerases I, II, and III subunit RPABC2	-36.3
chr13_20395_mature@@ssc-miR-296-3p	-7.58977	0.000377913	down	POLR2F	polymerase (RNA) II (DNA directed) polypeptide F	NM_021974.3	POLR2F	DNA-directed RNA polymerases I, II, and III subunit RPABC2	-39
ptr-miR-1306	-7.40101	0.000412888	down	WDR27	WD repeat domain 27	NM_182552.4	WDR27	WD repeat domain 27	-32.7
hsa-miR-1538	-6.95951	0.0125013	down	TMEM40	transmembrane protein 40	NM_018306.3	TMEM40	cDNA FLJ55821, highly similar to Homo sapiens transmembrane protein 40 (TMEM40), mRNA	-35
chr11_18453_mature	-5.52943	0.0134748	down	TMEM40	transmembrane protein 40	NM_018306.3	TMEM40	cDNA FLJ55821, highly similar to Homo sapiens transmembrane protein 40 (TMEM40), mRNA	-33.7
chr2_3399_mature@@ssc-miR-320	-8.89433	8.49332e-05	down	TSR3	TSR3, 20S rRNA accumulation, homolog (S. cerevisiae)	NM_001001410.2	TSR3	Ribosome biogenesis protein TSR3 homolog	-33
mmu-miR-370-3p	-20	0.0174891	down	TSR3	TSR3, 20S rRNA accumulation, homolog (S. cerevisiae)	NM_001001410.2	TSR3	Ribosome biogenesis protein TSR3 homolog	-35.6
chr11_18453_mature	-5.52943	0.0134748	down	LOC101114955	uncharacterized LOC101114955	NM_138924.2	GAMT	cDNA FLJ52994, highly similar to Guanidinoacetate N-methyltransferase (EC2.1.1.2)	-36.2
ptr-miR-760	-6.36867	0.00276587	down	LOC101114955	uncharacterized LOC101114955	NM_138924.2	GAMT	cDNA FLJ52994, highly similar to Guanidinoacetate N-methyltransferase (EC2.1.1.2)	-34.5
chr3_7188_mature@@bta-miR-3432	-5.24901	0.0425483	down	PHEX	phosphate regulating endopeptidase homolog, X-linked	NM_001282754.1	PHEX	cDNA FLJ59234, highly similar to Phosphate-regulating neutral endopeptidase (EC 3.4.24.-)	-27.3
chr11_17720_mature	20	0.024534	up	PHEX	phosphate regulating endopeptidase homolog, X-linked	NM_001282754.1	PHEX	cDNA FLJ59234, highly similar to Phosphate-regulating neutral endopeptidase (EC 3.4.24.-)	-27.6
oar-miR-1193-5p	-6.59694	0.00761203	down	PHEX	phosphate regulating endopeptidase homolog, X-linked	NM_001282754.1	PHEX	cDNA FLJ59234, highly similar to Phosphate-regulating neutral endopeptidase (EC 3.4.24.-)	-30.5
chr24_29665_star@@mmu-miR-25-5p	-6.31314	0.0027893	down	HSBP1	heat shock factor binding protein 1	NM_001537.3	HSBP1	Heat shock factor-binding protein 1	-27.5
mmu-miR-370-3p	-20	0.0174891	down	C8H6orf203	chromosome 8 open reading frame, human C6orf203	NM_016487.4	C6orf203	Uncharacterized protein C6orf203	-37.4
ptr-miR-760	-6.36867	0.00276587	down	WBP2	WW domain binding protein 2	NM_012478.3	WBP2	WW domain-binding protein 2	-36.5
ptr-miR-760	-6.36867	0.00276587	down	NFE2	nuclear factor (erythroid-derived 2), 45kDa	NM_006163.2	NFE2	Nuclear factor (Erythroid-derived 2), 45kDa, isoform CRA_a	-35.6
hsa-miR-1538	-6.95951	0.0125013	down	FAM58A	family with sequence similarity 58, member A	NM_152274.4	FAM58A	Family with sequence similarity 58, member A, isoform CRA_a	-41.1
oar-miR-3957-3p	-8.35487	6.17928e-05	down	RPS18	Ribosomal protein S18	NM_022551.2	RPS18	Ribosomal protein S18, isoform CRA_a	-32.1
chr12_19126_mature	8.58437	0.0484381	up	MEIS3	Meis homeobox 3	NM_020160.2	MEIS3	Homeobox protein Meis3 variant	-26.5
chr12_19125_mature	8.54358	0.049531	up	MEIS3	Meis homeobox 3	NM_020160.2	MEIS3	Homeobox protein Meis3 variant	-26.5
oar-miR-412-5p	-20	0.0307055	down	ACAD8	acyl-CoA dehydrogenase family, member 8	NM_014384.2	ACAD8	Isobutyryl-CoA dehydrogenase, mitochondrial	-29.2
hsa-miR-1538	-6.95951	0.0125013	down	ACAD8	acyl-CoA dehydrogenase family, member 8	NM_014384.2	ACAD8	Isobutyryl-CoA dehydrogenase, mitochondrial	-35
chr12_19126_mature	8.58437	0.0484381	up	ACAD8	acyl-CoA dehydrogenase family, member 8	NM_014384.2	ACAD8	Isobutyryl-CoA dehydrogenase, mitochondrial	-30.7
chr12_19125_mature	8.54358	0.049531	up	ACAD8	acyl-CoA dehydrogenase family, member 8	NM_014384.2	ACAD8	Isobutyryl-CoA dehydrogenase, mitochondrial	-30.7
ptr-miR-6131	-5.52138	0.0125139	down	ACAD8	acyl-CoA dehydrogenase family, member 8	NM_014384.2	ACAD8	Isobutyryl-CoA dehydrogenase, mitochondrial	-28.5
oar-miR-487b-5p	-7.70844	0.00100233	down	ACAD8	acyl-CoA dehydrogenase family, member 8	NM_014384.2	ACAD8	Isobutyryl-CoA dehydrogenase, mitochondrial	-29.9
mmu-miR-370-3p	-20	0.0174891	down	ACAD8	acyl-CoA dehydrogenase family, member 8	NM_014384.2	ACAD8	Isobutyryl-CoA dehydrogenase, mitochondrial	-34.6
chr13_20395_mature@@ssc-miR-296-3p	-7.58977	0.000377913	down	LHPP	phospholysine phosphohistidine inorganic pyrophosphate phosphatase	NM_022126.3	LHPP	Phospholysine phosphohistidine inorganic pyrophosphate phosphatase	-36.1
mmu-miR-370-3p	-20	0.0174891	down	LHPP	phospholysine phosphohistidine inorganic pyrophosphate phosphatase	NM_022126.3	LHPP	Phospholysine phosphohistidine inorganic pyrophosphate phosphatase	-40.6
chr11_18453_mature	-5.52943	0.0134748	down	CTRC	chymotrypsin C (caldecrin)	NM_007272.2	CTRC	Chymotrypsin-C	-32.7
ptr-miR-760	-6.36867	0.00276587	down	CTRC	chymotrypsin C (caldecrin)	NM_007272.2	CTRC	Chymotrypsin-C	-34.9
mmu-miR-370-3p	-20	0.0174891	down	LOC101110095	cytochrome b-c1 complex subunit 1, mitochondrial-like	NM_003365.2	UQCRC1	cDNA FLJ51625, highly similar to Ubiquinol-cytochrome-c reductase complex coreprotein I, mitochondrial (EC 1.10.2.2)	-32.9
chr19_26254_mature	-6.81195	0.00520722	down	LOC101110095	cytochrome b-c1 complex subunit 1, mitochondrial-like	NM_003365.2	UQCRC1	cDNA FLJ51625, highly similar to Ubiquinol-cytochrome-c reductase complex coreprotein I, mitochondrial (EC 1.10.2.2)	-30.5
oar-miR-541-3p	-11.4585	2.37347e-06	down	LOC101110095	cytochrome b-c1 complex subunit 1, mitochondrial-like	NM_003365.2	UQCRC1	cDNA FLJ51625, highly similar to Ubiquinol-cytochrome-c reductase complex coreprotein I, mitochondrial (EC 1.10.2.2)	-33.5
oar-miR-1193-5p	-6.59694	0.00761203	down	LOC101110095	cytochrome b-c1 complex subunit 1, mitochondrial-like	NM_003365.2	UQCRC1	cDNA FLJ51625, highly similar to Ubiquinol-cytochrome-c reductase complex coreprotein I, mitochondrial (EC 1.10.2.2)	-33.4
ptr-miR-760	-6.36867	0.00276587	down	CLEC4G	C-type lectin domain family 4, member G	NM_198492.3	CLEC4G	CLEC4G protein	-36.9
chr11_18250_mature@@bta-miR-3432	-20	0.0307055	down	HELT	helt bHLH transcription factor	NM_001029887.1	HELT	Hairy and enhancer of split-related protein HELT	-25.6
chr19_25862_mature@@bta-miR-3432	-5.44493	0.0204019	down	HELT	helt bHLH transcription factor	NM_001029887.1	HELT	Hairy and enhancer of split-related protein HELT	-25.7
chr3_7346_mature@@bta-miR-3432	-5.81933	0.0172886	down	HELT	helt bHLH transcription factor	NM_001029887.1	HELT	Hairy and enhancer of split-related protein HELT	-24.9
chr13_20427_mature@@bta-miR-3432	-5.02224	0.0398242	down	HELT	helt bHLH transcription factor	NM_001029887.1	HELT	Hairy and enhancer of split-related protein HELT	-26.8
chr12_19796_mature@@sha-miR-199a	-5.9849	0.0383453	down	HELT	helt bHLH transcription factor	NM_001029887.1	HELT	Hairy and enhancer of split-related protein HELT	-24.2
chr1_570_mature@@bta-miR-3432	-20	0.000835798	down	HELT	helt bHLH transcription factor	NM_001029887.1	HELT	Hairy and enhancer of split-related protein HELT	-25.7
chr3_6591_mature@@sha-miR-199a	-5.94811	0.0412313	down	HELT	helt bHLH transcription factor	NM_001029887.1	HELT	Hairy and enhancer of split-related protein HELT	-24.2
chr5_11606_mature@@sha-miR-199a	-6.00153	0.036944	down	HELT	helt bHLH transcription factor	NM_001029887.1	HELT	Hairy and enhancer of split-related protein HELT	-24.2
ptr-miR-760	-6.36867	0.00276587	down	HELT	helt bHLH transcription factor	NM_001029887.1	HELT	Hairy and enhancer of split-related protein HELT	-26.2
chr1_569_mature@@bta-miR-3432	-6.19897	0.00675107	down	HELT	helt bHLH transcription factor	NM_001029887.1	HELT	Hairy and enhancer of split-related protein HELT	-25.7
chr3_7778_mature@@bta-miR-3432	-5.02224	0.0398242	down	HELT	helt bHLH transcription factor	NM_001029887.1	HELT	Hairy and enhancer of split-related protein HELT	-24.9
chr24_30001_mature@@bta-miR-3432	-7.21121	0.00124801	down	HELT	helt bHLH transcription factor	NM_001029887.1	HELT	Hairy and enhancer of split-related protein HELT	-24.9
oar-miR-3957-3p	-8.35487	6.17928e-05	down	SPAG7	sperm associated antigen 7	NM_004890.2	SPAG7	Sperm-associated antigen 7	-35.7
ptr-miR-760	-6.36867	0.00276587	down	SPAG5	sperm associated antigen 5	NM_006461.3	SPAG5	Sperm-associated antigen 5	-32.3
oar-miR-410-5p	-6.54447	0.0246983	down	LOC101118484	histone H3.1-like	NM_003536.2	HIST1H3H	histone cluster 1, H3h	-28.3
ptr-miR-760	-6.36867	0.00276587	down	LOC101118484	histone H3.1-like	NM_003536.2	HIST1H3H	histone cluster 1, H3h	-34.3
hsa-miR-1538	-6.95951	0.0125013	down	CLEC3B	C-type lectin domain family 3, member B	NM_003278.2	CLEC3B	cDNA, FLJ92374, highly similar to Homo sapiens C-type lectin domain family 3, member B (CLEC3B), mRNA	-34.8
ptr-miR-139	-7.0897	0.000652867	down	CLEC3B	C-type lectin domain family 3, member B	NM_003278.2	CLEC3B	cDNA, FLJ92374, highly similar to Homo sapiens C-type lectin domain family 3, member B (CLEC3B), mRNA	-30.2
chr18_25403_mature@@bta-miR-2284k	-4.81933	0.0486175	down	CLEC3B	C-type lectin domain family 3, member B	NM_003278.2	CLEC3B	cDNA, FLJ92374, highly similar to Homo sapiens C-type lectin domain family 3, member B (CLEC3B), mRNA	-28
oar-miR-668-3p	-6.00257	0.00529497	down	CLEC3B	C-type lectin domain family 3, member B	NM_003278.2	CLEC3B	cDNA, FLJ92374, highly similar to Homo sapiens C-type lectin domain family 3, member B (CLEC3B), mRNA	-30.6
chr12_19126_mature	8.58437	0.0484381	up	CLEC3B	C-type lectin domain family 3, member B	NM_003278.2	CLEC3B	cDNA, FLJ92374, highly similar to Homo sapiens C-type lectin domain family 3, member B (CLEC3B), mRNA	-28
chr12_19125_mature	8.54358	0.049531	up	CLEC3B	C-type lectin domain family 3, member B	NM_003278.2	CLEC3B	cDNA, FLJ92374, highly similar to Homo sapiens C-type lectin domain family 3, member B (CLEC3B), mRNA	-28
oar-miR-3956-3p	-5.43344	0.0246794	down	CLEC3B	C-type lectin domain family 3, member B	NM_003278.2	CLEC3B	cDNA, FLJ92374, highly similar to Homo sapiens C-type lectin domain family 3, member B (CLEC3B), mRNA	-31
oar-miR-485-3p	-10.4379	1.10037e-06	down	CLEC3B	C-type lectin domain family 3, member B	NM_003278.2	CLEC3B	cDNA, FLJ92374, highly similar to Homo sapiens C-type lectin domain family 3, member B (CLEC3B), mRNA	-30.3
oar-miR-541-5p	-11.4662	1.97389e-07	down	CLEC3B	C-type lectin domain family 3, member B	NM_003278.2	CLEC3B	cDNA, FLJ92374, highly similar to Homo sapiens C-type lectin domain family 3, member B (CLEC3B), mRNA	-30.8
hsa-miR-1538	-6.95951	0.0125013	down	MOB3A	MOB kinase activator 3A	NM_130807.2	MOB3A	MOB kinase activator 3A	-34.7
ptr-miR-139	-7.0897	0.000652867	down	MOB3A	MOB kinase activator 3A	NM_130807.2	MOB3A	MOB kinase activator 3A	-34.6
mmu-miR-370-3p	-20	0.0174891	down	MOB3A	MOB kinase activator 3A	NM_130807.2	MOB3A	MOB kinase activator 3A	-35.3
ptr-miR-744	-8.4131	5.51127e-05	down	MOB3A	MOB kinase activator 3A	NM_130807.2	MOB3A	MOB kinase activator 3A	-35.5
oar-miR-412-5p	-20	0.0307055	down	ESRRA	estrogen-related receptor alpha	NM_004451.4	ESRRA	Steroid hormone receptor ERR1	-28.4
oar-miR-3957-3p	-8.35487	6.17928e-05	down	ESRRA	estrogen-related receptor alpha	NM_004451.4	ESRRA	Steroid hormone receptor ERR1	-30.9
oar-miR-3956-3p	-5.43344	0.0246794	down	ESRRA	estrogen-related receptor alpha	NM_004451.4	ESRRA	Steroid hormone receptor ERR1	-33.1
oar-miR-329a-5p	-7.03751	0.0109519	down	ESRRA	estrogen-related receptor alpha	NM_004451.4	ESRRA	Steroid hormone receptor ERR1	-28.6
chr13_20395_mature@@ssc-miR-296-3p	-7.58977	0.000377913	down	ESRRA	estrogen-related receptor alpha	NM_004451.4	ESRRA	Steroid hormone receptor ERR1	-29
mmu-miR-370-3p	-20	0.0174891	down	ESRRA	estrogen-related receptor alpha	NM_004451.4	ESRRA	Steroid hormone receptor ERR1	-31.2
oar-miR-541-5p	-11.4662	1.97389e-07	down	ESRRA	estrogen-related receptor alpha	NM_004451.4	ESRRA	Steroid hormone receptor ERR1	-31.9
oar-miR-541-3p	-11.4585	2.37347e-06	down	ESRRA	estrogen-related receptor alpha	NM_004451.4	ESRRA	Steroid hormone receptor ERR1	-31.3
chr3_6692_mature	-6.43344	0.0294118	down	TXNL4A	thioredoxin-like 4A	NM_006701.2	TXNL4A	Thioredoxin-like protein 4A	-34.6
oar-miR-432	-14.6271	2.20718e-10	down	KIAA0664	KIAA0664 ortholog	NM_015229.3	CLUH	Clustered mitochondria protein homolog	-36.4
chr12_19126_mature	8.58437	0.0484381	up	KIAA0664	KIAA0664 ortholog	NM_015229.3	CLUH	Clustered mitochondria protein homolog	-32
chr12_19125_mature	8.54358	0.049531	up	KIAA0664	KIAA0664 ortholog	NM_015229.3	CLUH	Clustered mitochondria protein homolog	-32
ptr-miR-760	-6.36867	0.00276587	down	KIAA0664	KIAA0664 ortholog	NM_015229.3	CLUH	Clustered mitochondria protein homolog	-36.4
hsa-miR-320c	-7.07498	0.000700407	down	FANK1	fibronectin type III and ankyrin repeat domains 1	NM_145235.3	FANK1	Fibronectin type III and ankyrin repeat domains 1, isoform CRA_d	-32.4
ptr-miR-320c	-7.07762	0.000675017	down	FANK1	fibronectin type III and ankyrin repeat domains 1	NM_145235.3	FANK1	Fibronectin type III and ankyrin repeat domains 1, isoform CRA_d	-32.4
chr2_3399_mature@@ssc-miR-320	-8.89433	8.49332e-05	down	PLEKHH1	pleckstrin homology domain containing, family H (with MyTH4 domain) member 1	NM_020715.2	PLEKHH1	cDNA FLJ42797 fis, clone BRAWH3008697, highly similar to Homo sapiens pleckstrin homology domain containing, family H member 1, mRNA	-29.2
chr20_26913_mature@@ggo-miR-877	-4.83733	0.0376521	down	PLEKHH1	pleckstrin homology domain containing, family H (with MyTH4 domain) member 1	NM_020715.2	PLEKHH1	cDNA FLJ42797 fis, clone BRAWH3008697, highly similar to Homo sapiens pleckstrin homology domain containing, family H member 1, mRNA	-30.6
ptr-miR-1224-5p	-5.8075	0.0110867	down	PLEKHH1	pleckstrin homology domain containing, family H (with MyTH4 domain) member 1	NM_020715.2	PLEKHH1	cDNA FLJ42797 fis, clone BRAWH3008697, highly similar to Homo sapiens pleckstrin homology domain containing, family H member 1, mRNA	-29.6
hsa-miR-320c	-7.07498	0.000700407	down	PLEKHH1	pleckstrin homology domain containing, family H (with MyTH4 domain) member 1	NM_020715.2	PLEKHH1	cDNA FLJ42797 fis, clone BRAWH3008697, highly similar to Homo sapiens pleckstrin homology domain containing, family H member 1, mRNA	-26.8
chr18_24925_star@@eca-miR-342-5p	-7.51068	0.000598165	down	PLEKHH1	pleckstrin homology domain containing, family H (with MyTH4 domain) member 1	NM_020715.2	PLEKHH1	cDNA FLJ42797 fis, clone BRAWH3008697, highly similar to Homo sapiens pleckstrin homology domain containing, family H member 1, mRNA	-29.4
ptr-miR-320c	-7.07762	0.000675017	down	PLEKHH1	pleckstrin homology domain containing, family H (with MyTH4 domain) member 1	NM_020715.2	PLEKHH1	cDNA FLJ42797 fis, clone BRAWH3008697, highly similar to Homo sapiens pleckstrin homology domain containing, family H member 1, mRNA	-26.8
ptr-miR-320b	-5.90506	0.00618007	down	PLEKHH1	pleckstrin homology domain containing, family H (with MyTH4 domain) member 1	NM_020715.2	PLEKHH1	cDNA FLJ42797 fis, clone BRAWH3008697, highly similar to Homo sapiens pleckstrin homology domain containing, family H member 1, mRNA	-30.6
hsa-miR-1538	-6.95951	0.0125013	down	SMPD3	sphingomyelin phosphodiesterase 3, neutral membrane (neutral sphingomyelinase II)	NM_018667.3	SMPD3	Sphingomyelin phosphodiesterase	-43.7
chr11_18453_mature	-5.52943	0.0134748	down	LPXN	leupaxin	NM_004811.2	LPXN	cDNA FLJ51550, highly similar to Leupaxin	-40.5
ptr-miR-744	-8.4131	5.51127e-05	down	MUSTN1	musculoskeletal, embryonic nuclear protein 1	NM_205853.3	MUSTN1	Musculoskeletal embryonic nuclear protein 1	-35.3
mmu-miR-370-3p	-20	0.0174891	down	TM9SF4	transmembrane 9 superfamily protein member 4	NM_014742.3	TM9SF4	cDNA FLJ54092, highly similar to Transmembrane 9 superfamily protein member 4	-37.8
chr11_18453_mature	-5.52943	0.0134748	down	FURIN	Furin	NM_002569.2	FURIN	Furin	-32.7
chr4_9899_mature	-5.31883	0.0175124	down	FURIN	Furin	NM_002569.2	FURIN	Furin	-26.6
ptr-miR-1224-5p	-5.8075	0.0110867	down	FURIN	Furin	NM_002569.2	FURIN	Furin	-31.5
chr13_20395_mature@@ssc-miR-296-3p	-7.58977	0.000377913	down	FURIN	Furin	NM_002569.2	FURIN	Furin	-32.7
ptr-miR-1306	-7.40101	0.000412888	down	LOC101122906	uncharacterized LOC101122906				-32.7
chr11_18453_mature	-5.52943	0.0134748	down	CLTB	clathrin, light chain B	NR_045724.1	CLTB	Clathrin light chain B	-39.2
ptr-miR-1224-5p	-5.8075	0.0110867	down	CLTB	clathrin, light chain B	NR_045724.1	CLTB	Clathrin light chain B	-38.6
ptr-miR-760	-6.36867	0.00276587	down	CLTB	clathrin, light chain B	NR_045724.1	CLTB	Clathrin light chain B	-37.9
chr20_26913_mature@@ggo-miR-877	-4.83733	0.0376521	down	FAM167B	family with sequence similarity 167, member B	NM_032648.2	FAM167B	family with sequence similarity 167, member B	-36
chr13_20395_mature@@ssc-miR-296-3p	-7.58977	0.000377913	down	CLTA	clathrin, light chain A	NM_007096.3	CLTA	Clathrin light chain A	-36.6
oar-miR-665-3p	-6.36541	0.00318891	down	ZSWIM8	zinc finger, SWIM-type containing 8	NM_015037.3	ZSWIM8	Zinc finger SWIM domain-containing protein 8	-36.2
hsa-miR-1538	-6.95951	0.0125013	down	ACAA1	acetyl-CoA acyltransferase 1	NR_024024.1	ACAA1	cDNA FLJ55549, highly similar to 3-ketoacyl-CoA thiolase, peroxisomal (EC 2.3.1.16)	-36.5
mmu-miR-370-3p	-20	0.0174891	down	LOC101104700	interferon-induced transmembrane protein 3-like	NR_049759.1	IFITM3	Interferon-induced transmembrane protein 3	-31.7
chr2_3399_mature@@ssc-miR-320	-8.89433	8.49332e-05	down	LOC101111962	zinc finger protein 474-like	NM_207317.1	ZNF474	Zinc finger protein 474	-24.9
ptr-miR-320b	-5.90506	0.00618007	down	LOC101111962	zinc finger protein 474-like	NM_207317.1	ZNF474	Zinc finger protein 474	-24.9
ptr-miR-744	-8.4131	5.51127e-05	down	C17H22orf25	chromosome 17 open reading frame, human C22orf25	NR_104275.1	TANGO2	Transport and Golgi organization protein 2 homolog	-33.4
ptr-miR-760	-6.36867	0.00276587	down	C17H22orf25	chromosome 17 open reading frame, human C22orf25	NR_104275.1	TANGO2	Transport and Golgi organization protein 2 homolog	-32.9
oar-miR-3957-5p	-6.91886	0.0043	down	LOC101107892	olfactory receptor 2AT4-like	NM_001005285.1	OR2AT4	Olfactory receptor 2AT4	-31.2
mmu-miR-370-3p	-20	0.0174891	down	MEN1	multiple endocrine neoplasia I	NM_130804.2	MEN1	Menin variant	-41.4
ptr-miR-139	-7.0897	0.000652867	down	ADRA2A	Adrenergic receptor alpha-2A				-32.5
ptr-miR-6130	-20	0.00183556	down	ADRA2A	Adrenergic receptor alpha-2A				-28.3
ptr-miR-760	-6.36867	0.00276587	down	LOC101122904	histone H2A type 2-B-like	NM_175065.2	HIST2H2AB	Histone H2A type 2-B	-33.9
chrx_31837_star@@mmu-miR-505-5p	-6.86283	0.00277198	down	LOC101123063	galactoside 2-alpha-L-fucosyltransferase 2-like	NM_001097638.2	FUT2	cDNA FLJ75308, highly similar to Human alpha(1,2)fucosyltransferase (FUT2) gene	-28.1
chr12_19126_mature	8.58437	0.0484381	up	WBSCR27	Williams Beuren syndrome chromosome region 27	NM_152559.2	WBSCR27	Williams Beuren syndrome chromosome region 27	-28.8
chr12_19125_mature	8.54358	0.049531	up	WBSCR27	Williams Beuren syndrome chromosome region 27	NM_152559.2	WBSCR27	Williams Beuren syndrome chromosome region 27	-28.8
oar-miR-541-3p	-11.4585	2.37347e-06	down	WBSCR27	Williams Beuren syndrome chromosome region 27	NM_152559.2	WBSCR27	Williams Beuren syndrome chromosome region 27	-31
hsa-miR-1538	-6.95951	0.0125013	down	TBC1D13	TBC1 domain family, member 13	NM_018201.4	TBC1D13	TBC1 domain family, member 13	-38.3
oar-miR-665-3p	-6.36541	0.00318891	down	TBC1D13	TBC1 domain family, member 13	NM_018201.4	TBC1D13	TBC1 domain family, member 13	-41.3
oar-miR-485-5p	-12.4897	1.46074e-08	down	TIMM21	translocase of inner mitochondrial membrane 21 homolog (yeast)	NM_014177.2	TIMM21	cDNA FLJ78000	-37.2
hsa-miR-1538	-6.95951	0.0125013	down	TIMM22	translocase of inner mitochondrial membrane 22 homolog (yeast)	NM_013337.2	TIMM22	Mitochondrial import inner membrane translocase subunit Tim22	-39.9
oar-miR-379-5p	-6.24206	0.0156932	down	LOC101121037	olfactory receptor 4X2-like	NM_001004727.1	OR4X2	Olfactory receptor 4X2	-27.2
oar-miR-665-3p	-6.36541	0.00318891	down	LOC101121037	olfactory receptor 4X2-like	NM_001004727.1	OR4X2	Olfactory receptor 4X2	-31.1
chr13_20395_mature@@ssc-miR-296-3p	-7.58977	0.000377913	down	LOC101121037	olfactory receptor 4X2-like	NM_001004727.1	OR4X2	Olfactory receptor 4X2	-27.2
ptr-miR-744	-8.4131	5.51127e-05	down	LOC101121037	olfactory receptor 4X2-like	NM_001004727.1	OR4X2	Olfactory receptor 4X2	-30.5
chr14_21964_mature@@ggo-miR-330	-6.6283	0.00160503	down	NOTCH1	notch 1	NM_017617.3	NOTCH1	NOTCH1 variant	-32.8
hsa-miR-1538	-6.95951	0.0125013	down	NOTCH1	notch 1	NM_017617.3	NOTCH1	NOTCH1 variant	-35.4
chr11_18453_mature	-5.52943	0.0134748	down	NOTCH1	notch 1	NM_017617.3	NOTCH1	NOTCH1 variant	-35.1
eca-miR-1842	-5.20462	0.045449	down	NOTCH1	notch 1	NM_017617.3	NOTCH1	NOTCH1 variant	-32.6
ptr-miR-1224-5p	-5.8075	0.0110867	down	PATE1	prostate and testis expressed 1	NM_138294.2	PATE1	Prostate and testis expressed protein 1	-39.5
chr9_15818_star@@ssc-miR-30c-3p	-5.93933	0.00557368	down	TFCP2L1	transcription factor CP2-like 1	NM_014553.2	TFCP2L1	Putative uncharacterized protein LBP-9	-37
oar-miR-541-5p	-11.4662	1.97389e-07	down	CELA1	chymotrypsin-like elastase family, member 1	NM_001971.5	CELA1	Pancreatic elastase I	-39.2
ptr-miR-1224-5p	-5.8075	0.0110867	down	SEMA4B	sema domain, immunoglobulin domain (Ig), transmembrane domain (TM) and short cytoplasmic domain, (semaphorin) 4B	NM_198925.2	SEMA4B	Semaphorin-4B	-41.2
ptr-miR-760	-6.36867	0.00276587	down	SEMA4B	sema domain, immunoglobulin domain (Ig), transmembrane domain (TM) and short cytoplasmic domain, (semaphorin) 4B	NM_198925.2	SEMA4B	Semaphorin-4B	-33.9
chr22_28470_mature@@ppa-miR-107	-7.85064	0.000351655	down	DMAP1	DNA methyltransferase 1 associated protein 1	NM_019100.4	DMAP1	cDNA FLJ59851, highly similar to DNA methyltransferase 1-associated protein 1	-28.2
chr16_23356_mature@@ppa-miR-107	-6.039	0.0228835	down	DMAP1	DNA methyltransferase 1 associated protein 1	NM_019100.4	DMAP1	cDNA FLJ59851, highly similar to DNA methyltransferase 1-associated protein 1	-28.2
eca-miR-1842	-5.20462	0.045449	down	LOC101112277	GATS-like protein 2-like	NM_001145064.1	GATSL2	GATS protein-like 2	-39.1
hsa-miR-4443	-4.77309	0.0422231	down	LOC101122148	histone H2A type 2-A-like	NM_001040874.1	HIST2H2AA4	histone cluster 2, H2aa4	-28.6
chr9_15818_star@@ssc-miR-30c-3p	-5.93933	0.00557368	down	ATP8B4	ATPase, class I, type 8B, member 4	NR_073598.1	ATP8B4	cDNA FLJ41753 fis, clone HSYRA2008714, highly similar to Probable phospholipid-transporting ATPase IM (EC 3.6.3.1)	-32.2
chr15_22511_mature@@eca-miR-129b-3p	-7.11151	0.00175156	down	ATP8B4	ATPase, class I, type 8B, member 4	NR_073598.1	ATP8B4	cDNA FLJ41753 fis, clone HSYRA2008714, highly similar to Probable phospholipid-transporting ATPase IM (EC 3.6.3.1)	-32.5
hsa-miR-1538	-6.95951	0.0125013	down	RARG	Retinoic acid receptor gamma	NM_001243732.1	RARG	Retinoic acid nuclear receptor gamma variant 1	-43.4
ptr-miR-6131	-5.52138	0.0125139	down	RBM42	RNA binding motif protein 42	NM_024321.3	RBM42	RNA-binding protein 42	-40.8
chr19_26254_mature	-6.81195	0.00520722	down	PVALB	parvalbumin	NM_002854.2	PVALB	Parvalbumin alpha	-37.9
oar-miR-3956-3p	-5.43344	0.0246794	down	C21H11orf84	chromosome 21 open reading frame, human C11orf84	NM_138471.1	C11orf84	chromosome 11 open reading frame 84	-28.4
hsa-miR-1538	-6.95951	0.0125013	down	IKBKE	inhibitor of kappa light polypeptide gene enhancer in B-cells, kinase epsilon	NM_014002.3	IKBKE	Inhibitor of nuclear factor kappa-B kinase subunit epsilon	-43.2
oar-miR-323a-5p	-8.03275	0.000219223	down	IKBKE	inhibitor of kappa light polypeptide gene enhancer in B-cells, kinase epsilon	NM_014002.3	IKBKE	Inhibitor of nuclear factor kappa-B kinase subunit epsilon	-36.4
chr11_17862_mature@@bta-miR-2331-5p	-5.08236	0.0363275	down	IKBKE	inhibitor of kappa light polypeptide gene enhancer in B-cells, kinase epsilon	NM_014002.3	IKBKE	Inhibitor of nuclear factor kappa-B kinase subunit epsilon	-35
oar-miR-3956-3p	-5.43344	0.0246794	down	MZB1	marginal zone B and B1 cell-specific protein	NM_016459.3	MZB1	cDNA FLJ32987 fis, clone THYMU1000032	-34
chr13_20395_mature@@ssc-miR-296-3p	-7.58977	0.000377913	down	MZB1	marginal zone B and B1 cell-specific protein	NM_016459.3	MZB1	cDNA FLJ32987 fis, clone THYMU1000032	-36.8
chr11_18452_star@@ssc-miR-365-5p	-6.44166	0.00286264	down	MZB1	marginal zone B and B1 cell-specific protein	NM_016459.3	MZB1	cDNA FLJ32987 fis, clone THYMU1000032	-34.6
chr11_17720_mature	20	0.024534	up	LHX4	LIM homeobox 4	NM_033343.3	LHX4	LIM homeobox protein 4	-37.3
mmu-let-7k	-5.69647	0.0211492	down	IGSF21	immunoglobin superfamily, member 21	NM_032880.4	IGSF21	Immunoglobulin superfamily member 21	-31.3
ptr-miR-6131	-5.52138	0.0125139	down	IGSF21	immunoglobin superfamily, member 21	NM_032880.4	IGSF21	Immunoglobulin superfamily member 21	-28.8
ptr-miR-6130	-20	0.00183556	down	IGSF21	immunoglobin superfamily, member 21	NM_032880.4	IGSF21	Immunoglobulin superfamily member 21	-29.8
chr9_15818_star@@ssc-miR-30c-3p	-5.93933	0.00557368	down	IGSF21	immunoglobin superfamily, member 21	NM_032880.4	IGSF21	Immunoglobulin superfamily member 21	-29.4
chr13_20395_mature@@ssc-miR-296-3p	-7.58977	0.000377913	down	IGSF21	immunoglobin superfamily, member 21	NM_032880.4	IGSF21	Immunoglobulin superfamily member 21	-30.9
chr11_18452_star@@ssc-miR-365-5p	-6.44166	0.00286264	down	IGSF21	immunoglobin superfamily, member 21	NM_032880.4	IGSF21	Immunoglobulin superfamily member 21	-26.6
chrx_31903_star@@oan-miR-363-5p	-6.95951	0.0125013	down	ZBED4	zinc finger, BED-type containing 4	NM_014838.2	ZBED4	Zinc finger BED domain-containing protein 4	-27.6
hsa-miR-1538	-6.95951	0.0125013	down	ZBED4	zinc finger, BED-type containing 4	NM_014838.2	ZBED4	Zinc finger BED domain-containing protein 4	-33
oar-miR-665-3p	-6.36541	0.00318891	down	ZBED4	zinc finger, BED-type containing 4	NM_014838.2	ZBED4	Zinc finger BED domain-containing protein 4	-30.7
oar-miR-323a-5p	-8.03275	0.000219223	down	ZBED4	zinc finger, BED-type containing 4	NM_014838.2	ZBED4	Zinc finger BED domain-containing protein 4	-30.8
oar-miR-487b-5p	-7.70844	0.00100233	down	ZBED4	zinc finger, BED-type containing 4	NM_014838.2	ZBED4	Zinc finger BED domain-containing protein 4	-27.9
chr13_20395_mature@@ssc-miR-296-3p	-7.58977	0.000377913	down	ZBED4	zinc finger, BED-type containing 4	NM_014838.2	ZBED4	Zinc finger BED domain-containing protein 4	-28.2
ptr-miR-760	-6.36867	0.00276587	down	ZBED4	zinc finger, BED-type containing 4	NM_014838.2	ZBED4	Zinc finger BED domain-containing protein 4	-28.4
eca-miR-1842	-5.20462	0.045449	down	ZBED4	zinc finger, BED-type containing 4	NM_014838.2	ZBED4	Zinc finger BED domain-containing protein 4	-27.6
chr3_7188_mature@@bta-miR-3432	-5.24901	0.0425483	down	ICOSLG	inducible T-cell co-stimulator ligand	NM_015259.5	ICOSLG	Inducible T-cell co-stimulator ligand, isoform CRA_c	-33.2
ptr-miR-6131	-5.52138	0.0125139	down	ICOSLG	inducible T-cell co-stimulator ligand	NM_015259.5	ICOSLG	Inducible T-cell co-stimulator ligand, isoform CRA_c	-33.2
chr1_2367_mature@@eca-let-7c	-9.74147	2.14985e-05	down	41886					-31.6
chr19_26254_mature	-6.81195	0.00520722	down	41886					-31.8
ptr-miR-760	-6.36867	0.00276587	down	41886					-35.4
chr11_18453_mature	-5.52943	0.0134748	down	C3H22orf32	chromosome 3 open reading frame, human C22orf32	NM_033318.4	SMDT1	Single-pass membrane protein with aspartate-rich tail 1, mitochondrial	-36.6
ptr-miR-139	-7.0897	0.000652867	down	41888					-29.8
chr9_15818_star@@ssc-miR-30c-3p	-5.93933	0.00557368	down	41888					-27.2
chr11_18452_star@@ssc-miR-365-5p	-6.44166	0.00286264	down	41888					-31.4
chr15_22511_mature@@eca-miR-129b-3p	-7.11151	0.00175156	down	41888					-34
chr11_17918_mature@@ssc-miR-423-5p	-7.13532	0.00303894	down	41888					-28.8
oar-miR-541-3p	-11.4585	2.37347e-06	down	41888					-31
ptr-miR-744	-8.4131	5.51127e-05	down	LOC101103616	uncharacterized LOC101103616				-32.8
chr11_17720_mature	20	0.024534	up	ITPRIP	inositol 1,4,5-trisphosphate receptor interacting protein	NM_033397.3	ITPRIP	Inositol 1,4,5-trisphosphate receptor-interacting protein	-33
mmu-miR-370-3p	-20	0.0174891	down	ITPRIP	inositol 1,4,5-trisphosphate receptor interacting protein	NM_033397.3	ITPRIP	Inositol 1,4,5-trisphosphate receptor-interacting protein	-33.3
mmu-miR-370-3p	-20	0.0174891	down	41883					-36.4
chr11_17720_mature	20	0.024534	up	WDR83	WD repeat domain 83	NR_029375.1	WDR83	Mitogen-activated protein kinase organizer 1, isoform CRA_c	-36.8
mmu-miR-370-3p	-20	0.0174891	down	RNF220	ring finger protein 220	NM_018150.2	RNF220	cDNA FLJ42800 fis, clone BRAWH3009297	-39.4
ptr-miR-744	-8.4131	5.51127e-05	down	RNF220	ring finger protein 220	NM_018150.2	RNF220	cDNA FLJ42800 fis, clone BRAWH3009297	-36.9
oar-miR-665-3p	-6.36541	0.00318891	down	TCEA2	transcription elongation factor A (SII), 2	NM_198723.1	TCEA2	Transcription elongation factor A protein 2 (SII)	-36.8
hsa-miR-1538	-6.95951	0.0125013	down	MARK2	MAP/microtubule affinity-regulating kinase 2	NM_017490.3	MARK2	cDNA FLJ76779, highly similar to Homo sapiens MAP/microtubule affinity-regulating kinase 2 (MARK2), transcript variant 1, mRNA	-39.6
ptr-miR-1224-5p	-5.8075	0.0110867	down	MARK2	MAP/microtubule affinity-regulating kinase 2	NM_017490.3	MARK2	cDNA FLJ76779, highly similar to Homo sapiens MAP/microtubule affinity-regulating kinase 2 (MARK2), transcript variant 1, mRNA	-37.8
chr13_20395_mature@@ssc-miR-296-3p	-7.58977	0.000377913	down	MARK2	MAP/microtubule affinity-regulating kinase 2	NM_017490.3	MARK2	cDNA FLJ76779, highly similar to Homo sapiens MAP/microtubule affinity-regulating kinase 2 (MARK2), transcript variant 1, mRNA	-36.3
ptr-miR-760	-6.36867	0.00276587	down	MARK2	MAP/microtubule affinity-regulating kinase 2	NM_017490.3	MARK2	cDNA FLJ76779, highly similar to Homo sapiens MAP/microtubule affinity-regulating kinase 2 (MARK2), transcript variant 1, mRNA	-36.2
oar-miR-541-3p	-11.4585	2.37347e-06	down	MARK2	MAP/microtubule affinity-regulating kinase 2	NM_017490.3	MARK2	cDNA FLJ76779, highly similar to Homo sapiens MAP/microtubule affinity-regulating kinase 2 (MARK2), transcript variant 1, mRNA	-36.3
hsa-miR-1538	-6.95951	0.0125013	down	CROCC	ciliary rootlet coiled-coil, rootletin	NM_014675.3	CROCC	CROCC protein	-40.2
ptr-miR-760	-6.36867	0.00276587	down	CROCC	ciliary rootlet coiled-coil, rootletin	NM_014675.3	CROCC	CROCC protein	-35.2
chr19_26220_mature@@hsa-miR-4435	-6.69647	0.0193407	down	CROCC	ciliary rootlet coiled-coil, rootletin	NM_014675.3	CROCC	CROCC protein	-36.2
eca-miR-1842	-5.20462	0.045449	down	CROCC	ciliary rootlet coiled-coil, rootletin	NM_014675.3	CROCC	CROCC protein	-34.6
oar-miR-541-3p	-11.4585	2.37347e-06	down	CROCC	ciliary rootlet coiled-coil, rootletin	NM_014675.3	CROCC	CROCC protein	-35.6
chr20_26913_mature@@ggo-miR-877	-4.83733	0.0376521	down	RBM14	RNA binding motif protein 14	NM_032886.2	RBM14	RNA binding motif protein 14 variant	-40.7
oar-miR-329a-5p	-7.03751	0.0109519	down	IMPA2	inositol(myo)-1(or 4)-monophosphatase 2	NM_014214.2	IMPA2	Inositol monophosphatase 2	-32.5
chr20_26913_mature@@ggo-miR-877	-4.83733	0.0376521	down	LOC101123010	stefin-C-like	NM_000100.3	CSTB	Cystatin-B	-37.4
chr11_18452_star@@ssc-miR-365-5p	-6.44166	0.00286264	down	GRK6	G protein-coupled receptor kinase 6	NM_002082.3	GRK6	cDNA FLJ32135 fis, clone PEBLM2000333, highly similar to G protein-coupled receptor kinase 6 (EC 2.7.11.16)	-41.4
ptr-miR-1224-5p	-5.8075	0.0110867	down	PRCP	prolylcarboxypeptidase (angiotensinase C)	NM_199418.2	PRCP	cDNA FLJ33528 fis, clone BRAMY2007110, highly similar to Lysosomal Pro-X carboxypeptidase (EC 3.4.16.2)	-44
chr11_18453_mature	-5.52943	0.0134748	down	GRK5	G protein-coupled receptor kinase 5	NM_005308.2	GRK5	cDNA, FLJ93477, highly similar to Homo sapiens G protein-coupled receptor kinase 5 (GRK5), mRNA	-31.1
chr12_19126_mature	8.58437	0.0484381	up	GRK5	G protein-coupled receptor kinase 5	NM_005308.2	GRK5	cDNA, FLJ93477, highly similar to Homo sapiens G protein-coupled receptor kinase 5 (GRK5), mRNA	-31.9
chr12_19125_mature	8.54358	0.049531	up	GRK5	G protein-coupled receptor kinase 5	NM_005308.2	GRK5	cDNA, FLJ93477, highly similar to Homo sapiens G protein-coupled receptor kinase 5 (GRK5), mRNA	-31.9
ptr-miR-6131	-5.52138	0.0125139	down	GRK5	G protein-coupled receptor kinase 5	NM_005308.2	GRK5	cDNA, FLJ93477, highly similar to Homo sapiens G protein-coupled receptor kinase 5 (GRK5), mRNA	-27.8
oar-miR-3956-5p	-7.82667	0.000453612	down	GRK5	G protein-coupled receptor kinase 5	NM_005308.2	GRK5	cDNA, FLJ93477, highly similar to Homo sapiens G protein-coupled receptor kinase 5 (GRK5), mRNA	-29.6
chr19_25862_mature@@bta-miR-3432	-5.44493	0.0204019	down	LOC101112253	uncharacterized LOC101112253	NM_000041.2	APOE	MRNA for apolipoprotein E (apo E)	-32.1
chr1_570_mature@@bta-miR-3432	-20	0.000835798	down	LOC101112253	uncharacterized LOC101112253	NM_000041.2	APOE	MRNA for apolipoprotein E (apo E)	-32.1
ptr-miR-6131	-5.52138	0.0125139	down	LOC101112253	uncharacterized LOC101112253	NM_000041.2	APOE	MRNA for apolipoprotein E (apo E)	-32.3
mmu-miR-370-3p	-20	0.0174891	down	LOC101112253	uncharacterized LOC101112253	NM_000041.2	APOE	MRNA for apolipoprotein E (apo E)	-35.6
chr1_569_mature@@bta-miR-3432	-6.19897	0.00675107	down	LOC101112253	uncharacterized LOC101112253	NM_000041.2	APOE	MRNA for apolipoprotein E (apo E)	-32.1
oar-miR-432	-14.6271	2.20718e-10	down	EPB49	erythrocyte membrane protein band 4.9 (dematin)	NM_001978.2	DMTN	cDNA FLJ59528, highly similar to Dematin	-29.8
ptr-miR-1224-5p	-5.8075	0.0110867	down	EPB49	erythrocyte membrane protein band 4.9 (dematin)	NM_001978.2	DMTN	cDNA FLJ59528, highly similar to Dematin	-37.1
chr19_26254_mature	-6.81195	0.00520722	down	EPB49	erythrocyte membrane protein band 4.9 (dematin)	NM_001978.2	DMTN	cDNA FLJ59528, highly similar to Dematin	-27.3
chr18_24931_mature@@ssc-miR-345-3p	-5.40042	0.029591	down	EPB49	erythrocyte membrane protein band 4.9 (dematin)	NM_001978.2	DMTN	cDNA FLJ59528, highly similar to Dematin	-30.2
hsa-miR-4443	-4.77309	0.0422231	down	ERCC8	excision repair cross-complementing rodent repair deficiency, complementation group 8	NM_001007234.1	ERCC8	cDNA FLJ32369 fis, clone PUAEN1000276, highly similar to DNA excision repair protein ERCC-8	-25.5
chr2_5146_star@@oan-miR-23b-5p	-5.1195	0.0231576	down	SCNM1	sodium channel modifier 1	NR_037937.1	SCNM1	Sodium channel modifier 1	-29.3
chr11_17862_mature@@bta-miR-2331-5p	-5.08236	0.0363275	down	SCNM1	sodium channel modifier 1	NR_037937.1	SCNM1	Sodium channel modifier 1	-29.7
eca-miR-1842	-5.20462	0.045449	down	SCNM1	sodium channel modifier 1	NR_037937.1	SCNM1	Sodium channel modifier 1	-32
chr2_3399_mature@@ssc-miR-320	-8.89433	8.49332e-05	down	SFTA2	surfactant associated 2				-31.2
ptr-miR-320b	-5.90506	0.00618007	down	SFTA2	surfactant associated 2				-31.2
mmu-miR-370-3p	-20	0.0174891	down	SFTA2	surfactant associated 2				-37.6
oar-miR-3957-5p	-6.91886	0.0043	down	LOC101118990	glutathione S-transferase theta-1-like	NM_000853.2	GSTT1	Glutathione S-transferase theta-1	-39.2
ptr-miR-744	-8.4131	5.51127e-05	down	LOC101118990	glutathione S-transferase theta-1-like	NM_000853.2	GSTT1	Glutathione S-transferase theta-1	-34.5
hsa-miR-1538	-6.95951	0.0125013	down	LOC101122534	solute carrier family 35 member G3-like	NM_152462.2	SLC35G3	Solute carrier family 35 member G3	-31.2
oar-miR-668-3p	-6.00257	0.00529497	down	LOC101122534	solute carrier family 35 member G3-like	NM_152462.2	SLC35G3	Solute carrier family 35 member G3	-31.8
chr15_22511_mature@@eca-miR-129b-3p	-7.11151	0.00175156	down	LOC101122534	solute carrier family 35 member G3-like	NM_152462.2	SLC35G3	Solute carrier family 35 member G3	-29.3
oar-miR-665-3p	-6.36541	0.00318891	down	CLPP	ClpP caseinolytic peptidase, ATP-dependent, proteolytic subunit homolog (E. coli)	NM_006012.2	CLPP	ClpP caseinolytic peptidase ATP-dependent, proteolytic subunit	-35.4
chr13_20395_mature@@ssc-miR-296-3p	-7.58977	0.000377913	down	CLPP	ClpP caseinolytic peptidase, ATP-dependent, proteolytic subunit homolog (E. coli)	NM_006012.2	CLPP	ClpP caseinolytic peptidase ATP-dependent, proteolytic subunit	-34.5
ptr-miR-760	-6.36867	0.00276587	down	CLPP	ClpP caseinolytic peptidase, ATP-dependent, proteolytic subunit homolog (E. coli)	NM_006012.2	CLPP	ClpP caseinolytic peptidase ATP-dependent, proteolytic subunit	-33
ptr-miR-139	-7.0897	0.000652867	down	NOP2	NOP2 nucleolar protein homolog (yeast)	NM_006170.3	NOP2	Putative ribosomal RNA methyltransferase NOP2	-33
ptr-miR-1224-5p	-5.8075	0.0110867	down	CLPS	colipase, pancreatic	NM_001832.3	CLPS	Pancreatic colipase preproprotein isoform 1	-37.4
mmu-miR-370-3p	-20	0.0174891	down	CTU2	cytosolic thiouridylase subunit 2 homolog (S. pombe)	NM_001012762.1	CTU2	Cytoplasmic tRNA 2-thiolation protein 2	-35.5
chr14_21964_mature@@ggo-miR-330	-6.6283	0.00160503	down	HEPH	hephaestin	NM_138737.4	HEPH	cDNA FLJ61228, highly similar to Hephaestin (EC 1.-.-.-)	-32.2
mmu-miR-370-3p	-20	0.0174891	down	HEPH	hephaestin	NM_138737.4	HEPH	cDNA FLJ61228, highly similar to Hephaestin (EC 1.-.-.-)	-30.3
chr11_18452_star@@ssc-miR-365-5p	-6.44166	0.00286264	down	LOC101112246	colostrum trypsin inhibitor-like	NM_006287.4	TFPI	cDNA, FLJ94125, highly similar to Homo sapiens tissue factor pathway inhibitor(lipoprotein-associated coagulation inhibitor) (TFPI), mRNA	-35.7
chr19_26254_mature	-6.81195	0.00520722	down	LOC101112246	colostrum trypsin inhibitor-like	NM_006287.4	TFPI	cDNA, FLJ94125, highly similar to Homo sapiens tissue factor pathway inhibitor(lipoprotein-associated coagulation inhibitor) (TFPI), mRNA	-30.4
oar-miR-541-3p	-11.4585	2.37347e-06	down	LOC101112246	colostrum trypsin inhibitor-like	NM_006287.4	TFPI	cDNA, FLJ94125, highly similar to Homo sapiens tissue factor pathway inhibitor(lipoprotein-associated coagulation inhibitor) (TFPI), mRNA	-36.1
mmu-miR-370-3p	-20	0.0174891	down	CCBL1	cysteine conjugate-beta lyase, cytoplasmic	NR_109829.1	CCBL1	Cysteine conjugate-beta lyase cytoplasmic (Glutamine transaminase K, kyneurenine aminotransferase), isoform CRA_a	-34.8
oar-miR-668-3p	-6.00257	0.00529497	down	IER3	immediate early response 3	NM_052815.1	IER3	Apoptosis inhibitor	-39.5
hsa-miR-1538	-6.95951	0.0125013	down	IER2	immediate early response 2	NM_004907.2	IER2	Immediate early response gene 2 protein	-42.6
oar-miR-409-3p	-9.76985	4.07834e-06	down	IER5	immediate early response 5				-36
hsa-miR-1538	-6.95951	0.0125013	down	IER5	immediate early response 5				-38.1
oar-miR-323a-5p	-8.03275	0.000219223	down	IER5	immediate early response 5				-34.7
chr20_26913_mature@@ggo-miR-877	-4.83733	0.0376521	down	OVUBQ-L40	Ubiquitin-60S ribosomal protein L40	NM_003333.3	UBA52	Ubiquitin-60S ribosomal protein L40	-32.5
chr11_18453_mature	-5.52943	0.0134748	down	OVUBQ-L40	Ubiquitin-60S ribosomal protein L40	NM_003333.3	UBA52	Ubiquitin-60S ribosomal protein L40	-36.1
chr14_21598_mature@@eca-let-7e	-10.39	2.65207e-06	down	OVUBQ-L40	Ubiquitin-60S ribosomal protein L40	NM_003333.3	UBA52	Ubiquitin-60S ribosomal protein L40	-30.5
mmu-let-7k	-5.69647	0.0211492	down	OVUBQ-L40	Ubiquitin-60S ribosomal protein L40	NM_003333.3	UBA52	Ubiquitin-60S ribosomal protein L40	-30.7
chr13_20395_mature@@ssc-miR-296-3p	-7.58977	0.000377913	down	OVUBQ-L40	Ubiquitin-60S ribosomal protein L40	NM_003333.3	UBA52	Ubiquitin-60S ribosomal protein L40	-37.6
chr19_26254_mature	-6.81195	0.00520722	down	OVUBQ-L40	Ubiquitin-60S ribosomal protein L40	NM_003333.3	UBA52	Ubiquitin-60S ribosomal protein L40	-31.9
ptr-miR-760	-6.36867	0.00276587	down	OVUBQ-L40	Ubiquitin-60S ribosomal protein L40	NM_003333.3	UBA52	Ubiquitin-60S ribosomal protein L40	-35.8
hsa-miR-1538	-6.95951	0.0125013	down	RFFL	ring finger and FYVE-like domain containing E3 ubiquitin protein ligase	NR_037713.1	RFFL	E3 ubiquitin-protein ligase rififylin	-41.1
oar-miR-665-3p	-6.36541	0.00318891	down	SOCS7	suppressor of cytokine signaling 7	NM_014598.2	SOCS7	Suppressor of cytokine-signaling 7	-39.1
mmu-let-7k	-5.69647	0.0211492	down	ARHGDIA	Rho GDP dissociation inhibitor (GDI) alpha	NM_004309.4	ARHGDIA	cDNA FLJ50748, highly similar to Rho GDP-dissociation inhibitor 1	-23.3
hsa-miR-1538	-6.95951	0.0125013	down	SOCS3	Suppressor of cytokine signaling 3	NM_003955.4	SOCS3	Suppressor of cytokine signaling 3	-41.3
ptr-miR-760	-6.36867	0.00276587	down	SOCS3	Suppressor of cytokine signaling 3	NM_003955.4	SOCS3	Suppressor of cytokine signaling 3	-32.2
chr2_5146_star@@oan-miR-23b-5p	-5.1195	0.0231576	down	ARHGDIG	Rho GDP dissociation inhibitor (GDI) gamma	NM_001176.3	ARHGDIG	Rho GDP-dissociation inhibitor 3	-32.2
ptr-miR-760	-6.36867	0.00276587	down	ARHGDIG	Rho GDP dissociation inhibitor (GDI) gamma	NM_001176.3	ARHGDIG	Rho GDP-dissociation inhibitor 3	-34.5
chr22_28470_mature@@ppa-miR-107	-7.85064	0.000351655	down	LONP1	lon peptidase 1, mitochondrial	NR_076392.1	LONP1	LONP1 protein	-32.3
chr16_23356_mature@@ppa-miR-107	-6.039	0.0228835	down	LONP1	lon peptidase 1, mitochondrial	NR_076392.1	LONP1	LONP1 protein	-32.3
ptr-miR-744	-8.4131	5.51127e-05	down	LONP1	lon peptidase 1, mitochondrial	NR_076392.1	LONP1	LONP1 protein	-38.2
chr14_21849_mature	-5.49002	0.045986	down	LONP1	lon peptidase 1, mitochondrial	NR_076392.1	LONP1	LONP1 protein	-34.2
hsa-miR-1538	-6.95951	0.0125013	down	ULK1	unc-51-like kinase 1 (C. elegans)	NM_003565.2	ULK1	Serine/threonine-protein kinase ULK1	-40.1
chr11_18453_mature	-5.52943	0.0134748	down	ULK1	unc-51-like kinase 1 (C. elegans)	NM_003565.2	ULK1	Serine/threonine-protein kinase ULK1	-37.7
ptr-miR-760	-6.36867	0.00276587	down	ULK1	unc-51-like kinase 1 (C. elegans)	NM_003565.2	ULK1	Serine/threonine-protein kinase ULK1	-35.7
chr11_17918_mature@@ssc-miR-423-5p	-7.13532	0.00303894	down	LOC101108962					-36
ptr-miR-1224-5p	-5.8075	0.0110867	down	SBNO2	strawberry notch homolog 2 (Drosophila)	NM_014963.2	SBNO2	cDNA FLJ60290, highly similar to Mus musculus strawberry notch homolog 2, mRNA	-42.8
chr11_18453_mature	-5.52943	0.0134748	down	HTR1A	5-hydroxytryptamine (serotonin) receptor 1A, G protein-coupled	NM_000524.3	HTR1A	5HT1a protein	-30
ptr-miR-1224-5p	-5.8075	0.0110867	down	HTR1A	5-hydroxytryptamine (serotonin) receptor 1A, G protein-coupled	NM_000524.3	HTR1A	5HT1a protein	-38.6
chr2_3399_mature@@ssc-miR-320	-8.89433	8.49332e-05	down	NBEAL2	neurobeachin-like 2	NM_015175.2	NBEAL2	Neurobeachin-like protein 2	-26.7
mmu-miR-370-3p	-20	0.0174891	down	NBEAL2	neurobeachin-like 2	NM_015175.2	NBEAL2	Neurobeachin-like protein 2	-29.8
ptr-miR-744	-8.4131	5.51127e-05	down	NBEAL2	neurobeachin-like 2	NM_015175.2	NBEAL2	Neurobeachin-like protein 2	-33.2
ptr-miR-760	-6.36867	0.00276587	down	NBEAL2	neurobeachin-like 2	NM_015175.2	NBEAL2	Neurobeachin-like protein 2	-27.9
chr13_20395_mature@@ssc-miR-296-3p	-7.58977	0.000377913	down	NINJ2	ninjurin 2	NM_016533.4	NINJ2	cDNA FLJ56349, highly similar to Homo sapiens ninjurin 2 (NINJ2), mRNA	-36.6
oar-miR-485-3p	-10.4379	1.10037e-06	down	NINJ2	ninjurin 2	NM_016533.4	NINJ2	cDNA FLJ56349, highly similar to Homo sapiens ninjurin 2 (NINJ2), mRNA	-37.2
chr4_10455_mature	-6.64756	0.00696576	down	HTR1B	5-hydroxytryptamine (serotonin) receptor 1B, G protein-coupled	NM_000863.1	HTR1B	cDNA, FLJ96361, highly similar to Homo sapiens 5-hydroxytryptamine (serotonin) receptor 1B (HTR1B), mRNA	-22.7
chr1_2367_mature@@eca-let-7c	-9.74147	2.14985e-05	down	CLRN2	clarin 2	NM_001079827.2	CLRN2	Clarin-2	-26.3
chr15_22773_mature@@sha-let-7a	-8.6799	0.000307641	down	CLRN2	clarin 2	NM_001079827.2	CLRN2	Clarin-2	-26.3
chr8_15209_mature	-5.97545	0.0057178	down	CLRN2	clarin 2	NM_001079827.2	CLRN2	Clarin-2	-23.8
chr4_9899_mature	-5.31883	0.0175124	down	CLRN2	clarin 2	NM_001079827.2	CLRN2	Clarin-2	-23.3
chr8_15524_mature	-7.03751	0.0109519	down	CLRN2	clarin 2	NM_001079827.2	CLRN2	Clarin-2	-25.3
chr14_21598_mature@@eca-let-7e	-10.39	2.65207e-06	down	CLRN2	clarin 2	NM_001079827.2	CLRN2	Clarin-2	-23.8
chr2_5111_mature@@sha-let-7a	-8.73937	0.000268049	down	CLRN2	clarin 2	NM_001079827.2	CLRN2	Clarin-2	-26.3
mmu-let-7k	-5.69647	0.0211492	down	CLRN2	clarin 2	NM_001079827.2	CLRN2	Clarin-2	-23.8
chrx_32012_mature@@eca-let-7c	-6.08236	0.00686149	down	CLRN2	clarin 2	NM_001079827.2	CLRN2	Clarin-2	-23.5
mmu-let-7c-5p	-8.07498	0.00171404	down	CLRN2	clarin 2	NM_001079827.2	CLRN2	Clarin-2	-26.3
chrx_32011_mature@@eca-let-7c	-6.02224	0.00762935	down	CLRN2	clarin 2	NM_001079827.2	CLRN2	Clarin-2	-23.5
hsa-miR-1538	-6.95951	0.0125013	down	TINAGL1	tubulointerstitial nephritis antigen-like 1	NM_022164.2	TINAGL1	cDNA FLJ59706, highly similar to Tubulointerstitial nephritis antigen-like	-35.5
oar-miR-433-3p	-11.8564	5.23626e-08	down	TINAGL1	tubulointerstitial nephritis antigen-like 1	NM_022164.2	TINAGL1	cDNA FLJ59706, highly similar to Tubulointerstitial nephritis antigen-like	-34.7
chr13_20395_mature@@ssc-miR-296-3p	-7.58977	0.000377913	down	TINAGL1	tubulointerstitial nephritis antigen-like 1	NM_022164.2	TINAGL1	cDNA FLJ59706, highly similar to Tubulointerstitial nephritis antigen-like	-31.4
chr20_26913_mature@@ggo-miR-877	-4.83733	0.0376521	down	FARP1	FERM, RhoGEF (ARHGEF) and pleckstrin domain protein 1 (chondrocyte-derived)	NM_005766.3	FARP1	FERM, RhoGEF and pleckstrin domain-containing protein 1	-41.6
mmu-miR-370-3p	-20	0.0174891	down	ASPSCR1	alveolar soft part sarcoma chromosome region, candidate 1	NR_045351.1	ASPSCR1	Tether containing UBX domain for GLUT4	-32.1
ptr-miR-1306	-7.40101	0.000412888	down	ASPSCR1	alveolar soft part sarcoma chromosome region, candidate 1	NR_045351.1	ASPSCR1	Tether containing UBX domain for GLUT4	-28.5
oar-miR-665-3p	-6.36541	0.00318891	down	BCAN	brevican	NM_198427.1	BCAN	cDNA FLJ76746, highly similar to Homo sapiens brevican (BCAN), transcript variant 1, mRNA	-40.4
oar-miR-665-3p	-6.36541	0.00318891	down	RTN2	reticulon 2	NM_206902.1	RTN2	Reticulon-2	-38.8
hsa-miR-1538	-6.95951	0.0125013	down	PMVK	phosphomevalonate kinase	NM_006556.3	PMVK	Phosphomevalonate kinase	-42.6
chr1_2587_mature@@bta-miR-6529	-8.24296	7.28783e-05	down	IL25	Interleukin 25	NM_172314.1	IL25	Interleukin-25	-26.1
chrx_31778_mature@@eca-miR-767-5p	-7.74378	0.000382825	down	IL25	Interleukin 25	NM_172314.1	IL25	Interleukin-25	-28.2
chr11_18452_star@@ssc-miR-365-5p	-6.44166	0.00286264	down	IL25	Interleukin 25	NM_172314.1	IL25	Interleukin-25	-29.4
ptr-miR-744	-8.4131	5.51127e-05	down	IL25	Interleukin 25	NM_172314.1	IL25	Interleukin-25	-29.6
oar-miR-665-3p	-6.36541	0.00318891	down	TSEN54	tRNA splicing endonuclease 54 homolog (S. cerevisiae)	NM_207346.2	TSEN54	cDNA FLJ40264 fis, clone TESTI2026233, highly similar to tRNA-splicing endonuclease subunit Sen54	-37.1
ptr-miR-320b	-5.90506	0.00618007	down	FN3K	fructosamine 3 kinase	NM_022158.3	FN3K	cDNA FLJ30276 fis, clone BRACE2002736, highly similar to Fructosamine-3-kinase	-30.8
mmu-miR-370-3p	-20	0.0174891	down	FN3K	fructosamine 3 kinase	NM_022158.3	FN3K	cDNA FLJ30276 fis, clone BRACE2002736, highly similar to Fructosamine-3-kinase	-32.1
ptr-miR-139	-7.0897	0.000652867	down	C3H2orf40	chromosome 3 open reading frame, human C2orf40	NM_032411.2	C2orf40	Augurin	-35.6
ptr-miR-760	-6.36867	0.00276587	down	C3H2orf40	chromosome 3 open reading frame, human C2orf40	NM_032411.2	C2orf40	Augurin	-35.2
chr7_14224_mature	-5.22421	0.0205676	down	CEBPB	CCAAT/enhancer binding protein beta	NM_005194.3	CEBPB	CCAAT/enhancer-binding protein beta	-24
ptr-miR-6131	-5.52138	0.0125139	down	CEBPB	CCAAT/enhancer binding protein beta	NM_005194.3	CEBPB	CCAAT/enhancer-binding protein beta	-26.1
chr13_20395_mature@@ssc-miR-296-3p	-7.58977	0.000377913	down	CEBPB	CCAAT/enhancer binding protein beta	NM_005194.3	CEBPB	CCAAT/enhancer-binding protein beta	-29
mmu-miR-370-3p	-20	0.0174891	down	CEBPB	CCAAT/enhancer binding protein beta	NM_005194.3	CEBPB	CCAAT/enhancer-binding protein beta	-27.5
chr19_25862_mature@@bta-miR-3432	-5.44493	0.0204019	down	PIDD	p53-induced death domain protein	NM_145887.3	PIDD	p53-induced protein with a death domain	-29.4
chr13_20427_mature@@bta-miR-3432	-5.02224	0.0398242	down	PIDD	p53-induced death domain protein	NM_145887.3	PIDD	p53-induced protein with a death domain	-29.7
chr1_570_mature@@bta-miR-3432	-20	0.000835798	down	PIDD	p53-induced death domain protein	NM_145887.3	PIDD	p53-induced protein with a death domain	-29.4
chr11_17720_mature	20	0.024534	up	PIDD	p53-induced death domain protein	NM_145887.3	PIDD	p53-induced protein with a death domain	-30.3
chr11_18452_star@@ssc-miR-365-5p	-6.44166	0.00286264	down	PIDD	p53-induced death domain protein	NM_145887.3	PIDD	p53-induced protein with a death domain	-33.5
ptr-miR-760	-6.36867	0.00276587	down	PIDD	p53-induced death domain protein	NM_145887.3	PIDD	p53-induced protein with a death domain	-29.3
chr1_569_mature@@bta-miR-3432	-6.19897	0.00675107	down	PIDD	p53-induced death domain protein	NM_145887.3	PIDD	p53-induced protein with a death domain	-29.4
chr2_5146_star@@oan-miR-23b-5p	-5.1195	0.0231576	down	LOC101110103	T-cell surface glycoprotein CD1a-like	NM_001763.2	CD1A	T-cell surface glycoprotein CD1a	-31.8
mmu-miR-370-3p	-20	0.0174891	down	EVC	Ellis van Creveld syndrome	NM_153717.2	EVC	Ellis-van Creveld syndrome protein	-35.8
mmu-let-7k	-5.69647	0.0211492	down	HAGHL	hydroxyacylglutathione hydrolase-like	NM_207112.1	HAGHL	cDNA FLJ58840, highly similar to Homo sapiens hydroxyacylglutathione hydrolase-like (HAGHL), transcript variant 2, mRNA	-33.1
chr13_20395_mature@@ssc-miR-296-3p	-7.58977	0.000377913	down	HAGHL	hydroxyacylglutathione hydrolase-like	NM_207112.1	HAGHL	cDNA FLJ58840, highly similar to Homo sapiens hydroxyacylglutathione hydrolase-like (HAGHL), transcript variant 2, mRNA	-36.9
oar-miR-381-5p	-6.95281	0.00121743	down	ITGA2	integrin, alpha 2 (CD49B, alpha 2 subunit of VLA-2 receptor)	NR_073107.1	ITGA2	Integrin alpha-2	-27.8
hsa-miR-1538	-6.95951	0.0125013	down	LOC101123219	phosphoribosylformylglycinamidine synthase-like	NM_012393.2	PFAS	Phosphoribosylformylglycinamidine synthase (FGAR amidotransferase), isoform CRA_b	-31.2
chr11_17862_mature@@bta-miR-2331-5p	-5.08236	0.0363275	down	LOC101123219	phosphoribosylformylglycinamidine synthase-like	NM_012393.2	PFAS	Phosphoribosylformylglycinamidine synthase (FGAR amidotransferase), isoform CRA_b	-27.7
ptr-miR-744	-8.4131	5.51127e-05	down	LOC101123219	phosphoribosylformylglycinamidine synthase-like	NM_012393.2	PFAS	Phosphoribosylformylglycinamidine synthase (FGAR amidotransferase), isoform CRA_b	-32.2
ptr-miR-760	-6.36867	0.00276587	down	LOC101123219	phosphoribosylformylglycinamidine synthase-like	NM_012393.2	PFAS	Phosphoribosylformylglycinamidine synthase (FGAR amidotransferase), isoform CRA_b	-29.6
chr18_24931_mature@@ssc-miR-345-3p	-5.40042	0.029591	down	LOC101123219	phosphoribosylformylglycinamidine synthase-like	NM_012393.2	PFAS	Phosphoribosylformylglycinamidine synthase (FGAR amidotransferase), isoform CRA_b	-32.6
chr11_18453_mature	-5.52943	0.0134748	down	ITGA3	integrin, alpha 3 (antigen CD49C, alpha 3 subunit of VLA-3 receptor)	NM_005501.2	ITGA3	cDNA FLJ60385, highly similar to Integrin alpha-3	-42.3
chr11_18453_mature	-5.52943	0.0134748	down	LOC101114469	uncharacterized LOC101114469	NM_001256296.1	IGLL5	Immunoglobulin lambda-like polypeptide 5	-32.4
chr19_26254_mature	-6.81195	0.00520722	down	LOC101114469	uncharacterized LOC101114469	NM_001256296.1	IGLL5	Immunoglobulin lambda-like polypeptide 5	-25.1
hsa-miR-1538	-6.95951	0.0125013	down	NEURL4	neuralized homolog 4 (Drosophila)	NM_032442.2	NEURL4	Neuralized-like protein 4	-41
ptr-miR-744	-8.4131	5.51127e-05	down	CLSTN2	calsyntenin 2	NM_022131.2	CLSTN2	cDNA FLJ31849 fis, clone NT2RP7000586, highly similar to Calsyntenin-2	-31.2
ptr-miR-139	-7.0897	0.000652867	down	DOCK6	dedicator of cytokinesis 6	NM_020812.3	DOCK6	cDNA FLJ50166, highly similar to Dedicator of cytokinesis protein 6	-25.1
ptr-miR-760	-6.36867	0.00276587	down	DOCK6	dedicator of cytokinesis 6	NM_020812.3	DOCK6	cDNA FLJ50166, highly similar to Dedicator of cytokinesis protein 6	-26.5
eca-miR-1842	-5.20462	0.045449	down	DOCK6	dedicator of cytokinesis 6	NM_020812.3	DOCK6	cDNA FLJ50166, highly similar to Dedicator of cytokinesis protein 6	-25.7
oar-miR-412-5p	-20	0.0307055	down	ZNF697	zinc finger protein 697	NM_001080470.1	ZNF697	Zinc finger protein 697	-25.5
ptr-miR-139	-7.0897	0.000652867	down	ZNF697	zinc finger protein 697	NM_001080470.1	ZNF697	Zinc finger protein 697	-28.6
chr11_17720_mature	20	0.024534	up	ZNF697	zinc finger protein 697	NM_001080470.1	ZNF697	Zinc finger protein 697	-26.9
oar-miR-323a-5p	-8.03275	0.000219223	down	ZNF697	zinc finger protein 697	NM_001080470.1	ZNF697	Zinc finger protein 697	-27
chr11_17862_mature@@bta-miR-2331-5p	-5.08236	0.0363275	down	ZNF697	zinc finger protein 697	NM_001080470.1	ZNF697	Zinc finger protein 697	-27.5
ptr-miR-744	-8.4131	5.51127e-05	down	ZNF697	zinc finger protein 697	NM_001080470.1	ZNF697	Zinc finger protein 697	-29.5
eca-miR-1842	-5.20462	0.045449	down	ZNF697	zinc finger protein 697	NM_001080470.1	ZNF697	Zinc finger protein 697	-26.8
chr11_18453_mature	-5.52943	0.0134748	down	MAPK13	Mitogen-activated protein kinase 13	NR_072996.1	MAPK13	Mitogen-activated protein kinase 13	-35.8
chr3_7188_mature@@bta-miR-3432	-5.24901	0.0425483	down	DIRAS1	DIRAS family, GTP-binding RAS-like 1	NM_145173.3	DIRAS1	GTP-binding protein Di-Ras1	-25.3
chr2_5146_star@@oan-miR-23b-5p	-5.1195	0.0231576	down	DIRAS1	DIRAS family, GTP-binding RAS-like 1	NM_145173.3	DIRAS1	GTP-binding protein Di-Ras1	-24
oar-miR-433-3p	-11.8564	5.23626e-08	down	DIRAS1	DIRAS family, GTP-binding RAS-like 1	NM_145173.3	DIRAS1	GTP-binding protein Di-Ras1	-24
ptr-miR-139	-7.0897	0.000652867	down	ITGB5	Integrin beta 5				-38.4
chr14_21964_mature@@ggo-miR-330	-6.6283	0.00160503	down	LOC101110922	cytochrome P450 26B1-like	NM_019885.3	CYP26B1	Cytochrome P450 26B1	-34
oar-miR-412-5p	-20	0.0307055	down	LOC101110922	cytochrome P450 26B1-like	NM_019885.3	CYP26B1	Cytochrome P450 26B1	-34.6
chr20_26913_mature@@ggo-miR-877	-4.83733	0.0376521	down	LOC101110922	cytochrome P450 26B1-like	NM_019885.3	CYP26B1	Cytochrome P450 26B1	-34.1
hsa-miR-1538	-6.95951	0.0125013	down	LOC101110922	cytochrome P450 26B1-like	NM_019885.3	CYP26B1	Cytochrome P450 26B1	-35.4
oar-miR-3957-3p	-8.35487	6.17928e-05	down	LOC101110922	cytochrome P450 26B1-like	NM_019885.3	CYP26B1	Cytochrome P450 26B1	-32.7
oar-miR-665-3p	-6.36541	0.00318891	down	LOC101110922	cytochrome P450 26B1-like	NM_019885.3	CYP26B1	Cytochrome P450 26B1	-33.6
chr13_20395_mature@@ssc-miR-296-3p	-7.58977	0.000377913	down	LOC101110922	cytochrome P450 26B1-like	NM_019885.3	CYP26B1	Cytochrome P450 26B1	-32.7
chr19_26254_mature	-6.81195	0.00520722	down	LOC101110922	cytochrome P450 26B1-like	NM_019885.3	CYP26B1	Cytochrome P450 26B1	-30.8
chr11_17918_mature@@ssc-miR-423-5p	-7.13532	0.00303894	down	LOC101110922	cytochrome P450 26B1-like	NM_019885.3	CYP26B1	Cytochrome P450 26B1	-35.2
ptr-miR-320b	-5.90506	0.00618007	down	ITGB2	Integrin beta-2	NM_001127491.1	ITGB2	Integrin beta-2	-31.1
mmu-miR-370-3p	-20	0.0174891	down	ITGB2	Integrin beta-2	NM_001127491.1	ITGB2	Integrin beta-2	-34.5
ptr-miR-1224-5p	-5.8075	0.0110867	down	IL16	interleukin 16	NM_172217.3	IL16	cDNA FLJ16806 fis, clone TESTI4044704, highly similar to Interleukin-16	-35.1
ptr-miR-760	-6.36867	0.00276587	down	IL16	interleukin 16	NM_172217.3	IL16	cDNA FLJ16806 fis, clone TESTI4044704, highly similar to Interleukin-16	-33.7
chr11_18452_star@@ssc-miR-365-5p	-6.44166	0.00286264	down	LOC101117413	olfactory receptor 2A5-like	NM_012365.1	OR2A5	Olfactory receptor, family 2, subfamily A, member 5	-28.5
oar-miR-3957-5p	-6.91886	0.0043	down	STXBP2	syntaxin binding protein 2	NR_073560.1	STXBP2	cDNA FLJ53447, highly similar to Syntaxin-binding protein 2	-32
ptr-miR-6131	-5.52138	0.0125139	down	STXBP2	syntaxin binding protein 2	NR_073560.1	STXBP2	cDNA FLJ53447, highly similar to Syntaxin-binding protein 2	-34.1
chr4_10068_mature	-6.57966	0.00178922	down	STXBP2	syntaxin binding protein 2	NR_073560.1	STXBP2	cDNA FLJ53447, highly similar to Syntaxin-binding protein 2	-27.3
chr19_26254_mature	-6.81195	0.00520722	down	STXBP1	syntaxin binding protein 1	NM_003165.3	STXBP1	cDNA FLJ55678, highly similar to Syntaxin-binding protein 1	-31.9
oar-miR-323a-5p	-8.03275	0.000219223	down	KLHL6	kelch-like 6 (Drosophila)	NM_130446.2	KLHL6	Kelch-like protein 6	-34.5
ptr-miR-320b	-5.90506	0.00618007	down	KLHL6	kelch-like 6 (Drosophila)	NM_130446.2	KLHL6	Kelch-like protein 6	-33
chr13_20395_mature@@ssc-miR-296-3p	-7.58977	0.000377913	down	KLHL6	kelch-like 6 (Drosophila)	NM_130446.2	KLHL6	Kelch-like protein 6	-36.5
chr11_18452_star@@ssc-miR-365-5p	-6.44166	0.00286264	down	KLHL6	kelch-like 6 (Drosophila)	NM_130446.2	KLHL6	Kelch-like protein 6	-34.8
mmu-miR-370-3p	-20	0.0174891	down	LOC101110918	uncharacterized LOC101110918				-37.9
ptr-miR-760	-6.36867	0.00276587	down	LOC101110918	uncharacterized LOC101110918				-38.6
chr11_18453_mature	-5.52943	0.0134748	down	SLC25A41	solute carrier family 25, member 41	NM_173637.3	SLC25A41	Solute carrier family 25 member 41	-31.2
mmu-miR-370-3p	-20	0.0174891	down	SLC25A41	solute carrier family 25, member 41	NM_173637.3	SLC25A41	Solute carrier family 25 member 41	-32.7
ptr-miR-760	-6.36867	0.00276587	down	SLC25A41	solute carrier family 25, member 41	NM_173637.3	SLC25A41	Solute carrier family 25 member 41	-29.9
chr20_26913_mature@@ggo-miR-877	-4.83733	0.0376521	down	DEFB119	defensin, beta 119	NR_073153.1	DEFB119	ESC42-RELB	-30.6
chr1_2367_mature@@eca-let-7c	-9.74147	2.14985e-05	down	DEFB119	defensin, beta 119	NR_073153.1	DEFB119	ESC42-RELB	-29.3
chr15_22773_mature@@sha-let-7a	-8.6799	0.000307641	down	DEFB119	defensin, beta 119	NR_073153.1	DEFB119	ESC42-RELB	-29.6
chr2_5111_mature@@sha-let-7a	-8.73937	0.000268049	down	DEFB119	defensin, beta 119	NR_073153.1	DEFB119	ESC42-RELB	-29.6
mmu-let-7c-5p	-8.07498	0.00171404	down	DEFB119	defensin, beta 119	NR_073153.1	DEFB119	ESC42-RELB	-29.4
chr2_5107_mature@@mdo-let-7d	-6.75831	0.00664722	down	DEFB119	defensin, beta 119	NR_073153.1	DEFB119	ESC42-RELB	-28.9
chr4_10068_mature	-6.57966	0.00178922	down	DEFB119	defensin, beta 119	NR_073153.1	DEFB119	ESC42-RELB	-27.9
chr13_20395_mature@@ssc-miR-296-3p	-7.58977	0.000377913	down	ITGB7	Integrin beta 7	NR_104181.1	ITGB7	Integrin beta-7	-32.4
chr13_20395_mature@@ssc-miR-296-3p	-7.58977	0.000377913	down	C20H6orf89	chromosome 20 open reading frame, human C6orf89	NM_152734.3	C6orf89	Bombesin receptor-activated protein C6orf89	-40.5
chr13_20395_mature@@ssc-miR-296-3p	-7.58977	0.000377913	down	LPAR3	lysophosphatidic acid receptor 3	NM_012152.2	LPAR3	G-protein coupled receptor EDG-7	-33.7
chr19_26254_mature	-6.81195	0.00520722	down	LPAR3	lysophosphatidic acid receptor 3	NM_012152.2	LPAR3	G-protein coupled receptor EDG-7	-30.5
hsa-miR-1538	-6.95951	0.0125013	down	PRMT8	protein arginine methyltransferase 8	NR_046301.1	PRMT8	Protein arginine N-methyltransferase 4 variant	-34.9
chr2_5146_star@@oan-miR-23b-5p	-5.1195	0.0231576	down	PRMT8	protein arginine methyltransferase 8	NR_046301.1	PRMT8	Protein arginine N-methyltransferase 4 variant	-31.5
oar-miR-323a-5p	-8.03275	0.000219223	down	PRMT8	protein arginine methyltransferase 8	NR_046301.1	PRMT8	Protein arginine N-methyltransferase 4 variant	-31.5
chr13_20395_mature@@ssc-miR-296-3p	-7.58977	0.000377913	down	PRMT8	protein arginine methyltransferase 8	NR_046301.1	PRMT8	Protein arginine N-methyltransferase 4 variant	-30.9
chr11_18453_mature	-5.52943	0.0134748	down	APOC2	apolipoprotein C-II	NM_000483.4	APOC2	Apolipoprotein C-II	-33.7
ptr-miR-1224-5p	-5.8075	0.0110867	down	AARSD1	alanyl-tRNA synthetase domain containing 1	NM_001261434.1	AARSD1	Alanyl-tRNA-editing protein Aarsd1	-35.6
oar-miR-323a-5p	-8.03275	0.000219223	down	AARSD1	alanyl-tRNA synthetase domain containing 1	NM_001261434.1	AARSD1	Alanyl-tRNA-editing protein Aarsd1	-31
chr11_18452_star@@ssc-miR-365-5p	-6.44166	0.00286264	down	AARSD1	alanyl-tRNA synthetase domain containing 1	NM_001261434.1	AARSD1	Alanyl-tRNA-editing protein Aarsd1	-33.2
mmu-miR-370-3p	-20	0.0174891	down	AARSD1	alanyl-tRNA synthetase domain containing 1	NM_001261434.1	AARSD1	Alanyl-tRNA-editing protein Aarsd1	-31.9
ptr-miR-760	-6.36867	0.00276587	down	AARSD1	alanyl-tRNA synthetase domain containing 1	NM_001261434.1	AARSD1	Alanyl-tRNA-editing protein Aarsd1	-30.2
chr20_26396_mature	-6.83397	0.015426	down	MAP3K14	mitogen-activated protein kinase kinase kinase 14	NM_003954.3	MAP3K14	Putative uncharacterized protein DKFZp686J04131	-24.1
oar-miR-3957-5p	-6.91886	0.0043	down	MAP3K14	mitogen-activated protein kinase kinase kinase 14	NM_003954.3	MAP3K14	Putative uncharacterized protein DKFZp686J04131	-29.7
ptr-miR-744	-8.4131	5.51127e-05	down	ZNF622	zinc finger protein 622	NM_033414.2	ZNF622	Zinc finger protein 622	-30.5
chr11_18250_mature@@bta-miR-3432	-20	0.0307055	down	MTUS2	microtubule associated tumor suppressor candidate 2	NM_015233.5	MTUS2	Microtubule-associated tumor suppressor candidate 2	-28.2
chr13_20427_mature@@bta-miR-3432	-5.02224	0.0398242	down	MTUS2	microtubule associated tumor suppressor candidate 2	NM_015233.5	MTUS2	Microtubule-associated tumor suppressor candidate 2	-26.8
chr2_3399_mature@@ssc-miR-320	-8.89433	8.49332e-05	down	MTUS2	microtubule associated tumor suppressor candidate 2	NM_015233.5	MTUS2	Microtubule-associated tumor suppressor candidate 2	-27
oar-miR-3957-5p	-6.91886	0.0043	down	MTUS2	microtubule associated tumor suppressor candidate 2	NM_015233.5	MTUS2	Microtubule-associated tumor suppressor candidate 2	-27.8
chr26_30929_mature	-6.29015	0.00291651	down	MTUS2	microtubule associated tumor suppressor candidate 2	NM_015233.5	MTUS2	Microtubule-associated tumor suppressor candidate 2	-23.9
ptr-miR-320b	-5.90506	0.00618007	down	MTUS2	microtubule associated tumor suppressor candidate 2	NM_015233.5	MTUS2	Microtubule-associated tumor suppressor candidate 2	-26.1
hsa-miR-1538	-6.95951	0.0125013	down	PREX1	phosphatidylinositol-3,4,5-trisphosphate-dependent Rac exchange factor 1	NM_020820.3	PREX1	Phosphatidylinositol 3,4,5-trisphosphate-dependent Rac exchanger 1 protein	-38.3
chr24_29665_star@@mmu-miR-25-5p	-6.31314	0.0027893	down	PREX1	phosphatidylinositol-3,4,5-trisphosphate-dependent Rac exchange factor 1	NM_020820.3	PREX1	Phosphatidylinositol 3,4,5-trisphosphate-dependent Rac exchanger 1 protein	-33.2
eca-miR-1842	-5.20462	0.045449	down	PREX1	phosphatidylinositol-3,4,5-trisphosphate-dependent Rac exchange factor 1	NM_020820.3	PREX1	Phosphatidylinositol 3,4,5-trisphosphate-dependent Rac exchanger 1 protein	-32.2
oar-miR-377-5p	-4.90147	0.0349343	down	UBE3B	ubiquitin protein ligase E3B	NM_183415.2	UBE3B	cDNA FLJ51548, highly similar to Homo sapiens ubiquitin protein ligase E3B (UBE3B), transcript variant 3, mRNA	-28
hsa-miR-1538	-6.95951	0.0125013	down	UBE3B	ubiquitin protein ligase E3B	NM_183415.2	UBE3B	cDNA FLJ51548, highly similar to Homo sapiens ubiquitin protein ligase E3B (UBE3B), transcript variant 3, mRNA	-30.5
oar-miR-329b-5p	-5.52655	0.0158215	down	UBE3B	ubiquitin protein ligase E3B	NM_183415.2	UBE3B	cDNA FLJ51548, highly similar to Homo sapiens ubiquitin protein ligase E3B (UBE3B), transcript variant 3, mRNA	-27.8
chr11_18453_mature	-5.52943	0.0134748	down	UBE3B	ubiquitin protein ligase E3B	NM_183415.2	UBE3B	cDNA FLJ51548, highly similar to Homo sapiens ubiquitin protein ligase E3B (UBE3B), transcript variant 3, mRNA	-30.2
chrx_31837_star@@mmu-miR-505-5p	-6.86283	0.00277198	down	UBE3B	ubiquitin protein ligase E3B	NM_183415.2	UBE3B	cDNA FLJ51548, highly similar to Homo sapiens ubiquitin protein ligase E3B (UBE3B), transcript variant 3, mRNA	-27.1
chr11_18452_star@@ssc-miR-365-5p	-6.44166	0.00286264	down	ATXN2	ataxin 2	NM_002973.3	ATXN2	Ataxin-2	-34.3
ptr-miR-1224-5p	-5.8075	0.0110867	down	PRKCSH	protein kinase C substrate 80K-H	NM_002743	PRKCSH	PRKCSH protein	-39.4
oar-miR-3958-5p	-6.40429	0.00468123	down	ARAP3	ArfGAP with RhoGAP domain, ankyrin repeat and PH domain 3	NM_022481.5	ARAP3	cDNA FLJ77273, highly similar to Homo sapiens centaurin, delta 3 (CENTD3), mRNA	-22.8
chr20_26913_mature@@ggo-miR-877	-4.83733	0.0376521	down	FARSA	phenylalanyl-tRNA synthetase, alpha subunit	NM_004461.2	FARSA	cDNA FLJ50378, highly similar to Phenylalanyl-tRNA synthetase alpha chain (EC 6.1.1.20)	-37.8
ptr-miR-760	-6.36867	0.00276587	down	FARSA	phenylalanyl-tRNA synthetase, alpha subunit	NM_004461.2	FARSA	cDNA FLJ50378, highly similar to Phenylalanyl-tRNA synthetase alpha chain (EC 6.1.1.20)	-35.8
ptr-miR-6131	-5.52138	0.0125139	down	FARSB	phenylalanyl-tRNA synthetase, beta subunit	NM_005687.3	FARSB	cDNA FLJ75460, highly similar to Homo sapiens phenylalanine-tRNA synthetase-like, beta subunit, mRNA	-35.6
chrx_31880_mature@@ssc-miR-503	-8.77262	4.96777e-05	down	RBM6	RNA binding motif protein 6	NM_005777.2	RBM6	cDNA FLJ76888, highly similar to Homo sapiens RNA binding motif protein 6 (RBM6), mRNA	-34.5
hsa-miR-1538	-6.95951	0.0125013	down	SLC25A34	solute carrier family 25, member 34	NM_207348.1	SLC25A34	Solute carrier family 25 member 34	-38.2
ptr-miR-744	-8.4131	5.51127e-05	down	SLC25A34	solute carrier family 25, member 34	NM_207348.1	SLC25A34	Solute carrier family 25 member 34	-37.9
chr19_26254_mature	-6.81195	0.00520722	down	C15H11orf71	chromosome 15 open reading frame, human C11orf71	NM_019021.3	C11orf71	chromosome 11 open reading frame 71	-27.3
ptr-miR-6131	-5.52138	0.0125139	down	EEF1A2	eukaryotic translation elongation factor 1 alpha 2	NM_001958.3	EEF1A2	Elongation factor 1-alpha 2	-30.4
chr13_20395_mature@@ssc-miR-296-3p	-7.58977	0.000377913	down	EEF1A2	eukaryotic translation elongation factor 1 alpha 2	NM_001958.3	EEF1A2	Elongation factor 1-alpha 2	-31.9
ptr-miR-760	-6.36867	0.00276587	down	FLT4	fms-related tyrosine kinase 4	NM_182925.4	FLT4	Soluble VEGFR3 variant 2	-36
oar-miR-485-3p	-10.4379	1.10037e-06	down	SMYD1	SET and MYND domain containing 1	NM_198274.3	SMYD1	Histone-lysine N-methyltransferase SMYD1	-35.7
ptr-miR-760	-6.36867	0.00276587	down	OMYHCS	Myosin heavy chain slow	NM_000257.2	MYH7	MYH7 protein	-35
oar-miR-1193-5p	-6.59694	0.00761203	down	OMYHCS	Myosin heavy chain slow	NM_000257.2	MYH7	MYH7 protein	-32.7
ptr-miR-1224-5p	-5.8075	0.0110867	down	SLC25A29	solute carrier family 25 (mitochondrial carnitine/acylcarnitine carrier), member 29	NM_152333.2	SLC25A29	cDNA FLJ77727, highly similar to Homo sapiens solute carrier family 25, member 29 (SLC25A29), mRNA	-29.9
chr9_15818_star@@ssc-miR-30c-3p	-5.93933	0.00557368	down	PDXK	Pyridoxal kinase	NM_021941.1	PDXK	HCG401289, isoform CRA_b	-29.4
chr24_29665_star@@mmu-miR-25-5p	-6.31314	0.0027893	down	PDXK	Pyridoxal kinase	NM_021941.1	PDXK	HCG401289, isoform CRA_b	-30.5
chr1_2587_mature@@bta-miR-6529	-8.24296	7.28783e-05	down	K38	Keratin 38	NM_003770.4	KRT37	Keratin, type I cuticular Ha7	-34.6
chr11_18452_star@@ssc-miR-365-5p	-6.44166	0.00286264	down	K38	Keratin 38	NM_003770.4	KRT37	Keratin, type I cuticular Ha7	-35.9
chr11_18452_star@@ssc-miR-365-5p	-6.44166	0.00286264	down	TTC3	tetratricopeptide repeat domain 3	NM_003316.3	TTC3	E3 ubiquitin-protein ligase TTC3	-35.1
oar-miR-3957-5p	-6.91886	0.0043	down	TTC9	tetratricopeptide repeat domain 9	NM_015351.1	TTC9	tetratricopeptide repeat domain 9	-35.2
chr9_15818_star@@ssc-miR-30c-3p	-5.93933	0.00557368	down	TTC9	tetratricopeptide repeat domain 9	NM_015351.1	TTC9	tetratricopeptide repeat domain 9	-31.7
mmu-miR-370-3p	-20	0.0174891	down	GATA5	Transcription factor GATA5	NM_080473.4	GATA5	GATA binding protein 5	-39.4
chr18_24931_mature@@ssc-miR-345-3p	-5.40042	0.029591	down	ALDH1A3	aldehyde dehydrogenase 1 family, member A3	NM_000693.2	ALDH1A3	cDNA, FLJ92608, highly similar to Homo sapiens aldehyde dehydrogenase 1 family, member A3 (ALDH1A3), mRNA	-36.7
chr2_3549_mature@@bta-miR-2284aa-4	-20	0.00391097	down	SLC25A22	solute carrier family 25 (mitochondrial carrier: glutamate), member 22	NM_024698.5	SLC25A22	Mitochondrial glutamate carrier 1	-21.3
oar-miR-377-5p	-4.90147	0.0349343	down	SLC25A22	solute carrier family 25 (mitochondrial carrier: glutamate), member 22	NM_024698.5	SLC25A22	Mitochondrial glutamate carrier 1	-23
hsa-miR-1538	-6.95951	0.0125013	down	SLC25A22	solute carrier family 25 (mitochondrial carrier: glutamate), member 22	NM_024698.5	SLC25A22	Mitochondrial glutamate carrier 1	-26.9
chrx_31778_mature@@eca-miR-767-5p	-7.74378	0.000382825	down	SLC25A22	solute carrier family 25 (mitochondrial carrier: glutamate), member 22	NM_024698.5	SLC25A22	Mitochondrial glutamate carrier 1	-23.1
oar-miR-381-5p	-6.95281	0.00121743	down	SLC25A22	solute carrier family 25 (mitochondrial carrier: glutamate), member 22	NM_024698.5	SLC25A22	Mitochondrial glutamate carrier 1	-21.9
chr13_20395_mature@@ssc-miR-296-3p	-7.58977	0.000377913	down	SLC13A5	solute carrier family 13 (sodium-dependent citrate transporter), member 5	NM_177550.4	SLC13A5	Solute carrier family 13 (Sodium-dependent citrate transporter), member 5, isoform CRA_a	-31.6
ptr-miR-760	-6.36867	0.00276587	down	LOC101110974	histone H2B type 1-M-like	NM_138720.2	HIST1H2BD	Histone H2B type 1-D	-32.9
chr11_17720_mature	20	0.024534	up	LEPREL2	leprecan-like 2	NM_014262.4	LEPREL2	cDNA FLJ57404, highly similar to Prolyl 3-hydroxylase 3 (EC 1.14.11.7)	-36.2
chr11_17720_mature	20	0.024534	up	SLC1A6	solute carrier family 1 (high affinity aspartate/glutamate transporter), member 6	NR_073589.1	SLC1A6	cDNA FLJ53385, highly similar to Excitatory amino acid transporter 4	-33.5
chr19_26254_mature	-6.81195	0.00520722	down	PTPRCAP	protein tyrosine phosphatase, receptor type, C-associated protein	NM_005608.2	PTPRCAP	Protein tyrosine phosphatase receptor type C-associated protein	-33
chr11_17918_mature@@ssc-miR-423-5p	-7.13532	0.00303894	down	PTPRCAP	protein tyrosine phosphatase, receptor type, C-associated protein	NM_005608.2	PTPRCAP	Protein tyrosine phosphatase receptor type C-associated protein	-35.2
oar-miR-3957-5p	-6.91886	0.0043	down	BGLAP	Osteocalcin	NM_199173.4	BGLAP	Osteocalcin	-35.1
ptr-miR-744	-8.4131	5.51127e-05	down	BGLAP	Osteocalcin	NM_199173.4	BGLAP	Osteocalcin	-33
hsa-miR-1538	-6.95951	0.0125013	down	SLC25A19	SLC25A19	NM_021734.4	SLC25A19	Mitochondrial thiamine pyrophosphate carrier	-44.4
oar-miR-433-3p	-11.8564	5.23626e-08	down	SLC25A19	SLC25A19	NM_021734.4	SLC25A19	Mitochondrial thiamine pyrophosphate carrier	-37.6
oar-miR-3957-5p	-6.91886	0.0043	down	CDK6	Cyclin-dependent kinase 6	NM_001259.6	CDK6	cDNA, FLJ94044, Homo sapiens cyclin-dependent kinase 6 (CDK6), mRNA	-36.6
hsa-miR-1538	-6.95951	0.0125013	down	CHKB	choline kinase beta	NM_152253.1	CHKB	Choline kinase like protein	-36.4
mmu-miR-370-3p	-20	0.0174891	down	CHKB	choline kinase beta	NM_152253.1	CHKB	Choline kinase like protein	-40.3
oar-miR-665-3p	-6.36541	0.00318891	down	CLASRP	CLK4-associating serine/arginine rich protein	NR_103529.1	CLASRP	CLK4-associating serine/arginine rich protein	-33.4
ptr-miR-760	-6.36867	0.00276587	down	OPN1LW	opsin 1 (cone pigments), long-wave-sensitive	NM_020061.5	OPN1LW	Long-wave-sensitive opsin 1	-32.3
chr1_2367_mature@@eca-let-7c	-9.74147	2.14985e-05	down	CHKA	choline kinase alpha	NM_212469.1	CHKA	Choline kinase alpha	-28
chr15_22773_mature@@sha-let-7a	-8.6799	0.000307641	down	CHKA	choline kinase alpha	NM_212469.1	CHKA	Choline kinase alpha	-26.9
chr14_21598_mature@@eca-let-7e	-10.39	2.65207e-06	down	CHKA	choline kinase alpha	NM_212469.1	CHKA	Choline kinase alpha	-30.9
chr2_5111_mature@@sha-let-7a	-8.73937	0.000268049	down	CHKA	choline kinase alpha	NM_212469.1	CHKA	Choline kinase alpha	-26.9
mmu-let-7k	-5.69647	0.0211492	down	CHKA	choline kinase alpha	NM_212469.1	CHKA	Choline kinase alpha	-27.4
oar-miR-665-3p	-6.36541	0.00318891	down	CHKA	choline kinase alpha	NM_212469.1	CHKA	Choline kinase alpha	-28.3
mmu-let-7c-5p	-8.07498	0.00171404	down	CHKA	choline kinase alpha	NM_212469.1	CHKA	Choline kinase alpha	-28.1
chr2_5107_mature@@mdo-let-7d	-6.75831	0.00664722	down	CHKA	choline kinase alpha	NM_212469.1	CHKA	Choline kinase alpha	-28.7
chr4_10068_mature	-6.57966	0.00178922	down	CHKA	choline kinase alpha	NM_212469.1	CHKA	Choline kinase alpha	-26.5
hsa-miR-1538	-6.95951	0.0125013	down	CDK3	cyclin-dependent kinase 3	NM_001258.2	CDK3	Cyclin-dependent kinase 3	-42.3
ptr-miR-760	-6.36867	0.00276587	down	FAM96B	family with sequence similarity 96, member B	NR_046109.1	FAM96B	Mitotic spindle-associated MMXD complex subunit MIP18	-31.9
chr20_26913_mature@@ggo-miR-877	-4.83733	0.0376521	down	FAM132A	family with sequence similarity 132, member A	NM_001014980.2	FAM132A	Protein FAM132A	-35
ptr-miR-744	-8.4131	5.51127e-05	down	APBA3	amyloid beta (A4) precursor protein-binding, family A, member 3	NM_004886.3	APBA3	Amyloid beta A4 precursor protein-binding family A member 3	-33.4
chr13_20395_mature@@ssc-miR-296-3p	-7.58977	0.000377913	down	SLC25A14	UCP5	NR_104107.1	SLC25A14	cDNA FLJ60600, highly similar to Brain mitochondrial carrier protein 1	-27.3
hsa-miR-1538	-6.95951	0.0125013	down	APOA2	apolipoprotein A-II	NM_001643.1	APOA2	Apolipoprotein A-II	-35.2
hsa-miR-4443	-4.77309	0.0422231	down	APOA2	apolipoprotein A-II	NM_001643.1	APOA2	Apolipoprotein A-II	-28.8
chr11_18452_star@@ssc-miR-365-5p	-6.44166	0.00286264	down	APOA4	apolipoprotein A-IV	NM_000482.3	APOA4	Apolipoprotein A-IV	-33.4
hsa-miR-4443	-4.77309	0.0422231	down	LOC101120874	glutathione S-transferase P 1-like	NM_000852.3	GSTP1	Glutathione S-transferase pi	-25.5
chr11_18452_star@@ssc-miR-365-5p	-6.44166	0.00286264	down	LOC101120874	glutathione S-transferase P 1-like	NM_000852.3	GSTP1	Glutathione S-transferase pi	-32.7
ptr-miR-760	-6.36867	0.00276587	down	LOC101120874	glutathione S-transferase P 1-like	NM_000852.3	GSTP1	Glutathione S-transferase pi	-30.6
chr18_24931_mature@@ssc-miR-345-3p	-5.40042	0.029591	down	LOC101120874	glutathione S-transferase P 1-like	NM_000852.3	GSTP1	Glutathione S-transferase pi	-30.8
oar-miR-412-5p	-20	0.0307055	down	RS1	retinoschisin 1	NM_000330.3	RS1	Retinoschisin	-31.6
hsa-miR-1538	-6.95951	0.0125013	down	RS1	retinoschisin 1	NM_000330.3	RS1	Retinoschisin	-31.6
oar-miR-668-3p	-6.00257	0.00529497	down	RS1	retinoschisin 1	NM_000330.3	RS1	Retinoschisin	-30.3
oar-miR-541-3p	-11.4585	2.37347e-06	down	C15H11orf91	chromosome 15 open reading frame, human C11orf91	NM_001166692.1	C11orf91	chromosome 11 open reading frame 91	-40.8
ptr-miR-760	-6.36867	0.00276587	down	LOC101121897	histone H3.2-like	NM_021059.2	HIST2H3C	Histone H3.2	-29.7
chr9_15818_star@@ssc-miR-30c-3p	-5.93933	0.00557368	down	SMARCD1	SWI/SNF related, matrix associated, actin dependent regulator of chromatin, subfamily d, member 1	NM_139071.2	SMARCD1	SWI/SNF-related matrix-associated actin-dependent regulator of chromatin subfamily D member 1	-23.1
chr13_20395_mature@@ssc-miR-296-3p	-7.58977	0.000377913	down	SMARCD1	SWI/SNF related, matrix associated, actin dependent regulator of chromatin, subfamily d, member 1	NM_139071.2	SMARCD1	SWI/SNF-related matrix-associated actin-dependent regulator of chromatin subfamily D member 1	-28.9
ptr-miR-760	-6.36867	0.00276587	down	SMARCD1	SWI/SNF related, matrix associated, actin dependent regulator of chromatin, subfamily d, member 1	NM_139071.2	SMARCD1	SWI/SNF-related matrix-associated actin-dependent regulator of chromatin subfamily D member 1	-24.9
chrx_31880_mature@@ssc-miR-503	-8.77262	4.96777e-05	down	GSTP1	glutathione S-transferase pi 1	NM_000852.3	GSTP1	Glutathione S-transferase pi	-30.6
chr11_17720_mature	20	0.024534	up	GSTP1	glutathione S-transferase pi 1	NM_000852.3	GSTP1	Glutathione S-transferase pi	-31.1
hsa-miR-1538	-6.95951	0.0125013	down	ZNF653	zinc finger protein 653	NM_138783.3	ZNF653	Zinc finger protein 653	-36.6
mmu-miR-370-3p	-20	0.0174891	down	ZNF653	zinc finger protein 653	NM_138783.3	ZNF653	Zinc finger protein 653	-36.8
oar-miR-541-3p	-11.4585	2.37347e-06	down	ZNF653	zinc finger protein 653	NM_138783.3	ZNF653	Zinc finger protein 653	-35.8
oar-miR-3957-3p	-8.35487	6.17928e-05	down	EAAT2	Excitatory amino acid transporter 2	NM_004171.3	SLC1A2	cDNA FLJ16454 fis, clone BRAWH3005292, highly similar to Excitatory amino acid transporter 2	-35.4
hsa-miR-1538	-6.95951	0.0125013	down	RBP5	retinol binding protein 5, cellular	NM_031491.2	RBP5	Retinol-binding protein 5	-35.6
ptr-miR-1224-5p	-5.8075	0.0110867	down	RBP5	retinol binding protein 5, cellular	NM_031491.2	RBP5	Retinol-binding protein 5	-40.1
chr13_20395_mature@@ssc-miR-296-3p	-7.58977	0.000377913	down	RBP5	retinol binding protein 5, cellular	NM_031491.2	RBP5	Retinol-binding protein 5	-34.9
oar-miR-323a-5p	-8.03275	0.000219223	down	KRTDAP	keratinocyte differentiation-associated protein	NM_207392.2	KRTDAP	Keratinocyte differentiation-associated protein	-35.4
ptr-miR-760	-6.36867	0.00276587	down	KRTDAP	keratinocyte differentiation-associated protein	NM_207392.2	KRTDAP	Keratinocyte differentiation-associated protein	-35.3
oar-miR-541-3p	-11.4585	2.37347e-06	down	MYL6B	myosin, light chain 6B, alkali, smooth muscle and non-muscle	NM_002475.4	MYL6B	cDNA FLJ60058, highly similar to Myosin light chain 1, slow-twitch muscle A isoform	-33
ptr-miR-1224-5p	-5.8075	0.0110867	down	LOC101111911	D-dopachrome decarboxylase-like	NM_001355.3	DDT	D-dopachrome decarboxylase	-35.2
oar-miR-665-3p	-6.36541	0.00318891	down	LOC101111911	D-dopachrome decarboxylase-like	NM_001355.3	DDT	D-dopachrome decarboxylase	-36
mmu-miR-370-3p	-20	0.0174891	down	PYCRL	pyrroline-5-carboxylate reductase-like	NM_023078.3	PYCRL	cDNA FLJ57148, highly similar to Homo sapiens pyrroline-5-carboxylate reductase-like (PYCRL), mRNA	-38.5
eca-miR-1842	-5.20462	0.045449	down	CCKBR	cholecystokinin B receptor	NM_176875.3	CCKBR	Cholecystokinin B receptor splice variant long isoform	-37.6
hsa-miR-4443	-4.77309	0.0422231	down	B4GALT5	UDP-Gal:betaGlcNAc beta 1,4- galactosyltransferase, polypeptide 5	NM_004776.3	B4GALT5	Beta-1,4-galactosyltransferase 5	-30.9
hsa-miR-1538	-6.95951	0.0125013	down	B4GALT7	Beta1,4-galactosyltransferase 7	NM_007255.2	B4GALT7	cDNA FLJ12504 fis, clone NT2RM2001698, highly similar to Beta-1,4-galactosyltransferase 7 (EC 2.4.1.-)	-33.1
chr11_18453_mature	-5.52943	0.0134748	down	B4GALT7	Beta1,4-galactosyltransferase 7	NM_007255.2	B4GALT7	cDNA FLJ12504 fis, clone NT2RM2001698, highly similar to Beta-1,4-galactosyltransferase 7 (EC 2.4.1.-)	-35.1
mmu-miR-370-3p	-20	0.0174891	down	STARD9	StAR-related lipid transfer (START) domain containing 9	NM_032381.1	STARD9	cDNA FLJ58093, highly similar to StAR-related lipid transfer protein 9	-32.3
chr18_24931_mature@@ssc-miR-345-3p	-5.40042	0.029591	down	STARD9	StAR-related lipid transfer (START) domain containing 9	NM_032381.1	STARD9	cDNA FLJ58093, highly similar to StAR-related lipid transfer protein 9	-30.2
chrx_31880_mature@@ssc-miR-503	-8.77262	4.96777e-05	down	RPLP1	ribosomal protein, large, P1	NM_213725.1	RPLP1	60S acidic ribosomal protein P1	-29.3
hsa-miR-1538	-6.95951	0.0125013	down	RPLP0	Ribosomal protein large P0	NM_053275.3	RPLP0	cDNA FLJ75549, highly similar to Homo sapiens ribosomal protein, large, P0 (RPLP0), transcript variant 1, mRNA	-34.9
ptr-miR-1306	-7.40101	0.000412888	down	RPLP0	Ribosomal protein large P0	NM_053275.3	RPLP0	cDNA FLJ75549, highly similar to Homo sapiens ribosomal protein, large, P0 (RPLP0), transcript variant 1, mRNA	-27.5
ptr-miR-1224-5p	-5.8075	0.0110867	down	ZFAND2B	zinc finger, AN1-type domain 2B	NM_138802.2	ZFAND2B	cDNA FLJ78328	-40.7
hsa-miR-1538	-6.95951	0.0125013	down	TRMT2A	tRNA methyltransferase 2 homolog A (S. cerevisiae)	NM_182984.4	TRMT2A	cDNA FLJ61051, highly similar to HpaII tinys locus 9c protein	-31.4
ptr-miR-760	-6.36867	0.00276587	down	TRMT2A	tRNA methyltransferase 2 homolog A (S. cerevisiae)	NM_182984.4	TRMT2A	cDNA FLJ61051, highly similar to HpaII tinys locus 9c protein	-29.3
hsa-miR-1538	-6.95951	0.0125013	down	DRD2	dopamine receptor D2	NM_016574.3	DRD2	Dopamine receptor D2 isoform short	-38.9
oar-miR-381-5p	-6.95281	0.00121743	down	DRD2	dopamine receptor D2	NM_016574.3	DRD2	Dopamine receptor D2 isoform short	-32.3
chr13_20395_mature@@ssc-miR-296-3p	-7.58977	0.000377913	down	DRD2	dopamine receptor D2	NM_016574.3	DRD2	Dopamine receptor D2 isoform short	-33.2
mmu-miR-370-3p	-20	0.0174891	down	DRD2	dopamine receptor D2	NM_016574.3	DRD2	Dopamine receptor D2 isoform short	-33.5
ptr-miR-744	-8.4131	5.51127e-05	down	DRD2	dopamine receptor D2	NM_016574.3	DRD2	Dopamine receptor D2 isoform short	-35.1
chr19_26254_mature	-6.81195	0.00520722	down	DRD2	dopamine receptor D2	NM_016574.3	DRD2	Dopamine receptor D2 isoform short	-31.7
ptr-miR-760	-6.36867	0.00276587	down	DRD2	dopamine receptor D2	NM_016574.3	DRD2	Dopamine receptor D2 isoform short	-37.9
chr11_18452_star@@ssc-miR-365-5p	-6.44166	0.00286264	down	IFI6	interferon, alpha-inducible protein 6	NM_022873.2	IFI6	Interferon alpha-inducible protein 6	-35.9
ptr-miR-1224-5p	-5.8075	0.0110867	down	SNRPB	small nuclear ribonucleoprotein polypeptides B and B1	NM_198216.1	SNRPB	cDNA FLJ60171, highly similar to Small nuclear ribonucleoprotein-associated protein B	-34.5
chr19_26254_mature	-6.81195	0.00520722	down	SNRPB	small nuclear ribonucleoprotein polypeptides B and B1	NM_198216.1	SNRPB	cDNA FLJ60171, highly similar to Small nuclear ribonucleoprotein-associated protein B	-30.6
ptr-miR-760	-6.36867	0.00276587	down	ATP6V1F	ATPase, H+ transporting, lysosomal 14kDa, V1 subunit F	NM_004231.3	ATP6V1F	V-type proton ATPase subunit F	-36
chr20_26913_mature@@ggo-miR-877	-4.83733	0.0376521	down	NPY	Pro-neuropeptide Y				-36.6
oar-miR-412-5p	-20	0.0307055	down	SNX33	sorting nexin 33	NM_153271.1	SNX33	Sorting nexin-33	-29.2
chr11_18453_mature	-5.52943	0.0134748	down	SNX33	sorting nexin 33	NM_153271.1	SNX33	Sorting nexin-33	-32.7
oar-miR-433-3p	-11.8564	5.23626e-08	down	SNX33	sorting nexin 33	NM_153271.1	SNX33	Sorting nexin-33	-27.3
ptr-miR-1224-5p	-5.8075	0.0110867	down	SNX33	sorting nexin 33	NM_153271.1	SNX33	Sorting nexin-33	-37.1
ptr-miR-744	-8.4131	5.51127e-05	down	SNX33	sorting nexin 33	NM_153271.1	SNX33	Sorting nexin-33	-34.9
ptr-miR-760	-6.36867	0.00276587	down	SNX33	sorting nexin 33	NM_153271.1	SNX33	Sorting nexin-33	-34.7
ptr-miR-1306	-7.40101	0.000412888	down	SNX33	sorting nexin 33	NM_153271.1	SNX33	Sorting nexin-33	-25.4
eca-miR-1842	-5.20462	0.045449	down	SNX33	sorting nexin 33	NM_153271.1	SNX33	Sorting nexin-33	-27
chr21_27901_mature	-5.69647	0.0337138	down	PIP4K2B	phosphatidylinositol-5-phosphate 4-kinase, type II, beta	NM_138687.1	PIP4K2B	Phosphatidylinositol 5-phosphate 4-kinase type-2 beta	-26.8
ptr-miR-760	-6.36867	0.00276587	down	PIP4K2B	phosphatidylinositol-5-phosphate 4-kinase, type II, beta	NM_138687.1	PIP4K2B	Phosphatidylinositol 5-phosphate 4-kinase type-2 beta	-28.2
ptr-miR-1306	-7.40101	0.000412888	down	PIP4K2B	phosphatidylinositol-5-phosphate 4-kinase, type II, beta	NM_138687.1	PIP4K2B	Phosphatidylinositol 5-phosphate 4-kinase type-2 beta	-28.7
oar-miR-665-3p	-6.36541	0.00318891	down	LIM2	lens intrinsic membrane protein 2, 19kDa	NM_030657.3	LIM2	Lens fiber membrane intrinsic protein	-36.5
ptr-miR-760	-6.36867	0.00276587	down	TMEM104	transmembrane protein 104	NM_017728.3	TMEM104	cDNA FLJ76820	-36.3
oar-miR-665-3p	-6.36541	0.00318891	down	CISD3	CDGSH iron sulfur domain 3	NM_001136498.1	CISD3	CDGSH iron-sulfur domain-containing protein 3, mitochondrial	-34.2
ptr-miR-744	-8.4131	5.51127e-05	down	CISD3	CDGSH iron sulfur domain 3	NM_001136498.1	CISD3	CDGSH iron-sulfur domain-containing protein 3, mitochondrial	-34
ptr-miR-760	-6.36867	0.00276587	down	TIMM17A	translocase of inner mitochondrial membrane 17 homolog A (yeast)	NM_006335.2	TIMM17A	TIMM17A protein	-27.8
chr19_26220_mature@@hsa-miR-4435	-6.69647	0.0193407	down	TIMM17A	translocase of inner mitochondrial membrane 17 homolog A (yeast)	NM_006335.2	TIMM17A	TIMM17A protein	-29.2
chr11_18452_star@@ssc-miR-365-5p	-6.44166	0.00286264	down	NOB1	NIN1/RPN12 binding protein 1 homolog (S. cerevisiae)	NR_074074.1	NOB1	RNA-binding protein NOB1	-36.6
mmu-miR-370-3p	-20	0.0174891	down	SH2D5	SH2 domain containing 5	NM_001103161.1	SH2D5	SH2 domain containing 5	-37.2
chr6_13248_mature@@bta-miR-2448-3p	-5.11151	0.0271902	down	SH2D5	SH2 domain containing 5	NM_001103161.1	SH2D5	SH2 domain containing 5	-33.1
ptr-miR-1224-5p	-5.8075	0.0110867	down	LOC101121441	zinc finger protein 133-like	NM_003434.5	ZNF133	cDNA FLJ61226, highly similar to Zinc finger protein 133	-37
chr12_19796_mature@@sha-miR-199a	-5.9849	0.0383453	down	OGFOD2	2-oxoglutarate and iron-dependent oxygenase domain containing 2	NM_024623.1	OGFOD2	cDNA FLJ38162 fis, clone DFNES2003081	-25.7
ptr-miR-139	-7.0897	0.000652867	down	OGFOD2	2-oxoglutarate and iron-dependent oxygenase domain containing 2	NM_024623.1	OGFOD2	cDNA FLJ38162 fis, clone DFNES2003081	-28.8
chr3_6591_mature@@sha-miR-199a	-5.94811	0.0412313	down	OGFOD2	2-oxoglutarate and iron-dependent oxygenase domain containing 2	NM_024623.1	OGFOD2	cDNA FLJ38162 fis, clone DFNES2003081	-25.7
chr5_11606_mature@@sha-miR-199a	-6.00153	0.036944	down	OGFOD2	2-oxoglutarate and iron-dependent oxygenase domain containing 2	NM_024623.1	OGFOD2	cDNA FLJ38162 fis, clone DFNES2003081	-25.7
mmu-miR-370-3p	-20	0.0174891	down	OGFOD2	2-oxoglutarate and iron-dependent oxygenase domain containing 2	NM_024623.1	OGFOD2	cDNA FLJ38162 fis, clone DFNES2003081	-35.3
ptr-miR-1306	-7.40101	0.000412888	down	OGFOD2	2-oxoglutarate and iron-dependent oxygenase domain containing 2	NM_024623.1	OGFOD2	cDNA FLJ38162 fis, clone DFNES2003081	-28.8
chr11_18453_mature	-5.52943	0.0134748	down	CPNE6	copine VI (neuronal)	NM_006032.3	CPNE6	cDNA FLJ43205 fis, clone FEBRA2009185, highly similar to Copine-6	-35.3
oar-miR-3957-5p	-6.91886	0.0043	down	CPNE7	copine VII	NM_153636.2	CPNE7	Copine-7	-41.2
oar-miR-541-3p	-11.4585	2.37347e-06	down	CPNE7	copine VII	NM_153636.2	CPNE7	Copine-7	-38.4
oar-miR-432	-14.6271	2.20718e-10	down	TCIRG1	T-cell, immune regulator 1, ATPase, H+ transporting, lysosomal V0 subunit A3	NM_006053.3	TCIRG1	V-type proton ATPase 116 kDa subunit a isoform 3	-31.9
hsa-miR-4443	-4.77309	0.0422231	down	TCIRG1	T-cell, immune regulator 1, ATPase, H+ transporting, lysosomal V0 subunit A3	NM_006053.3	TCIRG1	V-type proton ATPase 116 kDa subunit a isoform 3	-28.3
chr9_15818_star@@ssc-miR-30c-3p	-5.93933	0.00557368	down	SNRPD2	small nuclear ribonucleoprotein D2 polypeptide 16.5kDa	NM_177542.2	SNRPD2	Small nuclear ribonucleoprotein Sm D2	-30
ptr-miR-744	-8.4131	5.51127e-05	down	SNRPD2	small nuclear ribonucleoprotein D2 polypeptide 16.5kDa	NM_177542.2	SNRPD2	Small nuclear ribonucleoprotein Sm D2	-31.6
chr2_3399_mature@@ssc-miR-320	-8.89433	8.49332e-05	down	ING1	inhibitor of growth family, member 1	NM_198219.2	ING1	Inhibitor of growth protein 1	-25.9
chr2_5146_star@@oan-miR-23b-5p	-5.1195	0.0231576	down	ING1	inhibitor of growth family, member 1	NM_198219.2	ING1	Inhibitor of growth protein 1	-26.1
chr12_19126_mature	8.58437	0.0484381	up	ING1	inhibitor of growth family, member 1	NM_198219.2	ING1	Inhibitor of growth protein 1	-24.6
chr12_19125_mature	8.54358	0.049531	up	ING1	inhibitor of growth family, member 1	NM_198219.2	ING1	Inhibitor of growth protein 1	-24.6
oar-miR-665-3p	-6.36541	0.00318891	down	ING1	inhibitor of growth family, member 1	NM_198219.2	ING1	Inhibitor of growth protein 1	-30.1
hsa-miR-320c	-7.07498	0.000700407	down	ING1	inhibitor of growth family, member 1	NM_198219.2	ING1	Inhibitor of growth protein 1	-23.7
ptr-miR-320c	-7.07762	0.000675017	down	ING1	inhibitor of growth family, member 1	NM_198219.2	ING1	Inhibitor of growth protein 1	-23.7
ptr-miR-320b	-5.90506	0.00618007	down	ING1	inhibitor of growth family, member 1	NM_198219.2	ING1	Inhibitor of growth protein 1	-25.9
ptr-miR-1224-5p	-5.8075	0.0110867	down	GHRHR	Pituitary growth hormone releasing hormone receptor	NM_001009824.1	GHRHR	Growth hormone-releasing hormone receptor form a	-39.4
chr11_17862_mature@@bta-miR-2331-5p	-5.08236	0.0363275	down	GHRHR	Pituitary growth hormone releasing hormone receptor	NM_001009824.1	GHRHR	Growth hormone-releasing hormone receptor form a	-33.2
chr24_29665_star@@mmu-miR-25-5p	-6.31314	0.0027893	down	CPNE9	copine family member IX	NM_153635.2	CPNE9	copine family member IX	-33.7
chr13_20395_mature@@ssc-miR-296-3p	-7.58977	0.000377913	down	CPNE9	copine family member IX	NM_153635.2	CPNE9	copine family member IX	-33.9
oar-miR-668-3p	-6.00257	0.00529497	down	LOC101104217	28 kDa heat- and acid-stable phosphoprotein-like	NM_014891.6	PDAP1	28 kDa heat- and acid-stable phosphoprotein	-34.8
chr13_20395_mature@@ssc-miR-296-3p	-7.58977	0.000377913	down	TFAP2D	transcription factor AP-2 delta (activating enhancer binding protein 2 delta)	NM_172238.3	TFAP2D	Transcription factor AP-2-delta	-33.3
chr19_25862_mature@@bta-miR-3432	-5.44493	0.0204019	down	CPNE1	copine I	NR_037188.1	CPNE1	cDNA FLJ90464 fis, clone NT2RP3002281, highly similar to RNA-binding protein 12	-36.4
chr1_570_mature@@bta-miR-3432	-20	0.000835798	down	CPNE1	copine I	NR_037188.1	CPNE1	cDNA FLJ90464 fis, clone NT2RP3002281, highly similar to RNA-binding protein 12	-36.4
chr11_18452_star@@ssc-miR-365-5p	-6.44166	0.00286264	down	CPNE1	copine I	NR_037188.1	CPNE1	cDNA FLJ90464 fis, clone NT2RP3002281, highly similar to RNA-binding protein 12	-41
oar-miR-323a-3p	-12.2124	5.53363e-08	down	CPNE1	copine I	NR_037188.1	CPNE1	cDNA FLJ90464 fis, clone NT2RP3002281, highly similar to RNA-binding protein 12	-32.7
ptr-miR-744	-8.4131	5.51127e-05	down	CPNE1	copine I	NR_037188.1	CPNE1	cDNA FLJ90464 fis, clone NT2RP3002281, highly similar to RNA-binding protein 12	-33.7
chr1_569_mature@@bta-miR-3432	-6.19897	0.00675107	down	CPNE1	copine I	NR_037188.1	CPNE1	cDNA FLJ90464 fis, clone NT2RP3002281, highly similar to RNA-binding protein 12	-36.4
hsa-miR-1538	-6.95951	0.0125013	down	CPNE2	copine II	NM_152727.5	CPNE2	copine II	-38.8
chr12_19126_mature	8.58437	0.0484381	up	MAP4	microtubule-associated protein 4	NM_030885.3	MAP4	cDNA FLJ58263, highly similar to Microtubule-associated protein 4	-34.7
chr12_19125_mature	8.54358	0.049531	up	MAP4	microtubule-associated protein 4	NM_030885.3	MAP4	cDNA FLJ58263, highly similar to Microtubule-associated protein 4	-34.7
mmu-let-7k	-5.69647	0.0211492	down	NPEPL1	aminopeptidase-like 1	NM_024663.3	NPEPL1	cDNA, FLJ96778, highly similar to Homo sapiens aminopeptidase-like 1 (NPEPL1), mRNA	-28.3
oar-miR-668-3p	-6.00257	0.00529497	down	C7H15orf59	chromosome 7 open reading frame, human C15orf59	NM_001039614.1	C15orf59	chromosome 15 open reading frame 59	-30.8
hsa-miR-1538	-6.95951	0.0125013	down	EMD	emerin	NM_000117.2	EMD	Emerin (Emery-Dreifuss muscular dystrophy), isoform CRA_b	-43.4
oar-miR-3957-5p	-6.91886	0.0043	down	CAPG	capping protein (actin filament), gelsolin-like	NM_001747.3	CAPG	cDNA, FLJ94534, highly similar to Homo sapiens capping protein (actin filament), gelsolin-like(CAPG), mRNA	-34
hsa-miR-1538	-6.95951	0.0125013	down	SLC24A2	solute carrier family 24 (sodium/potassium/calcium exchanger), member 2	NM_020344.3	SLC24A2	Sodium/potassium/calcium exchanger 2	-38.5
oar-miR-3957-5p	-6.91886	0.0043	down	SLC24A2	solute carrier family 24 (sodium/potassium/calcium exchanger), member 2	NM_020344.3	SLC24A2	Sodium/potassium/calcium exchanger 2	-39
chr11_18452_star@@ssc-miR-365-5p	-6.44166	0.00286264	down	SLC24A2	solute carrier family 24 (sodium/potassium/calcium exchanger), member 2	NM_020344.3	SLC24A2	Sodium/potassium/calcium exchanger 2	-34.3
ptr-miR-760	-6.36867	0.00276587	down	SLC24A2	solute carrier family 24 (sodium/potassium/calcium exchanger), member 2	NM_020344.3	SLC24A2	Sodium/potassium/calcium exchanger 2	-35.8
ptr-miR-760	-6.36867	0.00276587	down	MYOC	myocilin, trabecular meshwork inducible glucocorticoid response	NM_000261.1	MYOC	cDNA FLJ53409, highly similar to Myocilin	-40
hsa-miR-1538	-6.95951	0.0125013	down	CARD14	caspase recruitment domain family, member 14	NR_047566.1	CARD14	Caspase recruitment domain-containing protein 14	-29.6
oar-miR-154a-5p	-9.05637	0.000267061	down	CARD14	caspase recruitment domain family, member 14	NR_047566.1	CARD14	Caspase recruitment domain-containing protein 14	-31.6
hsa-miR-4443	-4.77309	0.0422231	down	C4H7orf72	chromosome 4 open reading frame, human C7orf72	NM_001161834.2	C7orf72	Uncharacterized protein C7orf72	-21.2
chr20_26913_mature@@ggo-miR-877	-4.83733	0.0376521	down	LMLN	leishmanolysin-like (metallopeptidase M8 family)	NR_026787.1	LMLN	cDNA FLJ60137, highly similar to Homo sapiens leishmanolysin-like (metallopeptidase M8 family) (LMLN), mRNA	-35.2
mmu-miR-370-3p	-20	0.0174891	down	CARD11	caspase recruitment domain family, member 11	NM_032415.5	CARD11	Caspase recruitment domain-containing protein 11	-38.1
oar-miR-541-3p	-11.4585	2.37347e-06	down	SLC22A16	solute carrier family 22 (organic cation/carnitine transporter), member 16	NM_033125.3	SLC22A16	Solute carrier family 22 member 16	-34.5
mmu-miR-370-3p	-20	0.0174891	down	TRMT12	tRNA methyltransferase 12 homolog (S. cerevisiae)	NM_017956.3	TRMT12	tRNA wybutosine-synthesizing protein 2 homolog	-38.3
ptr-miR-760	-6.36867	0.00276587	down	PROC	protein C (inactivator of coagulation factors Va and VIIIa)				-31.2
chr22_28470_mature@@ppa-miR-107	-7.85064	0.000351655	down	CDKL2	cyclin-dependent kinase-like 2 (CDC2-related kinase)	NM_003948.3	CDKL2	cDNA FLJ56980, highly similar to Cyclin-dependent kinase-like 2 (EC 2.7.11.22)	-28.5
chr16_23356_mature@@ppa-miR-107	-6.039	0.0228835	down	CDKL2	cyclin-dependent kinase-like 2 (CDC2-related kinase)	NM_003948.3	CDKL2	cDNA FLJ56980, highly similar to Cyclin-dependent kinase-like 2 (EC 2.7.11.22)	-28.5
hsa-miR-1538	-6.95951	0.0125013	down	EPHB4	EPH receptor B4	NM_004444.4	EPHB4	cDNA FLJ57009, highly similar to Ephrin type-B receptor 4 (EC 2.7.10.1)	-37.9
oar-miR-3957-5p	-6.91886	0.0043	down	EPHB4	EPH receptor B4	NM_004444.4	EPHB4	cDNA FLJ57009, highly similar to Ephrin type-B receptor 4 (EC 2.7.10.1)	-32.4
chr18_24925_star@@eca-miR-342-5p	-7.51068	0.000598165	down	EPHB4	EPH receptor B4	NM_004444.4	EPHB4	cDNA FLJ57009, highly similar to Ephrin type-B receptor 4 (EC 2.7.10.1)	-30.2
chrx_31837_star@@mmu-miR-505-5p	-6.86283	0.00277198	down	EPHB4	EPH receptor B4	NM_004444.4	EPHB4	cDNA FLJ57009, highly similar to Ephrin type-B receptor 4 (EC 2.7.10.1)	-29.2
chr2_5146_star@@oan-miR-23b-5p	-5.1195	0.0231576	down	EPHB2	EPH receptor B2	NM_017449.3	EPHB2	cDNA FLJ60805, highly similar to Ephrin type-B receptor 2 (EC 2.7.10.1)	-36.2
ptr-miR-744	-8.4131	5.51127e-05	down	LGALS9	lectin, galactoside-binding, soluble, 9	NR_024043.1	LGALS9	Galectin-9	-33.4
oar-miR-541-5p	-11.4662	1.97389e-07	down	LGALS7	lectin, galactoside-binding, soluble, 7	NM_001042507.3	LGALS7B	Galectin-7	-33.3
chr11_18453_mature	-5.52943	0.0134748	down	INHA	Inhibin alpha subunit				-33
chr12_19126_mature	8.58437	0.0484381	up	INHA	Inhibin alpha subunit				-27.3
chr12_19125_mature	8.54358	0.049531	up	INHA	Inhibin alpha subunit				-27.3
mmu-miR-370-3p	-20	0.0174891	down	INHA	Inhibin alpha subunit				-31.8
ptr-miR-744	-8.4131	5.51127e-05	down	INHA	Inhibin alpha subunit				-30.2
ptr-miR-744	-8.4131	5.51127e-05	down	PMM2	phosphomannomutase 2	NM_000303.2	PMM2	cDNA, FLJ92901, highly similar to Homo sapiens phosphomannomutase 2 (PMM2), mRNA	-45.9
ptr-miR-760	-6.36867	0.00276587	down	LGALS2	lectin, galactoside-binding, soluble, 2	NM_006498.2	LGALS2	Galectin-2	-36.6
ptr-miR-1224-5p	-5.8075	0.0110867	down	TEX261	testis expressed 261	NM_144582.2	TEX261	Protein TEX261	-39.2
chr13_20395_mature@@ssc-miR-296-3p	-7.58977	0.000377913	down	TEX261	testis expressed 261	NM_144582.2	TEX261	Protein TEX261	-36.8
chr19_26254_mature	-6.81195	0.00520722	down	TTI1	TELO2 interacting protein 1	NM_014657.1	TTI1	TELO2-interacting protein 1 homolog	-22.4
oar-miR-3957-5p	-6.91886	0.0043	down	FCHO1	FCH domain only 1	NM_015122.2	FCHO1	FCH domain only protein 1	-38.6
chr11_17720_mature	20	0.024534	up	FCHO1	FCH domain only 1	NM_015122.2	FCHO1	FCH domain only protein 1	-37.5
ptr-miR-744	-8.4131	5.51127e-05	down	FCHO1	FCH domain only 1	NM_015122.2	FCHO1	FCH domain only protein 1	-35
oar-miR-3956-3p	-5.43344	0.0246794	down	PRR7	proline rich 7 (synaptic)	NM_030567.4	PRR7	Proline-rich protein 7	-34.3
chr19_26254_mature	-6.81195	0.00520722	down	B3GAT3	beta-1,3-glucuronyltransferase 3 (glucuronosyltransferase I)	NM_012200.3	B3GAT3	cDNA FLJ58851, highly similar to Galactosylgalactosylxylosyl protein 3-beta-glucuronosyltransferase 3 (EC 2.4.1.135)	-35.1
chr13_20395_mature@@ssc-miR-296-3p	-7.58977	0.000377913	down	TOMM40	translocase of outer mitochondrial membrane 40 homolog (yeast)	NM_006114.2	TOMM40	Mitochondrial import receptor subunit TOM40 homolog	-31.4
chr19_26254_mature	-6.81195	0.00520722	down	TOMM40	translocase of outer mitochondrial membrane 40 homolog (yeast)	NM_006114.2	TOMM40	Mitochondrial import receptor subunit TOM40 homolog	-28.9
chr2_3549_mature@@bta-miR-2284aa-4	-20	0.00391097	down	IYD	iodotyrosine deiodinase	NM_203395.2	IYD	Iodotyrosine dehalogenase 1 isoform G	-24.6
chr11_17862_mature@@bta-miR-2331-5p	-5.08236	0.0363275	down	IYD	iodotyrosine deiodinase	NM_203395.2	IYD	Iodotyrosine dehalogenase 1 isoform G	-26.2
mmu-miR-370-3p	-20	0.0174891	down	IYD	iodotyrosine deiodinase	NM_203395.2	IYD	Iodotyrosine dehalogenase 1 isoform G	-31.2
chr13_20395_mature@@ssc-miR-296-3p	-7.58977	0.000377913	down	PUF60	poly-U binding splicing factor 60KDa	NM_078480.2	PUF60	Poly(U)-binding-splicing factor PUF60	-33.6
chr11_18452_star@@ssc-miR-365-5p	-6.44166	0.00286264	down	PUF60	poly-U binding splicing factor 60KDa	NM_078480.2	PUF60	Poly(U)-binding-splicing factor PUF60	-37.5
oar-miR-665-3p	-6.36541	0.00318891	down	TESK1	testis-specific kinase 1	NM_006285.2	TESK1	cDNA FLJ56861, highly similar to Dual specificity testis-specific protein kinase 1 (EC 2.7.12.1)	-36.6
chr9_16439_mature@@bta-miR-2284y	-20	0.0271996	down	IRS1	insulin receptor substrate 1	NM_005544.2	IRS1	Insulin receptor substrate 1	-28
chr20_26913_mature@@ggo-miR-877	-4.83733	0.0376521	down	KANSL3	KAT8 regulatory NSL complex subunit 3	NR_047658.1	KANSL3	KAT8 regulatory NSL complex subunit 3	-33.2
hsa-miR-1538	-6.95951	0.0125013	down	KANSL3	KAT8 regulatory NSL complex subunit 3	NR_047658.1	KANSL3	KAT8 regulatory NSL complex subunit 3	-35.8
chrx_31880_mature@@ssc-miR-503	-8.77262	4.96777e-05	down	KANSL3	KAT8 regulatory NSL complex subunit 3	NR_047658.1	KANSL3	KAT8 regulatory NSL complex subunit 3	-32.7
oar-miR-154b-5p	-8.8905	2.17821e-05	down	KANSL3	KAT8 regulatory NSL complex subunit 3	NR_047658.1	KANSL3	KAT8 regulatory NSL complex subunit 3	-32.6
chr21_27901_mature	-5.69647	0.0337138	down	KANSL3	KAT8 regulatory NSL complex subunit 3	NR_047658.1	KANSL3	KAT8 regulatory NSL complex subunit 3	-30
chr20_26913_mature@@ggo-miR-877	-4.83733	0.0376521	down	FHL2	four and a half LIM domains 2	NM_201557.3	FHL2	Four and a half LIM domains protein 2	-41.6
ptr-miR-1224-5p	-5.8075	0.0110867	down	FHL5	four and a half LIM domains 5	NM_020482.4	FHL5	Four and a half LIM domains protein 5	-33.6
chr19_26254_mature	-6.81195	0.00520722	down	FHL5	four and a half LIM domains 5	NM_020482.4	FHL5	Four and a half LIM domains protein 5	-27.3
oar-miR-433-3p	-11.8564	5.23626e-08	down	GALNT12	UDP-N-acetyl-alpha-D-galactosamine:polypeptide N-acetylgalactosaminyltransferase 12 (GalNAc-T12)	NM_024642.4	GALNT12	UDP-GalNAc: polypeptide N-acetylgalactosaminyltransferase	-36
ptr-miR-760	-6.36867	0.00276587	down	EIF4EBP1	eukaryotic translation initiation factor 4E binding protein 1	NM_004095.3	EIF4EBP1	Eukaryotic translation initiation factor 4E-binding protein 1	-39
ptr-miR-1224-5p	-5.8075	0.0110867	down	LOC101116343	histone-lysine N-methyltransferase SETMAR-like	NR_075073.1	SETMAR	cDNA FLJ54643, highly similar to Homo sapiens SET domain and mariner transposase fusion gene (SETMAR), mRNA	-42.1
oar-miR-3957-5p	-6.91886	0.0043	down	C1QA	complement component 1, q subcomponent, A chain	NM_015991.2	C1QA	Complement C1q subcomponent subunit A	-36
ptr-miR-744	-8.4131	5.51127e-05	down	LOC101119509	serpin A3-8-like	NM_001085.4	SERPINA3	cDNA FLJ35730 fis, clone TESTI2003131, highly similar to ALPHA-1-ANTICHYMOTRYPSIN	-37.4
chr18_24931_mature@@ssc-miR-345-3p	-5.40042	0.029591	down	LOC101123670	histone H4-like	NM_003540.3	HIST1H4F	histone cluster 1, H4f	-28.5
oar-miR-668-3p	-6.00257	0.00529497	down	ASPHD1	aspartate beta-hydroxylase domain containing 1	NM_198907.1	ASPHD1	Aspartate beta-hydroxylase domain-containing protein 1	-33.6
oar-miR-154a-5p	-9.05637	0.000267061	down	ASPHD1	aspartate beta-hydroxylase domain containing 1	NM_198907.1	ASPHD1	Aspartate beta-hydroxylase domain-containing protein 1	-32.1
oar-miR-541-5p	-11.4662	1.97389e-07	down	ASPHD1	aspartate beta-hydroxylase domain containing 1	NM_198907.1	ASPHD1	Aspartate beta-hydroxylase domain-containing protein 1	-34.9
chr11_18452_star@@ssc-miR-365-5p	-6.44166	0.00286264	down	FAIM2	Fas apoptotic inhibitory molecule 2	NM_012306.3	FAIM2	cDNA FLJ33409 fis, clone BRACE2010598, highly similar to Fas apoptotic inhibitory molecule 2	-31.3
ptr-miR-6131	-5.52138	0.0125139	down	FLNA	filamin A, alpha	NM_001456.3	FLNA	Filamin A	-35.2
oar-miR-3957-5p	-6.91886	0.0043	down	BSCL2	Berardinelli-Seip congenital lipodystrophy 2 (seipin)	NR_037949.1	BSCL2	Seipin	-35.5
hsa-miR-1538	-6.95951	0.0125013	down	TEAD3	TEA domain family member 3	NM_003214.3	TEAD3	Transcriptional enhancer factor TEF-5	-41.1
oar-miR-432	-14.6271	2.20718e-10	down	LOC101108911	olfactory receptor 24-like	NM_001004456.1	OR1M1	Olfactory receptor 1M1	-26.5
oar-miR-329a-5p	-7.03751	0.0109519	down	LOC101108911	olfactory receptor 24-like	NM_001004456.1	OR1M1	Olfactory receptor 1M1	-25.1
hsa-miR-1538	-6.95951	0.0125013	down	GSTZ1	glutathione S-transferase zeta 1	NM_145871.2	GSTZ1	cDNA, FLJ96690, highly similar to Homo sapiens glutathione transferase zeta 1 (maleylacetoacetate isomerase) (GSTZ1), transcript variant 1, mRNA	-40.3
oar-miR-3956-3p	-5.43344	0.0246794	down	GSTZ1	glutathione S-transferase zeta 1	NM_145871.2	GSTZ1	cDNA, FLJ96690, highly similar to Homo sapiens glutathione transferase zeta 1 (maleylacetoacetate isomerase) (GSTZ1), transcript variant 1, mRNA	-39.2
ptr-miR-760	-6.36867	0.00276587	down	GSTZ1	glutathione S-transferase zeta 1	NM_145871.2	GSTZ1	cDNA, FLJ96690, highly similar to Homo sapiens glutathione transferase zeta 1 (maleylacetoacetate isomerase) (GSTZ1), transcript variant 1, mRNA	-36.4
hsa-miR-1538	-6.95951	0.0125013	down	HDLBP	high density lipoprotein binding protein	NM_203346.3	HDLBP	cDNA, FLJ92652, highly similar to Homo sapiens high density lipoprotein binding protein (vigilin)(HDLBP), mRNA	-30
chrx_31880_mature@@ssc-miR-503	-8.77262	4.96777e-05	down	HDLBP	high density lipoprotein binding protein	NM_203346.3	HDLBP	cDNA, FLJ92652, highly similar to Homo sapiens high density lipoprotein binding protein (vigilin)(HDLBP), mRNA	-27.7
oar-miR-541-3p	-11.4585	2.37347e-06	down	HDLBP	high density lipoprotein binding protein	NM_203346.3	HDLBP	cDNA, FLJ92652, highly similar to Homo sapiens high density lipoprotein binding protein (vigilin)(HDLBP), mRNA	-35.8
chr2_3399_mature@@ssc-miR-320	-8.89433	8.49332e-05	down	PRKCDBP	protein kinase C, delta binding protein	NM_145040.2	PRKCDBP	Protein kinase C delta-binding protein	-33.1
hsa-miR-1538	-6.95951	0.0125013	down	TMEM129	transmembrane protein 129	NM_138385.3	TMEM129	Transmembrane protein 129	-38.6
ptr-miR-1224-5p	-5.8075	0.0110867	down	HSF4	heat shock transcription factor 4	NM_001538.3	HSF4	cDNA FLJ57873, moderately similar to Heat shock factor protein 4	-41.3
hsa-miR-1538	-6.95951	0.0125013	down	C1QC	complement component 1, q subcomponent, C chain	NM_172369.3	C1QC	Complement C1q subcomponent subunit C	-36.7
ptr-miR-139	-7.0897	0.000652867	down	C1QC	complement component 1, q subcomponent, C chain	NM_172369.3	C1QC	Complement C1q subcomponent subunit C	-35.3
ptr-miR-1224-5p	-5.8075	0.0110867	down	C1QC	complement component 1, q subcomponent, C chain	NM_172369.3	C1QC	Complement C1q subcomponent subunit C	-40
mmu-miR-370-3p	-20	0.0174891	down	C1QC	complement component 1, q subcomponent, C chain	NM_172369.3	C1QC	Complement C1q subcomponent subunit C	-35.8
chrx_31880_mature@@ssc-miR-503	-8.77262	4.96777e-05	down	ATP13A1	ATPase type 13A1	NM_020410.2	ATP13A1	Probable cation-transporting ATPase 13A1	-37.2
oar-miR-541-3p	-11.4585	2.37347e-06	down	ATP13A1	ATPase type 13A1	NM_020410.2	ATP13A1	Probable cation-transporting ATPase 13A1	-34.7
chr11_18452_star@@ssc-miR-365-5p	-6.44166	0.00286264	down	INF2	inverted formin, FH2 and WH2 domain containing	NM_032714.2	INF2	Inverted formin-2	-40.6
chr11_18452_star@@ssc-miR-365-5p	-6.44166	0.00286264	down	TULP3	tubby like protein 3	NM_003324.4	TULP3	Tubby-related protein 3	-41.9
hsa-miR-1538	-6.95951	0.0125013	down	LAMTOR4	late endosomal/lysosomal adaptor, MAPK and MTOR activator 4	NM_001008395.2	LAMTOR4	Ragulator complex protein LAMTOR4	-36.4
ptr-miR-744	-8.4131	5.51127e-05	down	BCAP31	B-cell receptor-associated protein 31	NM_005745.7	BCAP31	B-cell receptor-associated protein 31 variant	-39.1
oar-miR-3957-5p	-6.91886	0.0043	down	HINT2	histidine triad nucleotide binding protein 2	NM_032593.2	HINT2	PKCI-1-related HIT protein variant	-33.6
ptr-miR-6130	-20	0.00183556	down	SNX16	sorting nexin 16	NM_152837.2	SNX16	Sorting nexin-16	-23.9
chr9_15818_star@@ssc-miR-30c-3p	-5.93933	0.00557368	down	SNX16	sorting nexin 16	NM_152837.2	SNX16	Sorting nexin-16	-24.4
chr19_26254_mature	-6.81195	0.00520722	down	SNX16	sorting nexin 16	NM_152837.2	SNX16	Sorting nexin-16	-23.8
chr3_7346_mature@@bta-miR-3432	-5.81933	0.0172886	down	BATF3	basic leucine zipper transcription factor, ATF-like 3	NM_018664.2	BATF3	Basic leucine zipper transcriptional factor ATF-like 3	-35.7
ptr-miR-760	-6.36867	0.00276587	down	BATF3	basic leucine zipper transcription factor, ATF-like 3	NM_018664.2	BATF3	Basic leucine zipper transcriptional factor ATF-like 3	-39
chr3_7778_mature@@bta-miR-3432	-5.02224	0.0398242	down	BATF3	basic leucine zipper transcription factor, ATF-like 3	NM_018664.2	BATF3	Basic leucine zipper transcriptional factor ATF-like 3	-35.1
chr20_26913_mature@@ggo-miR-877	-4.83733	0.0376521	down	PLA2G2D	phospholipase A2, group IID	NM_012400.3	PLA2G2D	cDNA, FLJ92169, highly similar to Homo sapiens phospholipase A2, group IID (PLA2G2D), mRNA	-37.1
chr2_3399_mature@@ssc-miR-320	-8.89433	8.49332e-05	down	ARPC1B	actin related protein 2/3 complex, subunit 1B, 41kDa	NM_005720.3	ARPC1B	cDNA, FLJ95695, Homo sapiens actin related protein 2/3 complex, subunit 1B, 41kDa(ARPC1B), mRNA	-34.1
ptr-miR-320b	-5.90506	0.00618007	down	ARPC1B	actin related protein 2/3 complex, subunit 1B, 41kDa	NM_005720.3	ARPC1B	cDNA, FLJ95695, Homo sapiens actin related protein 2/3 complex, subunit 1B, 41kDa(ARPC1B), mRNA	-35.4
chr7_14224_mature	-5.22421	0.0205676	down	SULT2B1	sulfotransferase family, cytosolic, 2B, member 1	NM_177973.1	SULT2B1	Sulfotransferase family cytosolic 2B member 1	-24.1
oar-miR-412-5p	-20	0.0307055	down	TMEM114	transmembrane protein 114	NM_001146336.1	TMEM114	Transmembrane protein 114	-29.1
chr11_17720_mature	20	0.024534	up	TMEM114	transmembrane protein 114	NM_001146336.1	TMEM114	Transmembrane protein 114	-30.7
oar-miR-665-3p	-6.36541	0.00318891	down	TMEM114	transmembrane protein 114	NM_001146336.1	TMEM114	Transmembrane protein 114	-31.7
chr19_25862_mature@@bta-miR-3432	-5.44493	0.0204019	down	CALY	calcyon neuron-specific vesicular protein	NM_015722.3	CALY	Neuron-specific vesicular protein calcyon	-25.4
hsa-miR-1538	-6.95951	0.0125013	down	CALY	calcyon neuron-specific vesicular protein	NM_015722.3	CALY	Neuron-specific vesicular protein calcyon	-29.6
chr1_570_mature@@bta-miR-3432	-20	0.000835798	down	CALY	calcyon neuron-specific vesicular protein	NM_015722.3	CALY	Neuron-specific vesicular protein calcyon	-25.4
ptr-miR-139	-7.0897	0.000652867	down	CALY	calcyon neuron-specific vesicular protein	NM_015722.3	CALY	Neuron-specific vesicular protein calcyon	-27.9
oar-miR-323a-5p	-8.03275	0.000219223	down	CALY	calcyon neuron-specific vesicular protein	NM_015722.3	CALY	Neuron-specific vesicular protein calcyon	-30.8
oar-miR-380-3p	-5.83216	0.0136641	down	CALY	calcyon neuron-specific vesicular protein	NM_015722.3	CALY	Neuron-specific vesicular protein calcyon	-27.6
chr11_17862_mature@@bta-miR-2331-5p	-5.08236	0.0363275	down	CALY	calcyon neuron-specific vesicular protein	NM_015722.3	CALY	Neuron-specific vesicular protein calcyon	-32.5
oar-miR-299-3p	-7.03155	0.00156494	down	CALY	calcyon neuron-specific vesicular protein	NM_015722.3	CALY	Neuron-specific vesicular protein calcyon	-30.8
chr1_569_mature@@bta-miR-3432	-6.19897	0.00675107	down	CALY	calcyon neuron-specific vesicular protein	NM_015722.3	CALY	Neuron-specific vesicular protein calcyon	-25.4
oar-miR-541-3p	-11.4585	2.37347e-06	down	CALY	calcyon neuron-specific vesicular protein	NM_015722.3	CALY	Neuron-specific vesicular protein calcyon	-28.5
hsa-miR-1538	-6.95951	0.0125013	down	RPS19BP1	ribosomal protein S19 binding protein 1	NM_194326.2	RPS19BP1	Active regulator of SIRT1	-37.9
ptr-miR-1224-5p	-5.8075	0.0110867	down	TMEM119	transmembrane protein 119	NM_181724.2	TMEM119	Transmembrane protein 119	-33.7
ptr-miR-744	-8.4131	5.51127e-05	down	TMEM119	transmembrane protein 119	NM_181724.2	TMEM119	Transmembrane protein 119	-30.1
oar-miR-485-3p	-10.4379	1.10037e-06	down	TMEM119	transmembrane protein 119	NM_181724.2	TMEM119	Transmembrane protein 119	-29.4
ptr-miR-760	-6.36867	0.00276587	down	TMEM119	transmembrane protein 119	NM_181724.2	TMEM119	Transmembrane protein 119	-32.7
chr3_6692_mature	-6.43344	0.0294118	down	SNX21	sorting nexin family member 21	NM_152897	SNX21	Sorting nexin-21	-29.5
oar-miR-3957-5p	-6.91886	0.0043	down	TCF25	transcription factor 25 (basic helix-loop-helix)	NM_014972.2	TCF25	Transcription factor 25	-34.6
mmu-miR-370-3p	-20	0.0174891	down	TCF25	transcription factor 25 (basic helix-loop-helix)	NM_014972.2	TCF25	Transcription factor 25	-34.6
oar-miR-3957-5p	-6.91886	0.0043	down	LOC101108131	complement C3-like	NM_000064.2	C3	cDNA FLJ57339, highly similar to Complement C3	-32.5
ptr-miR-760	-6.36867	0.00276587	down	HECTD3	HECT domain containing E3 ubiquitin protein ligase 3	NM_024602.5	HECTD3	HECT domain containing 3	-38.7
chr14_21964_mature@@ggo-miR-330	-6.6283	0.00160503	down	ZAR1L	zygote arrest 1-like	NM_001136571.1	ZAR1L	zygote arrest 1-like	-32
mmu-miR-370-3p	-20	0.0174891	down	METTL13	methyltransferase like 13	NM_015935.4	METTL13	cDNA FLJ14646 fis, clone NT2RP2001883, highly similar to Homo sapiens CGI-01 protein mRNA	-39.2
hsa-miR-1538	-6.95951	0.0125013	down	CHMP1A	charged multivesicular body protein 1A	NR_046418.2	CHMP1A	cDNA FLJ57657, highly similar to Charged multivesicular body protein 1a	-43
ptr-miR-1224-5p	-5.8075	0.0110867	down	SHB	Src homology 2 domain containing adaptor protein B	NM_003028.2	SHB	SH2 domain-containing adapter protein B	-38.5
mmu-miR-370-3p	-20	0.0174891	down	SHB	Src homology 2 domain containing adaptor protein B	NM_003028.2	SHB	SH2 domain-containing adapter protein B	-35.7
ptr-miR-760	-6.36867	0.00276587	down	SHB	Src homology 2 domain containing adaptor protein B	NM_003028.2	SHB	SH2 domain-containing adapter protein B	-35
ptr-miR-1224-5p	-5.8075	0.0110867	down	TRPC7	transient receptor potential cation channel, subfamily C, member 7	NM_020389.2	TRPC7	TRPC7 protein	-37.5
mmu-miR-370-3p	-20	0.0174891	down	TRPC7	transient receptor potential cation channel, subfamily C, member 7	NM_020389.2	TRPC7	TRPC7 protein	-37.6
hsa-miR-1538	-6.95951	0.0125013	down	DHX35	DEAH (Asp-Glu-Ala-His) box polypeptide 35	NR_033905.1	DHX35	cDNA FLJ57385, highly similar to Probable ATP-dependent RNA helicase DHX35 (EC 3.6.1.-)	-32.4
ptr-miR-139	-7.0897	0.000652867	down	DHX35	DEAH (Asp-Glu-Ala-His) box polypeptide 35	NR_033905.1	DHX35	cDNA FLJ57385, highly similar to Probable ATP-dependent RNA helicase DHX35 (EC 3.6.1.-)	-30.1
chrx_31880_mature@@ssc-miR-503	-8.77262	4.96777e-05	down	DHX35	DEAH (Asp-Glu-Ala-His) box polypeptide 35	NR_033905.1	DHX35	cDNA FLJ57385, highly similar to Probable ATP-dependent RNA helicase DHX35 (EC 3.6.1.-)	-32.3
chr19_26254_mature	-6.81195	0.00520722	down	DHX35	DEAH (Asp-Glu-Ala-His) box polypeptide 35	NR_033905.1	DHX35	cDNA FLJ57385, highly similar to Probable ATP-dependent RNA helicase DHX35 (EC 3.6.1.-)	-28.6
chr2_3399_mature@@ssc-miR-320	-8.89433	8.49332e-05	down	DHX34	DEAH (Asp-Glu-Ala-His) box polypeptide 34	NM_194428.1	DHX34	cDNA FLJ60223, highly similar to Probable ATP-dependent RNA helicase DHX34 (EC 3.6.1.-)	-31.7
chr11_18453_mature	-5.52943	0.0134748	down	DHX34	DEAH (Asp-Glu-Ala-His) box polypeptide 34	NM_194428.1	DHX34	cDNA FLJ60223, highly similar to Probable ATP-dependent RNA helicase DHX34 (EC 3.6.1.-)	-37
oar-miR-127	-8.35548	0.000324183	down	DHX34	DEAH (Asp-Glu-Ala-His) box polypeptide 34	NM_194428.1	DHX34	cDNA FLJ60223, highly similar to Probable ATP-dependent RNA helicase DHX34 (EC 3.6.1.-)	-34.3
ptr-miR-320b	-5.90506	0.00618007	down	DHX34	DEAH (Asp-Glu-Ala-His) box polypeptide 34	NM_194428.1	DHX34	cDNA FLJ60223, highly similar to Probable ATP-dependent RNA helicase DHX34 (EC 3.6.1.-)	-31
chr13_20395_mature@@ssc-miR-296-3p	-7.58977	0.000377913	down	DHX34	DEAH (Asp-Glu-Ala-His) box polypeptide 34	NM_194428.1	DHX34	cDNA FLJ60223, highly similar to Probable ATP-dependent RNA helicase DHX34 (EC 3.6.1.-)	-34.8
mmu-miR-370-3p	-20	0.0174891	down	DHX34	DEAH (Asp-Glu-Ala-His) box polypeptide 34	NM_194428.1	DHX34	cDNA FLJ60223, highly similar to Probable ATP-dependent RNA helicase DHX34 (EC 3.6.1.-)	-34.7
ptr-miR-744	-8.4131	5.51127e-05	down	DHX34	DEAH (Asp-Glu-Ala-His) box polypeptide 34	NM_194428.1	DHX34	cDNA FLJ60223, highly similar to Probable ATP-dependent RNA helicase DHX34 (EC 3.6.1.-)	-33.9
chr2_5146_star@@oan-miR-23b-5p	-5.1195	0.0231576	down	DHX33	DEAH (Asp-Glu-Ala-His) box polypeptide 33	NM_020162.3	DHX33	cDNA FLJ56443, highly similar to Putative ATP-dependent RNA helicase DHX33 (EC 3.6.1.-)	-28.4
chr12_19126_mature	8.58437	0.0484381	up	DHX33	DEAH (Asp-Glu-Ala-His) box polypeptide 33	NM_020162.3	DHX33	cDNA FLJ56443, highly similar to Putative ATP-dependent RNA helicase DHX33 (EC 3.6.1.-)	-25.9
chr12_19125_mature	8.54358	0.049531	up	DHX33	DEAH (Asp-Glu-Ala-His) box polypeptide 33	NM_020162.3	DHX33	cDNA FLJ56443, highly similar to Putative ATP-dependent RNA helicase DHX33 (EC 3.6.1.-)	-25.9
ptr-miR-760	-6.36867	0.00276587	down	DHX33	DEAH (Asp-Glu-Ala-His) box polypeptide 33	NM_020162.3	DHX33	cDNA FLJ56443, highly similar to Putative ATP-dependent RNA helicase DHX33 (EC 3.6.1.-)	-32.6
ptr-miR-1306	-7.40101	0.000412888	down	DHX33	DEAH (Asp-Glu-Ala-His) box polypeptide 33	NM_020162.3	DHX33	cDNA FLJ56443, highly similar to Putative ATP-dependent RNA helicase DHX33 (EC 3.6.1.-)	-28.7
eca-miR-1842	-5.20462	0.045449	down	DHX33	DEAH (Asp-Glu-Ala-His) box polypeptide 33	NM_020162.3	DHX33	cDNA FLJ56443, highly similar to Putative ATP-dependent RNA helicase DHX33 (EC 3.6.1.-)	-30.8
ptr-miR-139	-7.0897	0.000652867	down	PTCHD4	patched domain containing 4	NM_207499.2	PTCHD4	Patched domain-containing protein 4	-31.4
ptr-miR-760	-6.36867	0.00276587	down	LDB1	LIM domain binding 1	NM_003893.4	LDB1	LIM domain-binding protein 1	-32.1
chr18_24931_mature@@ssc-miR-345-3p	-5.40042	0.029591	down	CCDC151	coiled-coil domain containing 151	NM_145045.4	CCDC151	Coiled-coil domain-containing protein 151	-37
chr11_17720_mature	20	0.024534	up	DUSP9	dual specificity phosphatase 9	NM_001395	DUSP9	Dual specificity protein phosphatase homolog hMKP-R	-31.4
oar-miR-665-3p	-6.36541	0.00318891	down	DUSP9	dual specificity phosphatase 9	NM_001395	DUSP9	Dual specificity protein phosphatase homolog hMKP-R	-40.2
chr13_20395_mature@@ssc-miR-296-3p	-7.58977	0.000377913	down	DUSP9	dual specificity phosphatase 9	NM_001395	DUSP9	Dual specificity protein phosphatase homolog hMKP-R	-32.3
ptr-miR-760	-6.36867	0.00276587	down	DUSP9	dual specificity phosphatase 9	NM_001395	DUSP9	Dual specificity protein phosphatase homolog hMKP-R	-30.8
oar-miR-541-3p	-11.4585	2.37347e-06	down	DUSP9	dual specificity phosphatase 9	NM_001395	DUSP9	Dual specificity protein phosphatase homolog hMKP-R	-32.3
ptr-miR-6131	-5.52138	0.0125139	down	SHF	Src homology 2 domain containing F	NM_138356.2	SHF	SH2 domain-containing adapter protein F	-35.9
chr11_18453_mature	-5.52943	0.0134748	down	LOC101122689	uncharacterized LOC101122689	NM_001003806.1	TARP	TCR gamma alternate reading frame protein	-37.6
chr13_20395_mature@@ssc-miR-296-3p	-7.58977	0.000377913	down	TPPP	tubulin polymerization promoting protein	NM_007030.2	TPPP	Tubulin polymerization-promoting protein	-37.2
hsa-miR-1538	-6.95951	0.0125013	down	CDPF1	cysteine-rich, DPF motif domain containing 1	NM_207327.4	CDPF1	cysteine-rich, DPF motif domain containing 1	-38.6
oar-miR-541-3p	-11.4585	2.37347e-06	down	CDPF1	cysteine-rich, DPF motif domain containing 1	NM_207327.4	CDPF1	cysteine-rich, DPF motif domain containing 1	-39
oar-miR-412-5p	-20	0.0307055	down	CCDC167	coiled-coil domain containing 167	NM_138493.2	CCDC167	Coiled-coil domain-containing protein 167	-33.3
chr19_26254_mature	-6.81195	0.00520722	down	CCL14	chemokine (C-C motif) ligand 14	NM_032963.3	CCL14	HCC-1(3-74)	-35.6
chr18_24925_star@@eca-miR-342-5p	-7.51068	0.000598165	down	CHMP2A	charged multivesicular body protein 2A	NM_198426	CHMP2A	Charged multivesicular body protein 2a	-39.6
chr11_18453_mature	-5.52943	0.0134748	down	ATP1B2	ATPase, Na+/K+ transporting, beta 2 polypeptide	NM_001678.3	ATP1B2	Sodium/potassium-transporting ATPase subunit beta-2	-33.2
ptr-miR-760	-6.36867	0.00276587	down	CACTIN	cactin, spliceosome C complex subunit	NM_021231.1	CACTIN	Cactin	-37
eca-miR-1842	-5.20462	0.045449	down	CACTIN	cactin, spliceosome C complex subunit	NM_021231.1	CACTIN	Cactin	-36.1
chr11_18453_mature	-5.52943	0.0134748	down	GIP	gastric inhibitory polypeptide	NM_004123.2	GIP	Gastric inhibitory polypeptide	-36
chr22_28470_mature@@ppa-miR-107	-7.85064	0.000351655	down	PIEZO1	piezo-type mechanosensitive ion channel component 1	NM_001142864.2	PIEZO1	Piezo-type mechanosensitive ion channel component 1	-31.1
hsa-miR-1538	-6.95951	0.0125013	down	PIEZO1	piezo-type mechanosensitive ion channel component 1	NM_001142864.2	PIEZO1	Piezo-type mechanosensitive ion channel component 1	-36
chr16_23356_mature@@ppa-miR-107	-6.039	0.0228835	down	PIEZO1	piezo-type mechanosensitive ion channel component 1	NM_001142864.2	PIEZO1	Piezo-type mechanosensitive ion channel component 1	-31.1
oar-miR-323a-5p	-8.03275	0.000219223	down	PIEZO1	piezo-type mechanosensitive ion channel component 1	NM_001142864.2	PIEZO1	Piezo-type mechanosensitive ion channel component 1	-36.7
chr11_17862_mature@@bta-miR-2331-5p	-5.08236	0.0363275	down	PIEZO1	piezo-type mechanosensitive ion channel component 1	NM_001142864.2	PIEZO1	Piezo-type mechanosensitive ion channel component 1	-37.3
ptr-miR-760	-6.36867	0.00276587	down	PIEZO1	piezo-type mechanosensitive ion channel component 1	NM_001142864.2	PIEZO1	Piezo-type mechanosensitive ion channel component 1	-33.2
eca-miR-1842	-5.20462	0.045449	down	PIEZO1	piezo-type mechanosensitive ion channel component 1	NM_001142864.2	PIEZO1	Piezo-type mechanosensitive ion channel component 1	-35
ptr-miR-760	-6.36867	0.00276587	down	FZD5	frizzled family receptor 5	NM_030804.1	FZD5	Frizzled-5	-32.6
chr11_18452_star@@ssc-miR-365-5p	-6.44166	0.00286264	down	DCAF11	DDB1 and CUL4 associated factor 11	NR_028100.1	DCAF11	DDB1- and CUL4-associated factor 11	-39.2
chr8_15524_mature	-7.03751	0.0109519	down	DDX49	DEAD (Asp-Glu-Ala-Asp) box polypeptide 49	NR_033677.1	DDX49	cDNA FLJ77346, highly similar to Homo sapiens DEAD (Asp-Glu-Ala-Asp) box polypeptide 49 (DDX49), mRNA	-30.5
oar-miR-412-5p	-20	0.0307055	down	LOC100526789	Keratin 82	NM_033033.3	KRT82	Type II hair keratin 2	-39.3
oar-miR-432	-14.6271	2.20718e-10	down	LOC100526789	Keratin 82	NM_033033.3	KRT82	Type II hair keratin 2	-30.2
oar-miR-329b-5p	-5.52655	0.0158215	down	LOC100526789	Keratin 82	NM_033033.3	KRT82	Type II hair keratin 2	-27.8
chr11_18453_mature	-5.52943	0.0134748	down	LOC100526789	Keratin 82	NM_033033.3	KRT82	Type II hair keratin 2	-30.4
ptr-miR-139	-7.0897	0.000652867	down	LOC100526789	Keratin 82	NM_033033.3	KRT82	Type II hair keratin 2	-32.2
ptr-miR-760	-6.36867	0.00276587	down	LOC100526789	Keratin 82	NM_033033.3	KRT82	Type II hair keratin 2	-29.6
chr14_21306_mature	-6.63758	0.00251345	down	LOC100526789	Keratin 82	NM_033033.3	KRT82	Type II hair keratin 2	-26.8
ptr-miR-744	-8.4131	5.51127e-05	down	GNG13	guanine nucleotide binding protein (G protein), gamma 13	NM_016541.2	GNG13	Guanine nucleotide-binding protein G(I)/G(S)/G(O) subunit gamma-13	-24.3
oar-miR-3956-5p	-7.82667	0.000453612	down	THPO	thrombopoietin	NM_199356.1	THPO	Thrombopoietin nirs variant 3	-35.1
ptr-miR-744	-8.4131	5.51127e-05	down	LOC100526780	Keratin 83	NM_002282.3	KRT83	KRT83 protein	-35.8
chr11_18453_mature	-5.52943	0.0134748	down	NT5DC2	5'-nucleotidase domain containing 2	NM_022908.2	NT5DC2	5'-nucleotidase domain-containing protein 2	-35.7
oar-miR-3957-5p	-6.91886	0.0043	down	NT5DC2	5'-nucleotidase domain containing 2	NM_022908.2	NT5DC2	5'-nucleotidase domain-containing protein 2	-34.4
ptr-miR-744	-8.4131	5.51127e-05	down	NT5DC2	5'-nucleotidase domain containing 2	NM_022908.2	NT5DC2	5'-nucleotidase domain-containing protein 2	-30.5
chr19_26254_mature	-6.81195	0.00520722	down	NT5DC2	5'-nucleotidase domain containing 2	NM_022908.2	NT5DC2	5'-nucleotidase domain-containing protein 2	-28.4
oar-miR-541-3p	-11.4585	2.37347e-06	down	NT5DC2	5'-nucleotidase domain containing 2	NM_022908.2	NT5DC2	5'-nucleotidase domain-containing protein 2	-31.1
oar-miR-665-3p	-6.36541	0.00318891	down	LOC101118128	zinc finger protein 850-like	NM_001267779.1	ZNF850	Zinc finger protein 850	-36.5
hsa-miR-1538	-6.95951	0.0125013	down	ATP1A4	ATPase, Na+/K+ transporting, alpha 4 polypeptide	NM_144699.3	ATP1A4	Sodium/potassium-transporting ATPase subunit alpha-4	-34
eca-miR-1842	-5.20462	0.045449	down	ATP1A4	ATPase, Na+/K+ transporting, alpha 4 polypeptide	NM_144699.3	ATP1A4	Sodium/potassium-transporting ATPase subunit alpha-4	-31
oar-miR-329b-5p	-5.52655	0.0158215	down	ACTG2	actin, gamma 2, smooth muscle, enteric	NM_001615.3	ACTG2	cDNA FLJ42347 fis, clone UTERU2003399, highly similar to Actin, gamma-enteric smooth muscle	-29.1
hsa-miR-1538	-6.95951	0.0125013	down	LOC101114192	uncharacterized LOC101114192	NM_017914.3	C19orf24	Uncharacterized membrane protein C19orf24	-41.5
chr2_5146_star@@oan-miR-23b-5p	-5.1195	0.0231576	down	LOC101114192	uncharacterized LOC101114192	NM_017914.3	C19orf24	Uncharacterized membrane protein C19orf24	-35.8
ptr-miR-1224-5p	-5.8075	0.0110867	down	SETDB1	SET domain, bifurcated 1	NM_012432.3	SETDB1	Histone-lysine N-methyltransferase SETDB1	-40.7
chr11_17720_mature	20	0.024534	up	RFXANK	regulatory factor X-associated ankyrin-containing protein	NM_134440.2	RFXANK	DNA-binding protein RFXANK	-33.2
chr11_17720_mature	20	0.024534	up	LOC100526788	Keratin 32	NM_002278.3	KRT32	Keratin, type I cuticular Ha2	-37.1
chr2_3399_mature@@ssc-miR-320	-8.89433	8.49332e-05	down	KRT2.11	Keratin 86	NM_002284.3	KRT86	cDNA FLJ77849, highly similar to Homo sapiens keratin, hair, basic, 6 (monilethrix) (KRTHB6), mRNA	-33.4
oar-miR-432	-14.6271	2.20718e-10	down	KRT2.11	Keratin 86	NM_002284.3	KRT86	cDNA FLJ77849, highly similar to Homo sapiens keratin, hair, basic, 6 (monilethrix) (KRTHB6), mRNA	-33.1
ptr-miR-1224-5p	-5.8075	0.0110867	down	KRT2.11	Keratin 86	NM_002284.3	KRT86	cDNA FLJ77849, highly similar to Homo sapiens keratin, hair, basic, 6 (monilethrix) (KRTHB6), mRNA	-33.9
chr12_19126_mature	8.58437	0.0484381	up	KRT2.11	Keratin 86	NM_002284.3	KRT86	cDNA FLJ77849, highly similar to Homo sapiens keratin, hair, basic, 6 (monilethrix) (KRTHB6), mRNA	-27.1
chr12_19125_mature	8.54358	0.049531	up	KRT2.11	Keratin 86	NM_002284.3	KRT86	cDNA FLJ77849, highly similar to Homo sapiens keratin, hair, basic, 6 (monilethrix) (KRTHB6), mRNA	-27.1
ptr-miR-6131	-5.52138	0.0125139	down	KRT2.11	Keratin 86	NM_002284.3	KRT86	cDNA FLJ77849, highly similar to Homo sapiens keratin, hair, basic, 6 (monilethrix) (KRTHB6), mRNA	-29.7
hsa-miR-320c	-7.07498	0.000700407	down	KRT2.11	Keratin 86	NM_002284.3	KRT86	cDNA FLJ77849, highly similar to Homo sapiens keratin, hair, basic, 6 (monilethrix) (KRTHB6), mRNA	-30.3
ptr-miR-320c	-7.07762	0.000675017	down	KRT2.11	Keratin 86	NM_002284.3	KRT86	cDNA FLJ77849, highly similar to Homo sapiens keratin, hair, basic, 6 (monilethrix) (KRTHB6), mRNA	-30.3
ptr-miR-320b	-5.90506	0.00618007	down	KRT2.11	Keratin 86	NM_002284.3	KRT86	cDNA FLJ77849, highly similar to Homo sapiens keratin, hair, basic, 6 (monilethrix) (KRTHB6), mRNA	-32.9
chr13_20395_mature@@ssc-miR-296-3p	-7.58977	0.000377913	down	KRT2.11	Keratin 86	NM_002284.3	KRT86	cDNA FLJ77849, highly similar to Homo sapiens keratin, hair, basic, 6 (monilethrix) (KRTHB6), mRNA	-32.2
chr19_26254_mature	-6.81195	0.00520722	down	KRT2.11	Keratin 86	NM_002284.3	KRT86	cDNA FLJ77849, highly similar to Homo sapiens keratin, hair, basic, 6 (monilethrix) (KRTHB6), mRNA	-27.7
chr11_17918_mature@@ssc-miR-423-5p	-7.13532	0.00303894	down	KRT2.11	Keratin 86	NM_002284.3	KRT86	cDNA FLJ77849, highly similar to Homo sapiens keratin, hair, basic, 6 (monilethrix) (KRTHB6), mRNA	-30.4
oar-miR-541-5p	-11.4662	1.97389e-07	down	USP40	ubiquitin specific peptidase 40	NM_018218.2	USP40	cDNA FLJ56772, highly similar to Ubiquitin carboxyl-terminal hydrolase 40 (EC 3.1.2.15)	-35.4
mmu-miR-370-3p	-20	0.0174891	down	LOC100526781	Keratin 34	XP_003403930.1	LOC100653049	keratin, type I cuticular Ha4-like	-37.5
oar-miR-3956-3p	-5.43344	0.0246794	down	FMNL1	formin-like 1	NM_052905.3	FMNL2	cDNA FLJ37546 fis, clone BRCAN2027364, highly similar to Homo sapiens formin-like 2 (FMNL2), transcript variant 2, mRNA	-31.9
oar-miR-487b-5p	-7.70844	0.00100233	down	FMNL1	formin-like 1	NM_052905.3	FMNL2	cDNA FLJ37546 fis, clone BRCAN2027364, highly similar to Homo sapiens formin-like 2 (FMNL2), transcript variant 2, mRNA	-31.9
chr2_5146_star@@oan-miR-23b-5p	-5.1195	0.0231576	down	USP54	ubiquitin specific peptidase 54	NM_152586.3	USP54	cDNA FLJ58710, highly similar to Rattus norvegicus ubiquitin specific protease 54 (Usp54), mRNA	-34.9
chr20_26913_mature@@ggo-miR-877	-4.83733	0.0376521	down	KHK	ketohexokinase (fructokinase)	NM_006488.2	KHK	Ketohexokinase isoform a variant	-40.1
ptr-miR-6131	-5.52138	0.0125139	down	KHK	ketohexokinase (fructokinase)	NM_006488.2	KHK	Ketohexokinase isoform a variant	-32.5
chr8_15350_mature	-10.4262	1.83735e-05	down	TLR9	Toll-like receptor 9	NM_138688.1	TLR9	Toll-like receptor 9	-23.3
chr4_9505_mature	-20	0.0242059	down	TLR9	Toll-like receptor 9	NM_138688.1	TLR9	Toll-like receptor 9	-21.7
chr2_6091_mature	-6.14008	0.00619377	down	TLR9	Toll-like receptor 9	NM_138688.1	TLR9	Toll-like receptor 9	-23.1
chr3_8923_mature@@sha-let-7i	-6.18935	0.0487368	down	TLR9	Toll-like receptor 9	NM_138688.1	TLR9	Toll-like receptor 9	-23.1
eca-miR-1842	-5.20462	0.045449	down	LOC101118844	DNA-directed RNA polymerase II subunit RPB11-like	NM_006234.4	POLR2J	DNA-directed RNA polymerase II subunit RPB11-a	-34.8
oar-miR-487b-5p	-7.70844	0.00100233	down	LRCH3	leucine-rich repeats and calponin homology (CH) domain containing 3	NM_032773.2	LRCH3	Leucine-rich repeat and calponin homology domain-containing protein 3	-34.4
chr20_26913_mature@@ggo-miR-877	-4.83733	0.0376521	down	TLR4	Toll-like receptor 4	NM_138557.2	TLR4	Toll-like receptor 4	-31.8
oar-miR-154b-5p	-8.8905	2.17821e-05	down	ISG17	interferon stimulated gene 17	NM_005101.3	ISG15	Ubiquitin-like protein ISG15	-30.7
oar-miR-412-5p	-20	0.0307055	down	LOC101112531	Williams-Beuren syndrome chromosomal region 16 protein-like	NM_148842.2	WBSCR16	Williams-Beuren syndrome chromosome region 16	-29.8
oar-miR-432	-14.6271	2.20718e-10	down	LOC101112531	Williams-Beuren syndrome chromosomal region 16 protein-like	NM_148842.2	WBSCR16	Williams-Beuren syndrome chromosome region 16	-32.2
hsa-miR-1538	-6.95951	0.0125013	down	LOC101112531	Williams-Beuren syndrome chromosomal region 16 protein-like	NM_148842.2	WBSCR16	Williams-Beuren syndrome chromosome region 16	-36.5
oar-miR-668-3p	-6.00257	0.00529497	down	LOC101112531	Williams-Beuren syndrome chromosomal region 16 protein-like	NM_148842.2	WBSCR16	Williams-Beuren syndrome chromosome region 16	-34.1
oar-miR-127	-8.35548	0.000324183	down	LOC101112531	Williams-Beuren syndrome chromosomal region 16 protein-like	NM_148842.2	WBSCR16	Williams-Beuren syndrome chromosome region 16	-31.8
chr13_20395_mature@@ssc-miR-296-3p	-7.58977	0.000377913	down	LOC101112531	Williams-Beuren syndrome chromosomal region 16 protein-like	NM_148842.2	WBSCR16	Williams-Beuren syndrome chromosome region 16	-31.6
mmu-miR-370-3p	-20	0.0174891	down	LOC101112531	Williams-Beuren syndrome chromosomal region 16 protein-like	NM_148842.2	WBSCR16	Williams-Beuren syndrome chromosome region 16	-34.5
ptr-miR-744	-8.4131	5.51127e-05	down	LOC101112531	Williams-Beuren syndrome chromosomal region 16 protein-like	NM_148842.2	WBSCR16	Williams-Beuren syndrome chromosome region 16	-31.7
eca-miR-1842	-5.20462	0.045449	down	LOC101112531	Williams-Beuren syndrome chromosomal region 16 protein-like	NM_148842.2	WBSCR16	Williams-Beuren syndrome chromosome region 16	-30.8
hsa-miR-1538	-6.95951	0.0125013	down	LMCD1	LIM and cysteine-rich domains 1	NM_014583.3	LMCD1	cDNA FLJ55005, highly similar to LIM and cysteine-rich domains protein 1	-39.9
chr11_18453_mature	-5.52943	0.0134748	down	PLCD1	phospholipase C, delta 1	NR_024071.1	PLCD1	cDNA FLJ75064, highly similar to Homo sapiens phospholipase C, delta 1 (PLCD1), mRNA	-35.8
ptr-miR-744	-8.4131	5.51127e-05	down	PLCD1	phospholipase C, delta 1	NR_024071.1	PLCD1	cDNA FLJ75064, highly similar to Homo sapiens phospholipase C, delta 1 (PLCD1), mRNA	-36.7
ptr-miR-1224-5p	-5.8075	0.0110867	down	STK10	serine/threonine kinase 10	NM_005990.3	STK10	Serine/threonine-protein kinase 10	-44.9
hsa-miR-1538	-6.95951	0.0125013	down	STK11	serine/threonine kinase 11	NM_000455.4	STK11	Polarization-related protein LKB1	-40.8
hsa-miR-1538	-6.95951	0.0125013	down	41706					-39.9
oar-miR-541-3p	-11.4585	2.37347e-06	down	41706					-39.5
hsa-miR-1538	-6.95951	0.0125013	down	RALBP1	ralA binding protein 1	NM_006788.3	RALBP1	cDNA FLJ61419, highly similar to RalA-binding protein 1	-32.5
chr12_19126_mature	8.58437	0.0484381	up	RALBP1	ralA binding protein 1	NM_006788.3	RALBP1	cDNA FLJ61419, highly similar to RalA-binding protein 1	-30
chr12_19125_mature	8.54358	0.049531	up	RALBP1	ralA binding protein 1	NM_006788.3	RALBP1	cDNA FLJ61419, highly similar to RalA-binding protein 1	-30
chr19_26220_mature@@hsa-miR-4435	-6.69647	0.0193407	down	RALBP1	ralA binding protein 1	NM_006788.3	RALBP1	cDNA FLJ61419, highly similar to RalA-binding protein 1	-30.2
mmu-miR-370-3p	-20	0.0174891	down	INO80	INO80 homolog (S. cerevisiae)	NR_104038.1	INO80	cDNA FLJ77049, highly similar to Homo sapiens homolog of yeast INO80 (INO80), transcript variant 2, mRNA	-38.1
chr20_26913_mature@@ggo-miR-877	-4.83733	0.0376521	down	AGER	advanced glycosylation end product-specific receptor	NR_038190.1	AGER	cDNA FLJ56412, highly similar to Advanced glycosylation end product-specific receptor	-34.9
chr19_26254_mature	-6.81195	0.00520722	down	EMP3	epithelial membrane protein 3	NM_001425.2	EMP3	Epithelial membrane protein 3	-34.2
oar-miR-3956-3p	-5.43344	0.0246794	down	EMP1	epithelial membrane protein 1	NM_001423.2	EMP1	cDNA FLJ52161, highly similar to Epithelial membrane protein 1	-32.2
chr13_20395_mature@@ssc-miR-296-3p	-7.58977	0.000377913	down	STAM2	signal transducing adaptor molecule (SH3 domain and ITAM motif) 2	NM_005843.4	STAM2	Signal transducing adapter molecule 2	-35.4
ptr-miR-1224-5p	-5.8075	0.0110867	down	FXYD4	FXYD domain containing ion transport regulator 4	NM_021910.2	FXYD3	FXYD domain-containing ion transport regulator 3	-35.6
ptr-miR-760	-6.36867	0.00276587	down	HTRA3	HtrA serine peptidase 3	NM_053044.3	HTRA3	Serine protease HTRA3	-35
chr11_17918_mature@@ssc-miR-423-5p	-7.13532	0.00303894	down	HTRA3	HtrA serine peptidase 3	NM_053044.3	HTRA3	Serine protease HTRA3	-35.6
eca-miR-1842	-5.20462	0.045449	down	HTRA3	HtrA serine peptidase 3	NM_053044.3	HTRA3	Serine protease HTRA3	-35.4
chr11_17918_mature@@ssc-miR-423-5p	-7.13532	0.00303894	down	FXYD1	FXYD domain containing ion transport regulator 1	NM_021902.3	FXYD1	FXYD domain-containing ion transport regulator 1 transcript variant b	-35.4
chr18_24931_mature@@ssc-miR-345-3p	-5.40042	0.029591	down	ESYT1	extended synaptotagmin-like protein 1	NM_015292.2	ESYT1	Extended synaptotagmin-1	-39.8
hsa-miR-1538	-6.95951	0.0125013	down	USP36	ubiquitin specific peptidase 36	NM_025090.3	USP36	cDNA FLJ12778 fis, clone NT2RP2001740, moderately similar to Ubiquitin carboxyl-terminal hydrolase 36 (EC 3.1.2.15)	-40
hsa-miR-1538	-6.95951	0.0125013	down	41700					-25.3
hsa-miR-1538	-6.95951	0.0125013	down	KIFC1	kinesin family member C1	NM_002263.3	KIFC1	cDNA FLJ53841, highly similar to Kinesin-like protein KIFC1	-37
hsa-miR-1538	-6.95951	0.0125013	down	LOC101118150	uncharacterized LOC101118150				-37
chr13_20395_mature@@ssc-miR-296-3p	-7.58977	0.000377913	down	LOC101118150	uncharacterized LOC101118150				-33.3
ptr-miR-760	-6.36867	0.00276587	down	LOC101118150	uncharacterized LOC101118150				-33.3
oar-miR-541-3p	-11.4585	2.37347e-06	down	LOC101118150	uncharacterized LOC101118150				-34.7
oar-miR-3956-3p	-5.43344	0.0246794	down	STK24	serine/threonine kinase 24	NM_003576.4	STK24	cDNA FLJ60706, highly similar to Serine/threonine-protein kinase 24 (EC 2.7.11.1)	-36.8
ptr-miR-1224-5p	-5.8075	0.0110867	down	AMICA1	adhesion molecule, interacts with CXADR antigen 1	NR_104479.1	AMICA1	Junctional adhesion molecule-like	-40.6
chr11_18453_mature	-5.52943	0.0134748	down	LOC101119679	histone H2B type 1-like	NM_003518.3	HIST1H2BG	Histone H2B type 1-C/E/F/G/I	-30.1
ptr-miR-760	-6.36867	0.00276587	down	LOC101119679	histone H2B type 1-like	NM_003518.3	HIST1H2BG	Histone H2B type 1-C/E/F/G/I	-30.3
chrx_32012_mature@@eca-let-7c	-6.08236	0.00686149	down	CLDN12	claudin 12	NM_012129.4	CLDN12	Claudin-12	-24.7
chrx_32011_mature@@eca-let-7c	-6.02224	0.00762935	down	CLDN12	claudin 12	NM_012129.4	CLDN12	Claudin-12	-24.7
oar-miR-668-3p	-6.00257	0.00529497	down	PRELID1	PRELI domain containing 1	NM_013237.3	PRELID1	Px19-like protein, isoform CRA_b	-38.3
chr13_20395_mature@@ssc-miR-296-3p	-7.58977	0.000377913	down	GCAT	glycine C-acetyltransferase	NM_014291.3	GCAT	cDNA FLJ77874, highly similar to Homo sapiens glycine C-acetyltransferase (2-amino-3-ketobutyrate coenzyme A ligase), mRNA	-35.5
ptr-miR-139	-7.0897	0.000652867	down	TNNT1	troponin T type 1 (skeletal, slow)	NM_003283.4	TNNT1	cDNA FLJ75373, highly similar to Homo sapiens troponin T type 1 (skeletal, slow), mRNA	-33
ptr-miR-760	-6.36867	0.00276587	down	TNNT1	troponin T type 1 (skeletal, slow)	NM_003283.4	TNNT1	cDNA FLJ75373, highly similar to Homo sapiens troponin T type 1 (skeletal, slow), mRNA	-29.5
mmu-miR-370-3p	-20	0.0174891	down	SH2D1B	SH2 domain containing 1B	NM_053282.4	SH2D1B	SH2 domain-containing protein 1B	-33.9
oar-miR-329b-5p	-5.52655	0.0158215	down	POLA2	polymerase (DNA directed), alpha 2, accessory subunit	NM_002689.2	POLA2	cDNA FLJ37250 fis, clone BRAMY2006809, highly similar to DNA polymerase subunit alpha B	-37.4
oar-miR-3956-3p	-5.43344	0.0246794	down	POLA2	polymerase (DNA directed), alpha 2, accessory subunit	NM_002689.2	POLA2	cDNA FLJ37250 fis, clone BRAMY2006809, highly similar to DNA polymerase subunit alpha B	-35.8
chr20_26913_mature@@ggo-miR-877	-4.83733	0.0376521	down	GLRA1	glycine receptor, alpha 1	NM_001146040.1	GLRA1	Glycine receptor subunit alpha-1	-34.8
oar-miR-668-3p	-6.00257	0.00529497	down	GLRA1	glycine receptor, alpha 1	NM_001146040.1	GLRA1	Glycine receptor subunit alpha-1	-32
mmu-miR-370-3p	-20	0.0174891	down	GLRA1	glycine receptor, alpha 1	NM_001146040.1	GLRA1	Glycine receptor subunit alpha-1	-32.6
oar-miR-665-3p	-6.36541	0.00318891	down	PLCB3	phospholipase C, beta 3 (phosphatidylinositol-specific)	NM_001184883.1	PLCB3	1-phosphatidylinositol 4,5-bisphosphate phosphodiesterase beta-3	-35.8
ptr-miR-139	-7.0897	0.000652867	down	AJAP1	adherens junctions associated protein 1	NM_018836.3	AJAP1	Adherens junction-associated protein 1	-30.7
chr11_17720_mature	20	0.024534	up	AJAP1	adherens junctions associated protein 1	NM_018836.3	AJAP1	Adherens junction-associated protein 1	-28.9
eca-miR-1842	-5.20462	0.045449	down	LYPD4	LY6/PLAUR domain containing 4	NM_173506	LYPD4	Ly6/PLAUR domain-containing protein 4	-31.9
oar-miR-487b-5p	-7.70844	0.00100233	down	RYR1	ryanodine receptor 1 (skeletal)				-32.3
hsa-miR-1538	-6.95951	0.0125013	down	TMEM9	transmembrane protein 9	NR_109921.1	TMEM9	cDNA FLJ59912, moderately similar to Transmembrane protein 9	-34.9
oar-miR-3957-5p	-6.91886	0.0043	down	TMEM9	transmembrane protein 9	NR_109921.1	TMEM9	cDNA FLJ59912, moderately similar to Transmembrane protein 9	-34.4
ptr-miR-1224-5p	-5.8075	0.0110867	down	TMEM9	transmembrane protein 9	NR_109921.1	TMEM9	cDNA FLJ59912, moderately similar to Transmembrane protein 9	-39.3
oar-miR-127	-8.35548	0.000324183	down	TMEM9	transmembrane protein 9	NR_109921.1	TMEM9	cDNA FLJ59912, moderately similar to Transmembrane protein 9	-34
oar-miR-412-5p	-20	0.0307055	down	RPS9	ribosomal protein S9	NM_001013.3	RPS9	RPS9 protein	-30.3
chr2_3399_mature@@ssc-miR-320	-8.89433	8.49332e-05	down	RPS9	ribosomal protein S9	NM_001013.3	RPS9	RPS9 protein	-27.3
oar-miR-432	-14.6271	2.20718e-10	down	RPS9	ribosomal protein S9	NM_001013.3	RPS9	RPS9 protein	-28.8
hsa-miR-1538	-6.95951	0.0125013	down	RPS9	ribosomal protein S9	NM_001013.3	RPS9	RPS9 protein	-36.2
chr11_18453_mature	-5.52943	0.0134748	down	RPS9	ribosomal protein S9	NM_001013.3	RPS9	RPS9 protein	-28.9
ptr-miR-139	-7.0897	0.000652867	down	RPS9	ribosomal protein S9	NM_001013.3	RPS9	RPS9 protein	-29.5
oar-miR-410-5p	-6.54447	0.0246983	down	RPS9	ribosomal protein S9	NM_001013.3	RPS9	RPS9 protein	-30.3
oar-miR-668-3p	-6.00257	0.00529497	down	RPS9	ribosomal protein S9	NM_001013.3	RPS9	RPS9 protein	-33.2
oar-miR-433-3p	-11.8564	5.23626e-08	down	RPS9	ribosomal protein S9	NM_001013.3	RPS9	RPS9 protein	-28.2
chr12_19126_mature	8.58437	0.0484381	up	RPS9	ribosomal protein S9	NM_001013.3	RPS9	RPS9 protein	-28.7
chr12_19125_mature	8.54358	0.049531	up	RPS9	ribosomal protein S9	NM_001013.3	RPS9	RPS9 protein	-28.7
oar-miR-127	-8.35548	0.000324183	down	RPS9	ribosomal protein S9	NM_001013.3	RPS9	RPS9 protein	-30.8
ptr-miR-320b	-5.90506	0.00618007	down	RPS9	ribosomal protein S9	NM_001013.3	RPS9	RPS9 protein	-27.3
chr15_22511_mature@@eca-miR-129b-3p	-7.11151	0.00175156	down	RPS9	ribosomal protein S9	NM_001013.3	RPS9	RPS9 protein	-26.6
ptr-miR-760	-6.36867	0.00276587	down	RPS9	ribosomal protein S9	NM_001013.3	RPS9	RPS9 protein	-37.4
eca-miR-1842	-5.20462	0.045449	down	RPS9	ribosomal protein S9	NM_001013.3	RPS9	RPS9 protein	-29.3
ptr-miR-744	-8.4131	5.51127e-05	down	MED11	mediator complex subunit 11	NM_001001683.2	MED11	Mediator of RNA polymerase II transcription subunit 11	-37.1
chr19_26254_mature	-6.81195	0.00520722	down	LYPD1	LY6/PLAUR domain containing 1	NM_144586.5	LYPD1	Ly6/PLAUR domain-containing protein 1	-34.8
oar-miR-3957-5p	-6.91886	0.0043	down	MED10	mediator complex subunit 10	NM_032286.2	MED10	Mediator of RNA polymerase II transcription subunit 10	-37.3
ptr-miR-760	-6.36867	0.00276587	down	MED10	mediator complex subunit 10	NM_032286.2	MED10	Mediator of RNA polymerase II transcription subunit 10	-35.1
ptr-miR-1224-5p	-5.8075	0.0110867	down	RPS8	40S ribosomal protein S8	NM_001012.1	RPS8	40S ribosomal protein S8	-33.9
chr11_18453_mature	-5.52943	0.0134748	down	ANXA2	Annexin A2	NM_004039.2	ANXA2	Annexin A2	-28.5
oar-miR-3956-5p	-7.82667	0.000453612	down	ANXA2	Annexin A2	NM_004039.2	ANXA2	Annexin A2	-27.3
ptr-miR-760	-6.36867	0.00276587	down	ANXA2	Annexin A2	NM_004039.2	ANXA2	Annexin A2	-28.6
mmu-miR-370-3p	-20	0.0174891	down	LRRC36	leucine rich repeat containing 36	NM_018296.5	LRRC36	leucine rich repeat containing 36	-32
hsa-miR-1538	-6.95951	0.0125013	down	CTNNBL1	catenin, beta like 1	NM_030877.4	CTNNBL1	cDNA FLJ53492, highly similar to Beta-catenin-like protein 1	-36.9
ptr-miR-139	-7.0897	0.000652867	down	DDX51	DEAD (Asp-Glu-Ala-Asp) box polypeptide 51	NM_175066.3	DDX51	ATP-dependent RNA helicase DDX51	-33.2
oar-miR-487b-5p	-7.70844	0.00100233	down	DDX51	DEAD (Asp-Glu-Ala-Asp) box polypeptide 51	NM_175066.3	DDX51	ATP-dependent RNA helicase DDX51	-32.1
hsa-miR-1538	-6.95951	0.0125013	down	NT5C	5', 3'-nucleotidase, cytosolic	NR_045513.1	NT5C	5'(3')-deoxyribonucleotidase, cytosolic type	-34.6
chr11_17862_mature@@bta-miR-2331-5p	-5.08236	0.0363275	down	NT5C	5', 3'-nucleotidase, cytosolic	NR_045513.1	NT5C	5'(3')-deoxyribonucleotidase, cytosolic type	-35.2
ptr-miR-139	-7.0897	0.000652867	down	ACTA1	actin, alpha 1, skeletal muscle	NM_001100.3	ACTA1	Actin, alpha skeletal muscle	-35.4
chrx_31778_mature@@eca-miR-767-5p	-7.74378	0.000382825	down	SPINK4	serine peptidase inhibitor, Kazal type 4	NM_014471.1	SPINK4	Serine protease inhibitor Kazal-type 4	-30.6
ptr-miR-760	-6.36867	0.00276587	down	LOC101112543	protein CXorf40A-like	NM_178124.5	CXorf40A	Protein CXorf40A	-37.6
chr9_15818_star@@ssc-miR-30c-3p	-5.93933	0.00557368	down	ST6GALNAC4	ST6 (alpha-N-acetyl-neuraminyl-2,3-beta-galactosyl-1,3)-N-acetylgalactosaminide alpha-2,6-sialyltransferase 4	NM_175040.3	ST6GALNAC4	Alpha-N-acetyl-neuraminyl-2,3-beta-galactosyl-1,3-N-acetyl-galactosaminide alpha-2,6-sialyltransferase	-36
oar-miR-3956-3p	-5.43344	0.0246794	down	SPINK7	serine peptidase inhibitor, Kazal type 7 (putative)	NM_032566.2	SPINK7	Serine protease inhibitor Kazal-type 7	-35.3
ptr-miR-760	-6.36867	0.00276587	down	SPINK7	serine peptidase inhibitor, Kazal type 7 (putative)	NM_032566.2	SPINK7	Serine protease inhibitor Kazal-type 7	-36.4
chr11_18452_star@@ssc-miR-365-5p	-6.44166	0.00286264	down	METTL20	methyltransferase like 20	NM_173802.3	METTL20	Methyltransferase-like protein 20	-27.7
chr20_26913_mature@@ggo-miR-877	-4.83733	0.0376521	down	LRRC47	leucine rich repeat containing 47	NM_020710.2	LRRC47	Leucine-rich repeat-containing protein 47	-36.6
chr11_18452_star@@ssc-miR-365-5p	-6.44166	0.00286264	down	LRRC47	leucine rich repeat containing 47	NM_020710.2	LRRC47	Leucine-rich repeat-containing protein 47	-37.1
chr11_17918_mature@@ssc-miR-423-5p	-7.13532	0.00303894	down	LRRC45	leucine rich repeat containing 45	NM_144999.2	LRRC45	Leucine-rich repeat-containing protein 45	-39.1
oar-miR-432	-14.6271	2.20718e-10	down	ADCY9	adenylate cyclase 9	NM_001116.3	ADCY9	ADCY9 protein	-29.4
ptr-miR-744	-8.4131	5.51127e-05	down	ADCY9	adenylate cyclase 9	NM_001116.3	ADCY9	ADCY9 protein	-29.1
chr6_13248_mature@@bta-miR-2448-3p	-5.11151	0.0271902	down	ADCY9	adenylate cyclase 9	NM_001116.3	ADCY9	ADCY9 protein	-32.8
oar-miR-1193-5p	-6.59694	0.00761203	down	ADCY9	adenylate cyclase 9	NM_001116.3	ADCY9	ADCY9 protein	-30.1
chr18_24925_star@@eca-miR-342-5p	-7.51068	0.000598165	down	RSPH6A	radial spoke head 6 homolog A (Chlamydomonas)	NM_030785.3	RSPH6A	Radial spoke head protein 6 homolog A	-30.3
oar-miR-665-3p	-6.36541	0.00318891	down	LRRC46	leucine rich repeat containing 46	NM_033413.3	LRRC46	leucine rich repeat containing 46	-36.9
chr13_20395_mature@@ssc-miR-296-3p	-7.58977	0.000377913	down	LRRC46	leucine rich repeat containing 46	NM_033413.3	LRRC46	leucine rich repeat containing 46	-33.2
ptr-miR-744	-8.4131	5.51127e-05	down	LRRC46	leucine rich repeat containing 46	NM_033413.3	LRRC46	leucine rich repeat containing 46	-34
ptr-miR-744	-8.4131	5.51127e-05	down	SEC13	SEC13 homolog (S. cerevisiae)	NM_183352.2	SEC13	Protein SEC13 homolog	-36.6
ptr-miR-760	-6.36867	0.00276587	down	SEC13	SEC13 homolog (S. cerevisiae)	NM_183352.2	SEC13	Protein SEC13 homolog	-35.2
ptr-miR-760	-6.36867	0.00276587	down	CNPY4	canopy 4 homolog (zebrafish)	NM_152755.1	CNPY4	Protein canopy homolog 4	-38.6
hsa-miR-1538	-6.95951	0.0125013	down	WASF2	WAS protein family, member 2	NM_006990.3	WASF2	cDNA FLJ55445, highly similar to Wiskott-Aldrich syndrome protein family member 2	-44.6
chr11_18452_star@@ssc-miR-365-5p	-6.44166	0.00286264	down	CHST14	carbohydrate (N-acetylgalactosamine 4-0) sulfotransferase 14	NM_130468.3	CHST14	Carbohydrate sulfotransferase 14	-39.9
ptr-miR-1224-5p	-5.8075	0.0110867	down	AKT3	v-akt murine thymoma viral oncogene homolog 3 (protein kinase B, gamma)	NM_181690.2	AKT3	AKT3 protein	-32.8
chr14_21964_mature@@ggo-miR-330	-6.6283	0.00160503	down	TDRKH	tudor and KH domain containing	NM_006862.3	TDRKH	cDNA FLJ31840 fis, clone NT2RP7000109, highly similar to Tudor and KH domain-containing protein	-28.2
chr20_26913_mature@@ggo-miR-877	-4.83733	0.0376521	down	TDRKH	tudor and KH domain containing	NM_006862.3	TDRKH	cDNA FLJ31840 fis, clone NT2RP7000109, highly similar to Tudor and KH domain-containing protein	-36.3
chr24_29665_star@@mmu-miR-25-5p	-6.31314	0.0027893	down	TDRKH	tudor and KH domain containing	NM_006862.3	TDRKH	cDNA FLJ31840 fis, clone NT2RP7000109, highly similar to Tudor and KH domain-containing protein	-27.4
chr19_26254_mature	-6.81195	0.00520722	down	TDRKH	tudor and KH domain containing	NM_006862.3	TDRKH	cDNA FLJ31840 fis, clone NT2RP7000109, highly similar to Tudor and KH domain-containing protein	-25.9
ptr-miR-139	-7.0897	0.000652867	down	CHST15	carbohydrate (N-acetylgalactosamine 4-sulfate 6-O) sulfotransferase 15	NM_015892.4	CHST15	cDNA FLJ60523, highly similar to N-acetylgalactosamine 4-sulfate6-O-sulfotransferase (EC 2.8.2.33)	-40.2
oar-miR-3956-3p	-5.43344	0.0246794	down	CHST15	carbohydrate (N-acetylgalactosamine 4-sulfate 6-O) sulfotransferase 15	NM_015892.4	CHST15	cDNA FLJ60523, highly similar to N-acetylgalactosamine 4-sulfate6-O-sulfotransferase (EC 2.8.2.33)	-36.5
ptr-miR-1224-5p	-5.8075	0.0110867	down	INTS10	integrator complex subunit 10	NM_018142.2	INTS10	Integrator complex subunit 10	-39.7
chr11_18453_mature	-5.52943	0.0134748	down	VWA1	von Willebrand factor A domain containing 1	NM_199121.2	VWA1	von Willebrand factor A domain-containing protein 1	-33.3
ptr-miR-1224-5p	-5.8075	0.0110867	down	VWA1	von Willebrand factor A domain containing 1	NM_199121.2	VWA1	von Willebrand factor A domain-containing protein 1	-36.4
ptr-miR-744	-8.4131	5.51127e-05	down	VWA1	von Willebrand factor A domain containing 1	NM_199121.2	VWA1	von Willebrand factor A domain-containing protein 1	-41.7
ptr-miR-760	-6.36867	0.00276587	down	VWA1	von Willebrand factor A domain containing 1	NM_199121.2	VWA1	von Willebrand factor A domain-containing protein 1	-32.3
ptr-miR-760	-6.36867	0.00276587	down	STAB2	stabilin 2	NM_017564.9	STAB2	Stabilin-2	-35.4
chr2_3399_mature@@ssc-miR-320	-8.89433	8.49332e-05	down	TBX4	Transcription factor Tbx4	NM_018488.2	TBX4	TBX4 protein	-31.6
chr11_18453_mature	-5.52943	0.0134748	down	TBX4	Transcription factor Tbx4	NM_018488.2	TBX4	TBX4 protein	-36
ptr-miR-320b	-5.90506	0.00618007	down	TBX4	Transcription factor Tbx4	NM_018488.2	TBX4	TBX4 protein	-32.9
chr20_26913_mature@@ggo-miR-877	-4.83733	0.0376521	down	PRELP	proline/arginine-rich end leucine-rich repeat protein	NM_201348.1	PRELP	Prolargin	-36.4
ptr-miR-1224-5p	-5.8075	0.0110867	down	PRELP	proline/arginine-rich end leucine-rich repeat protein	NM_201348.1	PRELP	Prolargin	-38.5
chr11_17918_mature@@ssc-miR-423-5p	-7.13532	0.00303894	down	PRELP	proline/arginine-rich end leucine-rich repeat protein	NM_201348.1	PRELP	Prolargin	-34.7
mmu-miR-370-3p	-20	0.0174891	down	LOC101118186	uncharacterized LOC101118186	NM_016270.2	KLF2	Similar to Kruppel-like factor 2 (Lung)	-29.5
ptr-miR-1224-5p	-5.8075	0.0110867	down	SLC3A2	solute carrier family 3 (activators of dibasic and neutral amino acid transport), member 2	NR_037193.1	SLC3A2	cDNA FLJ54090, highly similar to 4F2 cell-surface antigen heavy chain	-39.8
chr2_3399_mature@@ssc-miR-320	-8.89433	8.49332e-05	down	PROACROSIN	Acrosin	NM_001097.2	ACR	Acrosin	-30.9
chr11_18453_mature	-5.52943	0.0134748	down	PROACROSIN	Acrosin	NM_001097.2	ACR	Acrosin	-33.6
ptr-miR-320b	-5.90506	0.00618007	down	PROACROSIN	Acrosin	NM_001097.2	ACR	Acrosin	-30.9
ptr-miR-760	-6.36867	0.00276587	down	PROACROSIN	Acrosin	NM_001097.2	ACR	Acrosin	-33.7
oar-miR-665-3p	-6.36541	0.00318891	down	LPIN1	lipin 1	NM_145693.2	LPIN1	cDNA FLJ51642, highly similar to Lipin-1	-38.8
chr11_18452_star@@ssc-miR-365-5p	-6.44166	0.00286264	down	LPIN1	lipin 1	NM_145693.2	LPIN1	cDNA FLJ51642, highly similar to Lipin-1	-38.1
chr11_18453_mature	-5.52943	0.0134748	down	TLX2	T-cell leukemia homeobox 2	NM_016170.4	TLX2	T-cell leukemia homeobox protein 2	-25.6
chr12_19126_mature	8.58437	0.0484381	up	SLC7A2	solute carrier family 7 (cationic amino acid transporter, y+ system), member 2				-22.1
chr12_19125_mature	8.54358	0.049531	up	SLC7A2	solute carrier family 7 (cationic amino acid transporter, y+ system), member 2				-22.1
chr11_18453_mature	-5.52943	0.0134748	down	LOC101118581	grifin-like	NM_201545.2	LGALS8	Galectin-8g	-36.9
oar-miR-3957-5p	-6.91886	0.0043	down	LOC101118581	grifin-like	NM_201545.2	LGALS8	Galectin-8g	-35.9
oar-miR-3957-5p	-6.91886	0.0043	down	HDAC5	histone deacetylase 5	NM_139205.1	HDAC5	cDNA FLJ61241, highly similar to Histone deacetylase 5	-34.8
ptr-miR-1224-5p	-5.8075	0.0110867	down	HDAC5	histone deacetylase 5	NM_139205.1	HDAC5	cDNA FLJ61241, highly similar to Histone deacetylase 5	-36.7
hsa-miR-1538	-6.95951	0.0125013	down	MED24	mediator complex subunit 24	NR_052017.1	MED24	Mediator of RNA polymerase II transcription subunit 24	-35.5
eca-miR-1842	-5.20462	0.045449	down	LOC101110185	histone H2B type 1-like	NM_003518.3	HIST1H2BG	Histone H2B type 1-C/E/F/G/I	-28.5
chr11_17918_mature@@ssc-miR-423-5p	-7.13532	0.00303894	down	FLAD1	FAD1 flavin adenine dinucleotide synthetase homolog (S. cerevisiae)	NM_201398.2	FLAD1	cDNA FLJ33223 fis, clone ASTRO2000914, highly similar to Homo sapiens Fad1, flavin adenine dinucleotide synthetase, homolog (yeast) (FLAD1), transcript variant 1, mRNA	-30.7
chr11_18453_mature	-5.52943	0.0134748	down	THEG	theg spermatid protein	NM_199202.2	THEG	Testicular haploid expressed gene protein	-30.5
chr13_20395_mature@@ssc-miR-296-3p	-7.58977	0.000377913	down	THEG	theg spermatid protein	NM_199202.2	THEG	Testicular haploid expressed gene protein	-31.7
ptr-miR-744	-8.4131	5.51127e-05	down	THEG	theg spermatid protein	NM_199202.2	THEG	Testicular haploid expressed gene protein	-29.2
hsa-miR-1538	-6.95951	0.0125013	down	LOC101121981	uncharacterized LOC101121981	NM_183373.3	PXDC1	PX domain-containing protein 1	-38.7
mmu-miR-370-3p	-20	0.0174891	down	LOC101121981	uncharacterized LOC101121981	NM_183373.3	PXDC1	PX domain-containing protein 1	-36.9
chr6_13248_mature@@bta-miR-2448-3p	-5.11151	0.0271902	down	LMAN2L	lectin, mannose-binding 2-like	NR_024521.1	LMAN2L	cDNA, FLJ92544, highly similar to Homo sapiens lectin, mannose-binding 2-like (LMAN2L), mRNA	-30.5
mmu-miR-370-3p	-20	0.0174891	down	CCT7	chaperonin containing TCP1, subunit 7 (eta)	NR_029403.1	CCT7	Chaperonin containing TCP1, subunit 7 (Eta), isoform CRA_a	-35.7
oar-miR-541-3p	-11.4585	2.37347e-06	down	CCT7	chaperonin containing TCP1, subunit 7 (eta)	NR_029403.1	CCT7	Chaperonin containing TCP1, subunit 7 (Eta), isoform CRA_a	-35.8
mmu-miR-370-3p	-20	0.0174891	down	DNAL4	dynein, axonemal, light chain 4	NM_005740.2	DNAL4	Dynein light chain 4, axonemal variant	-34.9
ptr-miR-744	-8.4131	5.51127e-05	down	DNAL4	dynein, axonemal, light chain 4	NM_005740.2	DNAL4	Dynein light chain 4, axonemal variant	-33.9
oar-miR-485-3p	-10.4379	1.10037e-06	down	DNAL4	dynein, axonemal, light chain 4	NM_005740.2	DNAL4	Dynein light chain 4, axonemal variant	-32.3
oar-miR-432	-14.6271	2.20718e-10	down	C2H9orf24	chromosome 2 open reading frame, human C9orf24	NM_147169.2	C9orf24	Spermatid-specific manchette-related protein 1	-29
hsa-miR-1538	-6.95951	0.0125013	down	C2H9orf24	chromosome 2 open reading frame, human C9orf24	NM_147169.2	C9orf24	Spermatid-specific manchette-related protein 1	-31.8
chr12_19126_mature	8.58437	0.0484381	up	C2H9orf24	chromosome 2 open reading frame, human C9orf24	NM_147169.2	C9orf24	Spermatid-specific manchette-related protein 1	-27.6
chr12_19125_mature	8.54358	0.049531	up	C2H9orf24	chromosome 2 open reading frame, human C9orf24	NM_147169.2	C9orf24	Spermatid-specific manchette-related protein 1	-27.6
eca-miR-1842	-5.20462	0.045449	down	C2H9orf24	chromosome 2 open reading frame, human C9orf24	NM_147169.2	C9orf24	Spermatid-specific manchette-related protein 1	-30.3
mmu-miR-370-3p	-20	0.0174891	down	MYBBP1A	MYB binding protein (P160) 1a	NM_014520.3	MYBBP1A	cDNA FLJ60422, highly similar to Myb-binding protein 1A	-36.4
chr11_17918_mature@@ssc-miR-423-5p	-7.13532	0.00303894	down	SRI	SRI	NM_198901.1	SRI	Sorcin	-33.6
ptr-miR-760	-6.36867	0.00276587	down	LOC101122637	histone H2B type 1-like	NM_003518.3	HIST1H2BG	Histone H2B type 1-C/E/F/G/I	-30.6
chr2_3399_mature@@ssc-miR-320	-8.89433	8.49332e-05	down	POU6F1	POU class 6 homeobox 1	NR_026893.1	POU6F1	cDNA FLJ37872 fis, clone BRSSN2018440, highly similar to POU DOMAIN, CLASS 6, TRANSCRIPTION FACTOR 1	-28.5
hsa-miR-1538	-6.95951	0.0125013	down	POU6F1	POU class 6 homeobox 1	NR_026893.1	POU6F1	cDNA FLJ37872 fis, clone BRSSN2018440, highly similar to POU DOMAIN, CLASS 6, TRANSCRIPTION FACTOR 1	-27.8
hsa-miR-320c	-7.07498	0.000700407	down	POU6F1	POU class 6 homeobox 1	NR_026893.1	POU6F1	cDNA FLJ37872 fis, clone BRSSN2018440, highly similar to POU DOMAIN, CLASS 6, TRANSCRIPTION FACTOR 1	-26
ptr-miR-320c	-7.07762	0.000675017	down	POU6F1	POU class 6 homeobox 1	NR_026893.1	POU6F1	cDNA FLJ37872 fis, clone BRSSN2018440, highly similar to POU DOMAIN, CLASS 6, TRANSCRIPTION FACTOR 1	-26
ptr-miR-320b	-5.90506	0.00618007	down	POU6F1	POU class 6 homeobox 1	NR_026893.1	POU6F1	cDNA FLJ37872 fis, clone BRSSN2018440, highly similar to POU DOMAIN, CLASS 6, TRANSCRIPTION FACTOR 1	-28.5
chr13_20395_mature@@ssc-miR-296-3p	-7.58977	0.000377913	down	POU6F1	POU class 6 homeobox 1	NR_026893.1	POU6F1	cDNA FLJ37872 fis, clone BRSSN2018440, highly similar to POU DOMAIN, CLASS 6, TRANSCRIPTION FACTOR 1	-30.3
chr19_26254_mature	-6.81195	0.00520722	down	POU6F1	POU class 6 homeobox 1	NR_026893.1	POU6F1	cDNA FLJ37872 fis, clone BRSSN2018440, highly similar to POU DOMAIN, CLASS 6, TRANSCRIPTION FACTOR 1	-28.5
oar-miR-379-5p	-6.24206	0.0156932	down	SRC	v-src sarcoma (Schmidt-Ruppin A-2) viral oncogene homolog (avian)	NM_198291.2	SRC	Proto-oncogene tyrosine-protein kinase Src	-32.3
chr11_18453_mature	-5.52943	0.0134748	down	SRC	v-src sarcoma (Schmidt-Ruppin A-2) viral oncogene homolog (avian)	NM_198291.2	SRC	Proto-oncogene tyrosine-protein kinase Src	-33.5
chr13_20395_mature@@ssc-miR-296-3p	-7.58977	0.000377913	down	SRC	v-src sarcoma (Schmidt-Ruppin A-2) viral oncogene homolog (avian)	NM_198291.2	SRC	Proto-oncogene tyrosine-protein kinase Src	-32.2
ptr-miR-760	-6.36867	0.00276587	down	MAST4	microtubule associated serine/threonine kinase family member 4	NM_198828.2	MAST4	cDNA FLJ50564, moderately similar to Microtubule-associated serine/threonine-protein kinase 1 (EC 2.7.11.1)	-34
oar-miR-3957-5p	-6.91886	0.0043	down	PEBP4	phosphatidylethanolamine-binding protein 4	NM_144962.2	PEBP4	Phosphatidylethanolamine-binding protein 4	-37.4
oar-miR-329b-5p	-5.52655	0.0158215	down	KLHDC5	kelch domain containing 5	NM_020782.1	KLHL42	Kelch-like protein 42	-30.7
oar-miR-493-3p	-6.87875	0.00164016	down	LOC101119258	uncharacterized LOC101119258				-35.4
mmu-miR-370-3p	-20	0.0174891	down	SUFU	suppressor of fused homolog (Drosophila)	NM_016169.3	SUFU	cDNA, FLJ92629, highly similar to Homo sapiens suppressor of fused homolog (Drosophila) (SUFU), mRNA	-39.9
ptr-miR-1224-5p	-5.8075	0.0110867	down	LOC101121188	zinc finger protein 133-like	NM_003434.5	ZNF133	cDNA FLJ61226, highly similar to Zinc finger protein 133	-37
ptr-miR-744	-8.4131	5.51127e-05	down	MAST1	microtubule associated serine/threonine kinase 1	NM_014975.2	MAST1	cDNA FLJ60128, highly similar to Microtubule-associatedserine/threonine-protein kinase 1 (EC 2.7.11.1)	-34.1
oar-miR-127	-8.35548	0.000324183	down	ACTN4	actinin, alpha 4	NM_004924.4	ACTN4	cDNA FLJ61380, highly similar to Alpha-actinin-4	-24.9
chr18_24925_star@@eca-miR-342-5p	-7.51068	0.000598165	down	ACTN4	actinin, alpha 4	NM_004924.4	ACTN4	cDNA FLJ61380, highly similar to Alpha-actinin-4	-26.8
ptr-miR-1306	-7.40101	0.000412888	down	ACTN4	actinin, alpha 4	NM_004924.4	ACTN4	cDNA FLJ61380, highly similar to Alpha-actinin-4	-23.2
hsa-miR-1538	-6.95951	0.0125013	down	ZMAT5	zinc finger, matrin-type 5	NM_019103.2	ZMAT5	Zinc finger matrin-type protein 5	-39
hsa-miR-1538	-6.95951	0.0125013	down	MDN1	MDN1, midasin homolog (yeast)	NM_014611.1	MDN1	Midasin	-42.8
oar-miR-329a-5p	-7.03751	0.0109519	down	ACBD5	acyl-CoA binding domain containing 5	NR_073197	ACBD5	Acyl-CoA-binding domain-containing protein 5	-29.3
ptr-miR-760	-6.36867	0.00276587	down	ACTN3	actinin, alpha 3	NR_047663.1	ACTN3	cDNA, FLJ94117, highly similar to Homo sapiens actinin, alpha 3 (ACTN3), mRNA	-35.9
chr6_13248_mature@@bta-miR-2448-3p	-5.11151	0.0271902	down	ACTN3	actinin, alpha 3	NR_047663.1	ACTN3	cDNA, FLJ94117, highly similar to Homo sapiens actinin, alpha 3 (ACTN3), mRNA	-32.6
eca-miR-1842	-5.20462	0.045449	down	ACTN3	actinin, alpha 3	NR_047663.1	ACTN3	cDNA, FLJ94117, highly similar to Homo sapiens actinin, alpha 3 (ACTN3), mRNA	-34.4
chr20_26396_mature	-6.83397	0.015426	down	LOC101115236	uncharacterized LOC101115236	NM_016210.4	C3orf18	Uncharacterized protein C3orf18	-33.1
chr12_20061_mature@@ppa-miR-181b	-5.16624	0.0374346	down	PLCL1	phospholipase C-like 1	NM_006226.3	PLCL1	cDNA FLJ59788, highly similar to Homo sapiens phospholipase C-like 1 (PLCL1), mRNA	-28
chr3_8193_mature@@ppa-miR-181b	-5.86059	0.0115585	down	PLCL1	phospholipase C-like 1	NM_006226.3	PLCL1	cDNA FLJ59788, highly similar to Homo sapiens phospholipase C-like 1 (PLCL1), mRNA	-28
chr13_20395_mature@@ssc-miR-296-3p	-7.58977	0.000377913	down	DNAI2	dynein, axonemal, intermediate chain 2	NM_023036.4	DNAI2	Dynein intermediate chain 2, axonemal	-34.5
ptr-miR-760	-6.36867	0.00276587	down	SPATA3	spermatogenesis associated 3	NM_139073.3	SPATA3	Spermatogenesis-associated protein 3	-31.8
chr13_20395_mature@@ssc-miR-296-3p	-7.58977	0.000377913	down	YPEL2	yippee-like 2 (Drosophila)	NM_001005404.3	YPEL2	Protein yippee-like 2	-39.4
chrx_31778_mature@@eca-miR-767-5p	-7.74378	0.000382825	down	IRF1	Interferon regulatory factor	NM_002198.2	IRF1	cDNA FLJ52019, moderately similar to Interferon regulatory factor 1	-31.2
ptr-miR-139	-7.0897	0.000652867	down	CCR6	chemokine (C-C motif) receptor 6	NM_031409.3	CCR6	cDNA FLJ75538, highly similar to Homo sapiens CCR6 chemokine receptor (CMKBR6) gene	-39.8
hsa-miR-1538	-6.95951	0.0125013	down	LOC101123261	ufm1-specific protease 1-like	NM_001015072.3	UFSP1	Inactive Ufm1-specific protease 1	-35.3
ptr-miR-744	-8.4131	5.51127e-05	down	LOC101123261	ufm1-specific protease 1-like	NM_001015072.3	UFSP1	Inactive Ufm1-specific protease 1	-33.4
ptr-miR-1224-5p	-5.8075	0.0110867	down	FRS3	fibroblast growth factor receptor substrate 3	NM_006653.4	FRS3	Fibroblast growth factor receptor substrate 3	-39.9
chr13_20395_mature@@ssc-miR-296-3p	-7.58977	0.000377913	down	FRS3	fibroblast growth factor receptor substrate 3	NM_006653.4	FRS3	Fibroblast growth factor receptor substrate 3	-38
ptr-miR-6131	-5.52138	0.0125139	down	CHAT	choline O-acetyltransferase	NM_020986.3	CHAT	CHAT protein	-29.5
hsa-miR-320c	-7.07498	0.000700407	down	CHAT	choline O-acetyltransferase	NM_020986.3	CHAT	CHAT protein	-28.1
ptr-miR-320c	-7.07762	0.000675017	down	CHAT	choline O-acetyltransferase	NM_020986.3	CHAT	CHAT protein	-28.1
chr12_20061_mature@@ppa-miR-181b	-5.16624	0.0374346	down	OPN1SW	opsin 1 (cone pigments), short-wave-sensitive	NM_001708.2	OPN1SW	Short-wave-sensitive opsin 1	-28.1
chr3_8193_mature@@ppa-miR-181b	-5.86059	0.0115585	down	OPN1SW	opsin 1 (cone pigments), short-wave-sensitive	NM_001708.2	OPN1SW	Short-wave-sensitive opsin 1	-28.1
chr9_16395_mature@@eca-miR-1839	-6.26281	0.00734028	down	CPA4	carboxypeptidase A4	NM_016352.3	CPA4	cDNA FLJ75086, highly similar to Homo sapiens carboxypeptidase A4, mRNA	-28.5
chr11_17720_mature	20	0.024534	up	CPA5	carboxypeptidase A5	NM_080385.4	CPA5	cDNA, FLJ96260, highly similar to Homo sapiens carboxypeptidase A5 (CPA5), mRNA	-39.6
chr13_20395_mature@@ssc-miR-296-3p	-7.58977	0.000377913	down	CCDC113	coiled-coil domain containing 113	NM_014157.3	CCDC113	Coiled-coil domain-containing protein 113	-30.7
mmu-miR-370-3p	-20	0.0174891	down	LOC101103767	histone H4-like	NM_003540.3	HIST1H4F	histone cluster 1, H4f	-40.2
chr13_20395_mature@@ssc-miR-296-3p	-7.58977	0.000377913	down	C2H9orf89	chromosome 2 open reading frame, human C9orf89	NM_032310.3	C9orf89	Bcl10-interacting CARD protein	-35
oar-miR-541-5p	-11.4662	1.97389e-07	down	SLURP1	secreted LY6/PLAUR domain containing 1	NM_020427.2	SLURP1	Secreted Ly-6/uPAR-related protein 1	-33.7
mmu-miR-370-3p	-20	0.0174891	down	TPM2	tropomyosin 2 (beta)	NM_213674.1	TPM2	Tropomyosin beta chain	-32
mmu-miR-370-3p	-20	0.0174891	down	ABL1	c-abl oncogene 1, non-receptor tyrosine kinase	NM_007313.2	ABL1	cDNA FLJ58117, highly similar to Proto-oncogene tyrosine-protein kinase ABL1 (EC 2.7.10.2)	-32.5
ptr-miR-744	-8.4131	5.51127e-05	down	ABL1	c-abl oncogene 1, non-receptor tyrosine kinase	NM_007313.2	ABL1	cDNA FLJ58117, highly similar to Proto-oncogene tyrosine-protein kinase ABL1 (EC 2.7.10.2)	-32.7
ptr-miR-760	-6.36867	0.00276587	down	ABL1	c-abl oncogene 1, non-receptor tyrosine kinase	NM_007313.2	ABL1	cDNA FLJ58117, highly similar to Proto-oncogene tyrosine-protein kinase ABL1 (EC 2.7.10.2)	-33.8
oar-miR-1185-3p	-9.24901	2.84422e-05	down	ABL1	c-abl oncogene 1, non-receptor tyrosine kinase	NM_007313.2	ABL1	cDNA FLJ58117, highly similar to Proto-oncogene tyrosine-protein kinase ABL1 (EC 2.7.10.2)	-29.7
eca-miR-1842	-5.20462	0.045449	down	ABL1	c-abl oncogene 1, non-receptor tyrosine kinase	NM_007313.2	ABL1	cDNA FLJ58117, highly similar to Proto-oncogene tyrosine-protein kinase ABL1 (EC 2.7.10.2)	-31.9
chr19_25862_mature@@bta-miR-3432	-5.44493	0.0204019	down	GKN2	gastrokine 2	NM_182536.2	GKN2	Gastrokine-2	-31.4
chr1_570_mature@@bta-miR-3432	-20	0.000835798	down	GKN2	gastrokine 2	NM_182536.2	GKN2	Gastrokine-2	-31.4
chr1_569_mature@@bta-miR-3432	-6.19897	0.00675107	down	GKN2	gastrokine 2	NM_182536.2	GKN2	Gastrokine-2	-31.4
chr2_3399_mature@@ssc-miR-320	-8.89433	8.49332e-05	down	LOC101122640	pregnancy-associated glycoprotein-like	NM_148964.2	CTSE	Cathepsin E	-28.3
hsa-miR-320c	-7.07498	0.000700407	down	LOC101122640	pregnancy-associated glycoprotein-like	NM_148964.2	CTSE	Cathepsin E	-25.8
ptr-miR-320c	-7.07762	0.000675017	down	LOC101122640	pregnancy-associated glycoprotein-like	NM_148964.2	CTSE	Cathepsin E	-25.8
ptr-miR-320b	-5.90506	0.00618007	down	LOC101122640	pregnancy-associated glycoprotein-like	NM_148964.2	CTSE	Cathepsin E	-28.3
chr6_13248_mature@@bta-miR-2448-3p	-5.11151	0.0271902	down	RXFP1	relaxin/insulin-like family peptide receptor 1	NR_045584.1	RXFP1	cDNA FLJ16077 fis, clone MESAN2007440, highly similar to Relaxin receptor 1	-29.1
chr11_18453_mature	-5.52943	0.0134748	down	KLK8	kallikrein-related peptidase 8	NR_104008.1	KLK8	KLK8 protein type 1	-28.3
ptr-miR-1224-5p	-5.8075	0.0110867	down	KLK8	kallikrein-related peptidase 8	NR_104008.1	KLK8	KLK8 protein type 1	-32.5
hsa-miR-1538	-6.95951	0.0125013	down	CCDC124	coiled-coil domain containing 124	NM_138442.3	CCDC124	Coiled-coil domain-containing protein 124	-38.3
ptr-miR-760	-6.36867	0.00276587	down	CCDC124	coiled-coil domain containing 124	NM_138442.3	CCDC124	Coiled-coil domain-containing protein 124	-34.6
ptr-miR-760	-6.36867	0.00276587	down	I-MF	inhibitor of MyoD family-form a	NM_005586.3	MDFI	MyoD family inhibitor	-31.6
ptr-miR-1224-5p	-5.8075	0.0110867	down	LRRC8A	leucine rich repeat containing 8 family, member A	NM_019594.3	LRRC8A	Leucine-rich repeat-containing protein 8A	-43
hsa-miR-1538	-6.95951	0.0125013	down	TAGLN	transgelin	NM_003186.3	TAGLN	Transgelin	-40
chr12_19126_mature	8.58437	0.0484381	up	GMEB1	glucocorticoid modulatory element binding protein 1	NM_024482.2	GMEB1	Glucocorticoid modulatory element-binding protein 1	-30.6
chr12_19125_mature	8.54358	0.049531	up	GMEB1	glucocorticoid modulatory element binding protein 1	NM_024482.2	GMEB1	Glucocorticoid modulatory element-binding protein 1	-30.6
chr11_18453_mature	-5.52943	0.0134748	down	SP1	Sp1 transcription factor				-31.6
chr12_19126_mature	8.58437	0.0484381	up	SNN	stannin	NM_003498.5	SNN	Stannin	-35.6
chr12_19125_mature	8.54358	0.049531	up	SNN	stannin	NM_003498.5	SNN	Stannin	-35.6
ptr-miR-744	-8.4131	5.51127e-05	down	SNN	stannin	NM_003498.5	SNN	Stannin	-39.5
ptr-miR-744	-8.4131	5.51127e-05	down	CCNO	cyclin O	NM_021147.3	CCNO	Cyclin-O	-31.4
chr11_18453_mature	-5.52943	0.0134748	down	LOC101114610	hepatoma-derived growth factor-related protein 2-like	NM_032631.2	HDGFRP2	Hepatoma-derived growth factor-related protein 2	-37.8
chr1_2367_mature@@eca-let-7c	-9.74147	2.14985e-05	down	YOD1	YOD1 OTU deubiquinating enzyme 1 homolog (S. cerevisiae)	NM_018566.3	YOD1	Ubiquitin thioesterase OTU1	-34.9
chrx_32012_mature@@eca-let-7c	-6.08236	0.00686149	down	YOD1	YOD1 OTU deubiquinating enzyme 1 homolog (S. cerevisiae)	NM_018566.3	YOD1	Ubiquitin thioesterase OTU1	-32
mmu-let-7c-5p	-8.07498	0.00171404	down	YOD1	YOD1 OTU deubiquinating enzyme 1 homolog (S. cerevisiae)	NM_018566.3	YOD1	Ubiquitin thioesterase OTU1	-34.9
ptr-miR-760	-6.36867	0.00276587	down	YOD1	YOD1 OTU deubiquinating enzyme 1 homolog (S. cerevisiae)	NM_018566.3	YOD1	Ubiquitin thioesterase OTU1	-35.3
chrx_32011_mature@@eca-let-7c	-6.02224	0.00762935	down	YOD1	YOD1 OTU deubiquinating enzyme 1 homolog (S. cerevisiae)	NM_018566.3	YOD1	Ubiquitin thioesterase OTU1	-32
chr13_20395_mature@@ssc-miR-296-3p	-7.58977	0.000377913	down	PDCD11	programmed cell death 11	NM_014976.1	PDCD11	cDNA FLJ54437, highly similar to RRP5 protein homolog	-33.3
hsa-miR-1538	-6.95951	0.0125013	down	IL-1B	Interleukin-1 beta	NM_000576.2	IL1B	Interleukin-1 beta	-35
mmu-let-7k	-5.69647	0.0211492	down	IL-1B	Interleukin-1 beta	NM_000576.2	IL1B	Interleukin-1 beta	-30.7
oar-miR-154b-5p	-8.8905	2.17821e-05	down	DHPS	deoxyhypusine synthase	NR_038192.1	DHPS	cDNA FLJ59986, moderately similar to Deoxyhypusine synthase (EC 2.5.1.46)	-32.7
chr19_26254_mature	-6.81195	0.00520722	down	DHPS	deoxyhypusine synthase	NR_038192.1	DHPS	cDNA FLJ59986, moderately similar to Deoxyhypusine synthase (EC 2.5.1.46)	-31.4
chr2_3399_mature@@ssc-miR-320	-8.89433	8.49332e-05	down	LOC101119941	histone H2B type 1-like	NM_003518.3	HIST1H2BG	Histone H2B type 1-C/E/F/G/I	-27.3
chr11_18453_mature	-5.52943	0.0134748	down	LOC101119941	histone H2B type 1-like	NM_003518.3	HIST1H2BG	Histone H2B type 1-C/E/F/G/I	-28.8
ptr-miR-320b	-5.90506	0.00618007	down	LOC101119941	histone H2B type 1-like	NM_003518.3	HIST1H2BG	Histone H2B type 1-C/E/F/G/I	-27.3
ptr-miR-744	-8.4131	5.51127e-05	down	LOC101119941	histone H2B type 1-like	NM_003518.3	HIST1H2BG	Histone H2B type 1-C/E/F/G/I	-30.5
ptr-miR-760	-6.36867	0.00276587	down	LOC101119941	histone H2B type 1-like	NM_003518.3	HIST1H2BG	Histone H2B type 1-C/E/F/G/I	-30.4
chr14_21964_mature@@ggo-miR-330	-6.6283	0.00160503	down	SSTR2	Somatostatin type 2 receptor	NM_001050.2	SSTR2	Somatostatin receptor type 2	-36
ptr-miR-1224-5p	-5.8075	0.0110867	down	EFHD2	EF-hand domain family, member D2	NM_024329.5	EFHD2	EF-hand domain-containing protein D2	-39.9
oar-miR-487b-5p	-7.70844	0.00100233	down	ERI3	ERI1 exoribonuclease family member 3	NM_024066.1	ERI3	cDNA FLJ60449, highly similar to Homo sapiens prion protein interacting protein (PRNPIP), mRNA	-36.7
chr19_26254_mature	-6.81195	0.00520722	down	REC8	REC8 homolog (yeast)	NM_005132.2	REC8	Meiotic recombination protein REC8 homolog	-29.9
chr11_18453_mature	-5.52943	0.0134748	down	RNF5	ring finger protein 5, E3 ubiquitin protein ligase	NM_006913.3	RNF5	cDNA FLJ51221, highly similar to Ubiquitin-protein ligase RMA1 (EC 6.3.2.-)	-38
chr19_26220_mature@@hsa-miR-4435	-6.69647	0.0193407	down	PET100	PET100 homolog (S. cerevisiae)	NR_033242.1	PET100	Protein PET100 homolog, mitochondrial	-32
oar-miR-665-3p	-6.36541	0.00318891	down	LOC101111495	acyl-CoA dehydrogenase family member 9, mitochondrial-like	NR_033426.1	ACAD9	cDNA FLJ59879, highly similar to Acyl-CoA dehydrogenase family member 9, mitochondrial (EC 1.3.99.-)	-40.1
chr13_20395_mature@@ssc-miR-296-3p	-7.58977	0.000377913	down	SARS	Seryl-tRNA synthetase	NR_034073.1	SARS	Serine--tRNA ligase, cytoplasmic	-36.4
hsa-miR-1538	-6.95951	0.0125013	down	SNX8	sorting nexin 8	NM_013321.2	SNX8	cDNA, FLJ96764, highly similar to Homo sapiens sorting nexin 8 (SNX8), mRNA	-34.8
chr11_17862_mature@@bta-miR-2331-5p	-5.08236	0.0363275	down	SNX8	sorting nexin 8	NM_013321.2	SNX8	cDNA, FLJ96764, highly similar to Homo sapiens sorting nexin 8 (SNX8), mRNA	-28.2
oar-miR-541-3p	-11.4585	2.37347e-06	down	SNX8	sorting nexin 8	NM_013321.2	SNX8	cDNA, FLJ96764, highly similar to Homo sapiens sorting nexin 8 (SNX8), mRNA	-31.1
oar-miR-3957-5p	-6.91886	0.0043	down	CARHSP1	calcium regulated heat stable protein 1, 24kDa	NM_014316.3	CARHSP1	Calcium-regulated heat stable protein 1	-37.5
chr11_17862_mature@@bta-miR-2331-5p	-5.08236	0.0363275	down	CARHSP1	calcium regulated heat stable protein 1, 24kDa	NM_014316.3	CARHSP1	Calcium-regulated heat stable protein 1	-37.4
chr13_20395_mature@@ssc-miR-296-3p	-7.58977	0.000377913	down	DNAI1	dynein, axonemal, intermediate chain 1	NM_012144.3	DNAI1	Dynein intermediate chain 1, axonemal	-34.8
chr11_18452_star@@ssc-miR-365-5p	-6.44166	0.00286264	down	SNX1	sorting nexin 1	NM_152826.2	SNX1	Sorting nexin-1	-37
chr22_28470_mature@@ppa-miR-107	-7.85064	0.000351655	down	TMED1	transmembrane emp24 protein transport domain containing 1	NR_104015.1	TMED1	Transmembrane emp24 domain-containing protein 1	-38.3
chr16_23356_mature@@ppa-miR-107	-6.039	0.0228835	down	TMED1	transmembrane emp24 protein transport domain containing 1	NR_104015.1	TMED1	Transmembrane emp24 domain-containing protein 1	-38.3
chr13_20395_mature@@ssc-miR-296-3p	-7.58977	0.000377913	down	TSEN34	tRNA splicing endonuclease 34 homolog (S. cerevisiae)	NM_024075.4	TSEN34	cDNA FLJ54848, highly similar to tRNA-splicing endonuclease subunit Sen34 (EC 3.1.27.9)	-37.6
chr2_3399_mature@@ssc-miR-320	-8.89433	8.49332e-05	down	CCDC106	coiled-coil domain containing 106	NM_013301.2	CCDC106	Coiled-coil domain-containing protein 106	-25.6
ptr-miR-6131	-5.52138	0.0125139	down	CCDC106	coiled-coil domain containing 106	NM_013301.2	CCDC106	Coiled-coil domain-containing protein 106	-29.5
hsa-miR-320c	-7.07498	0.000700407	down	CCDC106	coiled-coil domain containing 106	NM_013301.2	CCDC106	Coiled-coil domain-containing protein 106	-26.4
ptr-miR-320c	-7.07762	0.000675017	down	CCDC106	coiled-coil domain containing 106	NM_013301.2	CCDC106	Coiled-coil domain-containing protein 106	-26.4
ptr-miR-320b	-5.90506	0.00618007	down	CCDC106	coiled-coil domain containing 106	NM_013301.2	CCDC106	Coiled-coil domain-containing protein 106	-25.6
chr13_20395_mature@@ssc-miR-296-3p	-7.58977	0.000377913	down	CCDC106	coiled-coil domain containing 106	NM_013301.2	CCDC106	Coiled-coil domain-containing protein 106	-26.1
ptr-miR-760	-6.36867	0.00276587	down	CCDC106	coiled-coil domain containing 106	NM_013301.2	CCDC106	Coiled-coil domain-containing protein 106	-34.3
oar-miR-323a-5p	-8.03275	0.000219223	down	MAB21L2	mab-21-like 2 (C. elegans)	NM_006439.4	MAB21L2	Protein mab-21-like 2	-32.6
mmu-miR-370-3p	-20	0.0174891	down	ADRM1	adhesion regulating molecule 1	NM_175573.2	ADRM1	cDNA FLJ56666, highly similar to Adhesion-regulating molecule 1	-35.1
hsa-miR-1538	-6.95951	0.0125013	down	EIF4GI	eIF4GI protein	NM_198244.2	EIF4G1	EIF4G1 protein	-38.9
oar-miR-668-3p	-6.00257	0.00529497	down	EIF4GI	eIF4GI protein	NM_198244.2	EIF4G1	EIF4G1 protein	-36.6
oar-miR-323a-5p	-8.03275	0.000219223	down	EIF4GI	eIF4GI protein	NM_198244.2	EIF4G1	EIF4G1 protein	-33.9
oar-miR-154b-5p	-8.8905	2.17821e-05	down	EIF3D	eukaryotic translation initiation factor 3, subunit D	NM_003753.3	EIF3D	Eukaryotic translation initiation factor 3 subunit D	-32.3
ptr-miR-1306	-7.40101	0.000412888	down	OXT	Oxytocin-neurophysin 1	NM_000915.3	OXT	Oxytocin-neurophysin 1	-30.3
ptr-miR-744	-8.4131	5.51127e-05	down	EIF3G	eukaryotic translation initiation factor 3, subunit G	NM_003755.3	EIF3G	Eukaryotic translation initiation factor 3 subunit G	-39.3
chr19_26254_mature	-6.81195	0.00520722	down	EIF3G	eukaryotic translation initiation factor 3, subunit G	NM_003755.3	EIF3G	Eukaryotic translation initiation factor 3 subunit G	-30.6
chr20_26913_mature@@ggo-miR-877	-4.83733	0.0376521	down	EIF3I	eukaryotic translation initiation factor 3, subunit I	NM_003757.2	EIF3I	Eukaryotic translation initiation factor 3 subunit I	-36.3
eca-miR-1842	-5.20462	0.045449	down	EIF3I	eukaryotic translation initiation factor 3, subunit I	NM_003757.2	EIF3I	Eukaryotic translation initiation factor 3 subunit I	-33
chr20_26913_mature@@ggo-miR-877	-4.83733	0.0376521	down	EVC2	Ellis van Creveld syndrome 2	NM_147127.4	EVC2	Limbin	-31.6
hsa-miR-1538	-6.95951	0.0125013	down	MON1A	MON1 homolog A (yeast)	NM_032355.3	MON1A	Vacuolar fusion protein MON1 homolog A	-37.9
mmu-miR-370-3p	-20	0.0174891	down	MON1A	MON1 homolog A (yeast)	NM_032355.3	MON1A	Vacuolar fusion protein MON1 homolog A	-35
oar-miR-432	-14.6271	2.20718e-10	down	TWIST2	twist homolog 2 (Drosophila)	NM_057179.2	TWIST2	Twist-related protein 2	-32.8
ptr-miR-6131	-5.52138	0.0125139	down	TWIST2	twist homolog 2 (Drosophila)	NM_057179.2	TWIST2	Twist-related protein 2	-30.5
oar-miR-323a-5p	-8.03275	0.000219223	down	TWIST2	twist homolog 2 (Drosophila)	NM_057179.2	TWIST2	Twist-related protein 2	-31.1
chrx_31877_mature@@ssc-miR-424-3p	-7.62747	0.000322998	down	CYP24	25-hydroxyvitamin D3-24-hydroxylase	NM_001128915.1	CYP24A1	1,25-dihydroxyvitamin D(3) 24-hydroxylase, mitochondrial	-22.3
chr12_19126_mature	8.58437	0.0484381	up	HAGH	hydroxyacylglutathione hydrolase	NM_005326.4	HAGH	cDNA FLJ50821, highly similar to Homo sapiens hydroxyacylglutathione hydrolase (HAGH), transcript variant 1, mRNA	-32.3
chr12_19125_mature	8.54358	0.049531	up	HAGH	hydroxyacylglutathione hydrolase	NM_005326.4	HAGH	cDNA FLJ50821, highly similar to Homo sapiens hydroxyacylglutathione hydrolase (HAGH), transcript variant 1, mRNA	-32.3
oar-miR-412-5p	-20	0.0307055	down	MRGPRF	MAS-related GPR, member F	NM_145015.4	MRGPRF	cDNA FLJ53714, highly similar to Mas-related G-protein coupled receptor memberF	-28
oar-miR-329b-5p	-5.52655	0.0158215	down	MRGPRF	MAS-related GPR, member F	NM_145015.4	MRGPRF	cDNA FLJ53714, highly similar to Mas-related G-protein coupled receptor memberF	-27.8
hsa-miR-4443	-4.77309	0.0422231	down	MRGPRF	MAS-related GPR, member F	NM_145015.4	MRGPRF	cDNA FLJ53714, highly similar to Mas-related G-protein coupled receptor memberF	-24.6
ptr-miR-139	-7.0897	0.000652867	down	MRGPRF	MAS-related GPR, member F	NM_145015.4	MRGPRF	cDNA FLJ53714, highly similar to Mas-related G-protein coupled receptor memberF	-29
ptr-miR-760	-6.36867	0.00276587	down	MRGPRF	MAS-related GPR, member F	NM_145015.4	MRGPRF	cDNA FLJ53714, highly similar to Mas-related G-protein coupled receptor memberF	-29.5
chr14_21306_mature	-6.63758	0.00251345	down	MRGPRF	MAS-related GPR, member F	NM_145015.4	MRGPRF	cDNA FLJ53714, highly similar to Mas-related G-protein coupled receptor memberF	-25.6
eca-miR-1842	-5.20462	0.045449	down	MRGPRF	MAS-related GPR, member F	NM_145015.4	MRGPRF	cDNA FLJ53714, highly similar to Mas-related G-protein coupled receptor memberF	-27.5
oar-miR-541-3p	-11.4585	2.37347e-06	down	MRGPRF	MAS-related GPR, member F	NM_145015.4	MRGPRF	cDNA FLJ53714, highly similar to Mas-related G-protein coupled receptor memberF	-33.8
ptr-miR-139	-7.0897	0.000652867	down	UNC93B1	unc-93 homolog B1 (C. elegans)	NM_030930.2	UNC93B1	Protein unc-93 homolog B1	-32.5
chr11_17918_mature@@ssc-miR-423-5p	-7.13532	0.00303894	down	UNC93B1	unc-93 homolog B1 (C. elegans)	NM_030930.2	UNC93B1	Protein unc-93 homolog B1	-30.8
oar-miR-412-5p	-20	0.0307055	down	FNDC5	fibronectin type III domain containing 5	NM_153756.2	FNDC5	Fibronectin type III domain-containing protein 5	-29.4
oar-miR-3957-3p	-8.35487	6.17928e-05	down	BBC1	Breast basic conserved protein 1	NM_033251.2	RPL13	cDNA FLJ52458, weakly similar to 60S ribosomal protein L13	-39.3
chr11_18453_mature	-5.52943	0.0134748	down	FNDC8	fibronectin type III domain containing 8	NM_017559.2	FNDC8	fibronectin type III domain containing 8	-35.6
mmu-miR-370-3p	-20	0.0174891	down	FNDC8	fibronectin type III domain containing 8	NM_017559.2	FNDC8	fibronectin type III domain containing 8	-36.8
ptr-miR-760	-6.36867	0.00276587	down	FNDC8	fibronectin type III domain containing 8	NM_017559.2	FNDC8	fibronectin type III domain containing 8	-35
chr3_7188_mature@@bta-miR-3432	-5.24901	0.0425483	down	ARSE	arylsulfatase E (chondrodysplasia punctata 1)	NM_001282631.1	ARSE	cDNA, FLJ93576, highly similar to Homo sapiens arylsulfatase E (chondrodysplasia punctata 1) (ARSE), mRNA	-28.3
hsa-miR-4443	-4.77309	0.0422231	down	GFOD1	glucose-fructose oxidoreductase domain containing 1	NR_038459.1	GFOD1	Glucose-fructose oxidoreductase domain-containing protein 1	-31.2
ptr-miR-760	-6.36867	0.00276587	down	GFOD1	glucose-fructose oxidoreductase domain containing 1	NR_038459.1	GFOD1	Glucose-fructose oxidoreductase domain-containing protein 1	-34.5
ptr-miR-760	-6.36867	0.00276587	down	BPIFC	BPI fold containing family C	NM_174932.2	BPIFC	BPIL2 protein	-40.8
hsa-miR-1538	-6.95951	0.0125013	down	GBX2	gastrulation brain homeobox 2	NM_001485.2	GBX2	Homeobox protein GBX-2	-38.6
chr11_18453_mature	-5.52943	0.0134748	down	SPTLC3	serine palmitoyltransferase, long chain base subunit 3	NM_018327.2	SPTLC3	Serine palmitoyltransferase, long chain base subunit 2-like (Aminotransferase 2)	-29.5
oar-miR-154b-5p	-8.8905	2.17821e-05	down	SPTLC3	serine palmitoyltransferase, long chain base subunit 3	NM_018327.2	SPTLC3	Serine palmitoyltransferase, long chain base subunit 2-like (Aminotransferase 2)	-30.7
oar-miR-329a-5p	-7.03751	0.0109519	down	SPTLC3	serine palmitoyltransferase, long chain base subunit 3	NM_018327.2	SPTLC3	Serine palmitoyltransferase, long chain base subunit 2-like (Aminotransferase 2)	-30.1
oar-miR-329b-5p	-5.52655	0.0158215	down	DMRTC2	DMRT-like family C2	NM_033052.1	DMRTC2	Doublesex- and mab-3-related transcription factor C2	-22.7
hsa-miR-1538	-6.95951	0.0125013	down	CLP1	cleavage and polyadenylation factor I subunit 1	NM_006831.2	CLP1	Polyribonucleotide 5'-hydroxyl-kinase Clp1	-39.8
mmu-miR-370-3p	-20	0.0174891	down	UBAP2L	ubiquitin associated protein 2-like	NM_014847.3	UBAP2L	Ubiquitin-associated protein 2-like	-32.9
hsa-miR-1538	-6.95951	0.0125013	down	ADRBK1	adrenergic, beta, receptor kinase 1	NM_001619.3	ADRBK1	Beta-adrenergic receptor kinase 1	-41.2
ptr-miR-744	-8.4131	5.51127e-05	down	ADRBK1	adrenergic, beta, receptor kinase 1	NM_001619.3	ADRBK1	Beta-adrenergic receptor kinase 1	-36.9
ptr-miR-1224-5p	-5.8075	0.0110867	down	FUS	fused in sarcoma	NR_028388.2	FUS	cDNA FLJ78268, highly similar to Homo sapiens fusion (involved in t(12;16) in malignant liposarcoma), transcript variant 1, mRNA	-41.5
ptr-miR-6131	-5.52138	0.0125139	down	FAM24A	family with sequence similarity 24, member A	NM_001029888.1	FAM24A	Protein FAM24A	-28.9
oar-miR-3957-3p	-8.35487	6.17928e-05	down	PPAP2C	phosphatidic acid phosphatase type 2C	NM_177543.2	PPAP2C	Lipid phosphate phosphohydrolase 2	-34.3
ptr-miR-760	-6.36867	0.00276587	down	KRBA2	KRAB-A domain containing 2	NM_213597.2	KRBA2	KRAB-A domain-containing protein 2	-32.1
chr20_26913_mature@@ggo-miR-877	-4.83733	0.0376521	down	CCL5	chemokine (C-C motif) ligand 5	NM_002985.2	CCL5	cDNA, FLJ92501, highly similar to Homo sapiens chemokine (C-C motif) ligand 5 (CCL5), mRNA	-37.7
hsa-miR-320c	-7.07498	0.000700407	down	RASEF	RAS and EF-hand domain containing	NM_152573.3	RASEF	cDNA FLJ75033, highly similar to Homo sapiens RAS and EF-hand domain containing (RASEF), mRNA	-29
ptr-miR-320c	-7.07762	0.000675017	down	RASEF	RAS and EF-hand domain containing	NM_152573.3	RASEF	cDNA FLJ75033, highly similar to Homo sapiens RAS and EF-hand domain containing (RASEF), mRNA	-29
chr11_17720_mature	20	0.024534	up	PGS1	phosphatidylglycerophosphate synthase 1	NM_024419.3	PGS1	cDNA FLJ56369, highly similar to Homo sapiens phosphatidylglycerophosphate synthase 1 (PGS1), mRNA	-33.8
oar-miR-410-5p	-6.54447	0.0246983	down	RHPN1	rhophilin, Rho GTPase binding protein 1	NM_052924.2	RHPN1	Rhophilin-1	-37.9
chr9_15818_star@@ssc-miR-30c-3p	-5.93933	0.00557368	down	RHPN1	rhophilin, Rho GTPase binding protein 1	NM_052924.2	RHPN1	Rhophilin-1	-33.1
ptr-miR-760	-6.36867	0.00276587	down	RHPN1	rhophilin, Rho GTPase binding protein 1	NM_052924.2	RHPN1	Rhophilin-1	-37.6
hsa-miR-1538	-6.95951	0.0125013	down	HHATL	hedgehog acyltransferase-like	NR_027753.1	HHATL	Protein-cysteine N-palmitoyltransferase HHAT-like protein	-35
chr11_18453_mature	-5.52943	0.0134748	down	HHATL	hedgehog acyltransferase-like	NR_027753.1	HHATL	Protein-cysteine N-palmitoyltransferase HHAT-like protein	-32.4
oar-miR-127	-8.35548	0.000324183	down	HHATL	hedgehog acyltransferase-like	NR_027753.1	HHATL	Protein-cysteine N-palmitoyltransferase HHAT-like protein	-36.2
chr19_26254_mature	-6.81195	0.00520722	down	HHATL	hedgehog acyltransferase-like	NR_027753.1	HHATL	Protein-cysteine N-palmitoyltransferase HHAT-like protein	-29.3
ptr-miR-139	-7.0897	0.000652867	down	NARFL	nuclear prelamin A recognition factor-like	NM_022493.1	NARFL	Cytosolic Fe-S cluster assembly factor NARFL	-39.2
chr11_17720_mature	20	0.024534	up	NARFL	nuclear prelamin A recognition factor-like	NM_022493.1	NARFL	Cytosolic Fe-S cluster assembly factor NARFL	-34.5
chr6_13248_mature@@bta-miR-2448-3p	-5.11151	0.0271902	down	NARFL	nuclear prelamin A recognition factor-like	NM_022493.1	NARFL	Cytosolic Fe-S cluster assembly factor NARFL	-40.9
chr11_18453_mature	-5.52943	0.0134748	down	PRAF2	PRA1 domain family, member 2	NM_007213.2	PRAF2	PRA1 family protein 2	-40.3
chr13_20395_mature@@ssc-miR-296-3p	-7.58977	0.000377913	down	PRAF2	PRA1 domain family, member 2	NM_007213.2	PRAF2	PRA1 family protein 2	-35.9
ptr-miR-760	-6.36867	0.00276587	down	PRAF2	PRA1 domain family, member 2	NM_007213.2	PRAF2	PRA1 family protein 2	-37.1
mmu-miR-370-3p	-20	0.0174891	down	TEKT3	tektin 3	NM_031898.2	TEKT3	Tektin-3	-33.3
ptr-miR-1306	-7.40101	0.000412888	down	DDIT3	DNA-damage inducible transcript 3	NM_004083.5	DDIT3	DNA damage-inducible transcript 3 protein	-34.5
oar-miR-3957-5p	-6.91886	0.0043	down	PLEKHA8	pleckstrin homology domain containing, family A (phosphoinositide binding specific) member 8	NM_032639.3	PLEKHA8	Pleckstrin homology domain-containing family A member 8	-30.6
chr9_15818_star@@ssc-miR-30c-3p	-5.93933	0.00557368	down	PLEKHA8	pleckstrin homology domain containing, family A (phosphoinositide binding specific) member 8	NM_032639.3	PLEKHA8	Pleckstrin homology domain-containing family A member 8	-27.5
chr13_20427_mature@@bta-miR-3432	-5.02224	0.0398242	down	FAM125B	family with sequence similarity 125, member B	NM_033446.2	MVB12B	Multivesicular body subunit 12B	-27.4
hsa-miR-1538	-6.95951	0.0125013	down	FAM125B	family with sequence similarity 125, member B	NM_033446.2	MVB12B	Multivesicular body subunit 12B	-32
oar-miR-665-3p	-6.36541	0.00318891	down	FAM125B	family with sequence similarity 125, member B	NM_033446.2	MVB12B	Multivesicular body subunit 12B	-32.7
oar-miR-323a-5p	-8.03275	0.000219223	down	FAM125B	family with sequence similarity 125, member B	NM_033446.2	MVB12B	Multivesicular body subunit 12B	-33.9
chr13_20395_mature@@ssc-miR-296-3p	-7.58977	0.000377913	down	FAM125B	family with sequence similarity 125, member B	NM_033446.2	MVB12B	Multivesicular body subunit 12B	-30
eca-miR-1842	-5.20462	0.045449	down	FAM125B	family with sequence similarity 125, member B	NM_033446.2	MVB12B	Multivesicular body subunit 12B	-29
oar-miR-541-3p	-11.4585	2.37347e-06	down	FAM125B	family with sequence similarity 125, member B	NM_033446.2	MVB12B	Multivesicular body subunit 12B	-29.6
oar-miR-432	-14.6271	2.20718e-10	down	NCOA3	nuclear receptor coactivator 3	NM_181659.2	NCOA3	cDNA FLJ77005, highly similar to Homo sapiens nuclear receptor coactivator 3 (NCOA3), transcript variant 1, mRNA	-27.5
hsa-miR-4443	-4.77309	0.0422231	down	NCOA3	nuclear receptor coactivator 3	NM_181659.2	NCOA3	cDNA FLJ77005, highly similar to Homo sapiens nuclear receptor coactivator 3 (NCOA3), transcript variant 1, mRNA	-24.7
ptr-miR-760	-6.36867	0.00276587	down	KLC1	kinesin light chain 1	NM_182923.3	KLC1	cDNA FLJ61233, highly similar to Kinesin light chain 1	-31.3
chr1_2587_mature@@bta-miR-6529	-8.24296	7.28783e-05	down	LCN2	lipocalin 2	NM_005564.3	LCN2	Neutrophil gelatinase-associated lipocalin	-29.5
ptr-miR-1224-5p	-5.8075	0.0110867	down	LCN2	lipocalin 2	NM_005564.3	LCN2	Neutrophil gelatinase-associated lipocalin	-32.8
chr11_17918_mature@@ssc-miR-423-5p	-7.13532	0.00303894	down	LCN2	lipocalin 2	NM_005564.3	LCN2	Neutrophil gelatinase-associated lipocalin	-30
chr9_15818_star@@ssc-miR-30c-3p	-5.93933	0.00557368	down	LOC101108870	nuclear autoantigenic sperm protein-like	NM_172164.1	NASP	cDNA FLJ53176, highly similar to Nuclear autoantigenic sperm protein	-29.7
ptr-miR-1224-5p	-5.8075	0.0110867	down	OCEL1	occludin/ELL domain containing 1	NM_024578.1	OCEL1	occludin/ELL domain containing 1	-38.5
hsa-miR-1538	-6.95951	0.0125013	down	LOC101108085	uncharacterized LOC101108085				-39.9
mmu-miR-370-3p	-20	0.0174891	down	TNNC1	troponin C type 1 (slow)	NM_003280.2	TNNC1	Troponin C, slow skeletal and cardiac muscles	-34.1
chrx_31877_mature@@ssc-miR-424-3p	-7.62747	0.000322998	down	MAP2K3	mitogen-activated protein kinase kinase 3	NM_145110.1	MAP2K3	Mitogen activated protein kinase kinase 3	-26.5
chr2_5146_star@@oan-miR-23b-5p	-5.1195	0.0231576	down	MAP2K3	mitogen-activated protein kinase kinase 3	NM_145110.1	MAP2K3	Mitogen activated protein kinase kinase 3	-27.8
mmu-let-7k	-5.69647	0.0211492	down	MAP2K3	mitogen-activated protein kinase kinase 3	NM_145110.1	MAP2K3	Mitogen activated protein kinase kinase 3	-23.8
oar-miR-381-5p	-6.95281	0.00121743	down	MAP2K3	mitogen-activated protein kinase kinase 3	NM_145110.1	MAP2K3	Mitogen activated protein kinase kinase 3	-25.7
oar-miR-323a-5p	-8.03275	0.000219223	down	MAP2K3	mitogen-activated protein kinase kinase 3	NM_145110.1	MAP2K3	Mitogen activated protein kinase kinase 3	-28.6
chr13_20395_mature@@ssc-miR-296-3p	-7.58977	0.000377913	down	MAP2K3	mitogen-activated protein kinase kinase 3	NM_145110.1	MAP2K3	Mitogen activated protein kinase kinase 3	-31.6
chr20_26913_mature@@ggo-miR-877	-4.83733	0.0376521	down	MAP2K2	mitogen-activated protein kinase kinase 2	NM_030662.3	MAP2K2	cDNA FLJ35806 fis, clone TESTI2005987, highly similar to Dual specificity mitogen-activated protein kinase kinase 2 (EC 2.7.12.2)	-34.7
chr11_18453_mature	-5.52943	0.0134748	down	MAP2K2	mitogen-activated protein kinase kinase 2	NM_030662.3	MAP2K2	cDNA FLJ35806 fis, clone TESTI2005987, highly similar to Dual specificity mitogen-activated protein kinase kinase 2 (EC 2.7.12.2)	-34
ptr-miR-760	-6.36867	0.00276587	down	MAP2K2	mitogen-activated protein kinase kinase 2	NM_030662.3	MAP2K2	cDNA FLJ35806 fis, clone TESTI2005987, highly similar to Dual specificity mitogen-activated protein kinase kinase 2 (EC 2.7.12.2)	-35.8
hsa-miR-4443	-4.77309	0.0422231	down	C1QTNF1	C1q and tumor necrosis factor related protein 1	NR_049769.1	C1QTNF1	cDNA FLJ77787	-24.8
chr8_15524_mature	-7.03751	0.0109519	down	C1QTNF1	C1q and tumor necrosis factor related protein 1	NR_049769.1	C1QTNF1	cDNA FLJ77787	-24
ptr-miR-6131	-5.52138	0.0125139	down	C1QTNF1	C1q and tumor necrosis factor related protein 1	NR_049769.1	C1QTNF1	cDNA FLJ77787	-25.4
oar-miR-485-5p	-12.4897	1.46074e-08	down	C1QTNF1	C1q and tumor necrosis factor related protein 1	NR_049769.1	C1QTNF1	cDNA FLJ77787	-26.9
ptr-miR-760	-6.36867	0.00276587	down	C1QTNF1	C1q and tumor necrosis factor related protein 1	NR_049769.1	C1QTNF1	cDNA FLJ77787	-26.2
ptr-miR-1306	-7.40101	0.000412888	down	C1QTNF1	C1q and tumor necrosis factor related protein 1	NR_049769.1	C1QTNF1	cDNA FLJ77787	-26.2
oar-miR-3956-5p	-7.82667	0.000453612	down	B3GALT6	UDP-Gal:betaGal beta 1,3-galactosyltransferase polypeptide 6	NM_080605.3	B3GALT6	B3GALT6 protein	-28
ptr-miR-1306	-7.40101	0.000412888	down	B3GALT6	UDP-Gal:betaGal beta 1,3-galactosyltransferase polypeptide 6	NM_080605.3	B3GALT6	B3GALT6 protein	-25.1
chr19_26220_mature@@hsa-miR-4435	-6.69647	0.0193407	down	B3GALT6	UDP-Gal:betaGal beta 1,3-galactosyltransferase polypeptide 6	NM_080605.3	B3GALT6	B3GALT6 protein	-26.7
oar-miR-541-3p	-11.4585	2.37347e-06	down	B3GALT6	UDP-Gal:betaGal beta 1,3-galactosyltransferase polypeptide 6	NM_080605.3	B3GALT6	B3GALT6 protein	-31.2
chr11_18453_mature	-5.52943	0.0134748	down	LOC554317	CD80/B7-1 transmembrane form	NM_005191.3	CD80	CD80 antigen (CD28 antigen ligand 1, B7-1 antigen), isoform CRA_a	-35
ptr-miR-1224-5p	-5.8075	0.0110867	down	C1QTNF5	C1q and tumor necrosis factor related protein 5	NM_015645.4	C1QTNF5	Complement C1q tumor necrosis factor-related protein 5	-41.6
chr6_13248_mature@@bta-miR-2448-3p	-5.11151	0.0271902	down	ELOF1	elongation factor 1 homolog (S. cerevisiae)	NM_032377.3	ELOF1	Transcription elongation factor 1 homolog	-31.7
ptr-miR-6131	-5.52138	0.0125139	down	SH3TC2	SH3 domain and tetratricopeptide repeats 2	NM_024577.3	SH3TC2	cDNA FLJ45107 fis, clone BRAWH3033448, highly similar to SH3 domain and tetratricopeptiderepeats-containing protein 2	-30.1
ptr-miR-760	-6.36867	0.00276587	down	ADCK5	aarF domain containing kinase 5	NM_174922.4	ADCK5	Uncharacterized aarF domain-containing protein kinase 5	-32.1
ptr-miR-1306	-7.40101	0.000412888	down	ADCK5	aarF domain containing kinase 5	NM_174922.4	ADCK5	Uncharacterized aarF domain-containing protein kinase 5	-29.4
chr11_17720_mature	20	0.024534	up	PRDX1	peroxiredoxin 1	NM_181697.2	PRDX1	cDNA, FLJ92164, highly similar to Homo sapiens peroxiredoxin 1 (PRDX1), mRNA	-38.5
mmu-miR-370-3p	-20	0.0174891	down	ADCK4	aarF domain containing kinase 4	NM_024876.3	ADCK4	Uncharacterized aarF domain-containing protein kinase 4	-37.3
ptr-miR-760	-6.36867	0.00276587	down	ADCK4	aarF domain containing kinase 4	NM_024876.3	ADCK4	Uncharacterized aarF domain-containing protein kinase 4	-32.9
chr11_17720_mature	20	0.024534	up	CBX4	chromobox homolog 4	NM_003655.2	CBX4	E3 SUMO-protein ligase CBX4	-30.3
ptr-miR-760	-6.36867	0.00276587	down	CBX4	chromobox homolog 4	NM_003655.2	CBX4	E3 SUMO-protein ligase CBX4	-30.5
chr13_20395_mature@@ssc-miR-296-3p	-7.58977	0.000377913	down	PRDX5	Peroxiredoxin-5	NM_181652.2	PRDX5	Peroxiredoxin-5, mitochondrial	-34
chr11_17862_mature@@bta-miR-2331-5p	-5.08236	0.0363275	down	C11H17orf80	chromosome 11 open reading frame, human C17orf80	NR_110105.1	C17orf80	Uncharacterized protein C17orf80	-32.1
mmu-miR-370-3p	-20	0.0174891	down	C11H17orf80	chromosome 11 open reading frame, human C17orf80	NR_110105.1	C17orf80	Uncharacterized protein C17orf80	-34.5
ptr-miR-139	-7.0897	0.000652867	down	RASA4	RAS p21 protein activator 4	NM_006989.5	RASA4	cDNA FLJ59070, weakly similar to Ras GTPase-activating protein 4	-30.3
ptr-miR-744	-8.4131	5.51127e-05	down	RASA4	RAS p21 protein activator 4	NM_006989.5	RASA4	cDNA FLJ59070, weakly similar to Ras GTPase-activating protein 4	-30.3
hsa-miR-1538	-6.95951	0.0125013	down	MLLT1	myeloid/lymphoid or mixed-lineage leukemia (trithorax homolog, Drosophila); translocated to, 1	NM_005934.3	MLLT1	Protein ENL	-44.5
ptr-miR-760	-6.36867	0.00276587	down	CADM3	cell adhesion molecule 3	NM_021189.3	CADM3	Cell adhesion molecule 3	-36.3
ptr-miR-139	-7.0897	0.000652867	down	CEP104	centrosomal protein 104kDa	NM_014704.3	CEP104	Centrosomal protein of 104 kDa	-41.1
chr12_19126_mature	8.58437	0.0484381	up	FTO	fat mass and obesity associated	NM_001080432.2	FTO	Alpha-ketoglutarate-dependent dioxygenase FTO	-26.4
chr12_19125_mature	8.54358	0.049531	up	FTO	fat mass and obesity associated	NM_001080432.2	FTO	Alpha-ketoglutarate-dependent dioxygenase FTO	-26.4
ptr-miR-1224-5p	-5.8075	0.0110867	down	AFG3L2	AFG3 ATPase family member 3-like 2 (S. cerevisiae)	NM_006796.2	AFG3L2	AFG3 ATPase family gene 3-like 2 (Yeast), isoform CRA_a	-39.6
oar-miR-1185-3p	-9.24901	2.84422e-05	down	AFG3L2	AFG3 ATPase family member 3-like 2 (S. cerevisiae)	NM_006796.2	AFG3L2	AFG3 ATPase family gene 3-like 2 (Yeast), isoform CRA_a	-35.7
oar-miR-541-3p	-11.4585	2.37347e-06	down	PADI3	Protein-arginine deiminase type-3	NM_016233.2	PADI3	Protein-arginine deiminase type-3	-26
oar-miR-3956-3p	-5.43344	0.0246794	down	CAMKV	CaM kinase-like vesicle-associated	NM_024046.3	CAMKV	cDNA, FLJ96591	-39.9
hsa-miR-1538	-6.95951	0.0125013	down	LOC101121590	protein SCO2 homolog, mitochondrial-like	NM_005138.2	SCO2	Protein SCO2 homolog, mitochondrial	-38.8
chr11_17720_mature	20	0.024534	up	LOC101121590	protein SCO2 homolog, mitochondrial-like	NM_005138.2	SCO2	Protein SCO2 homolog, mitochondrial	-36.5
oar-miR-665-3p	-6.36541	0.00318891	down	LOC101121590	protein SCO2 homolog, mitochondrial-like	NM_005138.2	SCO2	Protein SCO2 homolog, mitochondrial	-39.1
oar-miR-127	-8.35548	0.000324183	down	LOC101121590	protein SCO2 homolog, mitochondrial-like	NM_005138.2	SCO2	Protein SCO2 homolog, mitochondrial	-34.6
mmu-miR-370-3p	-20	0.0174891	down	LOC101121590	protein SCO2 homolog, mitochondrial-like	NM_005138.2	SCO2	Protein SCO2 homolog, mitochondrial	-38.4
ptr-miR-744	-8.4131	5.51127e-05	down	LOC101121590	protein SCO2 homolog, mitochondrial-like	NM_005138.2	SCO2	Protein SCO2 homolog, mitochondrial	-33.5
ptr-miR-760	-6.36867	0.00276587	down	LOC101121590	protein SCO2 homolog, mitochondrial-like	NM_005138.2	SCO2	Protein SCO2 homolog, mitochondrial	-35.3
oar-miR-3957-5p	-6.91886	0.0043	down	LOC101120775	folate receptor alpha-like	NM_016730.1	FOLR1	Folate receptor alpha	-37.5
chr2_3399_mature@@ssc-miR-320	-8.89433	8.49332e-05	down	WFDC2	WAP four-disulfide core domain 2	NM_080736.1	WFDC2	WAP four-disulfide core domain 2, isoform CRA_c	-32.6
hsa-miR-1538	-6.95951	0.0125013	down	WFDC2	WAP four-disulfide core domain 2	NM_080736.1	WFDC2	WAP four-disulfide core domain 2, isoform CRA_c	-41
ptr-miR-320b	-5.90506	0.00618007	down	WFDC2	WAP four-disulfide core domain 2	NM_080736.1	WFDC2	WAP four-disulfide core domain 2, isoform CRA_c	-32.6
chr13_20395_mature@@ssc-miR-296-3p	-7.58977	0.000377913	down	WFDC2	WAP four-disulfide core domain 2	NM_080736.1	WFDC2	WAP four-disulfide core domain 2, isoform CRA_c	-32.9
chr14_21849_mature	-5.49002	0.045986	down	WFDC3	WAP four-disulfide core domain 3	NM_181530.1	WFDC3	WAP four-disulfide core domain protein 3	-34.1
chr4_9899_mature	-5.31883	0.0175124	down	VWF	von Willebrand factor	NM_000552.3	VWF	cDNA FLJ59036, highly similar to von Willebrand factor	-28
chr19_26220_mature@@hsa-miR-4435	-6.69647	0.0193407	down	CLK3	CDC-like kinase 3	NM_003992.4	CLK3	cDNA FLJ76915, highly similar to Homo sapiens CDC-like kinase 3 (CLK3), transcript variant phclk3, mRNA	-35.3
ptr-miR-760	-6.36867	0.00276587	down	IGF2BP1	Insulin-like growth factor 2 mRNA binding protein 1	NM_006546.3	IGF2BP1	Insulin-like growth factor 2 mRNA binding protein 1, isoform CRA_a	-36
chr20_26913_mature@@ggo-miR-877	-4.83733	0.0376521	down	VASH1	vasohibin 1	NM_014909.4	VASH1	cDNA FLJ77293, highly similar to Homo sapiens vasohibin 1 (VASH1), mRNA	-35.4
chr11_18453_mature	-5.52943	0.0134748	down	VASH1	vasohibin 1	NM_014909.4	VASH1	cDNA FLJ77293, highly similar to Homo sapiens vasohibin 1 (VASH1), mRNA	-34.1
ptr-miR-1224-5p	-5.8075	0.0110867	down	SNAI1	snail homolog 1 (Drosophila)				-38.4
chr13_20395_mature@@ssc-miR-296-3p	-7.58977	0.000377913	down	SNAI1	snail homolog 1 (Drosophila)				-35.8
ptr-miR-760	-6.36867	0.00276587	down	SNAI1	snail homolog 1 (Drosophila)				-34.8
oar-miR-432	-14.6271	2.20718e-10	down	TRPV2	transient receptor potential cation channel, subfamily V, member 2	NM_016113.4	TRPV2	cDNA FLJ11034 fis, clone PLACE1004258, highly similar to Transient receptor potential cation channel subfamily V member 2	-33.4
ptr-miR-139	-7.0897	0.000652867	down	B3GALTL	beta 1,3-galactosyltransferase-like	NM_194318.3	B3GALTL	Beta-1,3-glucosyltransferase	-38.5
chr13_20395_mature@@ssc-miR-296-3p	-7.58977	0.000377913	down	TEX33	testis expressed 33	NM_178552.3	TEX33	testis expressed 33	-30.5
chr19_26254_mature	-6.81195	0.00520722	down	LOC780509	Myoglobin	NM_203378.1	MB	cDNA, FLJ94722, highly similar to Homo sapiens myoglobin (MB), mRNA	-30.4
chr20_26913_mature@@ggo-miR-877	-4.83733	0.0376521	down	NRAP	nebulin-related anchoring protein	NM_198060.3	NRAP	NRAP protein	-34.5
chr20_26913_mature@@ggo-miR-877	-4.83733	0.0376521	down	MYO1G	myosin IG	NM_033054.2	MYO1G	Unconventional myosin-Ig	-28.8
chr13_20395_mature@@ssc-miR-296-3p	-7.58977	0.000377913	down	MYO1E	myosin IE	NM_004998.3	MYO1E	Unconventional myosin-Ie	-36.3
eca-miR-1842	-5.20462	0.045449	down	MYO1E	myosin IE	NM_004998.3	MYO1E	Unconventional myosin-Ie	-35.2
chr13_20395_mature@@ssc-miR-296-3p	-7.58977	0.000377913	down	PHLDB3	pleckstrin homology-like domain, family B, member 3	NM_198850.3	PHLDB3	pleckstrin homology-like domain, family B, member 3	-34.8
ptr-miR-744	-8.4131	5.51127e-05	down	PHLDB3	pleckstrin homology-like domain, family B, member 3	NM_198850.3	PHLDB3	pleckstrin homology-like domain, family B, member 3	-34.5
chr3_7188_mature@@bta-miR-3432	-5.24901	0.0425483	down	MYO1C	myosin IC	NM_033375.4	MYO1C	MYO1C protein	-27.7
ptr-miR-1224-5p	-5.8075	0.0110867	down	MYO1C	myosin IC	NM_033375.4	MYO1C	MYO1C protein	-36.8
oar-miR-323a-5p	-8.03275	0.000219223	down	MYO1C	myosin IC	NM_033375.4	MYO1C	MYO1C protein	-33.8
mmu-miR-370-3p	-20	0.0174891	down	MADCAM-1	Mucosal addressin cellular adhesion molecule-1	NM_130762.2	MADCAM1	MADCAM1 protein	-36.3
chr11_18250_mature@@bta-miR-3432	-20	0.0307055	down	CAT-1	Cationic amino acid transporter-1	NM_003045.4	SLC7A1	cDNA, FLJ93255, highly similar to Homo sapiens solute carrier family 7 (cationic amino acidtransporter, y+ system), member 1 (SLC7A1), mRNA	-27.2
chr19_25862_mature@@bta-miR-3432	-5.44493	0.0204019	down	CAT-1	Cationic amino acid transporter-1	NM_003045.4	SLC7A1	cDNA, FLJ93255, highly similar to Homo sapiens solute carrier family 7 (cationic amino acidtransporter, y+ system), member 1 (SLC7A1), mRNA	-30.3
chr13_20427_mature@@bta-miR-3432	-5.02224	0.0398242	down	CAT-1	Cationic amino acid transporter-1	NM_003045.4	SLC7A1	cDNA, FLJ93255, highly similar to Homo sapiens solute carrier family 7 (cationic amino acidtransporter, y+ system), member 1 (SLC7A1), mRNA	-27.1
chr1_570_mature@@bta-miR-3432	-20	0.000835798	down	CAT-1	Cationic amino acid transporter-1	NM_003045.4	SLC7A1	cDNA, FLJ93255, highly similar to Homo sapiens solute carrier family 7 (cationic amino acidtransporter, y+ system), member 1 (SLC7A1), mRNA	-30.3
chr2_6091_mature	-6.14008	0.00619377	down	CAT-1	Cationic amino acid transporter-1	NM_003045.4	SLC7A1	cDNA, FLJ93255, highly similar to Homo sapiens solute carrier family 7 (cationic amino acidtransporter, y+ system), member 1 (SLC7A1), mRNA	-25.9
ptr-miR-744	-8.4131	5.51127e-05	down	CAT-1	Cationic amino acid transporter-1	NM_003045.4	SLC7A1	cDNA, FLJ93255, highly similar to Homo sapiens solute carrier family 7 (cationic amino acidtransporter, y+ system), member 1 (SLC7A1), mRNA	-29.9
ptr-miR-760	-6.36867	0.00276587	down	CAT-1	Cationic amino acid transporter-1	NM_003045.4	SLC7A1	cDNA, FLJ93255, highly similar to Homo sapiens solute carrier family 7 (cationic amino acidtransporter, y+ system), member 1 (SLC7A1), mRNA	-27.6
chr1_569_mature@@bta-miR-3432	-6.19897	0.00675107	down	CAT-1	Cationic amino acid transporter-1	NM_003045.4	SLC7A1	cDNA, FLJ93255, highly similar to Homo sapiens solute carrier family 7 (cationic amino acidtransporter, y+ system), member 1 (SLC7A1), mRNA	-30.3
ptr-miR-760	-6.36867	0.00276587	down	CD248	CD248 molecule, endosialin	NM_020404.2	CD248	Endosialin	-35
chr26_30929_mature	-6.29015	0.00291651	down	CD247	T-cell surface glycoprotein CD3 zeta chain	NM_198053.2	CD247	CD247 transcript variant 2	-33.3
chr4_10068_mature	-6.57966	0.00178922	down	RER1	RER1 retention in endoplasmic reticulum 1 homolog (S. cerevisiae)	NM_007033.4	RER1	Protein RER1	-31.9
oar-miR-665-3p	-6.36541	0.00318891	down	LOC101105840	calmodulin-like	NM_001743.4	CALM2	cDNA, FLJ96792, highly similar to Homo sapiens calmodulin 2 (phosphorylase kinase, delta) (CALM2), mRNA	-37.7
chr13_20395_mature@@ssc-miR-296-3p	-7.58977	0.000377913	down	LOC101105840	calmodulin-like	NM_001743.4	CALM2	cDNA, FLJ96792, highly similar to Homo sapiens calmodulin 2 (phosphorylase kinase, delta) (CALM2), mRNA	-39.4
chr11_18453_mature	-5.52943	0.0134748	down	KIAA0930	KIAA0930 ortholog	NM_015264.1	KIAA0930	KIAA0930	-34.6
ptr-miR-1224-5p	-5.8075	0.0110867	down	KIAA0930	KIAA0930 ortholog	NM_015264.1	KIAA0930	KIAA0930	-35.2
chr13_20395_mature@@ssc-miR-296-3p	-7.58977	0.000377913	down	KIAA0930	KIAA0930 ortholog	NM_015264.1	KIAA0930	KIAA0930	-33.4
mmu-miR-370-3p	-20	0.0174891	down	KIAA0930	KIAA0930 ortholog	NM_015264.1	KIAA0930	KIAA0930	-31.9
ptr-miR-744	-8.4131	5.51127e-05	down	KIAA0930	KIAA0930 ortholog	NM_015264.1	KIAA0930	KIAA0930	-34
chr19_26220_mature@@hsa-miR-4435	-6.69647	0.0193407	down	KIAA0930	KIAA0930 ortholog	NM_015264.1	KIAA0930	KIAA0930	-35.9
eca-miR-1842	-5.20462	0.045449	down	KIAA0930	KIAA0930 ortholog	NM_015264.1	KIAA0930	KIAA0930	-31
ptr-miR-1224-5p	-5.8075	0.0110867	down	RAB11B	RAB11B, member RAS oncogene family	NM_004218.3	RAB11B	Ras-related protein Rab-11B	-36.4
mmu-miR-370-3p	-20	0.0174891	down	BCAR1	breast cancer anti-estrogen resistance 1	NM_014567.3	BCAR1	Breast cancer anti-estrogen resistance protein 1	-36.1
ptr-miR-760	-6.36867	0.00276587	down	BCAR1	breast cancer anti-estrogen resistance 1	NM_014567.3	BCAR1	Breast cancer anti-estrogen resistance protein 1	-34.9
eca-miR-1842	-5.20462	0.045449	down	BCAR1	breast cancer anti-estrogen resistance 1	NM_014567.3	BCAR1	Breast cancer anti-estrogen resistance protein 1	-35.4
ptr-miR-760	-6.36867	0.00276587	down	MOSPD3	motile sperm domain containing 3	NM_023948.4	MOSPD3	Motile sperm domain-containing protein 3	-34.2
chr6_13248_mature@@bta-miR-2448-3p	-5.11151	0.0271902	down	ZYX	zyxin	NM_003461.4	ZYX	cDNA FLJ53160, highly similar to Zyxin	-40.2
oar-miR-3957-5p	-6.91886	0.0043	down	C15H11orf1	chromosome 15 open reading frame, human C11orf1	NM_022761.2	C11orf1	UPF0686 protein C11orf1	-35.7
chr13_20395_mature@@ssc-miR-296-3p	-7.58977	0.000377913	down	TAZ	tafazzin	NR_024048.1	TAZ	Tafazzin isoform 3	-39.7
chr11_17862_mature@@bta-miR-2331-5p	-5.08236	0.0363275	down	TAZ	tafazzin	NR_024048.1	TAZ	Tafazzin isoform 3	-40.9
hsa-miR-1538	-6.95951	0.0125013	down	COL18A1	collagen, type XVIII, alpha 1	NM_130445.2	COL18A1	Collagen, type XVIII, alpha 1, isoform CRA_d	-40.2
oar-miR-329b-5p	-5.52655	0.0158215	down	COL18A1	collagen, type XVIII, alpha 1	NM_130445.2	COL18A1	Collagen, type XVIII, alpha 1, isoform CRA_d	-33.4
chr13_20395_mature@@ssc-miR-296-3p	-7.58977	0.000377913	down	COL18A1	collagen, type XVIII, alpha 1	NM_130445.2	COL18A1	Collagen, type XVIII, alpha 1, isoform CRA_d	-38.8
oar-miR-433-3p	-11.8564	5.23626e-08	down	ST8SIA3	ST8 alpha-N-acetyl-neuraminide alpha-2,8-sialyltransferase 3	NM_015879.2	ST8SIA3	Sia-alpha-2,3-Gal-beta-1,4-GlcNAc-R:alpha 2,8-sialyltransferase	-36.7
oar-miR-432	-14.6271	2.20718e-10	down	PPP1R14A	protein phosphatase 1, regulatory (inhibitor) subunit 14A				-33
oar-miR-665-3p	-6.36541	0.00318891	down	POU2F1	POU class 2 homeobox 1	NR_037163.1	POU2F1	cDNA FLJ34119 fis, clone FCBBF3009464, highly similar to POU domain, class 2, transcription factor 1	-37.5
chr11_18452_star@@ssc-miR-365-5p	-6.44166	0.00286264	down	DUSP23	dual specificity phosphatase 23	NM_017823.3	DUSP23	Dual specificity protein phosphatase 23	-37.1
chr24_29665_star@@mmu-miR-25-5p	-6.31314	0.0027893	down	XAB2	XPA binding protein 2	NM_020196.2	XAB2	Pre-mRNA-splicing factor SYF1	-28.8
chr19_26254_mature	-6.81195	0.00520722	down	XAB2	XPA binding protein 2	NM_020196.2	XAB2	Pre-mRNA-splicing factor SYF1	-29.8
chr11_17918_mature@@ssc-miR-423-5p	-7.13532	0.00303894	down	XAB2	XPA binding protein 2	NM_020196.2	XAB2	Pre-mRNA-splicing factor SYF1	-30.1
chr2_3399_mature@@ssc-miR-320	-8.89433	8.49332e-05	down	SORBS1	sorbin and SH3 domain containing 1	NM_024991.1	SORBS1	cDNA FLJ53322, highly similar to Homo sapiens sorbin and SH3 domain containing 1 (SORBS1), transcript variant 5, mRNA	-35.5
ptr-miR-320b	-5.90506	0.00618007	down	SORBS1	sorbin and SH3 domain containing 1	NM_024991.1	SORBS1	cDNA FLJ53322, highly similar to Homo sapiens sorbin and SH3 domain containing 1 (SORBS1), transcript variant 5, mRNA	-36.8
chr3_7188_mature@@bta-miR-3432	-5.24901	0.0425483	down	ST3GAL2	ST3 beta-galactoside alpha-2,3-sialyltransferase 2	NM_006927.3	ST3GAL2	cDNA, FLJ93488, highly similar to Homo sapiens ST3 beta-galactoside alpha-2,3-sialyltransferase 2 (ST3GAL2), mRNA	-29.7
hsa-miR-1538	-6.95951	0.0125013	down	ST3GAL2	ST3 beta-galactoside alpha-2,3-sialyltransferase 2	NM_006927.3	ST3GAL2	cDNA, FLJ93488, highly similar to Homo sapiens ST3 beta-galactoside alpha-2,3-sialyltransferase 2 (ST3GAL2), mRNA	-31.5
ptr-miR-139	-7.0897	0.000652867	down	ST3GAL2	ST3 beta-galactoside alpha-2,3-sialyltransferase 2	NM_006927.3	ST3GAL2	cDNA, FLJ93488, highly similar to Homo sapiens ST3 beta-galactoside alpha-2,3-sialyltransferase 2 (ST3GAL2), mRNA	-30.7
ptr-miR-6131	-5.52138	0.0125139	down	ST3GAL2	ST3 beta-galactoside alpha-2,3-sialyltransferase 2	NM_006927.3	ST3GAL2	cDNA, FLJ93488, highly similar to Homo sapiens ST3 beta-galactoside alpha-2,3-sialyltransferase 2 (ST3GAL2), mRNA	-31.6
ptr-miR-744	-8.4131	5.51127e-05	down	ST3GAL2	ST3 beta-galactoside alpha-2,3-sialyltransferase 2	NM_006927.3	ST3GAL2	cDNA, FLJ93488, highly similar to Homo sapiens ST3 beta-galactoside alpha-2,3-sialyltransferase 2 (ST3GAL2), mRNA	-32.3
chr19_26254_mature	-6.81195	0.00520722	down	ST3GAL2	ST3 beta-galactoside alpha-2,3-sialyltransferase 2	NM_006927.3	ST3GAL2	cDNA, FLJ93488, highly similar to Homo sapiens ST3 beta-galactoside alpha-2,3-sialyltransferase 2 (ST3GAL2), mRNA	-28.5
ptr-miR-760	-6.36867	0.00276587	down	ST3GAL2	ST3 beta-galactoside alpha-2,3-sialyltransferase 2	NM_006927.3	ST3GAL2	cDNA, FLJ93488, highly similar to Homo sapiens ST3 beta-galactoside alpha-2,3-sialyltransferase 2 (ST3GAL2), mRNA	-31.2
chr6_13248_mature@@bta-miR-2448-3p	-5.11151	0.0271902	down	ST3GAL2	ST3 beta-galactoside alpha-2,3-sialyltransferase 2	NM_006927.3	ST3GAL2	cDNA, FLJ93488, highly similar to Homo sapiens ST3 beta-galactoside alpha-2,3-sialyltransferase 2 (ST3GAL2), mRNA	-29.9
ptr-miR-6131	-5.52138	0.0125139	down	AP1M1	adaptor-related protein complex 1, mu 1 subunit	NM_032493.3	AP1M1	cDNA FLJ14622 fis, clone NT2RP2000147, highly similar to Adaptor-related protein complex 1 mu-1 subunit	-32.3
hsa-miR-320c	-7.07498	0.000700407	down	AP1M1	adaptor-related protein complex 1, mu 1 subunit	NM_032493.3	AP1M1	cDNA FLJ14622 fis, clone NT2RP2000147, highly similar to Adaptor-related protein complex 1 mu-1 subunit	-29.8
chr18_24925_star@@eca-miR-342-5p	-7.51068	0.000598165	down	AP1M1	adaptor-related protein complex 1, mu 1 subunit	NM_032493.3	AP1M1	cDNA FLJ14622 fis, clone NT2RP2000147, highly similar to Adaptor-related protein complex 1 mu-1 subunit	-31.2
ptr-miR-320c	-7.07762	0.000675017	down	AP1M1	adaptor-related protein complex 1, mu 1 subunit	NM_032493.3	AP1M1	cDNA FLJ14622 fis, clone NT2RP2000147, highly similar to Adaptor-related protein complex 1 mu-1 subunit	-29.8
chr13_20395_mature@@ssc-miR-296-3p	-7.58977	0.000377913	down	AP1M1	adaptor-related protein complex 1, mu 1 subunit	NM_032493.3	AP1M1	cDNA FLJ14622 fis, clone NT2RP2000147, highly similar to Adaptor-related protein complex 1 mu-1 subunit	-36
mmu-miR-370-3p	-20	0.0174891	down	AP1M1	adaptor-related protein complex 1, mu 1 subunit	NM_032493.3	AP1M1	cDNA FLJ14622 fis, clone NT2RP2000147, highly similar to Adaptor-related protein complex 1 mu-1 subunit	-34.4
ptr-miR-760	-6.36867	0.00276587	down	AP1M1	adaptor-related protein complex 1, mu 1 subunit	NM_032493.3	AP1M1	cDNA FLJ14622 fis, clone NT2RP2000147, highly similar to Adaptor-related protein complex 1 mu-1 subunit	-29.7
hsa-miR-1538	-6.95951	0.0125013	down	LOC101119652	uncharacterized LOC101119652	NM_024719.3	GRTP1	cDNA FLJ55860, highly similar to Homo sapiens growth hormone regulated TBC protein 1 (GRTP1), mRNA	-40.4
chr2_3549_mature@@bta-miR-2284aa-4	-20	0.00391097	down	SLC25A2	solute carrier family 25 (mitochondrial carrier; ornithine transporter) member 2	NM_031947.2	SLC25A2	Mitochondrial ornithine transporter 2	-25
chr11_18453_mature	-5.52943	0.0134748	down	SLC25A2	solute carrier family 25 (mitochondrial carrier; ornithine transporter) member 2	NM_031947.2	SLC25A2	Mitochondrial ornithine transporter 2	-28.3
ptr-miR-760	-6.36867	0.00276587	down	ST3GAL3	ST3 beta-galactoside alpha-2,3-sialyltransferase 3	NR_073023.1	ST3GAL3	cDNA FLJ60934, highly similar to CMP-N-acetylneuraminate-beta-1,4-galactosidealpha-2,3- sialyltransferase (EC 2.4.99.6)	-41.2
ptr-miR-760	-6.36867	0.00276587	down	HAAO	3-hydroxyanthranilate 3,4-dioxygenase	NM_012205.2	HAAO	3-hydroxyanthranilate 3,4-dioxygenase	-36.6
ptr-miR-6131	-5.52138	0.0125139	down	ST3GAL1	ST3 beta-galactoside alpha-2,3-sialyltransferase 1	NM_173344.2	ST3GAL1	CMP-N-acetylneuraminate-beta-galactosamide-alpha-2,3-sialyltransferase 1	-31.2
oar-miR-485-5p	-12.4897	1.46074e-08	down	ST3GAL1	ST3 beta-galactoside alpha-2,3-sialyltransferase 1	NM_173344.2	ST3GAL1	CMP-N-acetylneuraminate-beta-galactosamide-alpha-2,3-sialyltransferase 1	-32.5
mmu-miR-370-3p	-20	0.0174891	down	ST3GAL1	ST3 beta-galactoside alpha-2,3-sialyltransferase 1	NM_173344.2	ST3GAL1	CMP-N-acetylneuraminate-beta-galactosamide-alpha-2,3-sialyltransferase 1	-32.8
chr13_20395_mature@@ssc-miR-296-3p	-7.58977	0.000377913	down	HSP90AB1	heat shock protein 90kDa alpha (cytosolic), class B member 1	NR_073528.1	HSP90AB1	cDNA FLJ77842	-34.9
oar-miR-412-5p	-20	0.0307055	down	TUFM	Tu translation elongation factor, mitochondrial	NM_003321.4	TUFM	Elongation factor Tu, mitochondrial	-33.1
oar-miR-3957-5p	-6.91886	0.0043	down	PODNL1	podocan-like 1	NM_024825.3	PODNL1	Podocan-like protein 1	-34.2
oar-miR-665-3p	-6.36541	0.00318891	down	PODNL1	podocan-like 1	NM_024825.3	PODNL1	Podocan-like protein 1	-35.6
oar-miR-487b-5p	-7.70844	0.00100233	down	PODNL1	podocan-like 1	NM_024825.3	PODNL1	Podocan-like protein 1	-31.6
chr20_26913_mature@@ggo-miR-877	-4.83733	0.0376521	down	HSP90B1	heat shock protein 90kDa beta (Grp94), member 1	NM_003299.2	HSP90B1	cDNA FLJ58812, highly similar to Endoplasmin (Heat shock protein 90kDa beta member 1)	-39.3
ptr-miR-139	-7.0897	0.000652867	down	USHBP1	Usher syndrome 1C binding protein 1	NM_031941.3	USHBP1	Usher syndrome type-1C protein-binding protein 1	-30.6
oar-miR-323a-5p	-8.03275	0.000219223	down	TFIP11	tuftelin interacting protein 11	NM_012143.2	TFIP11	Tuftelin interacting protein 11	-35.9
ptr-miR-1306	-7.40101	0.000412888	down	TFIP11	tuftelin interacting protein 11	NM_012143.2	TFIP11	Tuftelin interacting protein 11	-32.1
ptr-miR-744	-8.4131	5.51127e-05	down	BCAT2	Branched-chain-amino-acid aminotransferase	NR_028451.1	BCAT2	Branched-chain-amino-acid aminotransferase, mitochondrial	-39
ptr-miR-1224-5p	-5.8075	0.0110867	down	ZCWPW1	zinc finger, CW type with PWWP domain 1	NM_017984.4	ZCWPW1	cDNA FLJ57660, highly similar to Homo sapiens zinc finger, CW type with PWWP domain 1 (ZCWPW1), mRNA	-35.7
oar-miR-154b-5p	-8.8905	2.17821e-05	down	NDST3	N-deacetylase/N-sulfotransferase (heparan glucosaminyl) 3	NM_004784.2	NDST3	Bifunctional heparan sulfate N-deacetylase/N-sulfotransferase 3	-33.5
ptr-miR-760	-6.36867	0.00276587	down	NDST3	N-deacetylase/N-sulfotransferase (heparan glucosaminyl) 3	NM_004784.2	NDST3	Bifunctional heparan sulfate N-deacetylase/N-sulfotransferase 3	-33.4
chr19_25862_mature@@bta-miR-3432	-5.44493	0.0204019	down	LOC101115663	ATP-sensitive inward rectifier potassium channel 1-like	NM_153767.3	KCNJ1	cDNA FLJ76032, highly similar to Homo sapiens potassium inwardly-rectifying channel, subfamily J, member 1 (KCNJ1), transcript variant rom-k1, mRNA	-33.7
chr1_570_mature@@bta-miR-3432	-20	0.000835798	down	LOC101115663	ATP-sensitive inward rectifier potassium channel 1-like	NM_153767.3	KCNJ1	cDNA FLJ76032, highly similar to Homo sapiens potassium inwardly-rectifying channel, subfamily J, member 1 (KCNJ1), transcript variant rom-k1, mRNA	-33.7
chr1_569_mature@@bta-miR-3432	-6.19897	0.00675107	down	LOC101115663	ATP-sensitive inward rectifier potassium channel 1-like	NM_153767.3	KCNJ1	cDNA FLJ76032, highly similar to Homo sapiens potassium inwardly-rectifying channel, subfamily J, member 1 (KCNJ1), transcript variant rom-k1, mRNA	-33.7
chr11_18453_mature	-5.52943	0.0134748	down	ITPKB	inositol-trisphosphate 3-kinase B	NM_002221.3	ITPKB	cDNA, FLJ94418, highly similar to Homo sapiens inositol 1,4,5-trisphosphate 3-kinase B (ITPKB), mRNA	-36.4
chr12_19126_mature	8.58437	0.0484381	up	NDST1	N-deacetylase/N-sulfotransferase (heparan glucosaminyl) 1	NM_001543.4	NDST1	cDNA FLJ76493, highly similar to Homo sapiens N-deacetylase/N-sulfotransferase (heparan glucosaminyl) 1 (NDST1), mRNA	-37.5
chr12_19125_mature	8.54358	0.049531	up	NDST1	N-deacetylase/N-sulfotransferase (heparan glucosaminyl) 1	NM_001543.4	NDST1	cDNA FLJ76493, highly similar to Homo sapiens N-deacetylase/N-sulfotransferase (heparan glucosaminyl) 1 (NDST1), mRNA	-37.5
ptr-miR-1224-5p	-5.8075	0.0110867	down	LOC101109901	zinc finger protein 607-like	NM_032689.4	ZNF607	Zinc finger protein 607 variant	-31.6
chr14_21306_mature	-6.63758	0.00251345	down	LOC101109901	zinc finger protein 607-like	NM_032689.4	ZNF607	Zinc finger protein 607 variant	-28.7
chr12_19126_mature	8.58437	0.0484381	up	DUSP13	dual specificity phosphatase 13	NM_016364.3	DUSP13	Dual-specificity protein phosphatase 13 isoform A	-32.5
chr12_19125_mature	8.54358	0.049531	up	DUSP13	dual specificity phosphatase 13	NM_016364.3	DUSP13	Dual-specificity protein phosphatase 13 isoform A	-32.5
mmu-miR-370-3p	-20	0.0174891	down	MGAT4B	mannosyl (alpha-1,3-)-glycoprotein beta-1,4-N-acetylglucosaminyltransferase, isozyme B	NM_054013.3	MGAT4B	Alpha-1,3-mannosyl-glycoprotein 4-beta-N-acetylglucosaminyltransferase B	-38.3
chr20_26913_mature@@ggo-miR-877	-4.83733	0.0376521	down	MYO10	myosin X	NM_012334.2	MYO10	cDNA FLJ58530, highly similar to Myosin-10	-33.1
chr19_26254_mature	-6.81195	0.00520722	down	MYO10	myosin X	NM_012334.2	MYO10	cDNA FLJ58530, highly similar to Myosin-10	-29.7
chr12_19126_mature	8.58437	0.0484381	up	PWP2	PWP2 periodic tryptophan protein homolog (yeast)	NM_005049.2	PWP2	Periodic tryptophan protein 2 homolog	-35
chr12_19125_mature	8.54358	0.049531	up	PWP2	PWP2 periodic tryptophan protein homolog (yeast)	NM_005049.2	PWP2	Periodic tryptophan protein 2 homolog	-35
chr11_17720_mature	20	0.024534	up	RETN	resistin	NM_020415.3	RETN	Resistin delta2	-33.7
oar-miR-665-3p	-6.36541	0.00318891	down	RETN	resistin	NM_020415.3	RETN	Resistin delta2	-39.9
oar-miR-127	-8.35548	0.000324183	down	RETN	resistin	NM_020415.3	RETN	Resistin delta2	-32.5
ptr-miR-744	-8.4131	5.51127e-05	down	RETN	resistin	NM_020415.3	RETN	Resistin delta2	-32.1
ptr-miR-760	-6.36867	0.00276587	down	SLC36A1	solute carrier family 36 (proton/amino acid symporter), member 1	NM_078483.2	SLC36A1	Dct1	-34.8
oar-miR-541-3p	-11.4585	2.37347e-06	down	SLC36A1	solute carrier family 36 (proton/amino acid symporter), member 1	NM_078483.2	SLC36A1	Dct1	-35
hsa-miR-1538	-6.95951	0.0125013	down	SERPINF2	serpin peptidase inhibitor, clade F (alpha-2 antiplasmin, pigment epithelium derived factor), member 2	NM_001165921.1	SERPINF2	Alpha-2-antiplasmin	-33.2
ptr-miR-1224-5p	-5.8075	0.0110867	down	SERPINF2	serpin peptidase inhibitor, clade F (alpha-2 antiplasmin, pigment epithelium derived factor), member 2	NM_001165921.1	SERPINF2	Alpha-2-antiplasmin	-38.3
oar-miR-3956-5p	-7.82667	0.000453612	down	SERPINF2	serpin peptidase inhibitor, clade F (alpha-2 antiplasmin, pigment epithelium derived factor), member 2	NM_001165921.1	SERPINF2	Alpha-2-antiplasmin	-31.4
chr24_29665_star@@mmu-miR-25-5p	-6.31314	0.0027893	down	SERPINF2	serpin peptidase inhibitor, clade F (alpha-2 antiplasmin, pigment epithelium derived factor), member 2	NM_001165921.1	SERPINF2	Alpha-2-antiplasmin	-31.3
chr13_20395_mature@@ssc-miR-296-3p	-7.58977	0.000377913	down	MEGF9	multiple EGF-like-domains 9	NM_001080497.2	MEGF9	Multiple epidermal growth factor-like domains protein 9	-28.1
ptr-miR-744	-8.4131	5.51127e-05	down	LOC101106288	histone H1x-like	NM_006026.3	H1FX	Histone H1x	-36.2
chr19_26220_mature@@hsa-miR-4435	-6.69647	0.0193407	down	RPL30	ribosomal protein L30	NM_000989.3	RPL30	60S ribosomal protein L30	-28.6
oar-miR-329b-5p	-5.52655	0.0158215	down	PHACTR2	phosphatase and actin regulator 2	NM_014721.2	PHACTR2	Phosphatase and actin regulator 2	-28.7
ptr-miR-1224-5p	-5.8075	0.0110867	down	PHACTR2	phosphatase and actin regulator 2	NM_014721.2	PHACTR2	Phosphatase and actin regulator 2	-33.3
oar-miR-381-5p	-6.95281	0.00121743	down	PHACTR2	phosphatase and actin regulator 2	NM_014721.2	PHACTR2	Phosphatase and actin regulator 2	-28
chr11_18452_star@@ssc-miR-365-5p	-6.44166	0.00286264	down	ACOX1	acyl-CoA oxidase 1, palmitoyl	NM_007292.5	ACOX1	Peroxisomal acyl-coenzyme A oxidase 1	-38.4
mmu-miR-370-3p	-20	0.0174891	down	MEGF8	multiple EGF-like-domains 8	NM_178121.2	MEGF8	Multiple epidermal growth factor-like domains protein 8	-32.7
ptr-miR-760	-6.36867	0.00276587	down	MEGF8	multiple EGF-like-domains 8	NM_178121.2	MEGF8	Multiple epidermal growth factor-like domains protein 8	-33.2
hsa-miR-1538	-6.95951	0.0125013	down	URB2	URB2 ribosome biogenesis 2 homolog (S. cerevisiae)	NM_014777.2	URB2	Unhealthy ribosome biogenesis protein 2 homolog	-31.9
chr11_18453_mature	-5.52943	0.0134748	down	URB2	URB2 ribosome biogenesis 2 homolog (S. cerevisiae)	NM_014777.2	URB2	Unhealthy ribosome biogenesis protein 2 homolog	-32.1
ptr-miR-139	-7.0897	0.000652867	down	URB2	URB2 ribosome biogenesis 2 homolog (S. cerevisiae)	NM_014777.2	URB2	Unhealthy ribosome biogenesis protein 2 homolog	-29.2
oar-miR-323a-5p	-8.03275	0.000219223	down	URB2	URB2 ribosome biogenesis 2 homolog (S. cerevisiae)	NM_014777.2	URB2	Unhealthy ribosome biogenesis protein 2 homolog	-31.6
chr18_24931_mature@@ssc-miR-345-3p	-5.40042	0.029591	down	URB2	URB2 ribosome biogenesis 2 homolog (S. cerevisiae)	NM_014777.2	URB2	Unhealthy ribosome biogenesis protein 2 homolog	-29.6
ptr-miR-1224-5p	-5.8075	0.0110867	down	LOC101121538	cytochrome c oxidase subunit 6B1-like	NM_001863.4	COX6B1	Cytochrome c oxidase subunit 6B1	-36.6
chr6_13248_mature@@bta-miR-2448-3p	-5.11151	0.0271902	down	LOC101121538	cytochrome c oxidase subunit 6B1-like	NM_001863.4	COX6B1	Cytochrome c oxidase subunit 6B1	-32.3
chr13_20395_mature@@ssc-miR-296-3p	-7.58977	0.000377913	down	BCMO1	Beta-carotene 15,15'-monooxygenase 1				-33.7
chr11_17720_mature	20	0.024534	up	LOC101121534	myosin regulatory light chain 2, smooth muscle major isoform-like	NM_181526.2	MYL9	Myosin regulatory light polypeptide 9	-43.3
ptr-miR-760	-6.36867	0.00276587	down	LOC101121534	myosin regulatory light chain 2, smooth muscle major isoform-like	NM_181526.2	MYL9	Myosin regulatory light polypeptide 9	-35.2
mmu-miR-370-3p	-20	0.0174891	down	WSCD2	WSC domain containing 2	NM_014653.2	WSCD2	WSC domain-containing protein 2	-36.8
hsa-miR-1538	-6.95951	0.0125013	down	WSCD1	WSC domain containing 1	NM_015253.1	WSCD1	WSC domain-containing protein 1	-34.9
ptr-miR-6131	-5.52138	0.0125139	down	WSCD1	WSC domain containing 1	NM_015253.1	WSCD1	WSC domain-containing protein 1	-30.9
oar-miR-665-3p	-6.36541	0.00318891	down	WSCD1	WSC domain containing 1	NM_015253.1	WSCD1	WSC domain-containing protein 1	-34.9
eca-miR-1842	-5.20462	0.045449	down	WSCD1	WSC domain containing 1	NM_015253.1	WSCD1	WSC domain-containing protein 1	-33.8
chr15_22893_mature	-8.28143	0.0011665	down	LOC101105470	beta-defensin 2-like				-27.7
oar-miR-154a-5p	-9.05637	0.000267061	down	LOC101105470	beta-defensin 2-like				-31.1
oar-miR-541-5p	-11.4662	1.97389e-07	down	LOC101105470	beta-defensin 2-like				-35.7
hsa-miR-1538	-6.95951	0.0125013	down	PSMC1	proteasome (prosome, macropain) 26S subunit, ATPase, 1	NM_002802.2	PSMC1	cDNA FLJ58247, highly similar to 26S protease regulatory subunit 4	-36.4
oar-miR-541-3p	-11.4585	2.37347e-06	down	PSMC1	proteasome (prosome, macropain) 26S subunit, ATPase, 1	NM_002802.2	PSMC1	cDNA FLJ58247, highly similar to 26S protease regulatory subunit 4	-37.3
chr3_9135_mature	-7.85567	0.00256756	down	PSMC3	proteasome (prosome, macropain) 26S subunit, ATPase, 3	NM_002804.4	PSMC3	cDNA FLJ75299, highly similar to Xenopus laevis proteasome (prosome, macropain) 26S subunit, ATPase 3, mRNA	-25.2
oar-miR-665-3p	-6.36541	0.00318891	down	PSMC3	proteasome (prosome, macropain) 26S subunit, ATPase, 3	NM_002804.4	PSMC3	cDNA FLJ75299, highly similar to Xenopus laevis proteasome (prosome, macropain) 26S subunit, ATPase 3, mRNA	-34
chr14_21849_mature	-5.49002	0.045986	down	PSMC3	proteasome (prosome, macropain) 26S subunit, ATPase, 3	NM_002804.4	PSMC3	cDNA FLJ75299, highly similar to Xenopus laevis proteasome (prosome, macropain) 26S subunit, ATPase 3, mRNA	-29.9
oar-miR-3957-5p	-6.91886	0.0043	down	FAM129B	family with sequence similarity 129, member B	NM_022833.3	FAM129B	Niban-like protein 1	-33.3
chr11_18452_star@@ssc-miR-365-5p	-6.44166	0.00286264	down	FAM129B	family with sequence similarity 129, member B	NM_022833.3	FAM129B	Niban-like protein 1	-31.2
chr18_24931_mature@@ssc-miR-345-3p	-5.40042	0.029591	down	FAM129B	family with sequence similarity 129, member B	NM_022833.3	FAM129B	Niban-like protein 1	-32.3
eca-miR-1842	-5.20462	0.045449	down	FAM129B	family with sequence similarity 129, member B	NM_022833.3	FAM129B	Niban-like protein 1	-31.9
oar-miR-541-3p	-11.4585	2.37347e-06	down	FAM129B	family with sequence similarity 129, member B	NM_022833.3	FAM129B	Niban-like protein 1	-32.4
chr11_18453_mature	-5.52943	0.0134748	down	PSENEN	presenilin enhancer 2 homolog (C. elegans)	NM_172341.2	PSENEN	Gamma-secretase subunit PEN-2	-32.8
oar-miR-485-3p	-10.4379	1.10037e-06	down	PABPC1L2A	poly(A) binding protein, cytoplasmic 1-like 2A	NM_001042506.1	PABPC1L2B	poly(A) binding protein, cytoplasmic 1-like 2B	-40.9
oar-miR-3957-5p	-6.91886	0.0043	down	TUBB4B	tubulin, beta 4B class IVb	NM_006088.5	TUBB4B	cDNA FLJ11352 fis, clone HEMBA1000020, highly similar to Tubulin beta-2C chain	-34.9
hsa-miR-1538	-6.95951	0.0125013	down	RAF1	v-raf-1 murine leukemia viral oncogene homolog 1	NM_002880.3	RAF1	cDNA FLJ50355, highly similar to RAF proto-oncogene serine/threonine-protein kinase (EC 2.7.11.1)	-42.3
chr11_18452_star@@ssc-miR-365-5p	-6.44166	0.00286264	down	KHNYN	KH and NYN domain containing	NM_015299.2	KHNYN	Protein KHNYN	-29.6
ptr-miR-744	-8.4131	5.51127e-05	down	KHNYN	KH and NYN domain containing	NM_015299.2	KHNYN	Protein KHNYN	-30
ptr-miR-1224-5p	-5.8075	0.0110867	down	TCF3	Transcription factor 7-like 1	NM_031283.2	TCF7L1	Transcription factor 7-like 1	-44.3
chrx_31837_star@@mmu-miR-505-5p	-6.86283	0.00277198	down	TCF3	Transcription factor 7-like 1	NM_031283.2	TCF7L1	Transcription factor 7-like 1	-39.4
chr11_18453_mature	-5.52943	0.0134748	down	MXRA7	matrix-remodelling associated 7	NM_198530.2	MXRA7	Matrix-remodeling-associated protein 7	-37.7
mmu-miR-370-3p	-20	0.0174891	down	LOC101117099	zinc finger protein 160-like	NM_024733.3	ZNF665	Zinc finger protein 665	-30.3
chr19_26254_mature	-6.81195	0.00520722	down	MMAA	methylmalonic aciduria (cobalamin deficiency) cblA type	NM_172250.2	MMAA	MMAA protein	-31.9
oar-miR-329b-5p	-5.52655	0.0158215	down	OLFM1	olfactomedin 1	NM_058199.2	OLFM1	cDNA FLJ33499 fis, clone BRAMY2004351, highly similar to Noelin	-36.8
chr20_26913_mature@@ggo-miR-877	-4.83733	0.0376521	down	MMAB	methylmalonic aciduria (cobalamin deficiency) cblB type	NR_038118.1	MMAB	cDNA FLJ59688, highly similar to Cob(I)yrinic acid a,c-diamideadenosyltransferase, mitochondrial (EC2.5.1.17)	-36.4
ptr-miR-6131	-5.52138	0.0125139	down	PSMB7	Proteasome z subunit-like protein	NM_002799.3	PSMB7	Proteasome subunit beta type-7	-31.2
chr19_25862_mature@@bta-miR-3432	-5.44493	0.0204019	down	TSGA13	testis specific, 13	NM_052933.2	TSGA13	testis specific, 13	-31
chr1_570_mature@@bta-miR-3432	-20	0.000835798	down	TSGA13	testis specific, 13	NM_052933.2	TSGA13	testis specific, 13	-31
ptr-miR-760	-6.36867	0.00276587	down	TSGA13	testis specific, 13	NM_052933.2	TSGA13	testis specific, 13	-30.9
chr1_569_mature@@bta-miR-3432	-6.19897	0.00675107	down	TSGA13	testis specific, 13	NM_052933.2	TSGA13	testis specific, 13	-31
hsa-miR-1538	-6.95951	0.0125013	down	COASY	CoA synthase	NM_025233.6	COASY	Bifunctional coenzyme A synthase	-39
chr13_20427_mature@@bta-miR-3432	-5.02224	0.0398242	down	COL9A1	collagen, type IX, alpha 1	NM_078485.3	COL9A1	cDNA FLJ43750 fis, clone TESTI2034767, highly similar to Collagen alpha-1(IX) chain	-29.7
chr11_18847_mature@@bta-miR-3432	-5.81933	0.0172886	down	COL9A1	collagen, type IX, alpha 1	NM_078485.3	COL9A1	cDNA FLJ43750 fis, clone TESTI2034767, highly similar to Collagen alpha-1(IX) chain	-27.4
chr6_13248_mature@@bta-miR-2448-3p	-5.11151	0.0271902	down	COL9A1	collagen, type IX, alpha 1	NM_078485.3	COL9A1	cDNA FLJ43750 fis, clone TESTI2034767, highly similar to Collagen alpha-1(IX) chain	-29
chr11_17862_mature@@bta-miR-2331-5p	-5.08236	0.0363275	down	LOC101108402	spermatid-specific linker histone H1-like protein-like				-31
ptr-miR-760	-6.36867	0.00276587	down	LOC101108402	spermatid-specific linker histone H1-like protein-like				-37.4
chr19_26220_mature@@hsa-miR-4435	-6.69647	0.0193407	down	LOC101108402	spermatid-specific linker histone H1-like protein-like				-30
oar-miR-541-3p	-11.4585	2.37347e-06	down	LOC101108402	spermatid-specific linker histone H1-like protein-like				-33.8
chr11_18452_star@@ssc-miR-365-5p	-6.44166	0.00286264	down	CBLC	Cbl proto-oncogene, E3 ubiquitin protein ligase C	NM_012116.3	CBLC	Signal transduction protein CBL-C	-34.8
chr11_17918_mature@@ssc-miR-423-5p	-7.13532	0.00303894	down	CBLC	Cbl proto-oncogene, E3 ubiquitin protein ligase C	NM_012116.3	CBLC	Signal transduction protein CBL-C	-33.1
ptr-miR-139	-7.0897	0.000652867	down	GLT25D1	glycosyltransferase 25 domain containing 1	NM_024656.2	COLGALT1	cDNA FLJ32578 fis, clone SPLEN2000258, highly similar to Homo sapiens glycosyltransferase 25 domain containing 1 (GLT25D1), mRNA	-32.9
mmu-miR-370-3p	-20	0.0174891	down	GLT25D1	glycosyltransferase 25 domain containing 1	NM_024656.2	COLGALT1	cDNA FLJ32578 fis, clone SPLEN2000258, highly similar to Homo sapiens glycosyltransferase 25 domain containing 1 (GLT25D1), mRNA	-39.8
ptr-miR-744	-8.4131	5.51127e-05	down	GLT25D1	glycosyltransferase 25 domain containing 1	NM_024656.2	COLGALT1	cDNA FLJ32578 fis, clone SPLEN2000258, highly similar to Homo sapiens glycosyltransferase 25 domain containing 1 (GLT25D1), mRNA	-31.6
ptr-miR-760	-6.36867	0.00276587	down	GLT25D1	glycosyltransferase 25 domain containing 1	NM_024656.2	COLGALT1	cDNA FLJ32578 fis, clone SPLEN2000258, highly similar to Homo sapiens glycosyltransferase 25 domain containing 1 (GLT25D1), mRNA	-34
hsa-miR-1538	-6.95951	0.0125013	down	DTYMK	deoxythymidylate kinase (thymidylate kinase)	NR_033255.1	DTYMK	LOC727761 protein	-35.7
ptr-miR-1224-5p	-5.8075	0.0110867	down	DTYMK	deoxythymidylate kinase (thymidylate kinase)	NR_033255.1	DTYMK	LOC727761 protein	-34.9
chr18_24925_star@@eca-miR-342-5p	-7.51068	0.000598165	down	DTYMK	deoxythymidylate kinase (thymidylate kinase)	NR_033255.1	DTYMK	LOC727761 protein	-33.5
chr11_18452_star@@ssc-miR-365-5p	-6.44166	0.00286264	down	DTYMK	deoxythymidylate kinase (thymidylate kinase)	NR_033255.1	DTYMK	LOC727761 protein	-34.3
hsa-miR-1538	-6.95951	0.0125013	down	TLN2	talin 2	NM_015059.2	TLN2	cDNA FLJ61113, highly similar to Talin-2	-41.8
chr11_18453_mature	-5.52943	0.0134748	down	TLN2	talin 2	NM_015059.2	TLN2	cDNA FLJ61113, highly similar to Talin-2	-40.9
chr13_20395_mature@@ssc-miR-296-3p	-7.58977	0.000377913	down	TPPP2	tubulin polymerization-promoting protein family member 2	NM_173846.4	TPPP2	Tubulin polymerization-promoting protein family member 2	-32.4
ptr-miR-744	-8.4131	5.51127e-05	down	TPPP2	tubulin polymerization-promoting protein family member 2	NM_173846.4	TPPP2	Tubulin polymerization-promoting protein family member 2	-37.9
oar-miR-541-5p	-11.4662	1.97389e-07	down	GLB1L	galactosidase, beta 1-like	NM_024506.4	GLB1L	cDNA FLJ54665, highly similar to Homo sapiens galactosidase, beta 1-like (GLB1L), mRNA	-39.8
oar-miR-329b-5p	-5.52655	0.0158215	down	TCF7	transcription factor 7 (T-cell specific, HMG-box)	NR_033449.1	TCF7	cDNA FLJ33018 fis, clone THYMU1000459, highly similar to Homo sapiens transcription factor 7 (T-cell specific, HMG-box) (TCF7), transcript variant 5, mRNA	-41.6
chr13_20395_mature@@ssc-miR-296-3p	-7.58977	0.000377913	down	EHD1	EH-domain containing 1	NM_006795.3	EHD1	cDNA FLJ40523 fis, clone TESTI2046872, highly similar to EH-domain-containing protein 1	-38.5
hsa-miR-1538	-6.95951	0.0125013	down	LRFN3	leucine rich repeat and fibronectin type III domain containing 3	NM_024509.1	LRFN3	Leucine-rich repeat and fibronectin type-III domain-containing protein 3	-35.7
hsa-miR-1538	-6.95951	0.0125013	down	EHD4	EH-domain containing 4	NM_139265.3	EHD4	cDNA FLJ77391, highly similar to Homo sapiens EH-domain containing 4 (EHD4), mRNA	-44
chr11_17862_mature@@bta-miR-2331-5p	-5.08236	0.0363275	down	BOP1	block of proliferation 1	NM_015201.3	BOP1	cDNA FLJ78061, highly similar to Homo sapiens block of proliferation 1, mRNA	-30.4
chr2_3399_mature@@ssc-miR-320	-8.89433	8.49332e-05	down	TNNI2	troponin I type 2 (skeletal, fast)	NM_003282.3	TNNI2	Troponin I, fast skeletal muscle	-31.2
hsa-miR-320c	-7.07498	0.000700407	down	TNNI2	troponin I type 2 (skeletal, fast)	NM_003282.3	TNNI2	Troponin I, fast skeletal muscle	-29
chr18_24925_star@@eca-miR-342-5p	-7.51068	0.000598165	down	TNNI2	troponin I type 2 (skeletal, fast)	NM_003282.3	TNNI2	Troponin I, fast skeletal muscle	-31.6
ptr-miR-320c	-7.07762	0.000675017	down	TNNI2	troponin I type 2 (skeletal, fast)	NM_003282.3	TNNI2	Troponin I, fast skeletal muscle	-29
ptr-miR-320b	-5.90506	0.00618007	down	TNNI2	troponin I type 2 (skeletal, fast)	NM_003282.3	TNNI2	Troponin I, fast skeletal muscle	-31.2
chr11_17862_mature@@bta-miR-2331-5p	-5.08236	0.0363275	down	TNNI2	troponin I type 2 (skeletal, fast)	NM_003282.3	TNNI2	Troponin I, fast skeletal muscle	-29.7
mmu-miR-370-3p	-20	0.0174891	down	TNNI2	troponin I type 2 (skeletal, fast)	NM_003282.3	TNNI2	Troponin I, fast skeletal muscle	-32.8
ptr-miR-760	-6.36867	0.00276587	down	TNNI2	troponin I type 2 (skeletal, fast)	NM_003282.3	TNNI2	Troponin I, fast skeletal muscle	-29.1
chr15_22162_mature@@ssc-miR-34c	-5.51668	0.0150148	down	TNNI3	troponin I type 3 (cardiac)	NM_000363.4	TNNI3	Troponin I type 3 cardiac	-29.7
chr13_20395_mature@@ssc-miR-296-3p	-7.58977	0.000377913	down	TNNI3	troponin I type 3 (cardiac)	NM_000363.4	TNNI3	Troponin I type 3 cardiac	-30.9
ptr-miR-744	-8.4131	5.51127e-05	down	TNNI3	troponin I type 3 (cardiac)	NM_000363.4	TNNI3	Troponin I type 3 cardiac	-31.6
ptr-miR-139	-7.0897	0.000652867	down	MMP23B	matrix metallopeptidase 23B	NM_006983.1	MMP23B	Matrix metalloproteinase-23, soluble form	-30.8
oar-miR-323a-5p	-8.03275	0.000219223	down	MMP23B	matrix metallopeptidase 23B	NM_006983.1	MMP23B	Matrix metalloproteinase-23, soluble form	-28.3
chr18_24925_star@@eca-miR-342-5p	-7.51068	0.000598165	down	MMP23B	matrix metallopeptidase 23B	NM_006983.1	MMP23B	Matrix metalloproteinase-23, soluble form	-28.2
chr13_20395_mature@@ssc-miR-296-3p	-7.58977	0.000377913	down	LOC101116223	stress-activated protein kinase JNK-1-like	NM_138993.2	MAPK11	cDNA FLJ75738, highly similar to Homo sapiens mitogen-activated protein kinase 11 (MAPK11), transcript variant 1, mRNA	-36.1
oar-miR-432	-14.6271	2.20718e-10	down	COMMD7	COMM domain containing 7	NM_053041.2	COMMD7	COMM domain-containing protein 7	-40.9
mmu-miR-370-3p	-20	0.0174891	down	LOC101108802	beta-glucuronidase-like	NM_001284290.1	GUSB	cDNA, FLJ93161, highly similar to Homo sapiens glucuronidase, beta (GUSB), mRNA	-32.1
oar-miR-758-5p	-6.76686	0.00564218	down	COMMD5	COMM domain containing 5	NM_014066.3	COMMD5	COMM domain-containing protein 5	-27.3
chr24_29665_star@@mmu-miR-25-5p	-6.31314	0.0027893	down	COMMD5	COMM domain containing 5	NM_014066.3	COMMD5	COMM domain-containing protein 5	-29.5
chrx_31837_star@@mmu-miR-505-5p	-6.86283	0.00277198	down	COMMD5	COMM domain containing 5	NM_014066.3	COMMD5	COMM domain-containing protein 5	-30.6
mmu-miR-370-3p	-20	0.0174891	down	COMMD1	copper metabolism (Murr1) domain containing 1	NM_152516.2	COMMD1	cDNA FLJ56664, highly similar to COMM domain-containing protein 1	-33.8
chr19_25862_mature@@bta-miR-3432	-5.44493	0.0204019	down	ZNF598	zinc finger protein 598	NM_178167.3	ZNF598	Zinc finger protein 598	-29.3
hsa-miR-4443	-4.77309	0.0422231	down	ZNF598	zinc finger protein 598	NM_178167.3	ZNF598	Zinc finger protein 598	-26.4
chr1_570_mature@@bta-miR-3432	-20	0.000835798	down	ZNF598	zinc finger protein 598	NM_178167.3	ZNF598	Zinc finger protein 598	-29.3
ptr-miR-760	-6.36867	0.00276587	down	ZNF598	zinc finger protein 598	NM_178167.3	ZNF598	Zinc finger protein 598	-31.3
chr1_569_mature@@bta-miR-3432	-6.19897	0.00675107	down	ZNF598	zinc finger protein 598	NM_178167.3	ZNF598	Zinc finger protein 598	-29.3
ptr-miR-1224-5p	-5.8075	0.0110867	down	DHX58	DEXH (Asp-Glu-X-His) box polypeptide 58	NM_024119.2	DHX58	cDNA FLJ40350 fis, clone TESTI2033441, highly similar to Probable ATP-dependent helicase LGP2 (EC 3.6.1.-)	-41.8
oar-miR-323a-5p	-8.03275	0.000219223	down	LOC101108414	uncharacterized LOC101108414				-35.1
chr13_20395_mature@@ssc-miR-296-3p	-7.58977	0.000377913	down	LOC101108414	uncharacterized LOC101108414				-34.3
hsa-miR-1538	-6.95951	0.0125013	down	LOC101116226	protein FAM115A-like	NM_014719.2	FAM115A	family with sequence similarity 115, member A	-29.3
oar-miR-410-5p	-6.54447	0.0246983	down	LOC101116226	protein FAM115A-like	NM_014719.2	FAM115A	family with sequence similarity 115, member A	-31.4
chrx_32061_mature	-6.46309	0.00246567	down	LOC101116226	protein FAM115A-like	NM_014719.2	FAM115A	family with sequence similarity 115, member A	-23.9
chr18_24925_star@@eca-miR-342-5p	-7.51068	0.000598165	down	ZC2HC1B	zinc finger, C2HC-type containing 1B	NM_001013623.2	ZC2HC1B	Zinc finger C2HC domain-containing protein 1B	-35
ptr-miR-760	-6.36867	0.00276587	down	COL5A1	collagen, type V, alpha 1	NM_001278074.1	COL5A1	Collagen type V alpha 1	-34.3
chr19_26254_mature	-6.81195	0.00520722	down	RPL28	ribosomal protein L28	NM_001136137.1	RPL28	60S ribosomal protein L28	-35.6
chr11_18453_mature	-5.52943	0.0134748	down	ANKZF1	ankyrin repeat and zinc finger domain containing 1	NM_018089.2	ANKZF1	Ankyrin repeat and zinc finger domain-containing protein 1	-36.8
ptr-miR-760	-6.36867	0.00276587	down	ABCB8	ATP-binding cassette, sub-family B (MDR/TAP), member 8	NM_007188.4	ABCB8	ABCB8 protein	-36.5
chr2_3399_mature@@ssc-miR-320	-8.89433	8.49332e-05	down	ABCB9	ATP-binding cassette, sub-family B (MDR/TAP), member 9	NM_203445.1	ABCB9	cDNA FLJ14718 fis, clone NT2RP3001453, highly similar to Homo sapiens ATP-binding cassette, sub-family B (MDR/TAP), member 9 (ABCB9), transcript variant 2, mRNA	-28.6
chr4_9505_mature	-20	0.0242059	down	ABCB9	ATP-binding cassette, sub-family B (MDR/TAP), member 9	NM_203445.1	ABCB9	cDNA FLJ14718 fis, clone NT2RP3001453, highly similar to Homo sapiens ATP-binding cassette, sub-family B (MDR/TAP), member 9 (ABCB9), transcript variant 2, mRNA	-25.4
hsa-miR-4443	-4.77309	0.0422231	down	ABCB9	ATP-binding cassette, sub-family B (MDR/TAP), member 9	NM_203445.1	ABCB9	cDNA FLJ14718 fis, clone NT2RP3001453, highly similar to Homo sapiens ATP-binding cassette, sub-family B (MDR/TAP), member 9 (ABCB9), transcript variant 2, mRNA	-24.3
oar-miR-3957-5p	-6.91886	0.0043	down	ABCB9	ATP-binding cassette, sub-family B (MDR/TAP), member 9	NM_203445.1	ABCB9	cDNA FLJ14718 fis, clone NT2RP3001453, highly similar to Homo sapiens ATP-binding cassette, sub-family B (MDR/TAP), member 9 (ABCB9), transcript variant 2, mRNA	-29
mmu-let-7k	-5.69647	0.0211492	down	ABCB9	ATP-binding cassette, sub-family B (MDR/TAP), member 9	NM_203445.1	ABCB9	cDNA FLJ14718 fis, clone NT2RP3001453, highly similar to Homo sapiens ATP-binding cassette, sub-family B (MDR/TAP), member 9 (ABCB9), transcript variant 2, mRNA	-25.2
hsa-miR-320c	-7.07498	0.000700407	down	ABCB9	ATP-binding cassette, sub-family B (MDR/TAP), member 9	NM_203445.1	ABCB9	cDNA FLJ14718 fis, clone NT2RP3001453, highly similar to Homo sapiens ATP-binding cassette, sub-family B (MDR/TAP), member 9 (ABCB9), transcript variant 2, mRNA	-26.4
ptr-miR-320c	-7.07762	0.000675017	down	ABCB9	ATP-binding cassette, sub-family B (MDR/TAP), member 9	NM_203445.1	ABCB9	cDNA FLJ14718 fis, clone NT2RP3001453, highly similar to Homo sapiens ATP-binding cassette, sub-family B (MDR/TAP), member 9 (ABCB9), transcript variant 2, mRNA	-26.4
ptr-miR-320b	-5.90506	0.00618007	down	ABCB9	ATP-binding cassette, sub-family B (MDR/TAP), member 9	NM_203445.1	ABCB9	cDNA FLJ14718 fis, clone NT2RP3001453, highly similar to Homo sapiens ATP-binding cassette, sub-family B (MDR/TAP), member 9 (ABCB9), transcript variant 2, mRNA	-28.6
chr13_20395_mature@@ssc-miR-296-3p	-7.58977	0.000377913	down	ABCB9	ATP-binding cassette, sub-family B (MDR/TAP), member 9	NM_203445.1	ABCB9	cDNA FLJ14718 fis, clone NT2RP3001453, highly similar to Homo sapiens ATP-binding cassette, sub-family B (MDR/TAP), member 9 (ABCB9), transcript variant 2, mRNA	-29.7
mmu-miR-370-3p	-20	0.0174891	down	ABCB9	ATP-binding cassette, sub-family B (MDR/TAP), member 9	NM_203445.1	ABCB9	cDNA FLJ14718 fis, clone NT2RP3001453, highly similar to Homo sapiens ATP-binding cassette, sub-family B (MDR/TAP), member 9 (ABCB9), transcript variant 2, mRNA	-30.6
eca-miR-1842	-5.20462	0.045449	down	ABCB9	ATP-binding cassette, sub-family B (MDR/TAP), member 9	NM_203445.1	ABCB9	cDNA FLJ14718 fis, clone NT2RP3001453, highly similar to Homo sapiens ATP-binding cassette, sub-family B (MDR/TAP), member 9 (ABCB9), transcript variant 2, mRNA	-29.8
chr19_26254_mature	-6.81195	0.00520722	down	TECTB	tectorin beta	NM_058222.2	TECTB	Beta-tectorin	-31.4
oar-miR-410-5p	-6.54447	0.0246983	down	PPOX	protoporphyrinogen oxidase	NM_001122764.1	PPOX	cDNA FLJ37536 fis, clone BRCAN2022472, highly similar to PROTOPORPHYRINOGEN OXIDASE (EC 1.3.3.4)	-30.9
chr11_18452_star@@ssc-miR-365-5p	-6.44166	0.00286264	down	PPOX	protoporphyrinogen oxidase	NM_001122764.1	PPOX	cDNA FLJ37536 fis, clone BRCAN2022472, highly similar to PROTOPORPHYRINOGEN OXIDASE (EC 1.3.3.4)	-31.7
chr18_24931_mature@@ssc-miR-345-3p	-5.40042	0.029591	down	PPOX	protoporphyrinogen oxidase	NM_001122764.1	PPOX	cDNA FLJ37536 fis, clone BRCAN2022472, highly similar to PROTOPORPHYRINOGEN OXIDASE (EC 1.3.3.4)	-34.5
mmu-miR-370-3p	-20	0.0174891	down	ABCA3	ATP-binding cassette, sub-family A (ABC1), member 3	NM_001089.2	ABCA3	ATP-binding cassette, sub-family A (ABC1), member 3	-36.8
chr11_18452_star@@ssc-miR-365-5p	-6.44166	0.00286264	down	C1H1orf123	chromosome 1 open reading frame, human C1orf123	NM_017887.1	C1orf123	UPF0587 protein C1orf123	-35.4
chr11_17720_mature	20	0.024534	up	KCNA5	potassium voltage-gated channel, shaker-related subfamily, member 5	NM_002234.3	KCNA5	Potassium voltage-gated channel subfamily A member 5	-35.6
oar-miR-432	-14.6271	2.20718e-10	down	PTOV1	prostate tumor overexpressed 1	NM_017432.3	PTOV1	Prostate tumor-overexpressed gene 1 protein	-33.8
eca-miR-1842	-5.20462	0.045449	down	PTOV1	prostate tumor overexpressed 1	NM_017432.3	PTOV1	Prostate tumor-overexpressed gene 1 protein	-34.1
chr11_17862_mature@@bta-miR-2331-5p	-5.08236	0.0363275	down	CARM1	coactivator-associated arginine methyltransferase 1	NM_199141.1	CARM1	Histone-arginine methyltransferase CARM1	-30
oar-miR-3956-3p	-5.43344	0.0246794	down	PICK1	protein interacting with PRKCA 1	NM_012407.3	PICK1	cDNA FLJ10013 fis, clone HEMBA1000369, highly similar to PRKCA-binding protein (Protein kinase C-alpha-binding protein)	-26
oar-miR-127	-8.35548	0.000324183	down	PICK1	protein interacting with PRKCA 1	NM_012407.3	PICK1	cDNA FLJ10013 fis, clone HEMBA1000369, highly similar to PRKCA-binding protein (Protein kinase C-alpha-binding protein)	-30.4
chr15_22511_mature@@eca-miR-129b-3p	-7.11151	0.00175156	down	PICK1	protein interacting with PRKCA 1	NM_012407.3	PICK1	cDNA FLJ10013 fis, clone HEMBA1000369, highly similar to PRKCA-binding protein (Protein kinase C-alpha-binding protein)	-24.3
chr13_20395_mature@@ssc-miR-296-3p	-7.58977	0.000377913	down	ALG3	asparagine-linked glycosylation 3, alpha-1,3- mannosyltransferase homolog (S. cerevisiae)	NR_024534.1	ALG3	cDNA FLJ59134, highly similar to Dolichyl-P-Man:Man(5)GlcNAc(2)-PP-dolichylmannosyltransferase (EC 2.4.1.-)	-33.1
oar-miR-329a-5p	-7.03751	0.0109519	down	MPP3	membrane protein, palmitoylated 3 (MAGUK p55 subfamily member 3)	NR_003562.2	MPP3	MAGUK p55 subfamily member 3	-34.5
oar-miR-3957-5p	-6.91886	0.0043	down	NXT1	NTF2-like export factor 1	NM_013248.2	NXT1	NTF2-related export protein 1	-36
chr11_17720_mature	20	0.024534	up	BIK	BCL2-interacting killer (apoptosis-inducing)				-30.4
ptr-miR-6131	-5.52138	0.0125139	down	BIK	BCL2-interacting killer (apoptosis-inducing)				-27.4
chr9_15818_star@@ssc-miR-30c-3p	-5.93933	0.00557368	down	BIK	BCL2-interacting killer (apoptosis-inducing)				-28.2
chr11_18452_star@@ssc-miR-365-5p	-6.44166	0.00286264	down	BIK	BCL2-interacting killer (apoptosis-inducing)				-31
chr15_22511_mature@@eca-miR-129b-3p	-7.11151	0.00175156	down	BIK	BCL2-interacting killer (apoptosis-inducing)				-28.7
hsa-miR-1538	-6.95951	0.0125013	down	WDR7	WD repeat domain 7	NM_052834.2	WDR7	WD repeat domain 7	-36.9
chr2_5146_star@@oan-miR-23b-5p	-5.1195	0.0231576	down	WDR7	WD repeat domain 7	NM_052834.2	WDR7	WD repeat domain 7	-36
chr11_18453_mature	-5.52943	0.0134748	down	WDR7	WD repeat domain 7	NM_052834.2	WDR7	WD repeat domain 7	-37.2
ptr-miR-760	-6.36867	0.00276587	down	WDR7	WD repeat domain 7	NM_052834.2	WDR7	WD repeat domain 7	-34.6
oar-miR-541-3p	-11.4585	2.37347e-06	down	WDR7	WD repeat domain 7	NM_052834.2	WDR7	WD repeat domain 7	-36.2
ptr-miR-139	-7.0897	0.000652867	down	LOC101115847	ankyrin repeat domain-containing protein 61-like	NM_020987.3	ANK3	cDNA FLJ78657, highly similar to Homo sapiens ankyrin 3, node of Ranvier (ankyrin G) (ANK3), transcript variant 2, mRNA	-34.2
ptr-miR-760	-6.36867	0.00276587	down	LOC101115847	ankyrin repeat domain-containing protein 61-like	NM_020987.3	ANK3	cDNA FLJ78657, highly similar to Homo sapiens ankyrin 3, node of Ranvier (ankyrin G) (ANK3), transcript variant 2, mRNA	-32.5
oar-miR-541-5p	-11.4662	1.97389e-07	down	VPS11	vacuolar protein sorting 11 homolog (S. cerevisiae)	NM_021729.4	VPS11	cDNA FLJ32139 fis, clone PLACE5000037, highly similar to Vacuolar protein sorting 11	-31.7
oar-miR-668-3p	-6.00257	0.00529497	down	KCND3	potassium voltage-gated channel, Shal-related subfamily, member 3	NM_172198.2	KCND3	Potassium voltage-gated channel, Shal-related subfamily, member 3	-29.9
chr11_17862_mature@@bta-miR-2331-5p	-5.08236	0.0363275	down	KCND3	potassium voltage-gated channel, Shal-related subfamily, member 3	NM_172198.2	KCND3	Potassium voltage-gated channel, Shal-related subfamily, member 3	-29.1
chr11_18453_mature	-5.52943	0.0134748	down	BCORL1	BCL6 corepressor-like 1	NM_021946.4	BCORL1	BCL-6 corepressor-like protein 1	-38.4
ptr-miR-760	-6.36867	0.00276587	down	AQP7	aquaporin 7	NM_001170.1	AQP7	cDNA FLJ52223, highly similar to Aquaporin-7	-30.8
mmu-miR-370-3p	-20	0.0174891	down	AQP4	Aquaporin 4 M23 isoform	NM_004028.3	AQP4	cDNA FLJ53738, highly similar to Aquaporin-4	-29.5
oar-miR-3957-5p	-6.91886	0.0043	down	PXMP4	peroxisomal membrane protein 4, 24kDa	NM_183397.2	PXMP4	cDNA FLJ51989, highly similar to Peroxisomal membrane protein 4	-36.6
mmu-miR-370-3p	-20	0.0174891	down	PXMP4	peroxisomal membrane protein 4, 24kDa	NM_183397.2	PXMP4	cDNA FLJ51989, highly similar to Peroxisomal membrane protein 4	-35.6
chr13_20395_mature@@ssc-miR-296-3p	-7.58977	0.000377913	down	NME3	NME/NM23 nucleoside diphosphate kinase 3	NM_002513.2	NME3	Nucleoside diphosphate kinase 3	-38.1
mmu-miR-370-3p	-20	0.0174891	down	NME3	NME/NM23 nucleoside diphosphate kinase 3	NM_002513.2	NME3	Nucleoside diphosphate kinase 3	-36.5
chrx_31880_mature@@ssc-miR-503	-8.77262	4.96777e-05	down	EFNB2	ephrin-B2	NM_004093.3	EFNB2	Ephrin-B2	-30.5
oar-miR-432	-14.6271	2.20718e-10	down	PCBP3	poly(rC) binding protein 3	NM_020528.2	PCBP3	Poly(rC)-binding protein 3	-36.9
chr11_18452_star@@ssc-miR-365-5p	-6.44166	0.00286264	down	UBL7	ubiquitin-like 7 (bone marrow stromal cell-derived)	NM_201265.1	UBL7	ubiquitin-like 7 (bone marrow stromal cell-derived)	-33.4
chr11_18453_mature	-5.52943	0.0134748	down	NUMA1	nuclear mitotic apparatus protein 1	NR_104476.1	NUMA1	cDNA FLJ76708, highly similar to Homo sapiens nuclear mitotic apparatus protein 1 (NUMA1), mRNA	-38.8
chr9_15818_star@@ssc-miR-30c-3p	-5.93933	0.00557368	down	SPTA1	spectrin, alpha, erythrocytic 1 (elliptocytosis 2)	NM_003126.2	SPTA1	Erythroid alpha-spectrin	-23
hsa-miR-1538	-6.95951	0.0125013	down	LOC443086	Enolase	NM_053013.3	ENO3	Beta-enolase	-35.7
chr11_18453_mature	-5.52943	0.0134748	down	LOC443086	Enolase	NM_053013.3	ENO3	Beta-enolase	-32.9
chr19_26254_mature	-6.81195	0.00520722	down	LOC443086	Enolase	NM_053013.3	ENO3	Beta-enolase	-28.7
ptr-miR-760	-6.36867	0.00276587	down	LOC443086	Enolase	NM_053013.3	ENO3	Beta-enolase	-31.9
ptr-miR-744	-8.4131	5.51127e-05	down	SCN2B	sodium channel, voltage-gated, type II, beta subunit	NM_004588.4	SCN2B	Sodium channel subunit beta-2	-25.5
ptr-miR-760	-6.36867	0.00276587	down	THOC5	THO complex 5	NM_003678.4	THOC5	THO complex subunit 5 homolog	-33.9
chr20_26913_mature@@ggo-miR-877	-4.83733	0.0376521	down	NME6	NME/NM23 nucleoside diphosphate kinase 6	NM_005793.3	NME6	Nucleoside diphosphate kinase 6	-38.2
oar-miR-541-5p	-11.4662	1.97389e-07	down	LGALS7B	lectin, galactoside-binding, soluble, 7B	NM_001042507.3	LGALS7B	Galectin-7	-33.3
chr11_18453_mature	-5.52943	0.0134748	down	BATF	basic leucine zipper transcription factor, ATF-like	NM_006399.3	BATF	Basic leucine zipper transcriptional factor ATF-like	-37.4
chr18_24925_star@@eca-miR-342-5p	-7.51068	0.000598165	down	BLK	B lymphoid tyrosine kinase	NM_001715.2	BLK	Tyrosine-protein kinase Blk	-39.2
ptr-miR-1224-5p	-5.8075	0.0110867	down	UBL5	ubiquitin-like 5	NM_024292.3	UBL5	Ubiquitin-like protein 5	-36.8
ptr-miR-1224-5p	-5.8075	0.0110867	down	GNL1	guanine nucleotide binding protein-like 1	NM_005275.3	GNL1	cDNA FLJ53828, highly similar to Guanine nucleotide-binding protein-like 1	-34.6
chrx_31877_mature@@ssc-miR-424-3p	-7.62747	0.000322998	down	BLG	Beta-lactoglobulin-1/B	NM_002571.2	PAEP	Glycodelin	-25.6
chr20_26913_mature@@ggo-miR-877	-4.83733	0.0376521	down	BLG	Beta-lactoglobulin-1/B	NM_002571.2	PAEP	Glycodelin	-31
chr12_19126_mature	8.58437	0.0484381	up	BLG	Beta-lactoglobulin-1/B	NM_002571.2	PAEP	Glycodelin	-28.3
chr12_19125_mature	8.54358	0.049531	up	BLG	Beta-lactoglobulin-1/B	NM_002571.2	PAEP	Glycodelin	-28.3
oar-miR-3956-3p	-5.43344	0.0246794	down	EMILIN1	elastin microfibril interfacer 1	NM_007046.3	EMILIN1	EMILIN-1	-34.8
chr15_22511_mature@@eca-miR-129b-3p	-7.11151	0.00175156	down	EMILIN1	elastin microfibril interfacer 1	NM_007046.3	EMILIN1	EMILIN-1	-28.6
ptr-miR-744	-8.4131	5.51127e-05	down	EMILIN2	elastin microfibril interfacer 2	NM_032048.2	EMILIN2	EMILIN-2	-38.6
oar-miR-381-5p	-6.95281	0.00121743	down	GFI1	growth factor independent 1 transcription repressor	NM_005263.3	GFI1	cDNA FLJ16812 fis, clone THYMU3025865, highly similar to Zinc finger protein GFI-1	-33.6
chr18_24925_star@@eca-miR-342-5p	-7.51068	0.000598165	down	HIGD1B	HIG1 hypoxia inducible domain family, member 1B	NR_073504.1	HIGD1B	HIG1 domain family member 1B	-30
ptr-miR-760	-6.36867	0.00276587	down	HIGD1B	HIG1 hypoxia inducible domain family, member 1B	NR_073504.1	HIGD1B	HIG1 domain family member 1B	-34.7
ptr-miR-1224-5p	-5.8075	0.0110867	down	PARS2	prolyl-tRNA synthetase 2, mitochondrial (putative)	NM_152268.3	PARS2	Probable proline--tRNA ligase, mitochondrial	-35.6
mmu-miR-370-3p	-20	0.0174891	down	NAALADL1	N-acetylated alpha-linked acidic dipeptidase-like 1	NM_005468.2	NAALADL1	N-acetylated-alpha-linked acidic dipeptidase-like protein	-41.3
oar-miR-377-5p	-4.90147	0.0349343	down	VDR	vitamin D (1,25- dihydroxyvitamin D3) receptor				-29.6
oar-miR-432	-14.6271	2.20718e-10	down	VDR	vitamin D (1,25- dihydroxyvitamin D3) receptor				-29.9
hsa-miR-1538	-6.95951	0.0125013	down	VDR	vitamin D (1,25- dihydroxyvitamin D3) receptor				-37.3
chr11_17720_mature	20	0.024534	up	VDR	vitamin D (1,25- dihydroxyvitamin D3) receptor				-29.7
oar-miR-381-5p	-6.95281	0.00121743	down	VDR	vitamin D (1,25- dihydroxyvitamin D3) receptor				-30.4
ptr-miR-760	-6.36867	0.00276587	down	VDR	vitamin D (1,25- dihydroxyvitamin D3) receptor				-33.6
eca-miR-1842	-5.20462	0.045449	down	VDR	vitamin D (1,25- dihydroxyvitamin D3) receptor				-32.2
ptr-miR-744	-8.4131	5.51127e-05	down	VARS2	valyl-tRNA synthetase 2, mitochondrial	NM_020442.4	VARS2	Valine--tRNA ligase, mitochondrial	-35
chr19_26254_mature	-6.81195	0.00520722	down	VARS2	valyl-tRNA synthetase 2, mitochondrial	NM_020442.4	VARS2	Valine--tRNA ligase, mitochondrial	-32.4
ptr-miR-1224-5p	-5.8075	0.0110867	down	CDC20B	cell division cycle 20 homolog B (S. cerevisiae)	NM_152623.2	CDC20B	cell division cycle 20B	-34.1
chr19_26254_mature	-6.81195	0.00520722	down	CDC20B	cell division cycle 20 homolog B (S. cerevisiae)	NM_152623.2	CDC20B	cell division cycle 20B	-34.2
chr2_3399_mature@@ssc-miR-320	-8.89433	8.49332e-05	down	NDUFB7	NADH dehydrogenase (ubiquinone) 1 beta subcomplex, 7, 18kDa	NM_004146.5	NDUFB7	NADH dehydrogenase [ubiquinone] 1 beta subcomplex subunit 7	-30.6
hsa-miR-320c	-7.07498	0.000700407	down	NDUFB7	NADH dehydrogenase (ubiquinone) 1 beta subcomplex, 7, 18kDa	NM_004146.5	NDUFB7	NADH dehydrogenase [ubiquinone] 1 beta subcomplex subunit 7	-28.4
ptr-miR-320c	-7.07762	0.000675017	down	NDUFB7	NADH dehydrogenase (ubiquinone) 1 beta subcomplex, 7, 18kDa	NM_004146.5	NDUFB7	NADH dehydrogenase [ubiquinone] 1 beta subcomplex subunit 7	-28.4
ptr-miR-320b	-5.90506	0.00618007	down	NDUFB7	NADH dehydrogenase (ubiquinone) 1 beta subcomplex, 7, 18kDa	NM_004146.5	NDUFB7	NADH dehydrogenase [ubiquinone] 1 beta subcomplex subunit 7	-30.6
chr19_26254_mature	-6.81195	0.00520722	down	NDUFB7	NADH dehydrogenase (ubiquinone) 1 beta subcomplex, 7, 18kDa	NM_004146.5	NDUFB7	NADH dehydrogenase [ubiquinone] 1 beta subcomplex subunit 7	-30.8
ptr-miR-1224-5p	-5.8075	0.0110867	down	COL4A6	collagen, type IV, alpha 6	NM_033641.3	COL4A6	Collagen alpha-6(IV) chain	-36.1
ptr-miR-744	-8.4131	5.51127e-05	down	PDF	peptide deformylase (mitochondrial)	NM_022341.1	PDF	Peptide deformylase, mitochondrial	-34.5
oar-miR-432	-14.6271	2.20718e-10	down	CSF2	Granulate-macrophage stimulating factor	NM_000758.3	CSF2	Granulocyte-macrophage colony-stimulating factor	-28.3
chr11_18453_mature	-5.52943	0.0134748	down	CSF2	Granulate-macrophage stimulating factor	NM_000758.3	CSF2	Granulocyte-macrophage colony-stimulating factor	-30.5
chr12_19126_mature	8.58437	0.0484381	up	CSF2	Granulate-macrophage stimulating factor	NM_000758.3	CSF2	Granulocyte-macrophage colony-stimulating factor	-28.9
chr12_19125_mature	8.54358	0.049531	up	CSF2	Granulate-macrophage stimulating factor	NM_000758.3	CSF2	Granulocyte-macrophage colony-stimulating factor	-28.9
ptr-miR-1306	-7.40101	0.000412888	down	CSF2	Granulate-macrophage stimulating factor	NM_000758.3	CSF2	Granulocyte-macrophage colony-stimulating factor	-28.3
eca-miR-1842	-5.20462	0.045449	down	CSF2	Granulate-macrophage stimulating factor	NM_000758.3	CSF2	Granulocyte-macrophage colony-stimulating factor	-31
chr11_18452_star@@ssc-miR-365-5p	-6.44166	0.00286264	down	DTX1	deltex homolog 1 (Drosophila)	NM_004416.2	DTX1	E3 ubiquitin-protein ligase DTX1	-31.9
ptr-miR-744	-8.4131	5.51127e-05	down	DTX1	deltex homolog 1 (Drosophila)	NM_004416.2	DTX1	E3 ubiquitin-protein ligase DTX1	-32.4
chr11_17918_mature@@ssc-miR-423-5p	-7.13532	0.00303894	down	DTX1	deltex homolog 1 (Drosophila)	NM_004416.2	DTX1	E3 ubiquitin-protein ligase DTX1	-28.7
oar-miR-3957-5p	-6.91886	0.0043	down	COL4A2	collagen, type IV, alpha 2	NM_001846.2	COL4A2	Canstatin	-33.6
mmu-miR-370-3p	-20	0.0174891	down	COL4A2	collagen, type IV, alpha 2	NM_001846.2	COL4A2	Canstatin	-35
ptr-miR-744	-8.4131	5.51127e-05	down	IQCD	IQ motif containing D	NM_138451.2	IQCD	IQ motif containing D	-32.3
ptr-miR-760	-6.36867	0.00276587	down	IQCD	IQ motif containing D	NM_138451.2	IQCD	IQ motif containing D	-33.2
oar-miR-412-5p	-20	0.0307055	down	G6PC2	glucose-6-phosphatase, catalytic, 2	NM_021176.2	G6PC2	Glucose-6-phosphatase 2	-32.2
oar-miR-485-5p	-12.4897	1.46074e-08	down	TLCD1	TLC domain containing 1	NM_138463.3	TLCD1	TLC domain containing 1, isoform CRA_b	-33.8
chr19_26254_mature	-6.81195	0.00520722	down	TLCD1	TLC domain containing 1	NM_138463.3	TLCD1	TLC domain containing 1, isoform CRA_b	-33.2
chr1_1192_mature@@bta-miR-3432	-6.01197	0.0125152	down	LOC101106558	keratin-associated protein 26-1-like	NM_203405.1	KRTAP26-1	Keratin-associated protein 26-1	-28.6
chr11_17918_mature@@ssc-miR-423-5p	-7.13532	0.00303894	down	LOC101106558	keratin-associated protein 26-1-like	NM_203405.1	KRTAP26-1	Keratin-associated protein 26-1	-30.8
oar-miR-3956-3p	-5.43344	0.0246794	down	ABHD11	abhydrolase domain containing 11	NR_026912.1	ABHD11	Abhydrolase domain containing 11, isoform CRA_d	-34.9
mmu-miR-370-3p	-20	0.0174891	down	LOC101106542	leukocyte immunoglobulin-like receptor subfamily B member 1-like	NM_006840.3	LILRB5	Leukocyte immunoglobulin-like receptor subfamily B member 5	-38.1
ptr-miR-760	-6.36867	0.00276587	down	LOC101106542	leukocyte immunoglobulin-like receptor subfamily B member 1-like	NM_006840.3	LILRB5	Leukocyte immunoglobulin-like receptor subfamily B member 5	-43
hsa-miR-4443	-4.77309	0.0422231	down	LOC100101238	Regakine 1-like protein	NM_001001437.3	CCL3L3	chemokine (C-C motif) ligand 3-like 3	-28.6
ptr-miR-1224-5p	-5.8075	0.0110867	down	LOC100101238	Regakine 1-like protein	NM_001001437.3	CCL3L3	chemokine (C-C motif) ligand 3-like 3	-35.6
chr18_24925_star@@eca-miR-342-5p	-7.51068	0.000598165	down	LOC100101238	Regakine 1-like protein	NM_001001437.3	CCL3L3	chemokine (C-C motif) ligand 3-like 3	-34.1
chr11_18452_star@@ssc-miR-365-5p	-6.44166	0.00286264	down	LOC100101238	Regakine 1-like protein	NM_001001437.3	CCL3L3	chemokine (C-C motif) ligand 3-like 3	-32.3
mmu-miR-370-3p	-20	0.0174891	down	LOC100101238	Regakine 1-like protein	NM_001001437.3	CCL3L3	chemokine (C-C motif) ligand 3-like 3	-32.3
chr14_21964_mature@@ggo-miR-330	-6.6283	0.00160503	down	DPH1	DPH1 homolog (S. cerevisiae)	NM_001383.3	DPH1	Diphthamide biosynthesis protein 1	-30.7
chr19_26254_mature	-6.81195	0.00520722	down	ILF3	interleukin enhancer binding factor 3, 90kDa	NM_153464.2	ILF3	Interleukin enhancer-binding factor 3	-35.6
ptr-miR-760	-6.36867	0.00276587	down	DAK	dihydroxyacetone kinase 2 homolog (S. cerevisiae)	NM_015533.3	DAK	DAK protein	-37.7
ptr-miR-760	-6.36867	0.00276587	down	MMP15	matrix metallopeptidase 15 (membrane-inserted)	NM_002428.2	MMP15	Matrix metalloproteinase-15	-38.3
oar-miR-3957-5p	-6.91886	0.0043	down	ACTR3B	ARP3 actin-related protein 3 homolog B (yeast)	NR_073001.1	ACTR3B	cDNA, FLJ78977, highly similar to Homo sapiens ARP3 actin-related protein 3 homolog B (yeast) (ACTR3B), mRNA	-32.5
oar-miR-299-3p	-7.03155	0.00156494	down	ACTR3B	ARP3 actin-related protein 3 homolog B (yeast)	NR_073001.1	ACTR3B	cDNA, FLJ78977, highly similar to Homo sapiens ARP3 actin-related protein 3 homolog B (yeast) (ACTR3B), mRNA	-30.2
ptr-miR-760	-6.36867	0.00276587	down	ACTR3B	ARP3 actin-related protein 3 homolog B (yeast)	NR_073001.1	ACTR3B	cDNA, FLJ78977, highly similar to Homo sapiens ARP3 actin-related protein 3 homolog B (yeast) (ACTR3B), mRNA	-33.8
ptr-miR-139	-7.0897	0.000652867	down	MCM2	minichromosome maintenance complex component 2	NR_073375.1	MCM2	cDNA FLJ46429 fis, clone THYMU3014372, highly similar to DNA replication licensing factor MCM2	-39.7
mmu-miR-370-3p	-20	0.0174891	down	LOC443411	Sodium/potassium-transporting ATPase subunit gamma	NM_021603.3	FXYD2	Sodium/potassium-transporting ATPase subunit gamma	-34.7
chr11_18452_star@@ssc-miR-365-5p	-6.44166	0.00286264	down	RHBDF2	rhomboid 5 homolog 2 (Drosophila)	NM_024599.5	RHBDF2	cDNA FLJ53262, highly similar to Homo sapiens rhomboid 5 homolog 2 (RHBDF2), transcript variant 2, mRNA	-35.5
ptr-miR-760	-6.36867	0.00276587	down	RHBDF2	rhomboid 5 homolog 2 (Drosophila)	NM_024599.5	RHBDF2	cDNA FLJ53262, highly similar to Homo sapiens rhomboid 5 homolog 2 (RHBDF2), transcript variant 2, mRNA	-38
chr13_20395_mature@@ssc-miR-296-3p	-7.58977	0.000377913	down	NUDT22	nudix (nucleoside diphosphate linked moiety X)-type motif 22	NM_032344.3	NUDT22	Nucleoside diphosphate-linked moiety X motif 22	-31.1
chr11_18453_mature	-5.52943	0.0134748	down	RHBDF1	rhomboid 5 homolog 1 (Drosophila)	NM_022450.3	RHBDF1	Inactive rhomboid protein 1	-40
chr2_3399_mature@@ssc-miR-320	-8.89433	8.49332e-05	down	MCM3	minichromosome maintenance complex component 3	NM_002388.4	MCM3	cDNA, FLJ93378, highly similar to Homo sapiens MCM3 minichromosome maintenance deficient 3 (S. cerevisiae) (MCM3), mRNA	-33.9
ptr-miR-320b	-5.90506	0.00618007	down	MCM3	minichromosome maintenance complex component 3	NM_002388.4	MCM3	cDNA, FLJ93378, highly similar to Homo sapiens MCM3 minichromosome maintenance deficient 3 (S. cerevisiae) (MCM3), mRNA	-35.4
chr2_3399_mature@@ssc-miR-320	-8.89433	8.49332e-05	down	NAPA	N-ethylmaleimide-sensitive factor attachment protein, alpha	NR_038457.1	NAPA	Alpha-soluble NSF attachment protein	-29.9
chr20_26913_mature@@ggo-miR-877	-4.83733	0.0376521	down	NAPA	N-ethylmaleimide-sensitive factor attachment protein, alpha	NR_038457.1	NAPA	Alpha-soluble NSF attachment protein	-34.7
chr11_18453_mature	-5.52943	0.0134748	down	NAPA	N-ethylmaleimide-sensitive factor attachment protein, alpha	NR_038457.1	NAPA	Alpha-soluble NSF attachment protein	-32.5
ptr-miR-139	-7.0897	0.000652867	down	NAPA	N-ethylmaleimide-sensitive factor attachment protein, alpha	NR_038457.1	NAPA	Alpha-soluble NSF attachment protein	-31
oar-miR-3957-5p	-6.91886	0.0043	down	NAPA	N-ethylmaleimide-sensitive factor attachment protein, alpha	NR_038457.1	NAPA	Alpha-soluble NSF attachment protein	-33
ptr-miR-6131	-5.52138	0.0125139	down	NAPA	N-ethylmaleimide-sensitive factor attachment protein, alpha	NR_038457.1	NAPA	Alpha-soluble NSF attachment protein	-32
ptr-miR-320b	-5.90506	0.00618007	down	NAPA	N-ethylmaleimide-sensitive factor attachment protein, alpha	NR_038457.1	NAPA	Alpha-soluble NSF attachment protein	-29.2
mmu-miR-370-3p	-20	0.0174891	down	NAPA	N-ethylmaleimide-sensitive factor attachment protein, alpha	NR_038457.1	NAPA	Alpha-soluble NSF attachment protein	-31.2
ptr-miR-139	-7.0897	0.000652867	down	LOC101121216	serum amyloid A protein-like	NM_199161.3	SAA1	Serum amyloid A protein	-37.2
chr9_15818_star@@ssc-miR-30c-3p	-5.93933	0.00557368	down	CD300A	CD300a molecule	NM_007261.3	CD300A	CMRF35-like molecule 8	-34.4
chr11_17862_mature@@bta-miR-2331-5p	-5.08236	0.0363275	down	CD300A	CD300a molecule	NM_007261.3	CD300A	CMRF35-like molecule 8	-35.5
ptr-miR-1224-5p	-5.8075	0.0110867	down	DDA1	DET1 and DDB1 associated 1	NM_024050.5	DDA1	DET1 and DDB1 associated 1	-42.8
chr1_2587_mature@@bta-miR-6529	-8.24296	7.28783e-05	down	LOC101108797	hemoglobin subunit alpha-1/2-like	NM_000558.3	HBA1	Hemoglobin alpha-1 globin chain variant	-30.5
ptr-miR-760	-6.36867	0.00276587	down	LOC101108797	hemoglobin subunit alpha-1/2-like	NM_000558.3	HBA1	Hemoglobin alpha-1 globin chain variant	-32.5
chr11_18453_mature	-5.52943	0.0134748	down	CRADD	CASP2 and RIPK1 domain containing adaptor with death domain	NM_003805.3	CRADD	cDNA FLJ59911, moderately similar to Death domain-containing protein CRADD	-32.5
oar-miR-134-5p	-5.71241	0.00870873	down	CRADD	CASP2 and RIPK1 domain containing adaptor with death domain	NM_003805.3	CRADD	cDNA FLJ59911, moderately similar to Death domain-containing protein CRADD	-29.3
chr13_20395_mature@@ssc-miR-296-3p	-7.58977	0.000377913	down	ARID1B	AT rich interactive domain 1B (SWI1-like)	NM_020732.3	ARID1B	AT-rich interactive domain-containing protein 1B	-33
chr19_26254_mature	-6.81195	0.00520722	down	ARID1B	AT rich interactive domain 1B (SWI1-like)	NM_020732.3	ARID1B	AT-rich interactive domain-containing protein 1B	-30.9
chr11_18452_star@@ssc-miR-365-5p	-6.44166	0.00286264	down	BIN3	bridging integrator 3	NM_018688.4	BIN3	Bridging integrator 3, isoform CRA_b	-39.3
ptr-miR-760	-6.36867	0.00276587	down	ERAL1	Era G-protein-like 1 (E. coli)	NM_005702.2	ERAL1	GTPase Era, mitochondrial	-38.3
hsa-miR-4443	-4.77309	0.0422231	down	KAT8	K(lysine) acetyltransferase 8	NM_182958.2	KAT8	Histone acetyltransferase KAT8	-28.1
chr13_20395_mature@@ssc-miR-296-3p	-7.58977	0.000377913	down	KAT8	K(lysine) acetyltransferase 8	NM_182958.2	KAT8	Histone acetyltransferase KAT8	-32.1
mmu-miR-370-3p	-20	0.0174891	down	LOC101115302	serine/threonine-protein phosphatase 2A 65 kDa regulatory subunit A alpha isoform-like	NR_033500.1	PPP2R1A	cDNA FLJ78455, highly similar to Homo sapiens protein phosphatase 2 (formerly 2A), regulatory subunit A (PR 65), alpha isoform (PPP2R1A), mRNA	-36
ptr-miR-760	-6.36867	0.00276587	down	LOC101115302	serine/threonine-protein phosphatase 2A 65 kDa regulatory subunit A alpha isoform-like	NR_033500.1	PPP2R1A	cDNA FLJ78455, highly similar to Homo sapiens protein phosphatase 2 (formerly 2A), regulatory subunit A (PR 65), alpha isoform (PPP2R1A), mRNA	-33.6
oar-miR-412-5p	-20	0.0307055	down	INHBA	Inhibin beta A chain	NM_002192.2	INHBA	Inhibin, beta A (Activin A, activin AB alpha polypeptide), isoform CRA_a	-27.1
chr12_19126_mature	8.58437	0.0484381	up	INHBA	Inhibin beta A chain	NM_002192.2	INHBA	Inhibin, beta A (Activin A, activin AB alpha polypeptide), isoform CRA_a	-26.9
chr12_19125_mature	8.54358	0.049531	up	INHBA	Inhibin beta A chain	NM_002192.2	INHBA	Inhibin, beta A (Activin A, activin AB alpha polypeptide), isoform CRA_a	-26.9
oar-miR-127	-8.35548	0.000324183	down	INHBA	Inhibin beta A chain	NM_002192.2	INHBA	Inhibin, beta A (Activin A, activin AB alpha polypeptide), isoform CRA_a	-28.2
chr13_20395_mature@@ssc-miR-296-3p	-7.58977	0.000377913	down	INHBA	Inhibin beta A chain	NM_002192.2	INHBA	Inhibin, beta A (Activin A, activin AB alpha polypeptide), isoform CRA_a	-27.6
chr11_17862_mature@@bta-miR-2331-5p	-5.08236	0.0363275	down	INHBA	Inhibin beta A chain	NM_002192.2	INHBA	Inhibin, beta A (Activin A, activin AB alpha polypeptide), isoform CRA_a	-27.2
ptr-miR-744	-8.4131	5.51127e-05	down	VAMP8	vesicle-associated membrane protein 8	NM_003761.4	VAMP8	Vesicle-associated membrane protein 8	-36.4
chr20_26913_mature@@ggo-miR-877	-4.83733	0.0376521	down	TUBGCP2	tubulin, gamma complex associated protein 2	NR_046330.1	TUBGCP2	cDNA FLJ34794 fis, clone NT2NE2005676, highly similar to Gamma-tubulin complex component 2	-34.7
ptr-miR-139	-7.0897	0.000652867	down	TUBGCP2	tubulin, gamma complex associated protein 2	NR_046330.1	TUBGCP2	cDNA FLJ34794 fis, clone NT2NE2005676, highly similar to Gamma-tubulin complex component 2	-32.7
ptr-miR-6131	-5.52138	0.0125139	down	TUBGCP2	tubulin, gamma complex associated protein 2	NR_046330.1	TUBGCP2	cDNA FLJ34794 fis, clone NT2NE2005676, highly similar to Gamma-tubulin complex component 2	-31.8
ptr-miR-760	-6.36867	0.00276587	down	TUBGCP2	tubulin, gamma complex associated protein 2	NR_046330.1	TUBGCP2	cDNA FLJ34794 fis, clone NT2NE2005676, highly similar to Gamma-tubulin complex component 2	-30.9
hsa-miR-1538	-6.95951	0.0125013	down	KCTD7	potassium channel tetramerisation domain containing 7	NM_153033.4	KCTD7	BTB/POZ domain-containing protein KCTD7	-40
chr14_21306_mature	-6.63758	0.00251345	down	KCTD7	potassium channel tetramerisation domain containing 7	NM_153033.4	KCTD7	BTB/POZ domain-containing protein KCTD7	-34.5
mmu-miR-370-3p	-20	0.0174891	down	CHCHD5	coiled-coil-helix-coiled-coil-helix domain containing 5	NM_032309.2	CHCHD5	Coiled-coil-helix-coiled-coil-helix domain-containing protein 5	-34.7
ptr-miR-744	-8.4131	5.51127e-05	down	CHCHD5	coiled-coil-helix-coiled-coil-helix domain containing 5	NM_032309.2	CHCHD5	Coiled-coil-helix-coiled-coil-helix domain-containing protein 5	-34.2
chr18_24925_star@@eca-miR-342-5p	-7.51068	0.000598165	down	BFAR	bifunctional apoptosis regulator	NM_016561.2	BFAR	cDNA, FLJ94525, highly similar to Homo sapiens bifunctional apoptosis regulator (BFAR), mRNA	-35.5
chr20_26913_mature@@ggo-miR-877	-4.83733	0.0376521	down	HYAL2	Hyaluronidase-2	NM_033158.4	HYAL2	Hyaluronidase-2	-31.4
hsa-miR-1538	-6.95951	0.0125013	down	HYAL2	Hyaluronidase-2	NM_033158.4	HYAL2	Hyaluronidase-2	-31.8
ptr-miR-6131	-5.52138	0.0125139	down	HYAL2	Hyaluronidase-2	NM_033158.4	HYAL2	Hyaluronidase-2	-28.7
chr11_17862_mature@@bta-miR-2331-5p	-5.08236	0.0363275	down	HYAL2	Hyaluronidase-2	NM_033158.4	HYAL2	Hyaluronidase-2	-31.8
ptr-miR-744	-8.4131	5.51127e-05	down	HYAL2	Hyaluronidase-2	NM_033158.4	HYAL2	Hyaluronidase-2	-31.8
ptr-miR-1306	-7.40101	0.000412888	down	HYAL2	Hyaluronidase-2	NM_033158.4	HYAL2	Hyaluronidase-2	-28.2
oar-miR-432	-14.6271	2.20718e-10	down	S100A7	S100 calcium binding protein A7	NM_002963.3	S100A7	Protein S100-A7	-29.8
hsa-miR-4443	-4.77309	0.0422231	down	S100A7	S100 calcium binding protein A7	NM_002963.3	S100A7	Protein S100-A7	-26.9
chr13_20395_mature@@ssc-miR-296-3p	-7.58977	0.000377913	down	S100A7	S100 calcium binding protein A7	NM_002963.3	S100A7	Protein S100-A7	-31.7
chr11_18250_mature@@bta-miR-3432	-20	0.0307055	down	S100A8	S100 calcium binding protein A8	NM_002964.4	S100A8	Protein S100-A8	-29.3
chr13_20427_mature@@bta-miR-3432	-5.02224	0.0398242	down	S100A8	S100 calcium binding protein A8	NM_002964.4	S100A8	Protein S100-A8	-29.2
oar-miR-323a-5p	-8.03275	0.000219223	down	S100A8	S100 calcium binding protein A8	NM_002964.4	S100A8	Protein S100-A8	-31.3
chr11_18452_star@@ssc-miR-365-5p	-6.44166	0.00286264	down	S100A8	S100 calcium binding protein A8	NM_002964.4	S100A8	Protein S100-A8	-30.4
oar-miR-410-5p	-6.54447	0.0246983	down	S100A4	S100 calcium binding protein A4	NM_019554.2	S100A4	Protein S100-A4	-33.7
oar-miR-668-3p	-6.00257	0.00529497	down	S100A4	S100 calcium binding protein A4	NM_019554.2	S100A4	Protein S100-A4	-32.2
oar-miR-541-5p	-11.4662	1.97389e-07	down	S100A4	S100 calcium binding protein A4	NM_019554.2	S100A4	Protein S100-A4	-34
chr2_5146_star@@oan-miR-23b-5p	-5.1195	0.0231576	down	TTC13	tetratricopeptide repeat domain 13	NM_024525.4	TTC13	tetratricopeptide repeat domain 13	-38.9
chr1_2367_mature@@eca-let-7c	-9.74147	2.14985e-05	down	HDX	highly divergent homeobox	NM_144657.4	HDX	Highly divergent homeobox	-27.4
chr15_22773_mature@@sha-let-7a	-8.6799	0.000307641	down	HDX	highly divergent homeobox	NM_144657.4	HDX	Highly divergent homeobox	-26.5
chr2_5111_mature@@sha-let-7a	-8.73937	0.000268049	down	HDX	highly divergent homeobox	NM_144657.4	HDX	Highly divergent homeobox	-26.5
oar-miR-3956-3p	-5.43344	0.0246794	down	HDX	highly divergent homeobox	NM_144657.4	HDX	Highly divergent homeobox	-30.2
mmu-let-7c-5p	-8.07498	0.00171404	down	HDX	highly divergent homeobox	NM_144657.4	HDX	Highly divergent homeobox	-27.5
chr15_22511_mature@@eca-miR-129b-3p	-7.11151	0.00175156	down	HDX	highly divergent homeobox	NM_144657.4	HDX	Highly divergent homeobox	-27.7
ptr-miR-1224-5p	-5.8075	0.0110867	down	APLP1	amyloid beta (A4) precursor-like protein 1	NM_005166.3	APLP1	Amyloid-like protein 1 isoform 1	-44.3
ptr-miR-744	-8.4131	5.51127e-05	down	S100A5	S100 calcium binding protein A5	NM_002962.1	S100A5	Protein S100-A5	-34.8
oar-miR-329b-5p	-5.52655	0.0158215	down	KCTD18	potassium channel tetramerisation domain containing 18	NM_152387.2	KCTD18	cDNA FLJ76153, highly similar to Homo sapiens potassium channel tetramerisation domain containing 18 (KCTD18), mRNA	-33.1
mmu-miR-370-3p	-20	0.0174891	down	S100A1	S100 calcium binding protein A1	NM_006271.1	S100A1	Protein S100-A1	-39.6
mmu-miR-370-3p	-20	0.0174891	down	HDC	histidine decarboxylase	NM_002112.3	HDC	HDC protein	-38.1
oar-miR-323a-5p	-8.03275	0.000219223	down	COBL	cordon-bleu homolog (mouse)	NM_015198.3	COBL	Protein cordon-bleu	-32
hsa-miR-4443	-4.77309	0.0422231	down	DCT	Tyrp2	NM_001922.3	DCT	cDNA FLJ75858, highly similar to Homo sapiens dopachrome tautomerase (dopachrome delta-isomerase, tyrosine-related protein 2) (DCT), mRNA	-24.3
hsa-miR-1538	-6.95951	0.0125013	down	LOC101122329	melanoma-associated antigen D4-like	NM_177537.2	MAGED4B	melanoma antigen family D, 4B	-39.6
ptr-miR-760	-6.36867	0.00276587	down	PIK3R2	phosphoinositide-3-kinase, regulatory subunit 2 (beta)	NR_073517.1	PIK3R2	Phosphatidylinositol 3-kinase regulatory subunit beta	-38.6
eca-miR-1842	-5.20462	0.045449	down	RASIP1	Ras interacting protein 1	NM_017805.2	RASIP1	cDNA FLJ41184 fis, clone BRACE2043942, highly similar to Ras-interacting protein 1	-35.1
chr11_17862_mature@@bta-miR-2331-5p	-5.08236	0.0363275	down	MAPK1	mitogen-activated protein kinase 1	NM_138957.2	MAPK1	cDNA FLJ58314, highly similar to Mitogen-activated protein kinase 1 (EC 2.7.11.24)	-27.5
ptr-miR-1224-5p	-5.8075	0.0110867	down	LBR	lamin B receptor	NM_194442.2	LBR	Lamin-B receptor	-34.6
hsa-miR-4443	-4.77309	0.0422231	down	ADPRHL1	ADP-ribosylhydrolase like 1	NM_199162.2	ADPRHL1	[Protein ADP-ribosylarginine] hydrolase-like protein 1	-28
ptr-miR-1224-5p	-5.8075	0.0110867	down	ADPRHL1	ADP-ribosylhydrolase like 1	NM_199162.2	ADPRHL1	[Protein ADP-ribosylarginine] hydrolase-like protein 1	-36.8
mmu-let-7k	-5.69647	0.0211492	down	ADPRHL1	ADP-ribosylhydrolase like 1	NM_199162.2	ADPRHL1	[Protein ADP-ribosylarginine] hydrolase-like protein 1	-28.7
chr19_26254_mature	-6.81195	0.00520722	down	ADPRHL1	ADP-ribosylhydrolase like 1	NM_199162.2	ADPRHL1	[Protein ADP-ribosylarginine] hydrolase-like protein 1	-28.9
ptr-miR-760	-6.36867	0.00276587	down	ADPRHL1	ADP-ribosylhydrolase like 1	NM_199162.2	ADPRHL1	[Protein ADP-ribosylarginine] hydrolase-like protein 1	-33.7
oar-miR-134-5p	-5.71241	0.00870873	down	LOC101110789	cytochrome c oxidase assembly protein COX14-like	NM_032901.3	COX14	Cytochrome c oxidase assembly protein COX14	-34.8
chr19_25862_mature@@bta-miR-3432	-5.44493	0.0204019	down	CRYBB3	crystallin, beta B3	NM_004076.4	CRYBB3	Beta-crystallin B3	-29.2
oar-miR-412-5p	-20	0.0307055	down	CRYBB3	crystallin, beta B3	NM_004076.4	CRYBB3	Beta-crystallin B3	-32.1
hsa-miR-1538	-6.95951	0.0125013	down	CRYBB3	crystallin, beta B3	NM_004076.4	CRYBB3	Beta-crystallin B3	-34.1
chr11_18453_mature	-5.52943	0.0134748	down	CRYBB3	crystallin, beta B3	NM_004076.4	CRYBB3	Beta-crystallin B3	-34.4
chr1_570_mature@@bta-miR-3432	-20	0.000835798	down	CRYBB3	crystallin, beta B3	NM_004076.4	CRYBB3	Beta-crystallin B3	-29.2
oar-miR-323a-5p	-8.03275	0.000219223	down	CRYBB3	crystallin, beta B3	NM_004076.4	CRYBB3	Beta-crystallin B3	-31.7
ptr-miR-744	-8.4131	5.51127e-05	down	CRYBB3	crystallin, beta B3	NM_004076.4	CRYBB3	Beta-crystallin B3	-32.8
ptr-miR-760	-6.36867	0.00276587	down	CRYBB3	crystallin, beta B3	NM_004076.4	CRYBB3	Beta-crystallin B3	-37.5
chr1_569_mature@@bta-miR-3432	-6.19897	0.00675107	down	CRYBB3	crystallin, beta B3	NM_004076.4	CRYBB3	Beta-crystallin B3	-29.2
oar-miR-377-5p	-4.90147	0.0349343	down	CRYBB2	crystallin, beta B2	NM_000496.2	CRYBB2	Beta-crystallin B2	-30
chr11_17720_mature	20	0.024534	up	CRYBB2	crystallin, beta B2	NM_000496.2	CRYBB2	Beta-crystallin B2	-30.5
ptr-miR-320b	-5.90506	0.00618007	down	CRYBB2	crystallin, beta B2	NM_000496.2	CRYBB2	Beta-crystallin B2	-30.4
chr13_20395_mature@@ssc-miR-296-3p	-7.58977	0.000377913	down	CRYBB2	crystallin, beta B2	NM_000496.2	CRYBB2	Beta-crystallin B2	-37.5
oar-miR-541-3p	-11.4585	2.37347e-06	down	CRYBB2	crystallin, beta B2	NM_000496.2	CRYBB2	Beta-crystallin B2	-34.5
hsa-miR-320c	-7.07498	0.000700407	down	PLGF	Placental growth factor	NM_002632.5	PGF	Placenta growth factor	-27.8
ptr-miR-320c	-7.07762	0.000675017	down	PLGF	Placental growth factor	NM_002632.5	PGF	Placenta growth factor	-27.8
chr13_20395_mature@@ssc-miR-296-3p	-7.58977	0.000377913	down	PLGF	Placental growth factor	NM_002632.5	PGF	Placenta growth factor	-27.8
oar-miR-412-5p	-20	0.0307055	down	FAM73B	family with sequence similarity 73, member B	NM_032809.2	FAM73B	Protein FAM73B	-30.8
hsa-miR-1538	-6.95951	0.0125013	down	FAM73B	family with sequence similarity 73, member B	NM_032809.2	FAM73B	Protein FAM73B	-45.4
chr11_17720_mature	20	0.024534	up	FAM73B	family with sequence similarity 73, member B	NM_032809.2	FAM73B	Protein FAM73B	-31.4
oar-miR-323a-5p	-8.03275	0.000219223	down	FAM73B	family with sequence similarity 73, member B	NM_032809.2	FAM73B	Protein FAM73B	-33.7
ptr-miR-760	-6.36867	0.00276587	down	ACO2	aconitase 2, mitochondrial	NM_001098.2	ACO2	Aconitate hydratase, mitochondrial	-37.2
chr18_25403_mature@@bta-miR-2284k	-4.81933	0.0486175	down	STYXL1	serine/threonine/tyrosine interacting-like 1	NM_016086.2	STYXL1	Serine/threonine/tyrosine-interacting-like protein 1	-30.1
oar-miR-668-3p	-6.00257	0.00529497	down	STYXL1	serine/threonine/tyrosine interacting-like 1	NM_016086.2	STYXL1	Serine/threonine/tyrosine-interacting-like protein 1	-35.2
chr15_22511_mature@@eca-miR-129b-3p	-7.11151	0.00175156	down	STYXL1	serine/threonine/tyrosine interacting-like 1	NM_016086.2	STYXL1	Serine/threonine/tyrosine-interacting-like protein 1	-32.4
hsa-miR-1538	-6.95951	0.0125013	down	ACO1	aconitase 1, soluble	NM_002197.2	ACO1	Cytoplasmic aconitate hydratase	-42.3
chr9_15818_star@@ssc-miR-30c-3p	-5.93933	0.00557368	down	NASP	nuclear autoantigenic sperm protein (histone-binding)	NM_172164.1	NASP	cDNA FLJ53176, highly similar to Nuclear autoantigenic sperm protein	-29.7
chr13_20427_mature@@bta-miR-3432	-5.02224	0.0398242	down	PFKP	phosphofructokinase, platelet	NM_002627.4	PFKP	cDNA FLJ40373 fis, clone TESTI2035003, highly similar to 6-phosphofructokinase type C (EC 2.7.1.11)	-34.4
chr11_18453_mature	-5.52943	0.0134748	down	PFKP	phosphofructokinase, platelet	NM_002627.4	PFKP	cDNA FLJ40373 fis, clone TESTI2035003, highly similar to 6-phosphofructokinase type C (EC 2.7.1.11)	-34.6
ptr-miR-139	-7.0897	0.000652867	down	PFKP	phosphofructokinase, platelet	NM_002627.4	PFKP	cDNA FLJ40373 fis, clone TESTI2035003, highly similar to 6-phosphofructokinase type C (EC 2.7.1.11)	-33.8
oar-miR-493-3p	-6.87875	0.00164016	down	PFKP	phosphofructokinase, platelet	NM_002627.4	PFKP	cDNA FLJ40373 fis, clone TESTI2035003, highly similar to 6-phosphofructokinase type C (EC 2.7.1.11)	-33.9
chr24_30001_mature@@bta-miR-3432	-7.21121	0.00124801	down	PFKP	phosphofructokinase, platelet	NM_002627.4	PFKP	cDNA FLJ40373 fis, clone TESTI2035003, highly similar to 6-phosphofructokinase type C (EC 2.7.1.11)	-32
chr19_25862_mature@@bta-miR-3432	-5.44493	0.0204019	down	C1H1orf194	chromosome 1 open reading frame, human C1orf194	NM_001122961.1	C1orf194	chromosome 1 open reading frame 194	-29
chr1_570_mature@@bta-miR-3432	-20	0.000835798	down	C1H1orf194	chromosome 1 open reading frame, human C1orf194	NM_001122961.1	C1orf194	chromosome 1 open reading frame 194	-29
ptr-miR-6131	-5.52138	0.0125139	down	C1H1orf194	chromosome 1 open reading frame, human C1orf194	NM_001122961.1	C1orf194	chromosome 1 open reading frame 194	-29.2
oar-miR-323a-5p	-8.03275	0.000219223	down	C1H1orf194	chromosome 1 open reading frame, human C1orf194	NM_001122961.1	C1orf194	chromosome 1 open reading frame 194	-29.6
chr11_18452_star@@ssc-miR-365-5p	-6.44166	0.00286264	down	C1H1orf194	chromosome 1 open reading frame, human C1orf194	NM_001122961.1	C1orf194	chromosome 1 open reading frame 194	-30.7
chr1_569_mature@@bta-miR-3432	-6.19897	0.00675107	down	C1H1orf194	chromosome 1 open reading frame, human C1orf194	NM_001122961.1	C1orf194	chromosome 1 open reading frame 194	-29
chr6_13248_mature@@bta-miR-2448-3p	-5.11151	0.0271902	down	C1H1orf194	chromosome 1 open reading frame, human C1orf194	NM_001122961.1	C1orf194	chromosome 1 open reading frame 194	-30
hsa-miR-1538	-6.95951	0.0125013	down	GJB5	gap junction protein, beta 5, 31.1kDa	NM_005268.3	GJB5	Gap junction beta-5 protein	-40.7
chr11_18452_star@@ssc-miR-365-5p	-6.44166	0.00286264	down	RIC8A	resistance to inhibitors of cholinesterase 8 homolog A (C. elegans)	NM_021932.5	RIC8A	Synembryn-A	-36.4
oar-miR-3957-5p	-6.91886	0.0043	down	PGC	progastricsin (pepsinogen C)	NM_002630.3	PGC	cDNA FLJ51342, highly similar to Gastricsin (EC 3.4.23.3)	-26.5
chr9_15818_star@@ssc-miR-30c-3p	-5.93933	0.00557368	down	PGC	progastricsin (pepsinogen C)	NM_002630.3	PGC	cDNA FLJ51342, highly similar to Gastricsin (EC 3.4.23.3)	-25.7
chr11_18250_mature@@bta-miR-3432	-20	0.0307055	down	ENTPD6	ectonucleoside triphosphate diphosphohydrolase 6 (putative)	NM_001247.2	ENTPD6	cDNA FLJ53299, highly similar to Ectonucleoside triphosphate diphosphohydrolase 6 (EC 3.6.1.6)	-26.9
chr9_15818_star@@ssc-miR-30c-3p	-5.93933	0.00557368	down	ENTPD6	ectonucleoside triphosphate diphosphohydrolase 6 (putative)	NM_001247.2	ENTPD6	cDNA FLJ53299, highly similar to Ectonucleoside triphosphate diphosphohydrolase 6 (EC 3.6.1.6)	-27.8
ptr-miR-744	-8.4131	5.51127e-05	down	ENTPD6	ectonucleoside triphosphate diphosphohydrolase 6 (putative)	NM_001247.2	ENTPD6	cDNA FLJ53299, highly similar to Ectonucleoside triphosphate diphosphohydrolase 6 (EC 3.6.1.6)	-32.7
ptr-miR-760	-6.36867	0.00276587	down	ENTPD6	ectonucleoside triphosphate diphosphohydrolase 6 (putative)	NM_001247.2	ENTPD6	cDNA FLJ53299, highly similar to Ectonucleoside triphosphate diphosphohydrolase 6 (EC 3.6.1.6)	-27.7
oar-miR-485-3p	-10.4379	1.10037e-06	down	LOC101109899	heterogeneous nuclear ribonucleoprotein A1-like	NM_031157.2	HNRNPA1	cDNA FLJ51587, highly similar to Heterogeneous nuclear ribonucleoprotein A1	-36.4
oar-miR-541-3p	-11.4585	2.37347e-06	down	LOC101112021	uncharacterized LOC101112021	NM_053277.1	CLIC6	Chloride intracellular channel protein 6	-28
chr11_18453_mature	-5.52943	0.0134748	down	C22H10orf90	chromosome 22 open reading frame, human C10orf90	NM_001004298.2	C10orf90	Centrosomal protein C10orf90	-33
chr11_17918_mature@@ssc-miR-423-5p	-7.13532	0.00303894	down	LOC101113168	androgen-binding protein epsilon-like				-32.7
oar-miR-412-5p	-20	0.0307055	down	GLTPD1	glycolipid transfer protein domain containing 1	NM_001029885.1	GLTPD1	Ceramide-1-phosphate transfer protein	-41.8
eca-miR-1842	-5.20462	0.045449	down	NAV2	neuron navigator 2	NM_182964.5	NAV2	NAV2 protein	-37.5
chr19_26254_mature	-6.81195	0.00520722	down	CDK5RAP3	CDK5 regulatory subunit associated protein 3	NM_176096.2	CDK5RAP3	CDK5 regulatory subunit-associated protein 3	-33.1
chr12_19126_mature	8.58437	0.0484381	up	NAV3	neuron navigator 3	NM_014903.5	NAV3	cDNA FLJ54651, highly similar to Homo sapiens neuron navigator 3 (NAV3), mRNA	-25.1
chr12_19125_mature	8.54358	0.049531	up	NAV3	neuron navigator 3	NM_014903.5	NAV3	cDNA FLJ54651, highly similar to Homo sapiens neuron navigator 3 (NAV3), mRNA	-25.1
chr11_18453_mature	-5.52943	0.0134748	down	PDZK1IP1	PDZK1 interacting protein 1	NM_005764.3	PDZK1IP1	PDZK1-interacting protein 1	-36.2
chr2_3399_mature@@ssc-miR-320	-8.89433	8.49332e-05	down	FADS6	fatty acid desaturase domain family, member 6	NM_178128	FADS6	cDNA FLJ59012, highly similar to Homo sapiens fatty acid desaturase domain family, member 6 (FADS6), mRNA	-28.6
chr20_26913_mature@@ggo-miR-877	-4.83733	0.0376521	down	FADS6	fatty acid desaturase domain family, member 6	NM_178128	FADS6	cDNA FLJ59012, highly similar to Homo sapiens fatty acid desaturase domain family, member 6 (FADS6), mRNA	-30.7
hsa-miR-1538	-6.95951	0.0125013	down	FADS6	fatty acid desaturase domain family, member 6	NM_178128	FADS6	cDNA FLJ59012, highly similar to Homo sapiens fatty acid desaturase domain family, member 6 (FADS6), mRNA	-31.8
chr11_18453_mature	-5.52943	0.0134748	down	FADS6	fatty acid desaturase domain family, member 6	NM_178128	FADS6	cDNA FLJ59012, highly similar to Homo sapiens fatty acid desaturase domain family, member 6 (FADS6), mRNA	-32.8
oar-miR-3957-5p	-6.91886	0.0043	down	FADS6	fatty acid desaturase domain family, member 6	NM_178128	FADS6	cDNA FLJ59012, highly similar to Homo sapiens fatty acid desaturase domain family, member 6 (FADS6), mRNA	-32.4
ptr-miR-1224-5p	-5.8075	0.0110867	down	FADS6	fatty acid desaturase domain family, member 6	NM_178128	FADS6	cDNA FLJ59012, highly similar to Homo sapiens fatty acid desaturase domain family, member 6 (FADS6), mRNA	-39.1
hsa-miR-320c	-7.07498	0.000700407	down	FADS6	fatty acid desaturase domain family, member 6	NM_178128	FADS6	cDNA FLJ59012, highly similar to Homo sapiens fatty acid desaturase domain family, member 6 (FADS6), mRNA	-27.8
ptr-miR-320c	-7.07762	0.000675017	down	FADS6	fatty acid desaturase domain family, member 6	NM_178128	FADS6	cDNA FLJ59012, highly similar to Homo sapiens fatty acid desaturase domain family, member 6 (FADS6), mRNA	-27.8
ptr-miR-320b	-5.90506	0.00618007	down	FADS6	fatty acid desaturase domain family, member 6	NM_178128	FADS6	cDNA FLJ59012, highly similar to Homo sapiens fatty acid desaturase domain family, member 6 (FADS6), mRNA	-28.6
chr13_20395_mature@@ssc-miR-296-3p	-7.58977	0.000377913	down	FADS6	fatty acid desaturase domain family, member 6	NM_178128	FADS6	cDNA FLJ59012, highly similar to Homo sapiens fatty acid desaturase domain family, member 6 (FADS6), mRNA	-30.6
mmu-miR-370-3p	-20	0.0174891	down	FADS6	fatty acid desaturase domain family, member 6	NM_178128	FADS6	cDNA FLJ59012, highly similar to Homo sapiens fatty acid desaturase domain family, member 6 (FADS6), mRNA	-30.5
ptr-miR-760	-6.36867	0.00276587	down	FADS6	fatty acid desaturase domain family, member 6	NM_178128	FADS6	cDNA FLJ59012, highly similar to Homo sapiens fatty acid desaturase domain family, member 6 (FADS6), mRNA	-35
eca-miR-1842	-5.20462	0.045449	down	FADS6	fatty acid desaturase domain family, member 6	NM_178128	FADS6	cDNA FLJ59012, highly similar to Homo sapiens fatty acid desaturase domain family, member 6 (FADS6), mRNA	-31.5
hsa-miR-1538	-6.95951	0.0125013	down	LOC101103356	fatty-acid amide hydrolase 1-like	NM_001441.2	FAAH	Fatty-acid amide hydrolase 1	-38.2
ptr-miR-139	-7.0897	0.000652867	down	LOC101103356	fatty-acid amide hydrolase 1-like	NM_001441.2	FAAH	Fatty-acid amide hydrolase 1	-36.4
chr11_17918_mature@@ssc-miR-423-5p	-7.13532	0.00303894	down	LOC101103356	fatty-acid amide hydrolase 1-like	NM_001441.2	FAAH	Fatty-acid amide hydrolase 1	-38.1
chr11_18453_mature	-5.52943	0.0134748	down	FADS3	fatty acid desaturase 3	NM_021727.4	FADS3	cDNA FLJ61272, highly similar to Homo sapiens fatty acid desaturase 3 (FADS3), mRNA	-35.3
oar-miR-665-3p	-6.36541	0.00318891	down	FADS3	fatty acid desaturase 3	NM_021727.4	FADS3	cDNA FLJ61272, highly similar to Homo sapiens fatty acid desaturase 3 (FADS3), mRNA	-34.4
ptr-miR-744	-8.4131	5.51127e-05	down	FADS3	fatty acid desaturase 3	NM_021727.4	FADS3	cDNA FLJ61272, highly similar to Homo sapiens fatty acid desaturase 3 (FADS3), mRNA	-35
ptr-miR-760	-6.36867	0.00276587	down	FADS3	fatty acid desaturase 3	NM_021727.4	FADS3	cDNA FLJ61272, highly similar to Homo sapiens fatty acid desaturase 3 (FADS3), mRNA	-34.9
chr6_13248_mature@@bta-miR-2448-3p	-5.11151	0.0271902	down	FADS3	fatty acid desaturase 3	NM_021727.4	FADS3	cDNA FLJ61272, highly similar to Homo sapiens fatty acid desaturase 3 (FADS3), mRNA	-32.9
hsa-miR-1538	-6.95951	0.0125013	down	PFN3	profilin 3	NM_001029886.2	PFN3	Profilin-3	-32.6
ptr-miR-139	-7.0897	0.000652867	down	NDUFA10	NADH dehydrogenase (ubiquinone) 1 alpha subcomplex, 10, 42kDa	NM_004544.3	NDUFA10	cDNA FLJ76144, highly similar to Homo sapiens NADH dehydrogenase (ubiquinone) 1 alpha subcomplex, 10, 42kDa (NDUFA10), mRNA	-31.6
ptr-miR-1224-5p	-5.8075	0.0110867	down	NDUFA10	NADH dehydrogenase (ubiquinone) 1 alpha subcomplex, 10, 42kDa	NM_004544.3	NDUFA10	cDNA FLJ76144, highly similar to Homo sapiens NADH dehydrogenase (ubiquinone) 1 alpha subcomplex, 10, 42kDa (NDUFA10), mRNA	-34.6
chr24_29665_star@@mmu-miR-25-5p	-6.31314	0.0027893	down	NDUFA10	NADH dehydrogenase (ubiquinone) 1 alpha subcomplex, 10, 42kDa	NM_004544.3	NDUFA10	cDNA FLJ76144, highly similar to Homo sapiens NADH dehydrogenase (ubiquinone) 1 alpha subcomplex, 10, 42kDa (NDUFA10), mRNA	-32.8
mmu-miR-370-3p	-20	0.0174891	down	NDUFA10	NADH dehydrogenase (ubiquinone) 1 alpha subcomplex, 10, 42kDa	NM_004544.3	NDUFA10	cDNA FLJ76144, highly similar to Homo sapiens NADH dehydrogenase (ubiquinone) 1 alpha subcomplex, 10, 42kDa (NDUFA10), mRNA	-32.9
ptr-miR-744	-8.4131	5.51127e-05	down	NDUFA10	NADH dehydrogenase (ubiquinone) 1 alpha subcomplex, 10, 42kDa	NM_004544.3	NDUFA10	cDNA FLJ76144, highly similar to Homo sapiens NADH dehydrogenase (ubiquinone) 1 alpha subcomplex, 10, 42kDa (NDUFA10), mRNA	-30.7
chr19_26254_mature	-6.81195	0.00520722	down	NDUFA10	NADH dehydrogenase (ubiquinone) 1 alpha subcomplex, 10, 42kDa	NM_004544.3	NDUFA10	cDNA FLJ76144, highly similar to Homo sapiens NADH dehydrogenase (ubiquinone) 1 alpha subcomplex, 10, 42kDa (NDUFA10), mRNA	-28.1
ptr-miR-760	-6.36867	0.00276587	down	NDUFA10	NADH dehydrogenase (ubiquinone) 1 alpha subcomplex, 10, 42kDa	NM_004544.3	NDUFA10	cDNA FLJ76144, highly similar to Homo sapiens NADH dehydrogenase (ubiquinone) 1 alpha subcomplex, 10, 42kDa (NDUFA10), mRNA	-37.1
chr12_19126_mature	8.58437	0.0484381	up	GSG1L	GSG1-like	NM_144675.2	GSG1L	cDNA FLJ45390 fis, clone BRHIP3025844, moderately similar to Homo sapiens germ cell associated 1 (GSG1), transcript variant 2, mRNA	-38.2
chr12_19125_mature	8.54358	0.049531	up	GSG1L	GSG1-like	NM_144675.2	GSG1L	cDNA FLJ45390 fis, clone BRHIP3025844, moderately similar to Homo sapiens germ cell associated 1 (GSG1), transcript variant 2, mRNA	-38.2
ptr-miR-744	-8.4131	5.51127e-05	down	GSG1L	GSG1-like	NM_144675.2	GSG1L	cDNA FLJ45390 fis, clone BRHIP3025844, moderately similar to Homo sapiens germ cell associated 1 (GSG1), transcript variant 2, mRNA	-45.5
ptr-miR-760	-6.36867	0.00276587	down	ZNF142	zinc finger protein 142	NR_073600.1	ZNF142	Zinc finger protein 142	-35.6
oar-miR-127	-8.35548	0.000324183	down	SRPK3	SRSF protein kinase 3	NM_014370.3	SRPK3	SRSF protein kinase 3	-35.7
chr13_20395_mature@@ssc-miR-296-3p	-7.58977	0.000377913	down	SRPK3	SRSF protein kinase 3	NM_014370.3	SRPK3	SRSF protein kinase 3	-35.3
chr19_26254_mature	-6.81195	0.00520722	down	NDUFA13	NADH dehydrogenase (ubiquinone) 1 alpha subcomplex, 13	NM_015965.6	NDUFA13	NADH dehydrogenase [ubiquinone] 1 alpha subcomplex subunit 13	-27.5
ptr-miR-760	-6.36867	0.00276587	down	CDHR5	cadherin-related family member 5	NM_031265.1	CDHR5	cDNA FLJ53522, highly similar to Homo sapiens mucin and cadherin-like (MUCDHL), transcript variant 3, mRNA	-32.4
ptr-miR-1224-5p	-5.8075	0.0110867	down	RHOD	ras homolog family member D	NM_014578.3	RHOD	Rho-related GTP-binding protein RhoD	-42.1
chr22_28470_mature@@ppa-miR-107	-7.85064	0.000351655	down	PANK4	pantothenate kinase 4	NM_018216.1	PANK4	cDNA FLJ56439, highly similar to Pantothenate kinase 4 (EC 2.7.1.33)	-25.2
hsa-miR-1538	-6.95951	0.0125013	down	PANK4	pantothenate kinase 4	NM_018216.1	PANK4	cDNA FLJ56439, highly similar to Pantothenate kinase 4 (EC 2.7.1.33)	-33.1
chr20_26396_mature	-6.83397	0.015426	down	PANK4	pantothenate kinase 4	NM_018216.1	PANK4	cDNA FLJ56439, highly similar to Pantothenate kinase 4 (EC 2.7.1.33)	-27.3
chr16_23356_mature@@ppa-miR-107	-6.039	0.0228835	down	PANK4	pantothenate kinase 4	NM_018216.1	PANK4	cDNA FLJ56439, highly similar to Pantothenate kinase 4 (EC 2.7.1.33)	-25.2
oar-miR-665-3p	-6.36541	0.00318891	down	PANK4	pantothenate kinase 4	NM_018216.1	PANK4	cDNA FLJ56439, highly similar to Pantothenate kinase 4 (EC 2.7.1.33)	-28.9
oar-miR-323a-5p	-8.03275	0.000219223	down	PANK4	pantothenate kinase 4	NM_018216.1	PANK4	cDNA FLJ56439, highly similar to Pantothenate kinase 4 (EC 2.7.1.33)	-27
chr24_29665_star@@mmu-miR-25-5p	-6.31314	0.0027893	down	PANK4	pantothenate kinase 4	NM_018216.1	PANK4	cDNA FLJ56439, highly similar to Pantothenate kinase 4 (EC 2.7.1.33)	-25.3
chr4_10437_mature	-6.34417	0.00319528	down	PANK4	pantothenate kinase 4	NM_018216.1	PANK4	cDNA FLJ56439, highly similar to Pantothenate kinase 4 (EC 2.7.1.33)	-25.5
chr11_18452_star@@ssc-miR-365-5p	-6.44166	0.00286264	down	PANK4	pantothenate kinase 4	NM_018216.1	PANK4	cDNA FLJ56439, highly similar to Pantothenate kinase 4 (EC 2.7.1.33)	-31.1
ptr-miR-744	-8.4131	5.51127e-05	down	PANK4	pantothenate kinase 4	NM_018216.1	PANK4	cDNA FLJ56439, highly similar to Pantothenate kinase 4 (EC 2.7.1.33)	-26.9
chr20_26913_mature@@ggo-miR-877	-4.83733	0.0376521	down	CDHR1	cadherin-related family member 1	NM_033100.3	CDHR1	cDNA FLJ42762 fis, clone BRAWH3002600, highly similar to Homo sapiens protocadherin 21 (PCDH21), mRNA	-33.4
ptr-miR-1224-5p	-5.8075	0.0110867	down	PLEC	plectin	NM_201384.2	PLEC	Plectin 1, intermediate filament binding protein 500kDa, isoform CRA_b	-40.1
chr14_21964_mature@@ggo-miR-330	-6.6283	0.00160503	down	FER1L6	fer-1-like 6 (C. elegans)	NM_001039112.2	FER1L6	Fer-1-like protein 6	-31.9
oar-miR-3956-3p	-5.43344	0.0246794	down	POU3F2	POU class 3 homeobox 2	NM_005604.3	POU3F2	cDNA FLJ38269 fis, clone FCBBF3002556, highly similar to POU domain, class 3, transcription factor 2	-36.2
chr11_18250_mature@@bta-miR-3432	-20	0.0307055	down	LOC101104885	uncharacterized LOC101104885				-35.5
hsa-miR-1538	-6.95951	0.0125013	down	PIK3IP1	phosphoinositide-3-kinase interacting protein 1	NM_052880.4	PIK3IP1	Phosphoinositide-3-kinase-interacting protein 1	-43.8
chr19_26254_mature	-6.81195	0.00520722	down	MMP28	matrix metallopeptidase 28	NM_032950.2	MMP28	cDNA FLJ16012 fis, clone NTONG2000413, highly similar to Matrix metalloproteinase-28 (EC 3.4.24.-)	-24.4
hsa-miR-1538	-6.95951	0.0125013	down	CD320	CD320 molecule	NM_016579.3	CD320	CD320 antigen	-37.9
ptr-miR-6131	-5.52138	0.0125139	down	TECR	trans-2,3-enoyl-CoA reductase	NR_038104.1	TECR	cDNA FLJ10554 fis, clone NT2RP2002385, highly similar to Synaptic glycoprotein SC2	-31.1
ptr-miR-760	-6.36867	0.00276587	down	TECR	trans-2,3-enoyl-CoA reductase	NR_038104.1	TECR	cDNA FLJ10554 fis, clone NT2RP2002385, highly similar to Synaptic glycoprotein SC2	-31.4
oar-miR-412-5p	-20	0.0307055	down	GJD2	gap junction protein, delta 2, 36kDa	NM_020660.2	GJD2	Gap junction protein	-25.9
chr12_19126_mature	8.58437	0.0484381	up	GJD2	gap junction protein, delta 2, 36kDa	NM_020660.2	GJD2	Gap junction protein	-26
chr12_19125_mature	8.54358	0.049531	up	GJD2	gap junction protein, delta 2, 36kDa	NM_020660.2	GJD2	Gap junction protein	-26
oar-miR-3957-5p	-6.91886	0.0043	down	UBTF	upstream binding transcription factor, RNA polymerase I	NR_045058.1	UBTF	Upstream binding transcription factor, RNA polymerase I, isoform CRA_a	-41.1
chr11_18452_star@@ssc-miR-365-5p	-6.44166	0.00286264	down	CHCHD10	coiled-coil-helix-coiled-coil-helix domain containing 10	NM_213720.1	CHCHD10	Coiled-coil-helix-coiled-coil-helix domain-containing protein 10, mitochondrial	-33.5
[truncated: 1,328 more rows]
