# Supplementary material for: Expression profiling and functional characterization of miR-192 throughout sheep skeletal muscle development
Source: Sci Rep. 2016 Jul 25;6:30281. doi: 10.1038/srep30281 (PMC4958965; doi:10.1038/srep30281)
Supplement: Supplementary Table S13 [file srep30281-s14.xls]

## Sheet: A3YvsL40
AccID	Log2FC	FDR	Style	TargetGene	Description	BlastAccID	BlastSymbol	BlastDescription	Energy
chrx_31987_mature	-1.90297	2.13286e-06	down	WDR54	WD repeat domain 54	NM_032118.2	WDR54	WD repeat domain 54	-31.1
chr10_17705_mature	-1.22364	0.0421543	down	WDR54	WD repeat domain 54	NM_032118.2	WDR54	WD repeat domain 54	-28.5
chr7_13874_mature	-2.69301	3.11084e-13	down	CCND1	Cyclin D1	NM_053056.2	CCND1	cDNA FLJ51281, highly similar to G1/S-specific cyclin-D1	-26.5
oar-miR-543-3p	-2.58904	5.81177e-10	down	CCND1	Cyclin D1	NM_053056.2	CCND1	cDNA FLJ51281, highly similar to G1/S-specific cyclin-D1	-22.8
chr5_10860_mature	-1.8473	6.86699e-06	down	CCND1	Cyclin D1	NM_053056.2	CCND1	cDNA FLJ51281, highly similar to G1/S-specific cyclin-D1	-23.9
oar-miR-485-5p	-3.4563	1.71019e-12	down	PALM2	paralemmin 2	NM_053016.5	PALM2	Paralemmin-2	-30.5
oar-miR-377-5p	-2.45295	1.90681e-07	down	PALM2	paralemmin 2	NM_053016.5	PALM2	Paralemmin-2	-28
chrx_31987_mature	-1.90297	2.13286e-06	down	PALM2	paralemmin 2	NM_053016.5	PALM2	Paralemmin-2	-30.9
chr5_10860_mature	-1.8473	6.86699e-06	down	PALM2	paralemmin 2	NM_053016.5	PALM2	Paralemmin-2	-28
chr8_15352_mature	-1.40503	0.00451931	down	PALM2	paralemmin 2	NM_053016.5	PALM2	Paralemmin-2	-28.9
chr1_1440_mature	1.29736	0.0194084	up	PALM2	paralemmin 2	NM_053016.5	PALM2	Paralemmin-2	-26
chr10_17705_mature	-1.22364	0.0421543	down	PALM2	paralemmin 2	NM_053016.5	PALM2	Paralemmin-2	-28.2
chr17_23979_mature	-3.07087	0.0496487	down	PALM2	paralemmin 2	NM_053016.5	PALM2	Paralemmin-2	-25.4
oar-miR-541-5p	-4.4714	3.53051e-13	down	GLI4	GLI family zinc finger 4	NM_138465.3	GLI4	Zinc finger protein GLI4	-30.2
oar-miR-409-3p	-2.31153	4.37262e-08	down	GLI4	GLI family zinc finger 4	NM_138465.3	GLI4	Zinc finger protein GLI4	-29
chr25_30383_star	2.92913	0.000889104	up	GLI4	GLI family zinc finger 4	NM_138465.3	GLI4	Zinc finger protein GLI4	-30.6
chr5_11233_star@@mmu-miR-378a-5p	-1.44328	0.00743221	down	GLI4	GLI family zinc finger 4	NM_138465.3	GLI4	Zinc finger protein GLI4	-31
chr1_1440_mature	1.29736	0.0194084	up	GLI4	GLI family zinc finger 4	NM_138465.3	GLI4	Zinc finger protein GLI4	-27.6
chr1_3087_star	2.03533	0.0426879	up	GLI4	GLI family zinc finger 4	NM_138465.3	GLI4	Zinc finger protein GLI4	-28.3
chrx_31987_mature	-1.90297	2.13286e-06	down	ENSA	endosulfine alpha	NM_207168.1	ENSA	Alpha-endosulfine	-36.9
chr22_28603_mature	-1.68968	9.53741e-05	down	ENSA	endosulfine alpha	NM_207168.1	ENSA	Alpha-endosulfine	-37.4
chr11_17834_star	-1.60789	0.00283995	down	ENSA	endosulfine alpha	NM_207168.1	ENSA	Alpha-endosulfine	-37.3
chr8_15352_mature	-1.40503	0.00451931	down	ENSA	endosulfine alpha	NM_207168.1	ENSA	Alpha-endosulfine	-36.3
chr12_19232_mature@@ppa-miR-34a	1.5921	0.0180146	up	ENSA	endosulfine alpha	NM_207168.1	ENSA	Alpha-endosulfine	-33.9
chrx_31987_mature	-1.90297	2.13286e-06	down	SCNN1B	Amiloride-sensitive sodium channel subunit beta	NM_000336.2	SCNN1B	Nasal epithelial sodium channel beta subunit	-35.6
oar-miR-3956-3p	-3.3339	5.55641e-05	down	RNF25	ring finger protein 25	NM_022453.2	RNF25	E3 ubiquitin-protein ligase RNF25	-31.5
chr5_11233_star@@mmu-miR-378a-5p	-1.44328	0.00743221	down	RNF25	ring finger protein 25	NM_022453.2	RNF25	E3 ubiquitin-protein ligase RNF25	-31.3
bta-miR-483	-1.74894	0.0272388	down	RNF25	ring finger protein 25	NM_022453.2	RNF25	E3 ubiquitin-protein ligase RNF25	-30.8
chrx_31987_mature	-1.90297	2.13286e-06	down	TOM1	target of myb1 (chicken)	NR_024195.1	TOM1	cDNA FLJ39747 fis, clone SMINT2017432, highly similar to Target of Myb protein 1	-37
chrx_32353_star@@eca-miR-532-3p	-1.58723	0.000364337	down	TOM1	target of myb1 (chicken)	NR_024195.1	TOM1	cDNA FLJ39747 fis, clone SMINT2017432, highly similar to Target of Myb protein 1	-36.1
chr1_1398_mature	3.18966	0.00400803	up	TOM1	target of myb1 (chicken)	NR_024195.1	TOM1	cDNA FLJ39747 fis, clone SMINT2017432, highly similar to Target of Myb protein 1	-33.3
chr8_15352_mature	-1.40503	0.00451931	down	TOM1	target of myb1 (chicken)	NR_024195.1	TOM1	cDNA FLJ39747 fis, clone SMINT2017432, highly similar to Target of Myb protein 1	-37.7
chr10_17705_mature	-1.22364	0.0421543	down	TOM1	target of myb1 (chicken)	NR_024195.1	TOM1	cDNA FLJ39747 fis, clone SMINT2017432, highly similar to Target of Myb protein 1	-34.4
chrx_31987_mature	-1.90297	2.13286e-06	down	LOC101111505	spermadhesin Z13-like				-38.3
chr8_15352_mature	-1.40503	0.00451931	down	LOC443265	Tie-1 receptor	NM_005424.4	TIE1	cDNA FLJ52321, highly similar to Tyrosine-protein kinase receptor Tie-1 (EC 2.7.10.1)	-33
chr1_1440_mature	1.29736	0.0194084	up	LOC443265	Tie-1 receptor	NM_005424.4	TIE1	cDNA FLJ52321, highly similar to Tyrosine-protein kinase receptor Tie-1 (EC 2.7.10.1)	-34.8
chr9_16768_mature	1.31665	0.0271253	up	LOC443265	Tie-1 receptor	NM_005424.4	TIE1	cDNA FLJ52321, highly similar to Tyrosine-protein kinase receptor Tie-1 (EC 2.7.10.1)	-32.1
chr13_20395_star@@ssc-miR-296-5p	-1.8898	4.22862e-06	down	ELOVL1	ELOVL fatty acid elongase 1	NR_046117.1	ELOVL1	ELOVL1 protein	-38.5
chr11_17834_mature	-1.55312	0.00103085	down	ELOVL1	ELOVL fatty acid elongase 1	NR_046117.1	ELOVL1	ELOVL1 protein	-36.8
chr1_6_mature	-3.12931	0	down	BAIAP2	BAI1-associated protein 2	NM_017451.2	BAIAP2	cDNA FLJ32326 fis, clone PROST2004332, highly similar to Brain-specific angiogenesis inhibitor1-associated protein 2	-36.5
chrx_31987_mature	-1.90297	2.13286e-06	down	BAIAP2	BAI1-associated protein 2	NM_017451.2	BAIAP2	cDNA FLJ32326 fis, clone PROST2004332, highly similar to Brain-specific angiogenesis inhibitor1-associated protein 2	-45.2
chr8_15352_mature	-1.40503	0.00451931	down	BAIAP2	BAI1-associated protein 2	NM_017451.2	BAIAP2	cDNA FLJ32326 fis, clone PROST2004332, highly similar to Brain-specific angiogenesis inhibitor1-associated protein 2	-35.2
chr10_17705_mature	-1.22364	0.0421543	down	BAIAP2	BAI1-associated protein 2	NM_017451.2	BAIAP2	cDNA FLJ32326 fis, clone PROST2004332, highly similar to Brain-specific angiogenesis inhibitor1-associated protein 2	-32.4
chrx_31987_mature	-1.90297	2.13286e-06	down	TRAPPC5	trafficking protein particle complex 5	NM_174894.2	TRAPPC5	Trafficking protein particle complex subunit 5	-31.7
chr10_17705_mature	-1.22364	0.0421543	down	TRAPPC5	trafficking protein particle complex 5	NM_174894.2	TRAPPC5	Trafficking protein particle complex subunit 5	-27.3
chrx_31987_mature	-1.90297	2.13286e-06	down	LOC101102534	E3 ubiquitin-protein ligase HERC2-like	NM_004667.5	HERC2	HERC2 protein	-38.9
chrx_31987_mature	-1.90297	2.13286e-06	down	SFXN3	sideroflexin 3	NM_030971.3	SFXN3	cDNA FLJ58980, highly similar to Sideroflexin-3	-40.4
chrx_31987_mature	-1.90297	2.13286e-06	down	LOC101102925	uncharacterized LOC101102925	NM_015711.3	GLTSCR1	Glioma tumor suppressor candidate region gene 1 protein	-32.8
chr8_15352_mature	-1.40503	0.00451931	down	LOC101102925	uncharacterized LOC101102925	NM_015711.3	GLTSCR1	Glioma tumor suppressor candidate region gene 1 protein	-30.3
chr21_27727_mature@@mmu-miR-5097	1.32145	0.0091586	up	LOC101102925	uncharacterized LOC101102925	NM_015711.3	GLTSCR1	Glioma tumor suppressor candidate region gene 1 protein	-26.5
chr1_442_mature	1.37844	0.0223023	up	LOC101102925	uncharacterized LOC101102925	NM_015711.3	GLTSCR1	Glioma tumor suppressor candidate region gene 1 protein	-26
chr10_17705_mature	-1.22364	0.0421543	down	LOC101102925	uncharacterized LOC101102925	NM_015711.3	GLTSCR1	Glioma tumor suppressor candidate region gene 1 protein	-29.6
chr21_27728_mature@@mmu-miR-5097	1.19587	0.0433624	up	LOC101102925	uncharacterized LOC101102925	NM_015711.3	GLTSCR1	Glioma tumor suppressor candidate region gene 1 protein	-26.5
chr8_15352_mature	-1.40503	0.00451931	down	LOC101105022	proteoglycan 3-like	NM_006093.3	PRG3	Proteoglycan 3	-40
chr19_25888_mature	1.36134	0.0121578	up	LOC101105022	proteoglycan 3-like	NM_006093.3	PRG3	Proteoglycan 3	-30.6
chr10_17705_mature	-1.22364	0.0421543	down	LOC101105022	proteoglycan 3-like	NM_006093.3	PRG3	Proteoglycan 3	-32.4
oar-miR-493-3p	-4.0055	0	down	SETMAR	SET domain gene	NR_075073.1	SETMAR	cDNA FLJ54643, highly similar to Homo sapiens SET domain and mariner transposase fusion gene (SETMAR), mRNA	-27.7
chr10_17705_mature	-1.22364	0.0421543	down	SETMAR	SET domain gene	NR_075073.1	SETMAR	cDNA FLJ54643, highly similar to Homo sapiens SET domain and mariner transposase fusion gene (SETMAR), mRNA	-25.9
chr1_6_mature	-3.12931	0	down	ASGR2	asialoglycoprotein receptor 2	NM_080914.2	ASGR2	Asialoglycoprotein receptor 2	-33.3
chrx_31987_mature	-1.90297	2.13286e-06	down	ASGR2	asialoglycoprotein receptor 2	NM_080914.2	ASGR2	Asialoglycoprotein receptor 2	-38.3
chr23_29006_mature	-1.98954	5.79614e-07	down	HMG20B	high mobility group 20B	NM_006339.2	HMG20B	SWI/SNF-related matrix-associated actin-dependent regulator of chromatin subfamily E member 1-related	-37.8
chr23_29005_mature	-1.83073	8.11177e-06	down	HMG20B	high mobility group 20B	NM_006339.2	HMG20B	SWI/SNF-related matrix-associated actin-dependent regulator of chromatin subfamily E member 1-related	-37.8
chr11_17834_mature	-1.55312	0.00103085	down	HMG20B	high mobility group 20B	NM_006339.2	HMG20B	SWI/SNF-related matrix-associated actin-dependent regulator of chromatin subfamily E member 1-related	-38.1
chr1_570_star	2.92009	2.47167e-10	up	TMEM173	transmembrane protein 173	NM_198282.2	TMEM173	Stimulator of interferon genes protein	-41
chr8_15352_mature	-1.40503	0.00451931	down	TMEM173	transmembrane protein 173	NM_198282.2	TMEM173	Stimulator of interferon genes protein	-38.3
chr10_17705_mature	-1.22364	0.0421543	down	ALOX12B	arachidonate 12-lipoxygenase, 12R type	NM_001139.2	ALOX12B	Arachidonate 12-lipoxygenase, 12R-type	-29.2
chrx_31987_mature	-1.90297	2.13286e-06	down	LOC101102036	cyclin-dependent kinase 20-like	NM_178432.3	CDK20	Cell cycle related kinase, isoform CRA_e	-39.2
chrx_31987_mature	-1.90297	2.13286e-06	down	DAXX	death-domain associated protein	NM_001350.4	DAXX	Death domain-associated protein 6	-40.9
chr10_17705_mature	-1.22364	0.0421543	down	RAP2A	RAP2A				-38
chrx_31987_mature	-1.90297	2.13286e-06	down	NGF	nerve growth factor (beta polypeptide)	NM_002506.2	NGF	Beta-nerve growth factor	-35.9
chrx_31987_mature	-1.90297	2.13286e-06	down	EFTUD1	elongation factor Tu GTP binding domain containing 1	NM_024580.5	EFTUD1	cDNA FLJ32094 fis, clone OCBBF2000986, highly similar to Homo sapiens elongation factor Tu GTP binding domain containing 1, transcript variant 1, mRNA	-37.1
chr8_15352_mature	-1.40503	0.00451931	down	GLI2	GLI family zinc finger 2	NM_030381.1	GLI2	Zinc finger protein GLI2	-40.7
chr22_28603_mature	-1.68968	9.53741e-05	down	GLI1	GLI family zinc finger 1	NM_005269.2	GLI1	Glioma-associated oncogene 1	-33.9
chr22_28603_mature	-1.68968	9.53741e-05	down	ATP2C2	ATPase, Ca++ transporting, type 2C, member 2	NM_014861.2	ATP2C2	cDNA FLJ33732 fis, clone BRAWH2017913, highly similar to Probable calcium-transporting ATPase (EC 3.6.3.8)	-37.6
chr13_20446_mature	2.87909	1.78549e-06	up	WDR45	WD repeat domain 45	NM_007075.3	WDR45	WD repeat domain phosphoinositide-interacting protein 4	-36.8
mmu-miR-6367	2.44371	0.0065444	up	WDR45	WD repeat domain 45	NM_007075.3	WDR45	WD repeat domain phosphoinositide-interacting protein 4	-39.4
oar-miR-431	-3.8364	0.0359462	down	WDR45	WD repeat domain 45	NM_007075.3	WDR45	WD repeat domain phosphoinositide-interacting protein 4	-36.5
chr7_13874_mature	-2.69301	3.11084e-13	down	LOC101107839	guanine nucleotide-binding protein subunit beta-like protein 1-like	NM_053004.2	GNB1L	Guanine nucleotide-binding protein subunit beta-like protein 1	-33.1
chr5_10860_mature	-1.8473	6.86699e-06	down	LOC101107839	guanine nucleotide-binding protein subunit beta-like protein 1-like	NM_053004.2	GNB1L	Guanine nucleotide-binding protein subunit beta-like protein 1	-33.8
chr8_15352_mature	-1.40503	0.00451931	down	LOC101107839	guanine nucleotide-binding protein subunit beta-like protein 1-like	NM_053004.2	GNB1L	Guanine nucleotide-binding protein subunit beta-like protein 1	-37
chr10_17705_mature	-1.22364	0.0421543	down	LOC101107839	guanine nucleotide-binding protein subunit beta-like protein 1-like	NM_053004.2	GNB1L	Guanine nucleotide-binding protein subunit beta-like protein 1	-34.6
chr1_6_mature	-3.12931	0	down	WDR46	WD repeat domain 46	NM_005452.5	WDR46	Chromosome 6 open reading frame 11	-34.7
chrx_31987_mature	-1.90297	2.13286e-06	down	LOC101102526	keratin-associated protein 10-8-like	NM_198689.2	KRTAP10-7	Keratin-associated protein 10-7	-34.7
chr8_15352_mature	-1.40503	0.00451931	down	LOC101102526	keratin-associated protein 10-8-like	NM_198689.2	KRTAP10-7	Keratin-associated protein 10-7	-34.9
chr19_25888_mature	1.36134	0.0121578	up	LOC101102526	keratin-associated protein 10-8-like	NM_198689.2	KRTAP10-7	Keratin-associated protein 10-7	-30.1
chr10_17705_mature	-1.22364	0.0421543	down	LOC101102526	keratin-associated protein 10-8-like	NM_198689.2	KRTAP10-7	Keratin-associated protein 10-7	-32.5
chr10_17705_mature	-1.22364	0.0421543	down	MEIOB	meiosis specific with OB domains	NM_152764.2	MEIOB	Meiosis-specific with OB domain-containing protein	-34.6
chr1_6_mature	-3.12931	0	down	FES	feline sarcoma oncogene	NM_002005.3	FES	Tyrosine-protein kinase Fes/Fps	-36.5
chr5_10860_mature	-1.8473	6.86699e-06	down	FES	feline sarcoma oncogene	NM_002005.3	FES	Tyrosine-protein kinase Fes/Fps	-36.9
chr8_15352_mature	-1.40503	0.00451931	down	FES	feline sarcoma oncogene	NM_002005.3	FES	Tyrosine-protein kinase Fes/Fps	-34.4
chr10_17705_mature	-1.22364	0.0421543	down	FES	feline sarcoma oncogene	NM_002005.3	FES	Tyrosine-protein kinase Fes/Fps	-34.5
chr8_15353_mature@@ggo-miR-378b	-1.21282	0.0466746	down	LOC101120448	placental prolactin-related protein 3-like	NM_001163558.2	PRL	Prolactin	-29.2
chrx_31987_mature	-1.90297	2.13286e-06	down	FER	fer (fps/fes related) tyrosine kinase	NM_005246.2	FER	cDNA FLJ57122, highly similar to Proto-oncogene tyrosine-protein kinase FER (EC 2.7.10.2)	-33.8
chrx_31987_mature	-1.90297	2.13286e-06	down	PHF11	PHD finger protein 11	NM_016119.1	PHF11	cDNA FLJ59166, highly similar to Homo sapiens PHD finger protein 11 (PHF11), transcript variant 1, mRNA	-42.5
chrx_31987_mature	-1.90297	2.13286e-06	down	PHF12	PHD finger protein 12	NM_020889.2	PHF12	cDNA FLJ78652, highly similar to Homo sapiens PHD finger protein 12 (PHF12), transcript variant 1, mRNA	-41
chr25_30383_star	2.92913	0.000889104	up	LOC101120446	cytochrome b561 domain-containing protein 2-like	NM_007022.3	CYB561D2	Cytochrome b561 domain-containing protein 2	-36.2
chrx_31987_mature	-1.90297	2.13286e-06	down	TRAPPC10	trafficking protein particle complex 10	NM_003274.4	TRAPPC10	cDNA FLJ55683, highly similar to Transmembrane protein 1	-41
chr5_10860_mature	-1.8473	6.86699e-06	down	ZBTB32	zinc finger and BTB domain containing 32	NM_014383.1	ZBTB32	Zinc finger and BTB domain-containing protein 32	-37
chrx_31987_mature	-1.90297	2.13286e-06	down	SGCA	sarcoglycan, alpha (50kDa dystrophin-associated glycoprotein)	NM_001135697.1	SGCA	cDNA FLJ56722, highly similar to Alpha-sarcoglycan	-34.4
chr8_15352_mature	-1.40503	0.00451931	down	SGCA	sarcoglycan, alpha (50kDa dystrophin-associated glycoprotein)	NM_001135697.1	SGCA	cDNA FLJ56722, highly similar to Alpha-sarcoglycan	-36.2
chrx_31987_mature	-1.90297	2.13286e-06	down	RNF10	ring finger protein 10	NM_014868.4	RNF10	cDNA, FLJ96629, highly similar to Homo sapiens ring finger protein 10 (RNF10), mRNA	-42.8
chr8_15352_mature	-1.40503	0.00451931	down	RNF10	ring finger protein 10	NM_014868.4	RNF10	cDNA, FLJ96629, highly similar to Homo sapiens ring finger protein 10 (RNF10), mRNA	-41.3
chrx_32344_star@@eca-miR-500	-1.55155	0.000589651	down	HMBS	Porphobilinogen deaminase	NM_001258209.1	HMBS	Hydroxymethylbilane synthase	-35.8
chr10_17705_mature	-1.22364	0.0421543	down	HMBS	Porphobilinogen deaminase	NM_001258209.1	HMBS	Hydroxymethylbilane synthase	-36
chr5_11186_mature	-1.77751	0.00408951	down	LOC101107024	olfactory receptor 10G2-like	NM_001005466.1	OR10G2	Olfactory receptor 10G2	-25.9
chrx_31987_mature	-1.90297	2.13286e-06	down	LOC101118017	transmembrane protein C19orf77-like				-42.2
chr5_11233_star@@mmu-miR-378a-5p	-1.44328	0.00743221	down	ZKSCAN1	zinc finger with KRAB and SCAN domains 1	NM_003439.2	ZKSCAN1	cDNA FLJ30114 fis, clone BNGH42000532, highly similar to Zinc finger with KRAB and SCAN domain-containing protein 1	-40.3
chrx_31987_mature	-1.90297	2.13286e-06	down	LOC101107446	uncharacterized LOC101107446	NM_005882.3	MAEA	cDNA FLJ45980 fis, clone PROST2016566, highly similar to Homo sapiens macrophage erythroblast attacher (MAEA), transcript variant 2, mRNA	-44.2
chr10_17705_mature	-1.22364	0.0421543	down	LOC101107446	uncharacterized LOC101107446	NM_005882.3	MAEA	cDNA FLJ45980 fis, clone PROST2016566, highly similar to Homo sapiens macrophage erythroblast attacher (MAEA), transcript variant 2, mRNA	-44.2
chr8_15352_mature	-1.40503	0.00451931	down	SH3BP5	SH3-domain binding protein 5 (BTK-associated)	NM_004844.4	SH3BP5	cDNA, FLJ93663, Homo sapiens SH3-domain binding protein 5 (BTK-associated)(SH3BP5), mRNA	-36.9
chr19_25888_mature	1.36134	0.0121578	up	SH3BP5	SH3-domain binding protein 5 (BTK-associated)	NM_004844.4	SH3BP5	cDNA, FLJ93663, Homo sapiens SH3-domain binding protein 5 (BTK-associated)(SH3BP5), mRNA	-33.6
chr9_16768_mature	1.31665	0.0271253	up	SH3BP5	SH3-domain binding protein 5 (BTK-associated)	NM_004844.4	SH3BP5	cDNA, FLJ93663, Homo sapiens SH3-domain binding protein 5 (BTK-associated)(SH3BP5), mRNA	-34
oar-miR-3956-3p	-3.3339	5.55641e-05	down	LOC101114067	protein pitchfork-like	NM_181643.4	PIFO	Protein pitchfork	-36.7
chr1_1398_mature	3.18966	0.00400803	up	LOC101114067	protein pitchfork-like	NM_181643.4	PIFO	Protein pitchfork	-30.9
chr13_20395_star@@ssc-miR-296-5p	-1.8898	4.22862e-06	down	ZKSCAN5	zinc finger with KRAB and SCAN domains 5	NM_145102.2	ZKSCAN5	cDNA FLJ14808 fis, clone NT2RP4001790, highly similar to Zinc finger protein 95 homolog	-41.2
chrx_31987_mature	-1.90297	2.13286e-06	down	PHF19	PHD finger protein 19	NR_104601.1	PHF19	cDNA FLJ16269 fis, clone MESAN2016552, highly similar to Homo sapiens PHD finger protein 19 (PHF19), transcript variant 1, mRNA	-39.1
chr8_15352_mature	-1.40503	0.00451931	down	PHF19	PHD finger protein 19	NR_104601.1	PHF19	cDNA FLJ16269 fis, clone MESAN2016552, highly similar to Homo sapiens PHD finger protein 19 (PHF19), transcript variant 1, mRNA	-38.2
oar-miR-665-3p	-1.3556	0.0269075	down	PHF19	PHD finger protein 19	NR_104601.1	PHF19	cDNA FLJ16269 fis, clone MESAN2016552, highly similar to Homo sapiens PHD finger protein 19 (PHF19), transcript variant 1, mRNA	-42.3
chrx_31987_mature	-1.90297	2.13286e-06	down	TOR2A	torsin family 2, member A	NM_130459.3	TOR2A	Torsin-2A	-40.5
chrx_31987_mature	-1.90297	2.13286e-06	down	MORC4	MORC family CW-type zinc finger 4	NM_024657.4	MORC4	cDNA FLJ56908, highly similar to MORC family CW-type zinc finger 4	-38.7
chrx_31987_mature	-1.90297	2.13286e-06	down	S100A16	S100 calcium binding protein A16	NM_080388.1	S100A16	Protein S100-A16	-41.9
chr13_20395_star@@ssc-miR-296-5p	-1.8898	4.22862e-06	down	SBSN	suprabasin	NM_198538.3	SBSN	Suprabasin	-34.6
chr5_10860_mature	-1.8473	6.86699e-06	down	SBSN	suprabasin	NM_198538.3	SBSN	Suprabasin	-33
chr3_9322_mature@@ssc-miR-1249	1.93695	1.14136e-05	up	SBSN	suprabasin	NM_198538.3	SBSN	Suprabasin	-34.6
oar-miR-3956-3p	-3.3339	5.55641e-05	down	SBSN	suprabasin	NM_198538.3	SBSN	Suprabasin	-36.5
chr22_28603_mature	-1.68968	9.53741e-05	down	SBSN	suprabasin	NM_198538.3	SBSN	Suprabasin	-33.5
chr11_17834_star	-1.60789	0.00283995	down	SBSN	suprabasin	NM_198538.3	SBSN	Suprabasin	-33.6
chr5_11233_star@@mmu-miR-378a-5p	-1.44328	0.00743221	down	SBSN	suprabasin	NM_198538.3	SBSN	Suprabasin	-33.5
chr14_21993_mature@@eca-miR-150	-1.22386	0.0450353	down	SBSN	suprabasin	NM_198538.3	SBSN	Suprabasin	-35.5
chrx_31987_mature	-1.90297	2.13286e-06	down	MAF1	MAF1 homolog (S. cerevisiae)	NM_032272.4	MAF1	Repressor of RNA polymerase III transcription MAF1 homolog	-40.6
chr8_15352_mature	-1.40503	0.00451931	down	MAF1	MAF1 homolog (S. cerevisiae)	NM_032272.4	MAF1	Repressor of RNA polymerase III transcription MAF1 homolog	-43.2
chr10_17705_mature	-1.22364	0.0421543	down	MAF1	MAF1 homolog (S. cerevisiae)	NM_032272.4	MAF1	Repressor of RNA polymerase III transcription MAF1 homolog	-38.4
chrx_31987_mature	-1.90297	2.13286e-06	down	SPEG	SPEG complex locus	NM_005876.4	SPEG	Uncharacterized protein	-41.2
chr3_9322_mature@@ssc-miR-1249	1.93695	1.14136e-05	up	CORO7	coronin 7	NM_001201479.1	CORO7-PAM16	Coronin	-37.7
chr8_15352_mature	-1.40503	0.00451931	down	CORO7	coronin 7	NM_001201479.1	CORO7-PAM16	Coronin	-38.9
bta-miR-483	-1.74894	0.0272388	down	CORO7	coronin 7	NM_001201479.1	CORO7-PAM16	Coronin	-36.4
chrx_31987_mature	-1.90297	2.13286e-06	down	S100A12	S100 calcium binding protein A12	NM_005621.1	S100A12	Protein S100-A12	-31.3
chr10_17705_mature	-1.22364	0.0421543	down	NES	nestin	NM_006617.1	NES	NES protein	-36.9
chr8_15352_mature	-1.40503	0.00451931	down	ARRB1	arrestin, beta 1	NM_020251.3	ARRB1	cDNA FLJ75454, highly similar to Homo sapiens arrestin, beta 1 (ARRB1), transcript variant 1, mRNA	-37.9
chr7_13874_mature	-2.69301	3.11084e-13	down	ZNF335	zinc finger protein 335	NM_022095.3	ZNF335	ZNF335 protein	-38.5
chr11_17834_mature	-1.55312	0.00103085	down	CDCA4	cell division cycle associated 4	NM_145701.2	CDCA4	cDNA FLJ52878, highly similar to Cell division cycle-associated protein 4	-33.8
chr8_15352_mature	-1.40503	0.00451931	down	CDCA4	cell division cycle associated 4	NM_145701.2	CDCA4	cDNA FLJ52878, highly similar to Cell division cycle-associated protein 4	-32.2
chr10_17705_mature	-1.22364	0.0421543	down	CDCA4	cell division cycle associated 4	NM_145701.2	CDCA4	cDNA FLJ52878, highly similar to Cell division cycle-associated protein 4	-33
chr3_8193_mature@@ppa-miR-181b	-1.53629	0.00101907	down	ACOT13	acyl-CoA thioesterase 13	NM_018473.3	ACOT13	Acyl-coenzyme A thioesterase 13	-25.4
chr12_20061_mature@@ppa-miR-181b	-1.40276	0.00623168	down	ACOT13	acyl-CoA thioesterase 13	NM_018473.3	ACOT13	Acyl-coenzyme A thioesterase 13	-25.4
chr5_11565_mature@@ssc-miR-181d-5p	1.29997	0.0318542	up	ACOT13	acyl-CoA thioesterase 13	NM_018473.3	ACOT13	Acyl-coenzyme A thioesterase 13	-29.6
chrx_31987_mature	-1.90297	2.13286e-06	down	TMEM89	transmembrane protein 89	NM_001008269.1	TMEM89	Transmembrane protein 89	-25.6
chr11_17834_mature	-1.55312	0.00103085	down	PACS1	phosphofurin acidic cluster sorting protein 1	NM_018026.3	PACS1	Phosphofurin acidic cluster sorting protein 1	-30.2
chr10_17705_mature	-1.22364	0.0421543	down	PACS1	phosphofurin acidic cluster sorting protein 1	NM_018026.3	PACS1	Phosphofurin acidic cluster sorting protein 1	-28.7
chrx_31987_mature	-1.90297	2.13286e-06	down	CUL4A	cullin 4A	NM_003589.2	CUL4A	cDNA, FLJ95721, highly similar to Homo sapiens cullin 4A (CUL4A), mRNA	-33.7
chr10_17705_mature	-1.22364	0.0421543	down	CUL4A	cullin 4A	NM_003589.2	CUL4A	cDNA, FLJ95721, highly similar to Homo sapiens cullin 4A (CUL4A), mRNA	-33.6
oar-miR-432	-4.59582	0	down	FABP3	Heart fatty acid binding protein	NM_004102.3	FABP3	Fatty acid-binding protein, heart	-35.2
chr5_11233_star@@mmu-miR-378a-5p	-1.44328	0.00743221	down	FABP3	Heart fatty acid binding protein	NM_004102.3	FABP3	Fatty acid-binding protein, heart	-35.5
chrx_31987_mature	-1.90297	2.13286e-06	down	LOC101114093	uncharacterized LOC101114093				-38.9
chr19_25850_mature	2.92913	0.000889104	up	RSPH9	radial spoke head 9 homolog (Chlamydomonas)	NM_152732.4	RSPH9	Radial spoke head protein 9 homolog	-27.3
chr21_27727_mature@@mmu-miR-5097	1.32145	0.0091586	up	RSPH9	radial spoke head 9 homolog (Chlamydomonas)	NM_152732.4	RSPH9	Radial spoke head protein 9 homolog	-27.7
chr1_1440_mature	1.29736	0.0194084	up	RSPH9	radial spoke head 9 homolog (Chlamydomonas)	NM_152732.4	RSPH9	Radial spoke head protein 9 homolog	-27.8
chr9_16768_mature	1.31665	0.0271253	up	RSPH9	radial spoke head 9 homolog (Chlamydomonas)	NM_152732.4	RSPH9	Radial spoke head protein 9 homolog	-29.7
chr1_3087_star	2.03533	0.0426879	up	RSPH9	radial spoke head 9 homolog (Chlamydomonas)	NM_152732.4	RSPH9	Radial spoke head protein 9 homolog	-28.1
chr21_27728_mature@@mmu-miR-5097	1.19587	0.0433624	up	RSPH9	radial spoke head 9 homolog (Chlamydomonas)	NM_152732.4	RSPH9	Radial spoke head protein 9 homolog	-27.7
chrx_31987_mature	-1.90297	2.13286e-06	down	CDCA8	cell division cycle associated 8	NM_018101.3	CDCA8	cDNA FLJ78084, highly similar to Homo sapiens cell division cycle associated 8, mRNA	-41.9
chr1_6_mature	-3.12931	0	down	FABP6	fatty acid binding protein 6, ileal	NM_001445.2	FABP6	Gastrotropin	-30.3
chr5_10860_mature	-1.8473	6.86699e-06	down	FABP6	fatty acid binding protein 6, ileal	NM_001445.2	FABP6	Gastrotropin	-30.6
chr9_16768_mature	1.31665	0.0271253	up	FABP6	fatty acid binding protein 6, ileal	NM_001445.2	FABP6	Gastrotropin	-36.2
chrx_31987_mature	-1.90297	2.13286e-06	down	CAPN3	Lens-specific calpain Lp82	NR_027912.1	CAPN3	CAPN3 protein	-43.6
oar-miR-431	-3.8364	0.0359462	down	ATOX1	Copper transport protein ATOX1	NM_004045.3	ATOX1	Copper transport protein ATOX1	-35.2
chrx_31987_mature	-1.90297	2.13286e-06	down	LOC101107420	phospholipase A2, membrane associated-like	NM_001161729.1	PLA2G2A	Phospholipase A2, membrane associated	-35.9
chr1_6_mature	-3.12931	0	down	ZBTB17	zinc finger and BTB domain containing 17	NM_003443.2	ZBTB17	cDNA, FLJ96187, highly similar to Homo sapiens zinc finger and BTB domain containing 17 (ZBTB17), mRNA	-36.2
chrx_31987_mature	-1.90297	2.13286e-06	down	MRPS5	mitochondrial ribosomal protein S5	NM_031902.3	MRPS5	28S ribosomal protein S5, mitochondrial	-33
ptr-miR-196b	-20	5.53474e-10	down	VWC2L	von Willebrand factor C domain containing protein 2-like	NM_001080500.2	VWC2L	von Willebrand factor C domain-containing protein 2-like	-31
chr3_9322_mature@@ssc-miR-1249	1.93695	1.14136e-05	up	FDPS	farnesyl diphosphate synthase	NM_002004.3	FDPS	cDNA FLJ12779 fis, clone NT2RP2001748, moderately similar to FARNESYL PYROPHOSPHATE SYNTHETASE	-32.8
chr18_25193_mature@@eca-miR-211	2.4527	0.0357014	up	FDPS	farnesyl diphosphate synthase	NM_002004.3	FDPS	cDNA FLJ12779 fis, clone NT2RP2001748, moderately similar to FARNESYL PYROPHOSPHATE SYNTHETASE	-27.7
oar-miR-409-3p	-2.31153	4.37262e-08	down	C21H11orf10	chromosome 21 open reading frame, human C11orf10	NM_014206.3	TMEM258	Transmembrane protein 258	-34
chr9_16768_mature	1.31665	0.0271253	up	C21H11orf10	chromosome 21 open reading frame, human C11orf10	NM_014206.3	TMEM258	Transmembrane protein 258	-32.2
bta-miR-449b	3.42099	0.000617998	up	TGM1	transglutaminase 1 (K polypeptide epidermal type I, protein-glutamine-gamma-glutamyltransferase)	NM_000359.2	TGM1	cDNA FLJ78142, highly similar to Homo sapiens transglutaminase 1 (K polypeptide epidermal type I, protein-glutamine-gamma-glutamyltransferase), mRNA	-31.4
chr8_15352_mature	-1.40503	0.00451931	down	TGM1	transglutaminase 1 (K polypeptide epidermal type I, protein-glutamine-gamma-glutamyltransferase)	NM_000359.2	TGM1	cDNA FLJ78142, highly similar to Homo sapiens transglutaminase 1 (K polypeptide epidermal type I, protein-glutamine-gamma-glutamyltransferase), mRNA	-30.4
chr12_19232_mature@@ppa-miR-34a	1.5921	0.0180146	up	TGM1	transglutaminase 1 (K polypeptide epidermal type I, protein-glutamine-gamma-glutamyltransferase)	NM_000359.2	TGM1	cDNA FLJ78142, highly similar to Homo sapiens transglutaminase 1 (K polypeptide epidermal type I, protein-glutamine-gamma-glutamyltransferase), mRNA	-32.2
chr10_17705_mature	-1.22364	0.0421543	down	TGM1	transglutaminase 1 (K polypeptide epidermal type I, protein-glutamine-gamma-glutamyltransferase)	NM_000359.2	TGM1	cDNA FLJ78142, highly similar to Homo sapiens transglutaminase 1 (K polypeptide epidermal type I, protein-glutamine-gamma-glutamyltransferase), mRNA	-30.5
chr13_20395_star@@ssc-miR-296-5p	-1.8898	4.22862e-06	down	MECR	mitochondrial trans-2-enoyl-CoA reductase	NM_016011.3	MECR	cDNA FLJ56723, highly similar to Trans-2-enoyl-CoA reductase, mitochondrial (EC 1.3.1.38)	-33.7
chr11_17834_mature	-1.55312	0.00103085	down	MECR	mitochondrial trans-2-enoyl-CoA reductase	NM_016011.3	MECR	cDNA FLJ56723, highly similar to Trans-2-enoyl-CoA reductase, mitochondrial (EC 1.3.1.38)	-31.6
chr8_15352_mature	-1.40503	0.00451931	down	MECR	mitochondrial trans-2-enoyl-CoA reductase	NM_016011.3	MECR	cDNA FLJ56723, highly similar to Trans-2-enoyl-CoA reductase, mitochondrial (EC 1.3.1.38)	-35.8
chr10_17705_mature	-1.22364	0.0421543	down	MECR	mitochondrial trans-2-enoyl-CoA reductase	NM_016011.3	MECR	cDNA FLJ56723, highly similar to Trans-2-enoyl-CoA reductase, mitochondrial (EC 1.3.1.38)	-34.7
chrx_31987_mature	-1.90297	2.13286e-06	down	MFSD12	major facilitator superfamily domain containing 12	NM_174983.4	MFSD12	Major facilitator superfamily domain-containing protein 12	-41.6
oar-miR-487a-5p	-20	6.21224e-09	down	MFSD11	major facilitator superfamily domain containing 11	NM_024311.3	MFSD11	UNC93-like protein MFSD11	-35.1
chrx_31987_mature	-1.90297	2.13286e-06	down	TGM7	transglutaminase 7	NM_052955.2	TGM7	Protein-glutamine gamma-glutamyltransferase Z	-35.4
chr1_6_mature	-3.12931	0	down	TMEM80	transmembrane protein 80	NM_174940.3	TMEM80	Transmembrane protein 80	-34.6
chr5_11606_star@@ppa-miR-199a	-2.03539	4.29356e-07	down	TMEM80	transmembrane protein 80	NM_174940.3	TMEM80	Transmembrane protein 80	-34.3
chr23_29006_mature	-1.98954	5.79614e-07	down	TMEM80	transmembrane protein 80	NM_174940.3	TMEM80	Transmembrane protein 80	-39.2
chr12_19796_star@@ppa-miR-199a	-2.01812	5.95405e-07	down	TMEM80	transmembrane protein 80	NM_174940.3	TMEM80	Transmembrane protein 80	-34.3
chr23_29005_mature	-1.83073	8.11177e-06	down	TMEM80	transmembrane protein 80	NM_174940.3	TMEM80	Transmembrane protein 80	-39.2
chrx_31987_mature	-1.90297	2.13286e-06	down	SPHK1	sphingosine kinase 1	NM_182965.2	SPHK1	cDNA FLJ16332 fis, clone SYNOV2016837, highly similar to Sphingosine kinase 1 (EC 2.7.1.-)	-40.9
ptr-miR-183	-2.7973	3.2523e-06	down	SPHK1	sphingosine kinase 1	NM_182965.2	SPHK1	cDNA FLJ16332 fis, clone SYNOV2016837, highly similar to Sphingosine kinase 1 (EC 2.7.1.-)	-31.2
chr11_17834_mature	-1.55312	0.00103085	down	SPHK1	sphingosine kinase 1	NM_182965.2	SPHK1	cDNA FLJ16332 fis, clone SYNOV2016837, highly similar to Sphingosine kinase 1 (EC 2.7.1.-)	-31.3
chr8_15352_mature	-1.40503	0.00451931	down	SPHK1	sphingosine kinase 1	NM_182965.2	SPHK1	cDNA FLJ16332 fis, clone SYNOV2016837, highly similar to Sphingosine kinase 1 (EC 2.7.1.-)	-36.1
chr10_17705_mature	-1.22364	0.0421543	down	SPHK1	sphingosine kinase 1	NM_182965.2	SPHK1	cDNA FLJ16332 fis, clone SYNOV2016837, highly similar to Sphingosine kinase 1 (EC 2.7.1.-)	-32
chr1_6_mature	-3.12931	0	down	ASCC2	activating signal cointegrator 1 complex subunit 2	NM_032204.4	ASCC2	Activating signal cointegrator 1 complex subunit 2	-34
chr8_15352_mature	-1.40503	0.00451931	down	ASCC2	activating signal cointegrator 1 complex subunit 2	NM_032204.4	ASCC2	Activating signal cointegrator 1 complex subunit 2	-35.8
chr12_19232_mature@@ppa-miR-34a	1.5921	0.0180146	up	ASCC2	activating signal cointegrator 1 complex subunit 2	NM_032204.4	ASCC2	Activating signal cointegrator 1 complex subunit 2	-33.5
chr10_17705_mature	-1.22364	0.0421543	down	ASCC2	activating signal cointegrator 1 complex subunit 2	NM_032204.4	ASCC2	Activating signal cointegrator 1 complex subunit 2	-34.2
chr19_25888_mature	1.36134	0.0121578	up	TMEM163	transmembrane protein 163	NM_030923.4	TMEM163	Transmembrane protein 163	-35.7
chr10_17705_mature	-1.22364	0.0421543	down	TMEM163	transmembrane protein 163	NM_030923.4	TMEM163	Transmembrane protein 163	-37.2
chr13_20395_star@@ssc-miR-296-5p	-1.8898	4.22862e-06	down	SLC35C2	solute carrier family 35, member C2	NM_173179.3	SLC35C2	cDNA FLJ52752, highly similar to Solute carrier family 35 member C2	-37
chr12_19792_mature@@ppa-miR-214	-2.27322	5.49714e-09	down	T	T, brachyury homolog (mouse)	NM_003181.3	T	Brachyury protein	-31.2
chr16_23181_mature	2.3506	1.27327e-08	up	T	T, brachyury homolog (mouse)	NM_003181.3	T	Brachyury protein	-25.4
chr16_23333_mature@@ppa-miR-214	-2.23832	0.000720299	down	T	T, brachyury homolog (mouse)	NM_003181.3	T	Brachyury protein	-27.4
ptr-miR-92b	-1.54595	0.0104047	down	T	T, brachyury homolog (mouse)	NM_003181.3	T	Brachyury protein	-33.1
chr1_3087_star	2.03533	0.0426879	up	T	T, brachyury homolog (mouse)	NM_003181.3	T	Brachyury protein	-27.3
chr9_16768_mature	1.31665	0.0271253	up	CIB3	Calcium and integrin binding family member 3	NM_054113.2	CIB3	Calcium and integrin-binding family member 3	-32.1
chr23_29006_mature	-1.98954	5.79614e-07	down	TMEM160	transmembrane protein 160	NM_017854.1	TMEM160	Transmembrane protein 160	-30
chr23_29005_mature	-1.83073	8.11177e-06	down	TMEM160	transmembrane protein 160	NM_017854.1	TMEM160	Transmembrane protein 160	-30
bta-miR-2891	4.57299	0.000691998	up	TMEM160	transmembrane protein 160	NM_017854.1	TMEM160	Transmembrane protein 160	-31.6
chr8_15352_mature	-1.40503	0.00451931	down	TMEM160	transmembrane protein 160	NM_017854.1	TMEM160	Transmembrane protein 160	-32.3
chr12_19232_mature@@ppa-miR-34a	1.5921	0.0180146	up	TMEM160	transmembrane protein 160	NM_017854.1	TMEM160	Transmembrane protein 160	-31.4
chr10_17705_mature	-1.22364	0.0421543	down	TMEM160	transmembrane protein 160	NM_017854.1	TMEM160	Transmembrane protein 160	-30.6
chr11_17834_mature	-1.55312	0.00103085	down	CIB1	CIB1	NR_102428.1	CIB1	Calcium and integrin binding protein 1 transcript variant 2	-33
chr8_15352_mature	-1.40503	0.00451931	down	CIB1	CIB1	NR_102428.1	CIB1	Calcium and integrin binding protein 1 transcript variant 2	-34.5
chr10_17705_mature	-1.22364	0.0421543	down	CIB1	CIB1	NR_102428.1	CIB1	Calcium and integrin binding protein 1 transcript variant 2	-35.1
chr8_15352_mature	-1.40503	0.00451931	down	REN	Renin	NM_000537.3	REN	Kidney mRNA for renin (aa 105-401).	-35.9
chr10_17705_mature	-1.22364	0.0421543	down	REN	Renin	NM_000537.3	REN	Kidney mRNA for renin (aa 105-401).	-32.5
oar-miR-412-5p	-20	0.000131522	down	TRAF3IP3	TRAF3 interacting protein 3	NR_109871.1	TRAF3IP3	TRAF3-interacting JNK-activating modulator	-27.5
chr25_30383_star	2.92913	0.000889104	up	TRAF3IP3	TRAF3 interacting protein 3	NR_109871.1	TRAF3IP3	TRAF3-interacting JNK-activating modulator	-27.4
chr1_6_mature	-3.12931	0	down	LOC101102007	leukocyte immunoglobulin-like receptor subfamily A member 5-like	NM_181986.2	LILRA5	Leukocyte immunoglobulin-like receptor subfamily A member 5	-40.8
chr8_15352_mature	-1.40503	0.00451931	down	LOC101102007	leukocyte immunoglobulin-like receptor subfamily A member 5-like	NM_181986.2	LILRA5	Leukocyte immunoglobulin-like receptor subfamily A member 5	-36.3
chr8_15352_mature	-1.40503	0.00451931	down	FOXA2	forkhead box A2	NM_153675.2	FOXA2	Forkhead box A2, isoform CRA_b	-40.5
chr10_17705_mature	-1.22364	0.0421543	down	SIPA1	signal-induced proliferation-associated 1	NM_153253.29	SIPA1	cDNA FLJ60386, moderately similar to Signal-induced proliferation-associated protein 1	-34.2
chr8_15352_mature	-1.40503	0.00451931	down	MRPS9	mitochondrial ribosomal protein S9	NM_182640.2	MRPS9	28S ribosomal protein S9, mitochondrial	-38
mmu-miR-6367	2.44371	0.0065444	up	WDR18	WD repeat domain 18	NM_024100.3	WDR18	WD repeat-containing protein 18	-34.2
chr10_17705_mature	-1.22364	0.0421543	down	WDR18	WD repeat domain 18	NM_024100.3	WDR18	WD repeat-containing protein 18	-33.3
chrx_31987_mature	-1.90297	2.13286e-06	down	NEDD8	neural precursor cell expressed, developmentally down-regulated 8	NM_006156.2	NEDD8	NEDD8	-36.8
chr8_15352_mature	-1.40503	0.00451931	down	NEDD8	neural precursor cell expressed, developmentally down-regulated 8	NM_006156.2	NEDD8	NEDD8	-35.6
chr16_23373_mature	2.11704	3.05865e-05	up	AAAS	achalasia, adrenocortical insufficiency, alacrimia	NM_015665.5	AAAS	Mutant Allgrove syndrome protein	-23
chr13_20395_star@@ssc-miR-296-5p	-1.8898	4.22862e-06	down	SLC6A13	solute carrier family 6 (neurotransmitter transporter, GABA), member 13	NM_016615.4	SLC6A13	Sodium- and chloride-dependent GABA transporter 2	-36.7
chr22_28603_mature	-1.68968	9.53741e-05	down	SLC6A13	solute carrier family 6 (neurotransmitter transporter, GABA), member 13	NM_016615.4	SLC6A13	Sodium- and chloride-dependent GABA transporter 2	-44.6
chr11_17834_star	-1.60789	0.00283995	down	SLC6A13	solute carrier family 6 (neurotransmitter transporter, GABA), member 13	NM_016615.4	SLC6A13	Sodium- and chloride-dependent GABA transporter 2	-36.8
bta-miR-483	-1.74894	0.0272388	down	SLC6A13	solute carrier family 6 (neurotransmitter transporter, GABA), member 13	NM_016615.4	SLC6A13	Sodium- and chloride-dependent GABA transporter 2	-38.7
chr13_20395_star@@ssc-miR-296-5p	-1.8898	4.22862e-06	down	SIGLEC10	sialic acid binding Ig-like lectin 10	NM_033130.4	SIGLEC10	SIGLEC10 protein	-39.9
chr8_15352_mature	-1.40503	0.00451931	down	TBC1D25	TBC1 domain family, member 25	NM_002536.2	TBC1D25	Ornithine aminotransferase-like 1, isoform CRA_b	-38.8
chr8_15352_mature	-1.40503	0.00451931	down	WFIKKN1	WAP, follistatin/kazal, immunoglobulin, kunitz and netrin domain containing 1	NM_053284.2	WFIKKN1	WAP, Kazal, immunoglobulin, Kunitz and NTR domain-containing protein 1	-36.6
chr10_17705_mature	-1.22364	0.0421543	down	WFIKKN1	WAP, follistatin/kazal, immunoglobulin, kunitz and netrin domain containing 1	NM_053284.2	WFIKKN1	WAP, Kazal, immunoglobulin, Kunitz and NTR domain-containing protein 1	-27.7
chr1_6_mature	-3.12931	0	down	SLC6A17	solute carrier family 6, member 17	NM_001010898.2	SLC6A17	cDNA FLJ58911, highly similar to Orphan sodium- and chloride-dependent neurotransmitter transporter NTT4	-34.3
chr8_15352_mature	-1.40503	0.00451931	down	SLC6A17	solute carrier family 6, member 17	NM_001010898.2	SLC6A17	cDNA FLJ58911, highly similar to Orphan sodium- and chloride-dependent neurotransmitter transporter NTT4	-35.6
chrx_31987_mature	-1.90297	2.13286e-06	down	WDR13	WD repeat domain 13	NR_029427.1	WDR13	WD repeat-containing protein 13	-38.2
chr8_15352_mature	-1.40503	0.00451931	down	GHDC	GH3 domain containing	NR_024573.1	GHDC	GH3 domain-containing protein	-39.5
chrx_31987_mature	-1.90297	2.13286e-06	down	NCL	nucleolin	NM_005381.2	NCL	Nucleolin, isoform CRA_c	-37.2
chrx_31987_mature	-1.90297	2.13286e-06	down	NTSR2	neurotensin receptor 2	NM_012344.3	NTSR2	Neurotensin receptor type 2	-31
chr13_20395_star@@ssc-miR-296-5p	-1.8898	4.22862e-06	down	PPP1R12C	protein phosphatase 1, regulatory subunit 12C	NM_017607.3	PPP1R12C	Protein phosphatase 1 regulatory subunit 12C	-39.9
oar-miR-409-5p	-5.16972	0	down	FAM57A	family with sequence similarity 57, member A	NM_024792.1	FAM57A	cDNA FLJ43156 fis, clone DFNES2011239, highly similar to Protein FAM57A	-32.6
chr1_1440_mature	1.29736	0.0194084	up	FAM57A	family with sequence similarity 57, member A	NM_024792.1	FAM57A	cDNA FLJ43156 fis, clone DFNES2011239, highly similar to Protein FAM57A	-29.4
chrx_31987_mature	-1.90297	2.13286e-06	down	GEMIN8	gem (nuclear organelle) associated protein 8	NM_017856.2	GEMIN8	Gem-associated protein 8	-34.8
chr5_10860_mature	-1.8473	6.86699e-06	down	PPP1R35	protein phosphatase 1, regulatory subunit 35	NM_145030.2	PPP1R35	Protein phosphatase 1 regulatory subunit 35	-29.6
chrx_31987_mature	-1.90297	2.13286e-06	down	NOMO1	NODAL modulator 1	NM_014287.3	NOMO1	Nodal modulator 3	-39.3
oar-miR-487b-5p	-3.65583	0.00112711	down	CHRM4	cholinergic receptor, muscarinic 4	NM_000741.2	CHRM4	Muscarinic acetylcholine receptor M4	-32.3
chr13_20282_mature	1.27153	0.0198098	up	CHRM4	cholinergic receptor, muscarinic 4	NM_000741.2	CHRM4	Muscarinic acetylcholine receptor M4	-24
chr1_570_star	2.92009	2.47167e-10	up	TMEM68	transmembrane protein 68	NM_152417.2	TMEM68	Transmembrane protein 68	-40.5
chrx_31987_mature	-1.90297	2.13286e-06	down	PPP1R32	protein phosphatase 1, regulatory subunit 32	NM_145017.2	PPP1R32	Protein phosphatase 1 regulatory subunit 32	-32.8
chr8_15352_mature	-1.40503	0.00451931	down	PPP1R32	protein phosphatase 1, regulatory subunit 32	NM_145017.2	PPP1R32	Protein phosphatase 1 regulatory subunit 32	-31.5
mmu-miR-6367	2.44371	0.0065444	up	PPP1R32	protein phosphatase 1, regulatory subunit 32	NM_145017.2	PPP1R32	Protein phosphatase 1 regulatory subunit 32	-33.2
chr10_17705_mature	-1.22364	0.0421543	down	PCID2	PCI domain containing 2	NM_018386.3	PCID2	PCI domain-containing protein 2	-36
chr25_30383_mature	2.17706	0.000175852	up	PPP1R37	protein phosphatase 1, regulatory subunit 37	NM_019121.1	PPP1R37	Protein phosphatase 1 regulatory subunit 37	-31
chr11_17834_mature	-1.55312	0.00103085	down	PPP1R37	protein phosphatase 1, regulatory subunit 37	NM_019121.1	PPP1R37	Protein phosphatase 1 regulatory subunit 37	-32.7
chr1_6_mature	-3.12931	0	down	SERPINA1	Alpha-1-antitrypsin transcript variant 1	NM_001127707.1	SERPINA1	Alpha-1-antitrypsin null variant	-30.3
chrx_31987_mature	-1.90297	2.13286e-06	down	SERPINA1	Alpha-1-antitrypsin transcript variant 1	NM_001127707.1	SERPINA1	Alpha-1-antitrypsin null variant	-33.6
chr8_15352_mature	-1.40503	0.00451931	down	SERPINA1	Alpha-1-antitrypsin transcript variant 1	NM_001127707.1	SERPINA1	Alpha-1-antitrypsin null variant	-34.3
chr9_16768_mature	1.31665	0.0271253	up	SERPINA1	Alpha-1-antitrypsin transcript variant 1	NM_001127707.1	SERPINA1	Alpha-1-antitrypsin null variant	-30.2
chr10_17705_mature	-1.22364	0.0421543	down	SERPINA1	Alpha-1-antitrypsin transcript variant 1	NM_001127707.1	SERPINA1	Alpha-1-antitrypsin null variant	-31.4
chr8_15352_mature	-1.40503	0.00451931	down	LOC101106347	cyclin-L2-like	NM_030937.4	CCNL2	cDNA FLJ32571 fis, clone SPLEN2000197, highly similar to Cyclin-L2	-39.5
chr19_25888_mature	1.36134	0.0121578	up	TBC1D30	TBC1 domain family, member 30	NM_015279.1	TBC1D30	cDNA FLJ50187	-30.9
oar-miR-541-5p	-4.4714	3.53051e-13	down	NF2	neurofibromin 2 (merlin)	NM_181835.1	NF2	cDNA FLJ61733, highly similar to Merlin	-38.3
chr8_15352_mature	-1.40503	0.00451931	down	NF2	neurofibromin 2 (merlin)	NM_181835.1	NF2	cDNA FLJ61733, highly similar to Merlin	-32.8
chr10_17705_mature	-1.22364	0.0421543	down	NF2	neurofibromin 2 (merlin)	NM_181835.1	NF2	cDNA FLJ61733, highly similar to Merlin	-34.8
chr7_13874_mature	-2.69301	3.11084e-13	down	ACADS	acyl-CoA dehydrogenase, C-2 to C-3 short chain	NM_000017.2	ACADS	cDNA FLJ51323, highly similar to Short-chain specific acyl-CoA dehydrogenase, mitochondrial (EC 1.3.99.2)	-38.2
chr3_9322_mature@@ssc-miR-1249	1.93695	1.14136e-05	up	ACADS	acyl-CoA dehydrogenase, C-2 to C-3 short chain	NM_000017.2	ACADS	cDNA FLJ51323, highly similar to Short-chain specific acyl-CoA dehydrogenase, mitochondrial (EC 1.3.99.2)	-39.4
chr11_17834_mature	-1.55312	0.00103085	down	ACADS	acyl-CoA dehydrogenase, C-2 to C-3 short chain	NM_000017.2	ACADS	cDNA FLJ51323, highly similar to Short-chain specific acyl-CoA dehydrogenase, mitochondrial (EC 1.3.99.2)	-36
bta-miR-483	-1.74894	0.0272388	down	ACADS	acyl-CoA dehydrogenase, C-2 to C-3 short chain	NM_000017.2	ACADS	cDNA FLJ51323, highly similar to Short-chain specific acyl-CoA dehydrogenase, mitochondrial (EC 1.3.99.2)	-36.8
chr5_10860_mature	-1.8473	6.86699e-06	down	ECI2	enoyl-CoA delta isomerase 2	NR_028588.1	ECI2	cDNA FLJ56683, highly similar to Peroxisomal 3,2-trans-enoyl-CoA isomerase (EC 5.3.3.8)	-32
oar-miR-487a-5p	-20	6.21224e-09	down	DCUN1D4	DCN1, defective in cullin neddylation 1, domain containing 4 (S. cerevisiae)	NM_015115.3	DCUN1D4	DCN1-like protein 4	-29.1
chrx_31987_mature	-1.90297	2.13286e-06	down	FAH	fumarylacetoacetate hydrolase (fumarylacetoacetase)	NM_000137.2	FAH	cDNA FLJ51912, highly similar to Fumarylacetoacetase (EC 3.7.1.2)	-34.4
chr8_15352_mature	-1.40503	0.00451931	down	FAH	fumarylacetoacetate hydrolase (fumarylacetoacetase)	NM_000137.2	FAH	cDNA FLJ51912, highly similar to Fumarylacetoacetase (EC 3.7.1.2)	-35.2
chr19_25888_mature	1.36134	0.0121578	up	FAH	fumarylacetoacetate hydrolase (fumarylacetoacetase)	NM_000137.2	FAH	cDNA FLJ51912, highly similar to Fumarylacetoacetase (EC 3.7.1.2)	-30.9
chr10_17705_mature	-1.22364	0.0421543	down	FAH	fumarylacetoacetate hydrolase (fumarylacetoacetase)	NM_000137.2	FAH	cDNA FLJ51912, highly similar to Fumarylacetoacetase (EC 3.7.1.2)	-34.3
chr10_17705_mature	-1.22364	0.0421543	down	SEBOX	SEBOX homeobox	NM_001083896.1	SEBOX	Homeobox protein SEBOX	-36.8
chr13_20446_mature	2.87909	1.78549e-06	up	TBC1D2B	TBC1 domain family, member 2B	NM_144572.1	TBC1D2B	TBC1D2B protein	-35.9
chrx_31987_mature	-1.90297	2.13286e-06	down	DRP2	dystrophin related protein 2	NM_001939.2	DRP2	Dystrophin-related protein 2	-31
chr8_15352_mature	-1.40503	0.00451931	down	DRP2	dystrophin related protein 2	NM_001939.2	DRP2	Dystrophin-related protein 2	-31.1
chr10_17705_mature	-1.22364	0.0421543	down	DRP2	dystrophin related protein 2	NM_001939.2	DRP2	Dystrophin-related protein 2	-29.7
chr13_20395_star@@ssc-miR-296-5p	-1.8898	4.22862e-06	down	TMEM54	transmembrane protein 54	NM_033504.2	TMEM54	Transmembrane protein 54	-40.3
bta-miR-2891	4.57299	0.000691998	up	SLC6A2	Transporter				-27.4
chr8_15352_mature	-1.40503	0.00451931	down	SLC6A2	Transporter				-33.2
chrx_31987_mature	-1.90297	2.13286e-06	down	PPP1R27	protein phosphatase 1, regulatory subunit 27	NM_001007533.3	PPP1R27	Protein phosphatase 1 regulatory subunit 27	-34.5
chr8_15352_mature	-1.40503	0.00451931	down	PPP1R27	protein phosphatase 1, regulatory subunit 27	NM_001007533.3	PPP1R27	Protein phosphatase 1 regulatory subunit 27	-35.5
chr10_17705_mature	-1.22364	0.0421543	down	PPP1R27	protein phosphatase 1, regulatory subunit 27	NM_001007533.3	PPP1R27	Protein phosphatase 1 regulatory subunit 27	-34
chrx_31987_mature	-1.90297	2.13286e-06	down	BPHL	biphenyl hydrolase-like (serine hydrolase)	NR_026650.1	BPHL	cDNA FLJ58913, highly similar to Valacyclovir hydrolase (EC 3.1.-.-)	-34.3
chr11_17834_mature	-1.55312	0.00103085	down	BPHL	biphenyl hydrolase-like (serine hydrolase)	NR_026650.1	BPHL	cDNA FLJ58913, highly similar to Valacyclovir hydrolase (EC 3.1.-.-)	-33.8
chr10_17705_mature	-1.22364	0.0421543	down	BPHL	biphenyl hydrolase-like (serine hydrolase)	NR_026650.1	BPHL	cDNA FLJ58913, highly similar to Valacyclovir hydrolase (EC 3.1.-.-)	-33.6
chrx_31987_mature	-1.90297	2.13286e-06	down	LOC101111528	sterol 26-hydroxylase, mitochondrial-like	NM_000784.3	CYP27A1	Sterol 26-hydroxylase, mitochondrial	-34.8
chrx_31987_mature	-1.90297	2.13286e-06	down	KCNIP1	Kv channel interacting protein 1	NM_014592.3	KCNIP1	Potassium channel interacting protein 1	-44.1
chr10_17705_mature	-1.22364	0.0421543	down	LOC101114947	E3 ubiquitin-protein ligase NEURL3-like	NM_004210.4	NEURL1	cDNA FLJ57494, highly similar to Neuralized-like protein 1	-36
chr1_6_mature	-3.12931	0	down	ZBTB45	zinc finger and BTB domain containing 45	NM_032792.2	ZBTB45	Putative uncharacterized protein DKFZp547H249	-31.6
chr16_23181_mature	2.3506	1.27327e-08	up	ZBTB45	zinc finger and BTB domain containing 45	NM_032792.2	ZBTB45	Putative uncharacterized protein DKFZp547H249	-23.7
chr5_10860_mature	-1.8473	6.86699e-06	down	ZBTB45	zinc finger and BTB domain containing 45	NM_032792.2	ZBTB45	Putative uncharacterized protein DKFZp547H249	-35.4
chr25_30383_mature	2.17706	0.000175852	up	ZBTB45	zinc finger and BTB domain containing 45	NM_032792.2	ZBTB45	Putative uncharacterized protein DKFZp547H249	-27.6
oar-miR-487b-5p	-3.65583	0.00112711	down	ZBTB45	zinc finger and BTB domain containing 45	NM_032792.2	ZBTB45	Putative uncharacterized protein DKFZp547H249	-28.3
chr8_15352_mature	-1.40503	0.00451931	down	ZBTB45	zinc finger and BTB domain containing 45	NM_032792.2	ZBTB45	Putative uncharacterized protein DKFZp547H249	-33.6
chr5_11233_star@@mmu-miR-378a-5p	-1.44328	0.00743221	down	ZBTB45	zinc finger and BTB domain containing 45	NM_032792.2	ZBTB45	Putative uncharacterized protein DKFZp547H249	-28.7
chr10_17705_mature	-1.22364	0.0421543	down	ZBTB45	zinc finger and BTB domain containing 45	NM_032792.2	ZBTB45	Putative uncharacterized protein DKFZp547H249	-37.2
chr7_13839_mature	1.5279	0.0490099	up	ZBTB45	zinc finger and BTB domain containing 45	NM_032792.2	ZBTB45	Putative uncharacterized protein DKFZp547H249	-24
chr11_17834_mature	-1.55312	0.00103085	down	ESPN	espin	NM_031475.2	ESPN	Espin	-35.1
chr8_15352_mature	-1.40503	0.00451931	down	ESPN	espin	NM_031475.2	ESPN	Espin	-39.5
oar-miR-665-3p	-1.3556	0.0269075	down	ESPN	espin	NM_031475.2	ESPN	Espin	-36.1
chr10_17705_mature	-1.22364	0.0421543	down	MRPS18A	mitochondrial ribosomal protein S18A	NM_018135.3	MRPS18A	28S ribosomal protein S18a, mitochondrial	-47
chrx_31987_mature	-1.90297	2.13286e-06	down	WDR38	WD repeat domain 38	NM_001276376.1	WDR38	WD repeat domain 38	-40.4
chr22_28603_mature	-1.68968	9.53741e-05	down	PGGT1B	protein geranylgeranyltransferase type I, beta subunit	NM_005023.3	PGGT1B	Geranylgeranyl transferase type-1 subunit beta	-46.3
chrx_31987_mature	-1.90297	2.13286e-06	down	SLC6A8	solute carrier family 6 (neurotransmitter transporter, creatine), member 8	NM_005629.3	SLC6A8	Sodium-and chloride-dependent creatine transporter 1 isoform 2	-39.6
chr5_10860_mature	-1.8473	6.86699e-06	down	SLC6A8	solute carrier family 6 (neurotransmitter transporter, creatine), member 8	NM_005629.3	SLC6A8	Sodium-and chloride-dependent creatine transporter 1 isoform 2	-32.5
chr8_15352_mature	-1.40503	0.00451931	down	SLC6A8	solute carrier family 6 (neurotransmitter transporter, creatine), member 8	NM_005629.3	SLC6A8	Sodium-and chloride-dependent creatine transporter 1 isoform 2	-37
chr5_11233_star@@mmu-miR-378a-5p	-1.44328	0.00743221	down	SLC6A8	solute carrier family 6 (neurotransmitter transporter, creatine), member 8	NM_005629.3	SLC6A8	Sodium-and chloride-dependent creatine transporter 1 isoform 2	-31.7
chr10_17705_mature	-1.22364	0.0421543	down	SLC6A8	solute carrier family 6 (neurotransmitter transporter, creatine), member 8	NM_005629.3	SLC6A8	Sodium-and chloride-dependent creatine transporter 1 isoform 2	-34.4
chr1_3087_star	2.03533	0.0426879	up	SLC6A8	solute carrier family 6 (neurotransmitter transporter, creatine), member 8	NM_005629.3	SLC6A8	Sodium-and chloride-dependent creatine transporter 1 isoform 2	-31.1
oar-miR-376a-5p	-5.73218	0	down	ZBTB40	zinc finger and BTB domain containing 40	NM_014870.3	ZBTB40	Zinc finger and BTB domain containing 40, isoform CRA_a	-29.8
chrx_31987_mature	-1.90297	2.13286e-06	down	ZBTB40	zinc finger and BTB domain containing 40	NM_014870.3	ZBTB40	Zinc finger and BTB domain containing 40, isoform CRA_a	-32
chr19_25888_mature	1.36134	0.0121578	up	ZBTB40	zinc finger and BTB domain containing 40	NM_014870.3	ZBTB40	Zinc finger and BTB domain containing 40, isoform CRA_a	-30.1
chr8_15352_mature	-1.40503	0.00451931	down	PLEKHS1	pleckstrin homology domain containing, family S member 1	NM_182601.1	PLEKHS1	pleckstrin homology domain containing, family S member 1	-33.6
chr1_6_mature	-3.12931	0	down	IER5L	immediate early response 5-like	NM_203434.2	IER5L	immediate early response 5-like	-45.4
chr7_13874_mature	-2.69301	3.11084e-13	down	IER5L	immediate early response 5-like	NM_203434.2	IER5L	immediate early response 5-like	-36.6
oar-miR-487a-5p	-20	6.21224e-09	down	IER5L	immediate early response 5-like	NM_203434.2	IER5L	immediate early response 5-like	-33.8
chr23_29006_mature	-1.98954	5.79614e-07	down	IER5L	immediate early response 5-like	NM_203434.2	IER5L	immediate early response 5-like	-36.4
chrx_31987_mature	-1.90297	2.13286e-06	down	IER5L	immediate early response 5-like	NM_203434.2	IER5L	immediate early response 5-like	-34.6
chr5_10860_mature	-1.8473	6.86699e-06	down	IER5L	immediate early response 5-like	NM_203434.2	IER5L	immediate early response 5-like	-41
chr23_29005_mature	-1.83073	8.11177e-06	down	IER5L	immediate early response 5-like	NM_203434.2	IER5L	immediate early response 5-like	-36.4
chr11_17834_mature	-1.55312	0.00103085	down	IER5L	immediate early response 5-like	NM_203434.2	IER5L	immediate early response 5-like	-33.7
chr8_15352_mature	-1.40503	0.00451931	down	IER5L	immediate early response 5-like	NM_203434.2	IER5L	immediate early response 5-like	-36.8
chr21_27727_mature@@mmu-miR-5097	1.32145	0.0091586	up	IER5L	immediate early response 5-like	NM_203434.2	IER5L	immediate early response 5-like	-33.5
chr9_16768_mature	1.31665	0.0271253	up	IER5L	immediate early response 5-like	NM_203434.2	IER5L	immediate early response 5-like	-33.6
chr18_25193_mature@@eca-miR-211	2.4527	0.0357014	up	IER5L	immediate early response 5-like	NM_203434.2	IER5L	immediate early response 5-like	-35.3
chr10_17705_mature	-1.22364	0.0421543	down	IER5L	immediate early response 5-like	NM_203434.2	IER5L	immediate early response 5-like	-35.9
chr1_3087_star	2.03533	0.0426879	up	IER5L	immediate early response 5-like	NM_203434.2	IER5L	immediate early response 5-like	-35
chr21_27728_mature@@mmu-miR-5097	1.19587	0.0433624	up	IER5L	immediate early response 5-like	NM_203434.2	IER5L	immediate early response 5-like	-33.5
ptr-miR-92b	-1.54595	0.0104047	down	NTAN1	N-terminal asparagine amidase	NM_173474.3	NTAN1	Protein N-terminal asparagine amidohydrolase	-34.8
chr1_6_mature	-3.12931	0	down	ASIP	Agouti signaling protein	NM_001672.2	ASIP	Agouti-signaling protein	-37.1
chr7_13874_mature	-2.69301	3.11084e-13	down	ASIP	Agouti signaling protein	NM_001672.2	ASIP	Agouti-signaling protein	-33.1
chr13_20395_star@@ssc-miR-296-5p	-1.8898	4.22862e-06	down	ASIP	Agouti signaling protein	NM_001672.2	ASIP	Agouti-signaling protein	-36.2
chr5_10860_mature	-1.8473	6.86699e-06	down	ASIP	Agouti signaling protein	NM_001672.2	ASIP	Agouti-signaling protein	-38
chr22_28603_mature	-1.68968	9.53741e-05	down	ASIP	Agouti signaling protein	NM_001672.2	ASIP	Agouti-signaling protein	-36.6
chr1_3087_star	2.03533	0.0426879	up	ASIP	Agouti signaling protein	NM_001672.2	ASIP	Agouti-signaling protein	-35.6
chr9_16768_mature	1.31665	0.0271253	up	RNF41	ring finger protein 41	NR_040053.1	RNF41	cDNA FLJ50872, highly similar to RING finger protein 41	-40.6
chr1_6_mature	-3.12931	0	down	GLG1	golgi glycoprotein 1	NR_027265.1	GLG1	Golgi apparatus protein 1, isoform CRA_c	-36
chrx_31987_mature	-1.90297	2.13286e-06	down	GLG1	golgi glycoprotein 1	NR_027265.1	GLG1	Golgi apparatus protein 1, isoform CRA_c	-39.8
chr2_5455_mature	-20	0.00556981	down	GLG1	golgi glycoprotein 1	NR_027265.1	GLG1	Golgi apparatus protein 1, isoform CRA_c	-32.7
chrx_31987_mature	-1.90297	2.13286e-06	down	ZMIZ1	zinc finger, MIZ-type containing 1	NM_020338.3	ZMIZ1	Uncharacterized protein	-42.8
chrx_31987_mature	-1.90297	2.13286e-06	down	PPP1R18	protein phosphatase 1, regulatory subunit 18	NM_133471.3	PPP1R18	Phostensin	-39.8
chr1_570_star	2.92009	2.47167e-10	up	TARS2	threonyl-tRNA synthetase 2, mitochondrial (putative)	NR_073514.1	TARS2	cDNA FLJ52892, highly similar to Homo sapiens threonyl-tRNA synthetase-like 1 (TARSL1), mRNA	-44.1
chr1_6_mature	-3.12931	0	down	GDF2	growth differentiation factor 2	NM_016204.1	GDF2	cDNA, FLJ95870, highly similar to Homo sapiens growth differentiation factor 2 (GDF2), mRNA	-27.5
chr7_13874_mature	-2.69301	3.11084e-13	down	GDF2	growth differentiation factor 2	NM_016204.1	GDF2	cDNA, FLJ95870, highly similar to Homo sapiens growth differentiation factor 2 (GDF2), mRNA	-28.3
chr5_10860_mature	-1.8473	6.86699e-06	down	GDF2	growth differentiation factor 2	NM_016204.1	GDF2	cDNA, FLJ95870, highly similar to Homo sapiens growth differentiation factor 2 (GDF2), mRNA	-27.5
chr22_28603_mature	-1.68968	9.53741e-05	down	GDF2	growth differentiation factor 2	NM_016204.1	GDF2	cDNA, FLJ95870, highly similar to Homo sapiens growth differentiation factor 2 (GDF2), mRNA	-28.2
chrx_32353_star@@eca-miR-532-3p	-1.58723	0.000364337	down	GDF2	growth differentiation factor 2	NM_016204.1	GDF2	cDNA, FLJ95870, highly similar to Homo sapiens growth differentiation factor 2 (GDF2), mRNA	-33
chr11_17834_star	-1.60789	0.00283995	down	GDF2	growth differentiation factor 2	NM_016204.1	GDF2	cDNA, FLJ95870, highly similar to Homo sapiens growth differentiation factor 2 (GDF2), mRNA	-25.3
chr5_11233_star@@mmu-miR-378a-5p	-1.44328	0.00743221	down	GDF2	growth differentiation factor 2	NM_016204.1	GDF2	cDNA, FLJ95870, highly similar to Homo sapiens growth differentiation factor 2 (GDF2), mRNA	-28.3
chr21_27727_mature@@mmu-miR-5097	1.32145	0.0091586	up	GDF2	growth differentiation factor 2	NM_016204.1	GDF2	cDNA, FLJ95870, highly similar to Homo sapiens growth differentiation factor 2 (GDF2), mRNA	-24.8
bta-miR-483	-1.74894	0.0272388	down	GDF2	growth differentiation factor 2	NM_016204.1	GDF2	cDNA, FLJ95870, highly similar to Homo sapiens growth differentiation factor 2 (GDF2), mRNA	-27.6
oar-miR-431	-3.8364	0.0359462	down	GDF2	growth differentiation factor 2	NM_016204.1	GDF2	cDNA, FLJ95870, highly similar to Homo sapiens growth differentiation factor 2 (GDF2), mRNA	-29.2
chr21_27728_mature@@mmu-miR-5097	1.19587	0.0433624	up	GDF2	growth differentiation factor 2	NM_016204.1	GDF2	cDNA, FLJ95870, highly similar to Homo sapiens growth differentiation factor 2 (GDF2), mRNA	-24.8
chr14_21993_mature@@eca-miR-150	-1.22386	0.0450353	down	GDF2	growth differentiation factor 2	NM_016204.1	GDF2	cDNA, FLJ95870, highly similar to Homo sapiens growth differentiation factor 2 (GDF2), mRNA	-27.1
chrx_31987_mature	-1.90297	2.13286e-06	down	TCN2	transcobalamin II	NM_001190420.1	TCN2	Transcobalamin-2	-39.3
chr12_19286_mature@@eca-miR-378	-1.35182	0.0110645	down	RPS26	40S ribosomal protein S26	NM_001029.3	RPS26	Similar to 40S ribosomal protein S26	-24.4
chrx_31987_mature	-1.90297	2.13286e-06	down	POLR2F	polymerase (RNA) II (DNA directed) polypeptide F	NM_021974.3	POLR2F	DNA-directed RNA polymerases I, II, and III subunit RPABC2	-36.1
chr8_15353_mature@@ggo-miR-378b	-1.21282	0.0466746	down	POLR2F	polymerase (RNA) II (DNA directed) polypeptide F	NM_021974.3	POLR2F	DNA-directed RNA polymerases I, II, and III subunit RPABC2	-32.6
chr10_17705_mature	-1.22364	0.0421543	down	RABGGTA	Rab geranylgeranyltransferase, alpha subunit	NM_182836.2	RABGGTA	cDNA FLJ50324, highly similar to Geranylgeranyl transferase type-2 alpha subunit (EC 2.5.1.60)	-35.4
chr9_16768_mature	1.31665	0.0271253	up	WDR27	WD repeat domain 27	NM_182552.4	WDR27	WD repeat domain 27	-39.9
chrx_31987_mature	-1.90297	2.13286e-06	down	POLR2E	polymerase (RNA) II (DNA directed) polypeptide E, 25kDa	NM_002695.3	POLR2E	cDNA FLJ55074, highly similar to DNA-directed RNA polymerase II 23 kDa polypeptide (EC 2.7.7.6)	-40.3
chr8_15352_mature	-1.40503	0.00451931	down	POLR2E	polymerase (RNA) II (DNA directed) polypeptide E, 25kDa	NM_002695.3	POLR2E	cDNA FLJ55074, highly similar to DNA-directed RNA polymerase II 23 kDa polypeptide (EC 2.7.7.6)	-38.3
chr10_17705_mature	-1.22364	0.0421543	down	POLR2E	polymerase (RNA) II (DNA directed) polypeptide E, 25kDa	NM_002695.3	POLR2E	cDNA FLJ55074, highly similar to DNA-directed RNA polymerase II 23 kDa polypeptide (EC 2.7.7.6)	-40.3
chrx_31987_mature	-1.90297	2.13286e-06	down	LOC101114959	angiogenin-2-like	NM_001145.4	ANG	Angiogenin	-33
chr16_23373_mature	2.11704	3.05865e-05	up	LOC101114959	angiogenin-2-like	NM_001145.4	ANG	Angiogenin	-28.8
chr5_10860_mature	-1.8473	6.86699e-06	down	TMEM40	transmembrane protein 40	NM_018306.3	TMEM40	cDNA FLJ55821, highly similar to Homo sapiens transmembrane protein 40 (TMEM40), mRNA	-32.2
chr8_15352_mature	-1.40503	0.00451931	down	TMEM40	transmembrane protein 40	NM_018306.3	TMEM40	cDNA FLJ55821, highly similar to Homo sapiens transmembrane protein 40 (TMEM40), mRNA	-33.7
chr11_17974_mature	1.31443	0.00986509	up	TMEM40	transmembrane protein 40	NM_018306.3	TMEM40	cDNA FLJ55821, highly similar to Homo sapiens transmembrane protein 40 (TMEM40), mRNA	-31.4
chr10_17705_mature	-1.22364	0.0421543	down	RNF38	ring finger protein 38	NM_194332.2	RNF38	cDNA FLJ36161 fis, clone TESTI2025911, highly similar to RING finger protein 38	-33.7
chrx_31987_mature	-1.90297	2.13286e-06	down	POLR2I	polymerase (RNA) II (DNA directed) polypeptide I, 14.5kDa	NM_006233.4	POLR2I	DNA-directed RNA polymerase II subunit RPB9	-27.4
chr1_6_mature	-3.12931	0	down	CHRNA2	cholinergic receptor, nicotinic, alpha 2 (neuronal)	NM_001282455.1	CHRNA2	cDNA FLJ51876, highly similar to Neuronal acetylcholine receptor protein subunit alpha-2	-41.6
chr1_1440_mature	1.29736	0.0194084	up	TSR3	TSR3, 20S rRNA accumulation, homolog (S. cerevisiae)	NM_001001410.2	TSR3	Ribosome biogenesis protein TSR3 homolog	-37.8
chr7_13710_star@@ptr-miR-628	1.69713	0.000397308	up	HSBP1	heat shock factor binding protein 1	NM_001537.3	HSBP1	Heat shock factor-binding protein 1	-26.7
chr13_20446_mature	2.87909	1.78549e-06	up	LOC101114955	uncharacterized LOC101114955	NM_138924.2	GAMT	cDNA FLJ52994, highly similar to Guanidinoacetate N-methyltransferase (EC2.1.1.2)	-35.7
chrx_31987_mature	-1.90297	2.13286e-06	down	LOC101114955	uncharacterized LOC101114955	NM_138924.2	GAMT	cDNA FLJ52994, highly similar to Guanidinoacetate N-methyltransferase (EC2.1.1.2)	-34.9
chr8_15352_mature	-1.40503	0.00451931	down	CAMKK2	calcium/calmodulin-dependent protein kinase kinase 2, beta	NM_172226.2	CAMKK2	cDNA FLJ53477, highly similar to Calcium/calmodulin-dependent protein kinase kinase 2 (EC 2.7.11.17)	-37
chr13_20446_mature	2.87909	1.78549e-06	up	WBP1	WW domain binding protein 1	NM_012477.3	WBP1	WW domain-binding protein 1	-36
chr1_6_mature	-3.12931	0	down	WBP2	WW domain binding protein 2	NM_012478.3	WBP2	WW domain-binding protein 2	-35.6
chrx_31987_mature	-1.90297	2.13286e-06	down	WBP2	WW domain binding protein 2	NM_012478.3	WBP2	WW domain-binding protein 2	-41
chr3_9322_mature@@ssc-miR-1249	1.93695	1.14136e-05	up	WBP2	WW domain binding protein 2	NM_012478.3	WBP2	WW domain-binding protein 2	-36
chr11_17834_mature	-1.55312	0.00103085	down	WBP2	WW domain binding protein 2	NM_012478.3	WBP2	WW domain-binding protein 2	-37.4
chr19_25888_mature	1.36134	0.0121578	up	WBP2	WW domain binding protein 2	NM_012478.3	WBP2	WW domain-binding protein 2	-32.5
chr10_17705_mature	-1.22364	0.0421543	down	FAM58A	family with sequence similarity 58, member A	NM_152274.4	FAM58A	Family with sequence similarity 58, member A, isoform CRA_a	-36.4
oar-miR-3957-3p	-4.48771	0	down	RPS18	Ribosomal protein S18	NM_022551.2	RPS18	Ribosomal protein S18, isoform CRA_a	-32.1
chr13_20395_star@@ssc-miR-296-5p	-1.8898	4.22862e-06	down	LAGE3	L antigen family, member 3	NM_006014.4	LAGE3	EKC/KEOPS complex subunit LAGE3	-35.1
chr1_570_star	2.92009	2.47167e-10	up	TMEM37	transmembrane protein 37	NM_183240.2	TMEM37	Voltage-dependent calcium channel gamma-like subunit	-37.6
chr5_11233_star@@mmu-miR-378a-5p	-1.44328	0.00743221	down	MEIS3	Meis homeobox 3	NM_020160.2	MEIS3	Homeobox protein Meis3 variant	-26.6
chrx_31987_mature	-1.90297	2.13286e-06	down	RXRG	retinoid X receptor, gamma	NR_033824.1	RXRG	cDNA, FLJ93371, highly similar to Homo sapiens retinoid X receptor, gamma (RXRG), mRNA	-37.7
chr7_13874_mature	-2.69301	3.11084e-13	down	LOC101113376	uncharacterized LOC101113376	NM_145806.2	ZNF511	Zinc finger protein 511	-34.8
chr5_10860_mature	-1.8473	6.86699e-06	down	LOC101113376	uncharacterized LOC101113376	NM_145806.2	ZNF511	Zinc finger protein 511	-34.2
chr10_17705_mature	-1.22364	0.0421543	down	LOC101113376	uncharacterized LOC101113376	NM_145806.2	ZNF511	Zinc finger protein 511	-36.5
oar-miR-487a-5p	-20	6.21224e-09	down	ACAD8	acyl-CoA dehydrogenase family, member 8	NM_014384.2	ACAD8	Isobutyryl-CoA dehydrogenase, mitochondrial	-29.7
oar-miR-412-5p	-20	0.000131522	down	ACAD8	acyl-CoA dehydrogenase family, member 8	NM_014384.2	ACAD8	Isobutyryl-CoA dehydrogenase, mitochondrial	-29.2
oar-miR-487b-5p	-3.65583	0.00112711	down	ACAD8	acyl-CoA dehydrogenase family, member 8	NM_014384.2	ACAD8	Isobutyryl-CoA dehydrogenase, mitochondrial	-29.9
chr8_15352_mature	-1.40503	0.00451931	down	ACAD8	acyl-CoA dehydrogenase family, member 8	NM_014384.2	ACAD8	Isobutyryl-CoA dehydrogenase, mitochondrial	-32.6
chr1_3087_star	2.03533	0.0426879	up	ACAD8	acyl-CoA dehydrogenase family, member 8	NM_014384.2	ACAD8	Isobutyryl-CoA dehydrogenase, mitochondrial	-29.2
chrx_31987_mature	-1.90297	2.13286e-06	down	LHPP	phospholysine phosphohistidine inorganic pyrophosphate phosphatase	NM_022126.3	LHPP	Phospholysine phosphohistidine inorganic pyrophosphate phosphatase	-39.5
chr8_15352_mature	-1.40503	0.00451931	down	LHPP	phospholysine phosphohistidine inorganic pyrophosphate phosphatase	NM_022126.3	LHPP	Phospholysine phosphohistidine inorganic pyrophosphate phosphatase	-37.2
chr12_19193_star@@ppa-miR-214	-2.11171	9.15636e-08	down	SEC61A1	Sec61 alpha 1 subunit (S. cerevisiae)	NM_013336.3	SEC61A1	cDNA FLJ14546 fis, clone NT2RM2001613, highly similar to Protein transport protein Sec61 subunit alpha isoform 1	-41
chr10_17705_mature	-1.22364	0.0421543	down	SEC61A1	Sec61 alpha 1 subunit (S. cerevisiae)	NM_013336.3	SEC61A1	cDNA FLJ14546 fis, clone NT2RM2001613, highly similar to Protein transport protein Sec61 subunit alpha isoform 1	-41.2
chr8_15352_mature	-1.40503	0.00451931	down	ACER1	alkaline ceramidase 1	NM_133492.2	ACER1	Alkaline ceramidase 1	-36.5
chr1_6_mature	-3.12931	0	down	LOC101118496	transcription elongation factor B polypeptide 2-like	NM_207013.2	TCEB2	Transcription elongation factor B (SIII), polypeptide 2 (18kDa, elongin B), isoform CRA_b	-34.3
chrx_31987_mature	-1.90297	2.13286e-06	down	LOC101118496	transcription elongation factor B polypeptide 2-like	NM_207013.2	TCEB2	Transcription elongation factor B (SIII), polypeptide 2 (18kDa, elongin B), isoform CRA_b	-37
chrx_31987_mature	-1.90297	2.13286e-06	down	CYCLOPHILIN					-36.5
chr11_17834_mature	-1.55312	0.00103085	down	CYCLOPHILIN					-35.2
chr10_17705_mature	-1.22364	0.0421543	down	CYCLOPHILIN					-37.2
chrx_31987_mature	-1.90297	2.13286e-06	down	LOC101118498	uncharacterized LOC101118498	NM_033007.3	NLRP1	NACHT, LRR and PYD domains-containing protein 1	-39.5
chrx_31987_mature	-1.90297	2.13286e-06	down	CTRC	chymotrypsin C (caldecrin)	NM_007272.2	CTRC	Chymotrypsin-C	-31.5
chr11_17834_mature	-1.55312	0.00103085	down	LOC101110095	cytochrome b-c1 complex subunit 1, mitochondrial-like	NM_003365.2	UQCRC1	cDNA FLJ51625, highly similar to Ubiquinol-cytochrome-c reductase complex coreprotein I, mitochondrial (EC 1.10.2.2)	-35.9
chr10_17705_mature	-1.22364	0.0421543	down	LOC101110095	cytochrome b-c1 complex subunit 1, mitochondrial-like	NM_003365.2	UQCRC1	cDNA FLJ51625, highly similar to Ubiquinol-cytochrome-c reductase complex coreprotein I, mitochondrial (EC 1.10.2.2)	-31.2
chr1_6_mature	-3.12931	0	down	AAMP	angio-associated, migratory cell protein	NM_001087.3	AAMP	Angio-associated migratory cell protein	-29.4
chr12_19792_mature@@ppa-miR-214	-2.27322	5.49714e-09	down	AAMP	angio-associated, migratory cell protein	NM_001087.3	AAMP	Angio-associated migratory cell protein	-31.1
chr5_10860_mature	-1.8473	6.86699e-06	down	AAMP	angio-associated, migratory cell protein	NM_001087.3	AAMP	Angio-associated migratory cell protein	-30.5
chr22_28603_mature	-1.68968	9.53741e-05	down	AAMP	angio-associated, migratory cell protein	NM_001087.3	AAMP	Angio-associated migratory cell protein	-33.7
chrx_32353_star@@eca-miR-532-3p	-1.58723	0.000364337	down	AAMP	angio-associated, migratory cell protein	NM_001087.3	AAMP	Angio-associated migratory cell protein	-31.4
chr11_17834_mature	-1.55312	0.00103085	down	AAMP	angio-associated, migratory cell protein	NM_001087.3	AAMP	Angio-associated migratory cell protein	-31.1
chr1_1398_mature	3.18966	0.00400803	up	AAMP	angio-associated, migratory cell protein	NM_001087.3	AAMP	Angio-associated migratory cell protein	-28
bta-miR-483	-1.74894	0.0272388	down	AAMP	angio-associated, migratory cell protein	NM_001087.3	AAMP	Angio-associated migratory cell protein	-33.1
chr10_17705_mature	-1.22364	0.0421543	down	AAMP	angio-associated, migratory cell protein	NM_001087.3	AAMP	Angio-associated migratory cell protein	-32.4
chr14_21993_mature@@eca-miR-150	-1.22386	0.0450353	down	AAMP	angio-associated, migratory cell protein	NM_001087.3	AAMP	Angio-associated migratory cell protein	-29.3
chrx_31987_mature	-1.90297	2.13286e-06	down	TIMM10	translocase of inner mitochondrial membrane 10 homolog (yeast)	NM_012456.2	TIMM10	Mitochondrial import inner membrane translocase subunit Tim10	-36.3
chrx_31987_mature	-1.90297	2.13286e-06	down	LOC101104728	antimicrobial peptide NK-lysin-like	NM_012483.2	GNLY	Granulysin	-35.1
chrx_31987_mature	-1.90297	2.13286e-06	down	PDLIM4	PDZ and LIM domain 4	NM_003687.3	PDLIM4	PDZ and LIM domain protein 4	-38
chr8_15352_mature	-1.40503	0.00451931	down	PDLIM4	PDZ and LIM domain 4	NM_003687.3	PDLIM4	PDZ and LIM domain protein 4	-33.4
chr12_19796_mature@@sha-miR-199a	-1.83676	1.36556e-05	down	HELT	helt bHLH transcription factor	NM_001029887.1	HELT	Hairy and enhancer of split-related protein HELT	-24.2
chr5_11606_mature@@sha-miR-199a	-1.81083	2.11287e-05	down	HELT	helt bHLH transcription factor	NM_001029887.1	HELT	Hairy and enhancer of split-related protein HELT	-24.2
chr3_6591_mature@@sha-miR-199a	-1.79514	2.81463e-05	down	HELT	helt bHLH transcription factor	NM_001029887.1	HELT	Hairy and enhancer of split-related protein HELT	-24.2
chr8_15352_mature	-1.40503	0.00451931	down	POLR3A	polymerase (RNA) III (DNA directed) polypeptide A, 155kDa	NM_007055.3	POLR3A	DNA-directed RNA polymerase III subunit RPC1	-35.3
chr10_17705_mature	-1.22364	0.0421543	down	POLR3A	polymerase (RNA) III (DNA directed) polypeptide A, 155kDa	NM_007055.3	POLR3A	DNA-directed RNA polymerase III subunit RPC1	-34.2
chrx_31987_mature	-1.90297	2.13286e-06	down	CTSA	cathepsin A	NM_001167594.1	CTSA	cDNA FLJ60397, highly similar to Lysosomal protective protein (EC 3.4.16.5)	-37
chr22_28603_mature	-1.68968	9.53741e-05	down	DBC1	deleted in bladder cancer 1	NM_014618.2	BRINP1	BMP/retinoic acid-inducible neural-specific protein 1	-37.3
oar-miR-3957-3p	-4.48771	0	down	SPAG7	sperm associated antigen 7	NM_004890.2	SPAG7	Sperm-associated antigen 7	-35.7
chr10_17705_mature	-1.22364	0.0421543	down	NFS1	NFS1 nitrogen fixation 1 homolog (S. cerevisiae)	NR_037570.2	NFS1	Cysteine desulfurase, mitochondrial	-38
chr8_15352_mature	-1.40503	0.00451931	down	FAM71F2	family with sequence similarity 71, member F2	NM_001128926.2	FAM71F2	family with sequence similarity 71, member F2	-32.8
chrx_31987_mature	-1.90297	2.13286e-06	down	LOC101118484	histone H3.1-like	NM_003536.2	HIST1H3H	histone cluster 1, H3h	-28.4
chr7_13874_mature	-2.69301	3.11084e-13	down	CLEC3B	C-type lectin domain family 3, member B	NM_003278.2	CLEC3B	cDNA, FLJ92374, highly similar to Homo sapiens C-type lectin domain family 3, member B (CLEC3B), mRNA	-35.5
oar-miR-541-5p	-4.4714	3.53051e-13	down	CLEC3B	C-type lectin domain family 3, member B	NM_003278.2	CLEC3B	cDNA, FLJ92374, highly similar to Homo sapiens C-type lectin domain family 3, member B (CLEC3B), mRNA	-30.8
chr16_23181_mature	2.3506	1.27327e-08	up	CLEC3B	C-type lectin domain family 3, member B	NM_003278.2	CLEC3B	cDNA, FLJ92374, highly similar to Homo sapiens C-type lectin domain family 3, member B (CLEC3B), mRNA	-27.7
chr5_10860_mature	-1.8473	6.86699e-06	down	CLEC3B	C-type lectin domain family 3, member B	NM_003278.2	CLEC3B	cDNA, FLJ92374, highly similar to Homo sapiens C-type lectin domain family 3, member B (CLEC3B), mRNA	-29.5
oar-miR-3956-3p	-3.3339	5.55641e-05	down	CLEC3B	C-type lectin domain family 3, member B	NM_003278.2	CLEC3B	cDNA, FLJ92374, highly similar to Homo sapiens C-type lectin domain family 3, member B (CLEC3B), mRNA	-31
chr11_17834_star	-1.60789	0.00283995	down	CLEC3B	C-type lectin domain family 3, member B	NM_003278.2	CLEC3B	cDNA, FLJ92374, highly similar to Homo sapiens C-type lectin domain family 3, member B (CLEC3B), mRNA	-28.1
chr9_16768_mature	1.31665	0.0271253	up	CLEC3B	C-type lectin domain family 3, member B	NM_003278.2	CLEC3B	cDNA, FLJ92374, highly similar to Homo sapiens C-type lectin domain family 3, member B (CLEC3B), mRNA	-32.4
bta-miR-483	-1.74894	0.0272388	down	CLEC3B	C-type lectin domain family 3, member B	NM_003278.2	CLEC3B	cDNA, FLJ92374, highly similar to Homo sapiens C-type lectin domain family 3, member B (CLEC3B), mRNA	-29.7
chrx_31987_mature	-1.90297	2.13286e-06	down	FANCD2OS	FANCD2 opposite strand	NM_173472.1	FANCD2OS	FANCD2 opposite strand	-36.4
chr1_6_mature	-3.12931	0	down	MOB3A	MOB kinase activator 3A	NM_130807.2	MOB3A	MOB kinase activator 3A	-31.6
chr10_17705_mature	-1.22364	0.0421543	down	MOB3A	MOB kinase activator 3A	NM_130807.2	MOB3A	MOB kinase activator 3A	-33.6
oar-miR-3957-3p	-4.48771	0	down	ESRRA	estrogen-related receptor alpha	NM_004451.4	ESRRA	Steroid hormone receptor ERR1	-30.9
chr7_13874_mature	-2.69301	3.11084e-13	down	ESRRA	estrogen-related receptor alpha	NM_004451.4	ESRRA	Steroid hormone receptor ERR1	-32
oar-miR-541-5p	-4.4714	3.53051e-13	down	ESRRA	estrogen-related receptor alpha	NM_004451.4	ESRRA	Steroid hormone receptor ERR1	-31.9
chr13_20395_star@@ssc-miR-296-5p	-1.8898	4.22862e-06	down	ESRRA	estrogen-related receptor alpha	NM_004451.4	ESRRA	Steroid hormone receptor ERR1	-33.4
oar-miR-3956-3p	-3.3339	5.55641e-05	down	ESRRA	estrogen-related receptor alpha	NM_004451.4	ESRRA	Steroid hormone receptor ERR1	-33.1
oar-miR-412-5p	-20	0.000131522	down	ESRRA	estrogen-related receptor alpha	NM_004451.4	ESRRA	Steroid hormone receptor ERR1	-28.4
chrx_32353_star@@eca-miR-532-3p	-1.58723	0.000364337	down	ESRRA	estrogen-related receptor alpha	NM_004451.4	ESRRA	Steroid hormone receptor ERR1	-28.9
chr11_17834_star	-1.60789	0.00283995	down	ESRRA	estrogen-related receptor alpha	NM_004451.4	ESRRA	Steroid hormone receptor ERR1	-32.6
chr1_1398_mature	3.18966	0.00400803	up	ESRRA	estrogen-related receptor alpha	NM_004451.4	ESRRA	Steroid hormone receptor ERR1	-29.1
chr5_11233_star@@mmu-miR-378a-5p	-1.44328	0.00743221	down	ESRRA	estrogen-related receptor alpha	NM_004451.4	ESRRA	Steroid hormone receptor ERR1	-30.1
ptr-miR-99b	-1.39477	0.0112797	down	ESRRA	estrogen-related receptor alpha	NM_004451.4	ESRRA	Steroid hormone receptor ERR1	-29.8
chr9_16768_mature	1.31665	0.0271253	up	ESRRA	estrogen-related receptor alpha	NM_004451.4	ESRRA	Steroid hormone receptor ERR1	-30.1
oar-miR-432	-4.59582	0	down	KIAA0664	KIAA0664 ortholog	NM_015229.3	CLUH	Clustered mitochondria protein homolog	-36.4
chrx_31987_mature	-1.90297	2.13286e-06	down	KIAA0664	KIAA0664 ortholog	NM_015229.3	CLUH	Clustered mitochondria protein homolog	-33.8
chr8_15352_mature	-1.40503	0.00451931	down	SSU72	SSU72 RNA polymerase II CTD phosphatase homolog (S. cerevisiae)	NM_014188.2	SSU72	cDNA FLJ60055, highly similar to Rattus norvegicus Ssu72 RNA polymerase II CTD phosphatase homolog, mRNA	-39
chr10_17705_mature	-1.22364	0.0421543	down	SSU72	SSU72 RNA polymerase II CTD phosphatase homolog (S. cerevisiae)	NM_014188.2	SSU72	cDNA FLJ60055, highly similar to Rattus norvegicus Ssu72 RNA polymerase II CTD phosphatase homolog, mRNA	-38.3
chrx_31987_mature	-1.90297	2.13286e-06	down	ANGEL1	angel homolog 1 (Drosophila)	NM_015305.3	ANGEL1	angel homolog 1 (Drosophila)	-39
chrx_31987_mature	-1.90297	2.13286e-06	down	ARIH2	ariadne homolog 2 (Drosophila)	NM_006321.2	ARIH2	cDNA FLJ10938 fis, clone OVARC1001038, highly similar to Protein ariadne-2 homolog	-39.8
chrx_31987_mature	-1.90297	2.13286e-06	down	ZNF395	zinc finger protein 395	NM_018660.2	ZNF395	Zinc finger protein 395	-37.1
oar-miR-431	-3.8364	0.0359462	down	C11H17orf70	chromosome 11 open reading frame, human C17orf70	NR_033338.1	C17orf70	Fanconi anemia-associated protein of 100 kDa	-39.6
chr12_19193_star@@ppa-miR-214	-2.11171	9.15636e-08	down	DNAJB13	DnaJ (Hsp40) homolog, subfamily B, member 13	NM_153614.2	DNAJB13	DnaJ homolog subfamily B member 13	-33.2
chr11_17834_star	-1.60789	0.00283995	down	DNAJB13	DnaJ (Hsp40) homolog, subfamily B, member 13	NM_153614.2	DNAJB13	DnaJ homolog subfamily B member 13	-32.2
chr1_1440_mature	1.29736	0.0194084	up	DNAJB13	DnaJ (Hsp40) homolog, subfamily B, member 13	NM_153614.2	DNAJB13	DnaJ homolog subfamily B member 13	-31.1
chr1_6_mature	-3.12931	0	down	IFT122	intraflagellar transport 122 homolog (Chlamydomonas)	NM_052990.2	IFT122	Intraflagellar transport protein 122 homolog	-36.9
chrx_31987_mature	-1.90297	2.13286e-06	down	SCGB3A2	secretoglobin, family 3A, member 2	NM_054023.4	SCGB3A2	Secretoglobin family 3A member 2	-40.1
chrx_32353_star@@eca-miR-532-3p	-1.58723	0.000364337	down	SCGB3A2	secretoglobin, family 3A, member 2	NM_054023.4	SCGB3A2	Secretoglobin family 3A member 2	-32.9
chr8_15352_mature	-1.40503	0.00451931	down	MUSTN1	musculoskeletal, embryonic nuclear protein 1	NM_205853.3	MUSTN1	Musculoskeletal embryonic nuclear protein 1	-40
chr5_10860_mature	-1.8473	6.86699e-06	down	TM9SF4	transmembrane 9 superfamily protein member 4	NM_014742.3	TM9SF4	cDNA FLJ54092, highly similar to Transmembrane 9 superfamily protein member 4	-36.1
chr10_17705_mature	-1.22364	0.0421543	down	TM9SF4	transmembrane 9 superfamily protein member 4	NM_014742.3	TM9SF4	cDNA FLJ54092, highly similar to Transmembrane 9 superfamily protein member 4	-34.4
chrx_31987_mature	-1.90297	2.13286e-06	down	FURIN	Furin	NM_002569.2	FURIN	Furin	-35.6
chr10_17705_mature	-1.22364	0.0421543	down	CLTB	clathrin, light chain B	NR_045724.1	CLTB	Clathrin light chain B	-35.3
chrx_31987_mature	-1.90297	2.13286e-06	down	C11H17orf49	chromosome 11 open reading frame, human C17orf49	NM_174893.3	C17orf49	Chromatin complexes subunit BAP18	-40.4
chr8_15352_mature	-1.40503	0.00451931	down	C11H17orf49	chromosome 11 open reading frame, human C17orf49	NM_174893.3	C17orf49	Chromatin complexes subunit BAP18	-33.8
chr1_570_star	2.92009	2.47167e-10	up	RASSF5	Ras association (RalGDS/AF-6) domain family member 5	NM_182665.2	RASSF5	cDNA FLJ75466, highly similar to Homo sapiens Ras association (RalGDS/AF-6) domain family 5 (RASSF5), transcript variant 1, mRNA	-39.7
chrx_31987_mature	-1.90297	2.13286e-06	down	ZCCHC18	zinc finger, CCHC domain containing 18	NR_026694.2	ZCCHC18	Putative zinc finger CCHC domain-containing protein 18	-39.9
chr5_10860_mature	-1.8473	6.86699e-06	down	ZSWIM8	zinc finger, SWIM-type containing 8	NM_015037.3	ZSWIM8	Zinc finger SWIM domain-containing protein 8	-35.1
oar-miR-665-3p	-1.3556	0.0269075	down	ZSWIM8	zinc finger, SWIM-type containing 8	NM_015037.3	ZSWIM8	Zinc finger SWIM domain-containing protein 8	-36.2
chr1_6_mature	-3.12931	0	down	ACAA1	acetyl-CoA acyltransferase 1	NR_024024.1	ACAA1	cDNA FLJ55549, highly similar to 3-ketoacyl-CoA thiolase, peroxisomal (EC 2.3.1.16)	-34.3
chr10_17705_mature	-1.22364	0.0421543	down	ACAA1	acetyl-CoA acyltransferase 1	NR_024024.1	ACAA1	cDNA FLJ55549, highly similar to 3-ketoacyl-CoA thiolase, peroxisomal (EC 2.3.1.16)	-34.4
chr13_20446_mature	2.87909	1.78549e-06	up	TXLNA	taxilin alpha	NM_175852.3	TXLNA	Alpha-taxilin	-33.8
chr8_15352_mature	-1.40503	0.00451931	down	YIPF3	Yip1 domain family, member 3	NM_015388.3	YIPF3	Protein YIPF3	-37.4
chrx_31987_mature	-1.90297	2.13286e-06	down	NDUFA4L2	NADH dehydrogenase (ubiquinone) 1 alpha subcomplex, 4-like 2	NM_020142.3	NDUFA4L2	NADH dehydrogenase (ubiquinone) 1 alpha subcomplex, 4-like 2	-44.3
chr8_15352_mature	-1.40503	0.00451931	down	LOC101111962	zinc finger protein 474-like	NM_207317.1	ZNF474	Zinc finger protein 474	-24
chr1_6_mature	-3.12931	0	down	C17H22orf25	chromosome 17 open reading frame, human C22orf25	NR_104275.1	TANGO2	Transport and Golgi organization protein 2 homolog	-31.3
chr5_10860_mature	-1.8473	6.86699e-06	down	C17H22orf25	chromosome 17 open reading frame, human C22orf25	NR_104275.1	TANGO2	Transport and Golgi organization protein 2 homolog	-35.6
chr8_15352_mature	-1.40503	0.00451931	down	C17H22orf25	chromosome 17 open reading frame, human C22orf25	NR_104275.1	TANGO2	Transport and Golgi organization protein 2 homolog	-32.3
chrx_31987_mature	-1.90297	2.13286e-06	down	LOC101114909	death domain-containing membrane protein NRADD-like	NM_002507.3	NGFR	Tumor necrosis factor receptor superfamily member 16	-40.3
chr19_25888_mature	1.36134	0.0121578	up	LOC101107892	olfactory receptor 2AT4-like	NM_001005285.1	OR2AT4	Olfactory receptor 2AT4	-26.5
chr5_11233_star@@mmu-miR-378a-5p	-1.44328	0.00743221	down	EGLN2	egl nine homolog 2 (C. elegans)	NM_080732.3	EGLN2	Egl nine homolog 2	-39.1
chr12_19193_star@@ppa-miR-214	-2.11171	9.15636e-08	down	RASSF7	Ras association (RalGDS/AF-6) domain family (N-terminal) member 7	NM_003475.3	RASSF7	Ras association domain-containing protein 7	-35.7
chr25_30383_star	2.92913	0.000889104	up	RASSF7	Ras association (RalGDS/AF-6) domain family (N-terminal) member 7	NM_003475.3	RASSF7	Ras association domain-containing protein 7	-34.7
chr1_3087_star	2.03533	0.0426879	up	RASSF7	Ras association (RalGDS/AF-6) domain family (N-terminal) member 7	NM_003475.3	RASSF7	Ras association domain-containing protein 7	-34.4
chrx_31987_mature	-1.90297	2.13286e-06	down	RHNO1	RAD9-HUS1-RAD1 interacting nuclear orphan 1	NR_046433.1	RHNO1	RAD9, HUS1, RAD1-interacting nuclear orphan protein 1	-39.2
chr8_15352_mature	-1.40503	0.00451931	down	WBSCR27	Williams Beuren syndrome chromosome region 27	NM_152559.2	WBSCR27	Williams Beuren syndrome chromosome region 27	-29.1
chr13_20395_star@@ssc-miR-296-5p	-1.8898	4.22862e-06	down	TBC1D17	TBC1 domain family, member 17	NM_024682.2	TBC1D17	TBC1 domain family, member 17	-42
oar-miR-485-5p	-3.4563	1.71019e-12	down	TIMM21	translocase of inner mitochondrial membrane 21 homolog (yeast)	NM_014177.2	TIMM21	cDNA FLJ78000	-37.2
chr7_13874_mature	-2.69301	3.11084e-13	down	TBC1D13	TBC1 domain family, member 13	NM_018201.4	TBC1D13	TBC1 domain family, member 13	-31.5
chr8_15352_mature	-1.40503	0.00451931	down	TBC1D13	TBC1 domain family, member 13	NM_018201.4	TBC1D13	TBC1 domain family, member 13	-35.4
chr19_25888_mature	1.36134	0.0121578	up	TBC1D13	TBC1 domain family, member 13	NM_018201.4	TBC1D13	TBC1 domain family, member 13	-31.1
oar-miR-665-3p	-1.3556	0.0269075	down	TBC1D13	TBC1 domain family, member 13	NM_018201.4	TBC1D13	TBC1 domain family, member 13	-41.3
chrx_31987_mature	-1.90297	2.13286e-06	down	FAM168A	family with sequence similarity 168, member A	NM_015159.2	FAM168A	family with sequence similarity 168, member A	-41.4
chr8_15353_mature@@ggo-miR-378b	-1.21282	0.0466746	down	FAM168B	family with sequence similarity 168, member B	NM_001009993.2	FAM168B	Myelin-associated neurite-outgrowth inhibitor	-36.4
oar-miR-379-5p	-2.68538	4.01679e-13	down	LOC101121037	olfactory receptor 4X2-like	NM_001004727.1	OR4X2	Olfactory receptor 4X2	-27.2
mmu-miR-6367	2.44371	0.0065444	up	LOC101121037	olfactory receptor 4X2-like	NM_001004727.1	OR4X2	Olfactory receptor 4X2	-28.6
oar-miR-665-3p	-1.3556	0.0269075	down	LOC101121037	olfactory receptor 4X2-like	NM_001004727.1	OR4X2	Olfactory receptor 4X2	-31.1
chr1_6_mature	-3.12931	0	down	NOTCH1	notch 1	NM_017617.3	NOTCH1	NOTCH1 variant	-35
chrx_31987_mature	-1.90297	2.13286e-06	down	NOTCH1	notch 1	NM_017617.3	NOTCH1	NOTCH1 variant	-37.3
chr9_16768_mature	1.31665	0.0271253	up	NOTCH1	notch 1	NM_017617.3	NOTCH1	NOTCH1 variant	-33.6
chr9_16768_mature	1.31665	0.0271253	up	PATE1	prostate and testis expressed 1	NM_138294.2	PATE1	Prostate and testis expressed protein 1	-35.4
chrx_31987_mature	-1.90297	2.13286e-06	down	CDX2	caudal type homeobox 2	NM_001265.4	CDX2	Homeobox protein CDX-2	-34.9
bta-miR-2891	4.57299	0.000691998	up	CDX2	caudal type homeobox 2	NM_001265.4	CDX2	Homeobox protein CDX-2	-33.2
oar-miR-431	-3.8364	0.0359462	down	CDX2	caudal type homeobox 2	NM_001265.4	CDX2	Homeobox protein CDX-2	-37.2
chr3_9322_mature@@ssc-miR-1249	1.93695	1.14136e-05	up	ASNS	asparagine synthetase (glutamine-hydrolyzing)	NM_183356.3	ASNS	Asparagine synthetase [glutamine-hydrolyzing]	-32.1
chr8_15352_mature	-1.40503	0.00451931	down	TFCP2L1	transcription factor CP2-like 1	NM_014553.2	TFCP2L1	Putative uncharacterized protein LBP-9	-36.1
oar-miR-541-5p	-4.4714	3.53051e-13	down	CELA1	chymotrypsin-like elastase family, member 1	NM_001971.5	CELA1	Pancreatic elastase I	-39.2
chr8_15352_mature	-1.40503	0.00451931	down	CELA1	chymotrypsin-like elastase family, member 1	NM_001971.5	CELA1	Pancreatic elastase I	-31.5
chr1_3087_star	2.03533	0.0426879	up	CELA1	chymotrypsin-like elastase family, member 1	NM_001971.5	CELA1	Pancreatic elastase I	-36.9
chr1_6_mature	-3.12931	0	down	SEMA4B	sema domain, immunoglobulin domain (Ig), transmembrane domain (TM) and short cytoplasmic domain, (semaphorin) 4B	NM_198925.2	SEMA4B	Semaphorin-4B	-33.1
chrx_31987_mature	-1.90297	2.13286e-06	down	SEMA4B	sema domain, immunoglobulin domain (Ig), transmembrane domain (TM) and short cytoplasmic domain, (semaphorin) 4B	NM_198925.2	SEMA4B	Semaphorin-4B	-37.6
chr8_15352_mature	-1.40503	0.00451931	down	SEMA4B	sema domain, immunoglobulin domain (Ig), transmembrane domain (TM) and short cytoplasmic domain, (semaphorin) 4B	NM_198925.2	SEMA4B	Semaphorin-4B	-35.5
chr10_17705_mature	-1.22364	0.0421543	down	SEMA4B	sema domain, immunoglobulin domain (Ig), transmembrane domain (TM) and short cytoplasmic domain, (semaphorin) 4B	NM_198925.2	SEMA4B	Semaphorin-4B	-38.3
chrx_32353_star@@eca-miR-532-3p	-1.58723	0.000364337	down	DMAP1	DNA methyltransferase 1 associated protein 1	NM_019100.4	DMAP1	cDNA FLJ59851, highly similar to DNA methyltransferase 1-associated protein 1	-32.2
chr1_1398_mature	3.18966	0.00400803	up	DMAP1	DNA methyltransferase 1 associated protein 1	NM_019100.4	DMAP1	cDNA FLJ59851, highly similar to DNA methyltransferase 1-associated protein 1	-27.2
ptr-miR-92b	-1.54595	0.0104047	down	DMAP1	DNA methyltransferase 1 associated protein 1	NM_019100.4	DMAP1	cDNA FLJ59851, highly similar to DNA methyltransferase 1-associated protein 1	-31.4
chr10_17705_mature	-1.22364	0.0421543	down	SEMA4A	sema domain, immunoglobulin domain (Ig), transmembrane domain (TM) and short cytoplasmic domain, (semaphorin) 4A	NM_022367.3	SEMA4A	cDNA FLJ55702, highly similar to Semaphorin-4A	-37.4
chr1_6_mature	-3.12931	0	down	LOC101112277	GATS-like protein 2-like	NM_001145064.1	GATSL2	GATS protein-like 2	-37.1
chrx_31987_mature	-1.90297	2.13286e-06	down	LOC101112277	GATS-like protein 2-like	NM_001145064.1	GATSL2	GATS protein-like 2	-46.2
chr5_10860_mature	-1.8473	6.86699e-06	down	LOC101112277	GATS-like protein 2-like	NM_001145064.1	GATSL2	GATS protein-like 2	-41.4
chrx_31987_mature	-1.90297	2.13286e-06	down	CALR3	calreticulin 3	NM_145046.4	CALR3	Calreticulin-3	-39
chr5_11233_star@@mmu-miR-378a-5p	-1.44328	0.00743221	down	ATP8B4	ATPase, class I, type 8B, member 4	NR_073598.1	ATP8B4	cDNA FLJ41753 fis, clone HSYRA2008714, highly similar to Probable phospholipid-transporting ATPase IM (EC 3.6.3.1)	-34.9
chr23_29006_mature	-1.98954	5.79614e-07	down	CMTM5	CKLF-like MARVEL transmembrane domain containing 5	NM_181618.1	CMTM5	cDNA FLJ37521 fis, clone BRCAN2006019	-34.1
chr23_29005_mature	-1.83073	8.11177e-06	down	CMTM5	CKLF-like MARVEL transmembrane domain containing 5	NM_181618.1	CMTM5	cDNA FLJ37521 fis, clone BRCAN2006019	-34.1
chrx_31987_mature	-1.90297	2.13286e-06	down	SRRM4	serine/arginine repetitive matrix 4	NM_194286.3	SRRM4	Serine/arginine repetitive matrix protein 4	-37.5
chr8_15352_mature	-1.40503	0.00451931	down	SRRM4	serine/arginine repetitive matrix 4	NM_194286.3	SRRM4	Serine/arginine repetitive matrix protein 4	-33.5
chr13_20395_star@@ssc-miR-296-5p	-1.8898	4.22862e-06	down	CMTM8	CKLF-like MARVEL transmembrane domain containing 8	NM_178868.3	CMTM8	CKLF-like MARVEL transmembrane domain-containing protein 8	-35.9
chrx_31987_mature	-1.90297	2.13286e-06	down	TP53I3	tumor protein p53 inducible protein 3	NM_147184.3	TP53I3	cDNA FLJ61719, highly similar to quinone oxidoreductase (EC 1.-.-.-)	-38
chrx_31987_mature	-1.90297	2.13286e-06	down	RBM42	RNA binding motif protein 42	NM_024321.3	RBM42	RNA-binding protein 42	-33.9
chr10_17705_mature	-1.22364	0.0421543	down	RBM42	RNA binding motif protein 42	NM_024321.3	RBM42	RNA-binding protein 42	-32.9
chr3_9322_mature@@ssc-miR-1249	1.93695	1.14136e-05	up	C21H11orf84	chromosome 21 open reading frame, human C11orf84	NM_138471.1	C11orf84	chromosome 11 open reading frame 84	-29.4
oar-miR-3956-3p	-3.3339	5.55641e-05	down	C21H11orf84	chromosome 21 open reading frame, human C11orf84	NM_138471.1	C11orf84	chromosome 11 open reading frame 84	-28.4
chrx_32353_star@@eca-miR-532-3p	-1.58723	0.000364337	down	C21H11orf84	chromosome 21 open reading frame, human C11orf84	NM_138471.1	C11orf84	chromosome 11 open reading frame 84	-29.1
chr1_1398_mature	3.18966	0.00400803	up	C21H11orf84	chromosome 21 open reading frame, human C11orf84	NM_138471.1	C11orf84	chromosome 11 open reading frame 84	-30.7
chr14_21993_mature@@eca-miR-150	-1.22386	0.0450353	down	C21H11orf84	chromosome 21 open reading frame, human C11orf84	NM_138471.1	C11orf84	chromosome 11 open reading frame 84	-29.6
chrx_31987_mature	-1.90297	2.13286e-06	down	CLCF1	cardiotrophin-like cytokine factor 1	NM_013246.2	CLCF1	Cardiotrophin-like cytokine factor 1	-34
chrx_31987_mature	-1.90297	2.13286e-06	down	IKBKE	inhibitor of kappa light polypeptide gene enhancer in B-cells, kinase epsilon	NM_014002.3	IKBKE	Inhibitor of nuclear factor kappa-B kinase subunit epsilon	-34.4
chr8_15352_mature	-1.40503	0.00451931	down	IKBKE	inhibitor of kappa light polypeptide gene enhancer in B-cells, kinase epsilon	NM_014002.3	IKBKE	Inhibitor of nuclear factor kappa-B kinase subunit epsilon	-35.3
chr10_17705_mature	-1.22364	0.0421543	down	IKBKE	inhibitor of kappa light polypeptide gene enhancer in B-cells, kinase epsilon	NM_014002.3	IKBKE	Inhibitor of nuclear factor kappa-B kinase subunit epsilon	-34.5
chr12_19193_star@@ppa-miR-214	-2.11171	9.15636e-08	down	MZB1	marginal zone B and B1 cell-specific protein	NM_016459.3	MZB1	cDNA FLJ32987 fis, clone THYMU1000032	-34.2
chrx_31987_mature	-1.90297	2.13286e-06	down	MZB1	marginal zone B and B1 cell-specific protein	NM_016459.3	MZB1	cDNA FLJ32987 fis, clone THYMU1000032	-36.3
oar-miR-3956-3p	-3.3339	5.55641e-05	down	MZB1	marginal zone B and B1 cell-specific protein	NM_016459.3	MZB1	cDNA FLJ32987 fis, clone THYMU1000032	-34
chrx_32353_star@@eca-miR-532-3p	-1.58723	0.000364337	down	MZB1	marginal zone B and B1 cell-specific protein	NM_016459.3	MZB1	cDNA FLJ32987 fis, clone THYMU1000032	-33
chr8_15352_mature	-1.40503	0.00451931	down	MZB1	marginal zone B and B1 cell-specific protein	NM_016459.3	MZB1	cDNA FLJ32987 fis, clone THYMU1000032	-35.2
chr5_11233_star@@mmu-miR-378a-5p	-1.44328	0.00743221	down	MZB1	marginal zone B and B1 cell-specific protein	NM_016459.3	MZB1	cDNA FLJ32987 fis, clone THYMU1000032	-33.5
ptr-miR-92b	-1.54595	0.0104047	down	MZB1	marginal zone B and B1 cell-specific protein	NM_016459.3	MZB1	cDNA FLJ32987 fis, clone THYMU1000032	-35.2
oar-miR-431	-3.8364	0.0359462	down	MZB1	marginal zone B and B1 cell-specific protein	NM_016459.3	MZB1	cDNA FLJ32987 fis, clone THYMU1000032	-40.2
chr10_17705_mature	-1.22364	0.0421543	down	MZB1	marginal zone B and B1 cell-specific protein	NM_016459.3	MZB1	cDNA FLJ32987 fis, clone THYMU1000032	-34
chr1_6_mature	-3.12931	0	down	WDR91	WD repeat domain 91	NM_014149.3	WDR91	WD repeat domain 91	-36.5
chr13_20446_mature	2.87909	1.78549e-06	up	WDR91	WD repeat domain 91	NM_014149.3	WDR91	WD repeat domain 91	-36.5
chr12_19286_mature@@eca-miR-378	-1.35182	0.0110645	down	LOC101102973	C-type lectin domain family 2 member D11-like	NR_036693.2	CLEC2D	C-type lectin domain family 2 member D	-22.5
chr8_15352_mature	-1.40503	0.00451931	down	P2RY6	pyrimidinergic receptor P2Y, G-protein coupled, 6	NM_176798.2	P2RY6	P2Y purinoceptor 6	-35.2
chrx_31987_mature	-1.90297	2.13286e-06	down	P2RY8	purinergic receptor P2Y, G-protein coupled, 8	NM_178129.4	P2RY8	P2Y purinoceptor 8	-40.2
chr3_9322_mature@@ssc-miR-1249	1.93695	1.14136e-05	up	P2RY8	purinergic receptor P2Y, G-protein coupled, 8	NM_178129.4	P2RY8	P2Y purinoceptor 8	-39.6
chr22_28603_mature	-1.68968	9.53741e-05	down	P2RY8	purinergic receptor P2Y, G-protein coupled, 8	NM_178129.4	P2RY8	P2Y purinoceptor 8	-47.2
chr11_17834_star	-1.60789	0.00283995	down	P2RY8	purinergic receptor P2Y, G-protein coupled, 8	NM_178129.4	P2RY8	P2Y purinoceptor 8	-35.4
chr1_6_mature	-3.12931	0	down	IGSF21	immunoglobin superfamily, member 21	NM_032880.4	IGSF21	Immunoglobulin superfamily member 21	-28.6
chrx_31987_mature	-1.90297	2.13286e-06	down	IGSF21	immunoglobin superfamily, member 21	NM_032880.4	IGSF21	Immunoglobulin superfamily member 21	-31.6
chr8_15352_mature	-1.40503	0.00451931	down	IGSF21	immunoglobin superfamily, member 21	NM_032880.4	IGSF21	Immunoglobulin superfamily member 21	-27.6
chr10_17705_mature	-1.22364	0.0421543	down	IGSF21	immunoglobin superfamily, member 21	NM_032880.4	IGSF21	Immunoglobulin superfamily member 21	-30.6
chr1_570_star	2.92009	2.47167e-10	up	TNFAIP8L1	tumor necrosis factor, alpha-induced protein 8-like 1	NM_152362.2	TNFAIP8L1	tumor necrosis factor, alpha-induced protein 8-like 1	-44.2
oar-miR-487a-5p	-20	6.21224e-09	down	ZBED4	zinc finger, BED-type containing 4	NM_014838.2	ZBED4	Zinc finger BED domain-containing protein 4	-30.8
chrx_32353_star@@eca-miR-532-3p	-1.58723	0.000364337	down	ZBED4	zinc finger, BED-type containing 4	NM_014838.2	ZBED4	Zinc finger BED domain-containing protein 4	-27.9
chr25_30383_star	2.92913	0.000889104	up	ZBED4	zinc finger, BED-type containing 4	NM_014838.2	ZBED4	Zinc finger BED domain-containing protein 4	-28.3
oar-miR-487b-5p	-3.65583	0.00112711	down	ZBED4	zinc finger, BED-type containing 4	NM_014838.2	ZBED4	Zinc finger BED domain-containing protein 4	-27.9
chr5_11233_star@@mmu-miR-378a-5p	-1.44328	0.00743221	down	ZBED4	zinc finger, BED-type containing 4	NM_014838.2	ZBED4	Zinc finger BED domain-containing protein 4	-27.5
oar-miR-665-3p	-1.3556	0.0269075	down	ZBED4	zinc finger, BED-type containing 4	NM_014838.2	ZBED4	Zinc finger BED domain-containing protein 4	-30.7
chr9_16768_mature	1.31665	0.0271253	up	ZBED4	zinc finger, BED-type containing 4	NM_014838.2	ZBED4	Zinc finger BED domain-containing protein 4	-27.2
oar-miR-431	-3.8364	0.0359462	down	ZBED4	zinc finger, BED-type containing 4	NM_014838.2	ZBED4	Zinc finger BED domain-containing protein 4	-28.2
chrx_31987_mature	-1.90297	2.13286e-06	down	C3H9orf116	chromosome 3 open reading frame, human C9orf116	NM_144654.2	C9orf116	chromosome 9 open reading frame 116	-35.3
chr8_15352_mature	-1.40503	0.00451931	down	C3H9orf116	chromosome 3 open reading frame, human C9orf116	NM_144654.2	C9orf116	chromosome 9 open reading frame 116	-35.1
chr10_17705_mature	-1.22364	0.0421543	down	C3H9orf116	chromosome 3 open reading frame, human C9orf116	NM_144654.2	C9orf116	chromosome 9 open reading frame 116	-36.4
chr11_17834_mature	-1.55312	0.00103085	down	ICOSLG	inducible T-cell co-stimulator ligand	NM_015259.5	ICOSLG	Inducible T-cell co-stimulator ligand, isoform CRA_c	-32.8
chrx_31987_mature	-1.90297	2.13286e-06	down	41886					-35.6
chr8_15352_mature	-1.40503	0.00451931	down	41886					-33.7
chrx_31987_mature	-1.90297	2.13286e-06	down	C3H22orf32	chromosome 3 open reading frame, human C22orf32	NM_033318.4	SMDT1	Single-pass membrane protein with aspartate-rich tail 1, mitochondrial	-36.3
chr5_11233_star@@mmu-miR-378a-5p	-1.44328	0.00743221	down	C3H22orf32	chromosome 3 open reading frame, human C22orf32	NM_033318.4	SMDT1	Single-pass membrane protein with aspartate-rich tail 1, mitochondrial	-36.7
chrx_31987_mature	-1.90297	2.13286e-06	down	41888					-32.2
chr5_11233_star@@mmu-miR-378a-5p	-1.44328	0.00743221	down	41888					-31.5
chr1_1398_mature	3.18966	0.00400803	up	INSC	inscuteable homolog (Drosophila)	NM_001278316.1	INSC	Protein inscuteable homolog	-24.4
chr21_27277_mature@@mdo-miR-145	1.46484	0.00696236	up	ITPRIP	inositol 1,4,5-trisphosphate receptor interacting protein	NM_033397.3	ITPRIP	Inositol 1,4,5-trisphosphate receptor-interacting protein	-28.6
chr1_6_mature	-3.12931	0	down	41883					-34.8
chr11_17834_mature	-1.55312	0.00103085	down	41883					-34.4
chr9_16768_mature	1.31665	0.0271253	up	41883					-34.9
chr3_9322_mature@@ssc-miR-1249	1.93695	1.14136e-05	up	HIBCH	3-hydroxyisobutyryl-CoA hydrolase	NM_198047.2	HIBCH	3-hydroxyisobutyryl-CoA hydrolase, mitochondrial	-37.9
chr22_28603_mature	-1.68968	9.53741e-05	down	RNF220	ring finger protein 220	NM_018150.2	RNF220	cDNA FLJ42800 fis, clone BRAWH3009297	-39.8
chr1_1398_mature	3.18966	0.00400803	up	RNF220	ring finger protein 220	NM_018150.2	RNF220	cDNA FLJ42800 fis, clone BRAWH3009297	-34.2
chr10_17705_mature	-1.22364	0.0421543	down	RNF220	ring finger protein 220	NM_018150.2	RNF220	cDNA FLJ42800 fis, clone BRAWH3009297	-36.5
chr1_6_mature	-3.12931	0	down	WDR83	WD repeat domain 83	NR_029375.1	WDR83	Mitogen-activated protein kinase organizer 1, isoform CRA_c	-33
chr13_20395_star@@ssc-miR-296-5p	-1.8898	4.22862e-06	down	WDR83	WD repeat domain 83	NR_029375.1	WDR83	Mitogen-activated protein kinase organizer 1, isoform CRA_c	-35.1
chr11_17834_mature	-1.55312	0.00103085	down	WDR83	WD repeat domain 83	NR_029375.1	WDR83	Mitogen-activated protein kinase organizer 1, isoform CRA_c	-32.1
chr19_25888_mature	1.36134	0.0121578	up	WDR83	WD repeat domain 83	NR_029375.1	WDR83	Mitogen-activated protein kinase organizer 1, isoform CRA_c	-31.5
bta-miR-483	-1.74894	0.0272388	down	WDR83	WD repeat domain 83	NR_029375.1	WDR83	Mitogen-activated protein kinase organizer 1, isoform CRA_c	-32.7
chr10_17705_mature	-1.22364	0.0421543	down	WDR83	WD repeat domain 83	NR_029375.1	WDR83	Mitogen-activated protein kinase organizer 1, isoform CRA_c	-36.2
chr3_9322_mature@@ssc-miR-1249	1.93695	1.14136e-05	up	WDR85	WD repeat domain 85	NM_138778.2	DPH7	Diphthamide biosynthesis protein 7	-36.4
oar-miR-665-3p	-1.3556	0.0269075	down	TCEA2	transcription elongation factor A (SII), 2	NM_198723.1	TCEA2	Transcription elongation factor A protein 2 (SII)	-36.8
chr13_20446_mature	2.87909	1.78549e-06	up	MARK2	MAP/microtubule affinity-regulating kinase 2	NM_017490.3	MARK2	cDNA FLJ76779, highly similar to Homo sapiens MAP/microtubule affinity-regulating kinase 2 (MARK2), transcript variant 1, mRNA	-33.8
chrx_31987_mature	-1.90297	2.13286e-06	down	MARK2	MAP/microtubule affinity-regulating kinase 2	NM_017490.3	MARK2	cDNA FLJ76779, highly similar to Homo sapiens MAP/microtubule affinity-regulating kinase 2 (MARK2), transcript variant 1, mRNA	-40.6
chr11_17834_star	-1.60789	0.00283995	down	MARK2	MAP/microtubule affinity-regulating kinase 2	NM_017490.3	MARK2	cDNA FLJ76779, highly similar to Homo sapiens MAP/microtubule affinity-regulating kinase 2 (MARK2), transcript variant 1, mRNA	-36
chr8_15352_mature	-1.40503	0.00451931	down	MARK2	MAP/microtubule affinity-regulating kinase 2	NM_017490.3	MARK2	cDNA FLJ76779, highly similar to Homo sapiens MAP/microtubule affinity-regulating kinase 2 (MARK2), transcript variant 1, mRNA	-37.4
chr9_16768_mature	1.31665	0.0271253	up	MARK2	MAP/microtubule affinity-regulating kinase 2	NM_017490.3	MARK2	cDNA FLJ76779, highly similar to Homo sapiens MAP/microtubule affinity-regulating kinase 2 (MARK2), transcript variant 1, mRNA	-41.6
chrx_31987_mature	-1.90297	2.13286e-06	down	CROCC	ciliary rootlet coiled-coil, rootletin	NM_014675.3	CROCC	CROCC protein	-34.9
chr13_20395_star@@ssc-miR-296-5p	-1.8898	4.22862e-06	down	CROCC	ciliary rootlet coiled-coil, rootletin	NM_014675.3	CROCC	CROCC protein	-36.3
chr5_10860_mature	-1.8473	6.86699e-06	down	CROCC	ciliary rootlet coiled-coil, rootletin	NM_014675.3	CROCC	CROCC protein	-37.4
chr11_17834_mature	-1.55312	0.00103085	down	CROCC	ciliary rootlet coiled-coil, rootletin	NM_014675.3	CROCC	CROCC protein	-35.3
chr8_15352_mature	-1.40503	0.00451931	down	CROCC	ciliary rootlet coiled-coil, rootletin	NM_014675.3	CROCC	CROCC protein	-35.6
chr21_27727_mature@@mmu-miR-5097	1.32145	0.0091586	up	CROCC	ciliary rootlet coiled-coil, rootletin	NM_014675.3	CROCC	CROCC protein	-33.9
ptr-miR-92b	-1.54595	0.0104047	down	CROCC	ciliary rootlet coiled-coil, rootletin	NM_014675.3	CROCC	CROCC protein	-34.6
chr10_17705_mature	-1.22364	0.0421543	down	CROCC	ciliary rootlet coiled-coil, rootletin	NM_014675.3	CROCC	CROCC protein	-38.2
chr1_3087_star	2.03533	0.0426879	up	CROCC	ciliary rootlet coiled-coil, rootletin	NM_014675.3	CROCC	CROCC protein	-34.4
chr21_27728_mature@@mmu-miR-5097	1.19587	0.0433624	up	CROCC	ciliary rootlet coiled-coil, rootletin	NM_014675.3	CROCC	CROCC protein	-33.9
chr8_15352_mature	-1.40503	0.00451931	down	PRCC	papillary renal cell carcinoma (translocation-associated)	NM_199416.1	PRCC	Proline-rich protein PRCC	-35.5
chr10_17705_mature	-1.22364	0.0421543	down	PRCC	papillary renal cell carcinoma (translocation-associated)	NM_199416.1	PRCC	Proline-rich protein PRCC	-37.3
chr10_17193_mature@@ppa-miR-214	-2.09944	0.0104288	down	IMPA2	inositol(myo)-1(or 4)-monophosphatase 2	NM_014214.2	IMPA2	Inositol monophosphatase 2	-32.1
chr1_6_mature	-3.12931	0	down	LOC101123010	stefin-C-like	NM_000100.3	CSTB	Cystatin-B	-36.3
chrx_31987_mature	-1.90297	2.13286e-06	down	LOC101102058	PDZ and LIM domain protein 7-like	NR_103804.1	PDLIM7	PDZ and LIM domain protein 7	-37.8
chr8_15352_mature	-1.40503	0.00451931	down	LOC101102058	PDZ and LIM domain protein 7-like	NR_103804.1	PDLIM7	PDZ and LIM domain protein 7	-37.9
chr5_10860_mature	-1.8473	6.86699e-06	down	GRK6	G protein-coupled receptor kinase 6	NM_002082.3	GRK6	cDNA FLJ32135 fis, clone PEBLM2000333, highly similar to G protein-coupled receptor kinase 6 (EC 2.7.11.16)	-39.9
oar-miR-3956-5p	-3.55629	8.4749e-05	down	GRK5	G protein-coupled receptor kinase 5	NM_005308.2	GRK5	cDNA, FLJ93477, highly similar to Homo sapiens G protein-coupled receptor kinase 5 (GRK5), mRNA	-29.6
chr5_11186_mature	-1.77751	0.00408951	down	GRK5	G protein-coupled receptor kinase 5	NM_005308.2	GRK5	cDNA, FLJ93477, highly similar to Homo sapiens G protein-coupled receptor kinase 5 (GRK5), mRNA	-26.4
chr8_15352_mature	-1.40503	0.00451931	down	GRK5	G protein-coupled receptor kinase 5	NM_005308.2	GRK5	cDNA, FLJ93477, highly similar to Homo sapiens G protein-coupled receptor kinase 5 (GRK5), mRNA	-27.4
chrx_31987_mature	-1.90297	2.13286e-06	down	P2RX1	purinergic receptor P2X, ligand-gated ion channel, 1	NM_002558.3	P2RX1	P2X purinoceptor 1	-38.2
chrx_31987_mature	-1.90297	2.13286e-06	down	LOC101122122	lymphotactin-like	NM_002995.2	XCL1	Lymphotactin	-36.6
chr11_17834_mature	-1.55312	0.00103085	down	LOC101112253	uncharacterized LOC101112253	NM_000041.2	APOE	MRNA for apolipoprotein E (apo E)	-31.2
chr21_27727_mature@@mmu-miR-5097	1.32145	0.0091586	up	LOC101112253	uncharacterized LOC101112253	NM_000041.2	APOE	MRNA for apolipoprotein E (apo E)	-32.4
chr10_17705_mature	-1.22364	0.0421543	down	LOC101112253	uncharacterized LOC101112253	NM_000041.2	APOE	MRNA for apolipoprotein E (apo E)	-36.4
chr21_27728_mature@@mmu-miR-5097	1.19587	0.0433624	up	LOC101112253	uncharacterized LOC101112253	NM_000041.2	APOE	MRNA for apolipoprotein E (apo E)	-32.4
chr3_9322_mature@@ssc-miR-1249	1.93695	1.14136e-05	up	ASS1	argininosuccinate synthase 1	NM_054012.3	ASS1	cDNA FLJ78448, highly similar to Homo sapiens argininosuccinate synthetase (ASS), transcript variant 1, mRNA	-35.1
bta-miR-449b	3.42099	0.000617998	up	ASS1	argininosuccinate synthase 1	NM_054012.3	ASS1	cDNA FLJ78448, highly similar to Homo sapiens argininosuccinate synthetase (ASS), transcript variant 1, mRNA	-35.7
chr1_1398_mature	3.18966	0.00400803	up	ASS1	argininosuccinate synthase 1	NM_054012.3	ASS1	cDNA FLJ78448, highly similar to Homo sapiens argininosuccinate synthetase (ASS), transcript variant 1, mRNA	-33.1
bta-miR-483	-1.74894	0.0272388	down	ASS1	argininosuccinate synthase 1	NM_054012.3	ASS1	cDNA FLJ78448, highly similar to Homo sapiens argininosuccinate synthetase (ASS), transcript variant 1, mRNA	-37.8
chrx_31987_mature	-1.90297	2.13286e-06	down	CLPB	ClpB caseinolytic peptidase B homolog (E. coli)	NM_030813.4	CLPB	cDNA FLJ53238, highly similar to Caseinolytic peptidase B protein	-34.4
chr11_17974_mature	1.31443	0.00986509	up	CLPB	ClpB caseinolytic peptidase B homolog (E. coli)	NM_030813.4	CLPB	cDNA FLJ53238, highly similar to Caseinolytic peptidase B protein	-32.3
oar-miR-432	-4.59582	0	down	EPB49	erythrocyte membrane protein band 4.9 (dematin)	NM_001978.2	DMTN	cDNA FLJ59528, highly similar to Dematin	-29.8
chr9_16768_mature	1.31665	0.0271253	up	LOC101118990	glutathione S-transferase theta-1-like	NM_000853.2	GSTT1	Glutathione S-transferase theta-1	-38.8
chr23_29006_mature	-1.98954	5.79614e-07	down	LOC101122534	solute carrier family 35 member G3-like	NM_152462.2	SLC35G3	Solute carrier family 35 member G3	-27.5
chr13_20395_star@@ssc-miR-296-5p	-1.8898	4.22862e-06	down	LOC101122534	solute carrier family 35 member G3-like	NM_152462.2	SLC35G3	Solute carrier family 35 member G3	-34.1
chr23_29005_mature	-1.83073	8.11177e-06	down	LOC101122534	solute carrier family 35 member G3-like	NM_152462.2	SLC35G3	Solute carrier family 35 member G3	-27.5
chr22_28603_mature	-1.68968	9.53741e-05	down	LOC101122534	solute carrier family 35 member G3-like	NM_152462.2	SLC35G3	Solute carrier family 35 member G3	-37.9
chrx_32353_star@@eca-miR-532-3p	-1.58723	0.000364337	down	LOC101122534	solute carrier family 35 member G3-like	NM_152462.2	SLC35G3	Solute carrier family 35 member G3	-35.9
chr1_1398_mature	3.18966	0.00400803	up	LOC101122534	solute carrier family 35 member G3-like	NM_152462.2	SLC35G3	Solute carrier family 35 member G3	-30.1
bta-miR-483	-1.74894	0.0272388	down	LOC101122534	solute carrier family 35 member G3-like	NM_152462.2	SLC35G3	Solute carrier family 35 member G3	-29.7
chr14_21993_mature@@eca-miR-150	-1.22386	0.0450353	down	LOC101122534	solute carrier family 35 member G3-like	NM_152462.2	SLC35G3	Solute carrier family 35 member G3	-28.8
chr1_6_mature	-3.12931	0	down	CLPP	ClpP caseinolytic peptidase, ATP-dependent, proteolytic subunit homolog (E. coli)	NM_006012.2	CLPP	ClpP caseinolytic peptidase ATP-dependent, proteolytic subunit	-32.6
chrx_31987_mature	-1.90297	2.13286e-06	down	CLPP	ClpP caseinolytic peptidase, ATP-dependent, proteolytic subunit homolog (E. coli)	NM_006012.2	CLPP	ClpP caseinolytic peptidase ATP-dependent, proteolytic subunit	-36
chr5_10860_mature	-1.8473	6.86699e-06	down	CLPP	ClpP caseinolytic peptidase, ATP-dependent, proteolytic subunit homolog (E. coli)	NM_006012.2	CLPP	ClpP caseinolytic peptidase ATP-dependent, proteolytic subunit	-34
chr12_19232_mature@@ppa-miR-34a	1.5921	0.0180146	up	CLPP	ClpP caseinolytic peptidase, ATP-dependent, proteolytic subunit homolog (E. coli)	NM_006012.2	CLPP	ClpP caseinolytic peptidase ATP-dependent, proteolytic subunit	-35
oar-miR-665-3p	-1.3556	0.0269075	down	CLPP	ClpP caseinolytic peptidase, ATP-dependent, proteolytic subunit homolog (E. coli)	NM_006012.2	CLPP	ClpP caseinolytic peptidase ATP-dependent, proteolytic subunit	-35.4
chr10_17705_mature	-1.22364	0.0421543	down	CLPP	ClpP caseinolytic peptidase, ATP-dependent, proteolytic subunit homolog (E. coli)	NM_006012.2	CLPP	ClpP caseinolytic peptidase ATP-dependent, proteolytic subunit	-37.1
chr3_9322_mature@@ssc-miR-1249	1.93695	1.14136e-05	up	CNTNAP2	contactin associated protein-like 2	NM_014141.5	CNTNAP2	cDNA, FLJ96073, highly similar to Homo sapiens contactin associated protein-like 2 (CNTNAP2), mRNA	-39.7
chr22_28603_mature	-1.68968	9.53741e-05	down	CNTNAP2	contactin associated protein-like 2	NM_014141.5	CNTNAP2	cDNA, FLJ96073, highly similar to Homo sapiens contactin associated protein-like 2 (CNTNAP2), mRNA	-39.3
chr8_15352_mature	-1.40503	0.00451931	down	CLPS	colipase, pancreatic	NM_001832.3	CLPS	Pancreatic colipase preproprotein isoform 1	-34.1
chr9_16768_mature	1.31665	0.0271253	up	CLPS	colipase, pancreatic	NM_001832.3	CLPS	Pancreatic colipase preproprotein isoform 1	-34.8
chr7_13710_star@@ptr-miR-628	1.69713	0.000397308	up	NOP2	NOP2 nucleolar protein homolog (yeast)	NM_006170.3	NOP2	Putative ribosomal RNA methyltransferase NOP2	-29.7
chr13_20446_mature	2.87909	1.78549e-06	up	LOC101102046	uncharacterized LOC101102046	NM_002157.2	HSPE1	Heat shock 10kDa protein 1 (Chaperonin 10), isoform CRA_h	-31.7
chr12_19193_star@@ppa-miR-214	-2.11171	9.15636e-08	down	CTU2	cytosolic thiouridylase subunit 2 homolog (S. pombe)	NM_001012762.1	CTU2	Cytoplasmic tRNA 2-thiolation protein 2	-32.4
chr25_30383_star	2.92913	0.000889104	up	CTU2	cytosolic thiouridylase subunit 2 homolog (S. pombe)	NM_001012762.1	CTU2	Cytoplasmic tRNA 2-thiolation protein 2	-31.5
chrx_31987_mature	-1.90297	2.13286e-06	down	TCTA	T-cell leukemia translocation altered	NM_022171.2	TCTA	T-cell leukemia translocation-altered gene protein	-43.4
chr8_15352_mature	-1.40503	0.00451931	down	LOC101112246	colostrum trypsin inhibitor-like	NM_006287.4	TFPI	cDNA, FLJ94125, highly similar to Homo sapiens tissue factor pathway inhibitor(lipoprotein-associated coagulation inhibitor) (TFPI), mRNA	-31.8
chr12_19193_star@@ppa-miR-214	-2.11171	9.15636e-08	down	LOC101121819	putative RNA exonuclease NEF-sp-like	NM_030941.2	LOC81691	Protein LOC81691	-34.7
oar-miR-1197-3p	-3.01197	4.30485e-07	down	HIP1	huntingtin interacting protein 1	NM_005338.6	HIP1	cDNA FLJ56785, highly similar to Huntingtin-interacting protein 1	-32.8
chrx_31987_mature	-1.90297	2.13286e-06	down	LOC101102999	glutamine synthetase-like	NM_002065.5	GLUL	cDNA FLJ57219, highly similar to Glutamine synthetase (EC 6.3.1.2)	-31.7
chrx_32344_star@@eca-miR-500	-1.55155	0.000589651	down	CCBL1	cysteine conjugate-beta lyase, cytoplasmic	NR_109829.1	CCBL1	Cysteine conjugate-beta lyase cytoplasmic (Glutamine transaminase K, kyneurenine aminotransferase), isoform CRA_a	-35.3
chr21_27727_mature@@mmu-miR-5097	1.32145	0.0091586	up	IER3	immediate early response 3	NM_052815.1	IER3	Apoptosis inhibitor	-36.5
chr21_27728_mature@@mmu-miR-5097	1.19587	0.0433624	up	IER3	immediate early response 3	NM_052815.1	IER3	Apoptosis inhibitor	-36.5
chr3_9322_mature@@ssc-miR-1249	1.93695	1.14136e-05	up	CDT1	chromatin licensing and DNA replication factor 1	NM_030928.3	CDT1	DNA replication factor Cdt1	-38.9
chr1_1398_mature	3.18966	0.00400803	up	CDT1	chromatin licensing and DNA replication factor 1	NM_030928.3	CDT1	DNA replication factor Cdt1	-34.5
oar-miR-409-3p	-2.31153	4.37262e-08	down	IER5	immediate early response 5				-36
chr8_15352_mature	-1.40503	0.00451931	down	IER5	immediate early response 5				-33.6
chrx_31987_mature	-1.90297	2.13286e-06	down	OVUBQ-L40	Ubiquitin-60S ribosomal protein L40	NM_003333.3	UBA52	Ubiquitin-60S ribosomal protein L40	-33.8
chr8_15352_mature	-1.40503	0.00451931	down	FAM50A	family with sequence similarity 50, member A	NM_004699.3	FAM50A	Protein FAM50A	-41.1
chr10_17705_mature	-1.22364	0.0421543	down	FAM50A	family with sequence similarity 50, member A	NM_004699.3	FAM50A	Protein FAM50A	-36.7
chr1_6_mature	-3.12931	0	down	RBM10	RNA binding motif protein 10	NM_152856.2	RBM10	RNA-binding protein 10	-34.2
chr1_6_mature	-3.12931	0	down	SOCS7	suppressor of cytokine signaling 7	NM_014598.2	SOCS7	Suppressor of cytokine-signaling 7	-33.1
oar-miR-665-3p	-1.3556	0.0269075	down	SOCS7	suppressor of cytokine signaling 7	NM_014598.2	SOCS7	Suppressor of cytokine-signaling 7	-39.1
chrx_31987_mature	-1.90297	2.13286e-06	down	C2CD2L	C2CD2-like	NM_014807.3	C2CD2L	C2 domain-containing protein 2-like	-42.2
chr8_15352_mature	-1.40503	0.00451931	down	C2CD2L	C2CD2-like	NM_014807.3	C2CD2L	C2 domain-containing protein 2-like	-40.6
chr3_9322_mature@@ssc-miR-1249	1.93695	1.14136e-05	up	GSTK1	glutathione S-transferase kappa 1	NM_015917.2	GSTK1	cDNA FLJ37944 fis, clone CTONG2008720, highly similar to Glutathione S-transferase kappa 1 (EC 2.5.1.18)	-36
chr22_28603_mature	-1.68968	9.53741e-05	down	GSTK1	glutathione S-transferase kappa 1	NM_015917.2	GSTK1	cDNA FLJ37944 fis, clone CTONG2008720, highly similar to Glutathione S-transferase kappa 1 (EC 2.5.1.18)	-42.5
chr11_17834_star	-1.60789	0.00283995	down	GSTK1	glutathione S-transferase kappa 1	NM_015917.2	GSTK1	cDNA FLJ37944 fis, clone CTONG2008720, highly similar to Glutathione S-transferase kappa 1 (EC 2.5.1.18)	-35
chr1_1398_mature	3.18966	0.00400803	up	GSTK1	glutathione S-transferase kappa 1	NM_015917.2	GSTK1	cDNA FLJ37944 fis, clone CTONG2008720, highly similar to Glutathione S-transferase kappa 1 (EC 2.5.1.18)	-33
chr10_17705_mature	-1.22364	0.0421543	down	FUT3	fucosyltransferase 3 (galactoside 3(4)-L-fucosyltransferase, Lewis blood group)	NM_002034.2	FUT5	Alpha-(1,3)-fucosyltransferase 5	-34.9
chr1_6_mature	-3.12931	0	down	ARHGDIA	Rho GDP dissociation inhibitor (GDI) alpha	NM_004309.4	ARHGDIA	cDNA FLJ50748, highly similar to Rho GDP-dissociation inhibitor 1	-23.9
chr13_20395_star@@ssc-miR-296-5p	-1.8898	4.22862e-06	down	SOCS3	Suppressor of cytokine signaling 3	NM_003955.4	SOCS3	Suppressor of cytokine signaling 3	-36.7
chr3_9322_mature@@ssc-miR-1249	1.93695	1.14136e-05	up	SOCS3	Suppressor of cytokine signaling 3	NM_003955.4	SOCS3	Suppressor of cytokine signaling 3	-34
chr11_17834_star	-1.60789	0.00283995	down	SOCS3	Suppressor of cytokine signaling 3	NM_003955.4	SOCS3	Suppressor of cytokine signaling 3	-30.8
chr8_15352_mature	-1.40503	0.00451931	down	SOCS3	Suppressor of cytokine signaling 3	NM_003955.4	SOCS3	Suppressor of cytokine signaling 3	-36.1
chr18_25193_mature@@eca-miR-211	2.4527	0.0357014	up	SOCS3	Suppressor of cytokine signaling 3	NM_003955.4	SOCS3	Suppressor of cytokine signaling 3	-33.2
chr10_17705_mature	-1.22364	0.0421543	down	SOCS3	Suppressor of cytokine signaling 3	NM_003955.4	SOCS3	Suppressor of cytokine signaling 3	-39.5
oar-miR-3955-5p	-3.59694	4.79686e-11	down	LEFTY2	left-right determination factor 2	NM_003240.3	LEFTY2	Left-right determination factor 2	-27.6
chr1_6_mature	-3.12931	0	down	ARHGDIG	Rho GDP dissociation inhibitor (GDI) gamma	NM_001176.3	ARHGDIG	Rho GDP-dissociation inhibitor 3	-33.7
chrx_31987_mature	-1.90297	2.13286e-06	down	ARHGDIG	Rho GDP dissociation inhibitor (GDI) gamma	NM_001176.3	ARHGDIG	Rho GDP-dissociation inhibitor 3	-38.3
chr8_15352_mature	-1.40503	0.00451931	down	ARHGDIG	Rho GDP dissociation inhibitor (GDI) gamma	NM_001176.3	ARHGDIG	Rho GDP-dissociation inhibitor 3	-35.2
chr10_17705_mature	-1.22364	0.0421543	down	ARHGDIG	Rho GDP dissociation inhibitor (GDI) gamma	NM_001176.3	ARHGDIG	Rho GDP-dissociation inhibitor 3	-35.7
chr8_15352_mature	-1.40503	0.00451931	down	LONP1	lon peptidase 1, mitochondrial	NR_076392.1	LONP1	LONP1 protein	-36.6
chr10_17705_mature	-1.22364	0.0421543	down	LONP1	lon peptidase 1, mitochondrial	NR_076392.1	LONP1	LONP1 protein	-36.6
chrx_31987_mature	-1.90297	2.13286e-06	down	AFMID	arylformamidase	NR_027083.1	AFMID	Kynurenine formamidase	-39.7
chr1_570_star	2.92009	2.47167e-10	up	LOC101117837	uncharacterized LOC101117837	NM_197967.2	BID	Desmocollin type 4	-44.4
chrx_31987_mature	-1.90297	2.13286e-06	down	PPM1G	protein phosphatase, Mg2+/Mn2+ dependent, 1G	NM_177983.2	PPM1G	cDNA, FLJ92810, highly similar to Homo sapiens protein phosphatase 1G (formerly 2C), magnesium-dependent, gamma isoform (PPM1G), mRNA	-37.5
chr23_29006_mature	-1.98954	5.79614e-07	down	TFAP4	transcription factor AP-4 (activating enhancer binding protein 4)	NM_003223.2	TFAP4	Transcription factor AP-4 (Activating enhancer binding protein 4) variant	-33.1
chrx_31987_mature	-1.90297	2.13286e-06	down	TFAP4	transcription factor AP-4 (activating enhancer binding protein 4)	NM_003223.2	TFAP4	Transcription factor AP-4 (Activating enhancer binding protein 4) variant	-41
chr23_29005_mature	-1.83073	8.11177e-06	down	TFAP4	transcription factor AP-4 (activating enhancer binding protein 4)	NM_003223.2	TFAP4	Transcription factor AP-4 (Activating enhancer binding protein 4) variant	-33.1
chr22_28603_mature	-1.68968	9.53741e-05	down	TFAP4	transcription factor AP-4 (activating enhancer binding protein 4)	NM_003223.2	TFAP4	Transcription factor AP-4 (Activating enhancer binding protein 4) variant	-34.5
chr8_15352_mature	-1.40503	0.00451931	down	TFAP4	transcription factor AP-4 (activating enhancer binding protein 4)	NM_003223.2	TFAP4	Transcription factor AP-4 (Activating enhancer binding protein 4) variant	-34.6
ptr-miR-92b	-1.54595	0.0104047	down	TFAP4	transcription factor AP-4 (activating enhancer binding protein 4)	NM_003223.2	TFAP4	Transcription factor AP-4 (Activating enhancer binding protein 4) variant	-35.1
chr10_17705_mature	-1.22364	0.0421543	down	TFAP4	transcription factor AP-4 (activating enhancer binding protein 4)	NM_003223.2	TFAP4	Transcription factor AP-4 (Activating enhancer binding protein 4) variant	-35.2
chr5_10860_mature	-1.8473	6.86699e-06	down	SBNO2	strawberry notch homolog 2 (Drosophila)	NM_014963.2	SBNO2	cDNA FLJ60290, highly similar to Mus musculus strawberry notch homolog 2, mRNA	-38.4
chr1_6_mature	-3.12931	0	down	NBEAL2	neurobeachin-like 2	NM_015175.2	NBEAL2	Neurobeachin-like protein 2	-27.2
chrx_31987_mature	-1.90297	2.13286e-06	down	NBEAL2	neurobeachin-like 2	NM_015175.2	NBEAL2	Neurobeachin-like protein 2	-42.6
chr8_15352_mature	-1.40503	0.00451931	down	NBEAL2	neurobeachin-like 2	NM_015175.2	NBEAL2	Neurobeachin-like protein 2	-40.8
chr10_17705_mature	-1.22364	0.0421543	down	NBEAL2	neurobeachin-like 2	NM_015175.2	NBEAL2	Neurobeachin-like protein 2	-38.6
chrx_31987_mature	-1.90297	2.13286e-06	down	HTR1A	5-hydroxytryptamine (serotonin) receptor 1A, G protein-coupled	NM_000524.3	HTR1A	5HT1a protein	-33.7
chr8_15352_mature	-1.40503	0.00451931	down	SAMD1	sterile alpha motif domain containing 1	NM_138352.1	SAMD1	Atherin	-40.6
chr1_6_mature	-3.12931	0	down	TINAGL1	tubulointerstitial nephritis antigen-like 1	NM_022164.2	TINAGL1	cDNA FLJ59706, highly similar to Tubulointerstitial nephritis antigen-like	-35.8
chr7_13874_mature	-2.69301	3.11084e-13	down	TINAGL1	tubulointerstitial nephritis antigen-like 1	NM_022164.2	TINAGL1	cDNA FLJ59706, highly similar to Tubulointerstitial nephritis antigen-like	-29.4
oar-miR-433-3p	-2.79624	2.28317e-07	down	TINAGL1	tubulointerstitial nephritis antigen-like 1	NM_022164.2	TINAGL1	cDNA FLJ59706, highly similar to Tubulointerstitial nephritis antigen-like	-34.7
chrx_31987_mature	-1.90297	2.13286e-06	down	TINAGL1	tubulointerstitial nephritis antigen-like 1	NM_022164.2	TINAGL1	cDNA FLJ59706, highly similar to Tubulointerstitial nephritis antigen-like	-49.3
chr5_10860_mature	-1.8473	6.86699e-06	down	TINAGL1	tubulointerstitial nephritis antigen-like 1	NM_022164.2	TINAGL1	cDNA FLJ59706, highly similar to Tubulointerstitial nephritis antigen-like	-35.9
chr11_17834_mature	-1.55312	0.00103085	down	TINAGL1	tubulointerstitial nephritis antigen-like 1	NM_022164.2	TINAGL1	cDNA FLJ59706, highly similar to Tubulointerstitial nephritis antigen-like	-36.9
chr8_15352_mature	-1.40503	0.00451931	down	TINAGL1	tubulointerstitial nephritis antigen-like 1	NM_022164.2	TINAGL1	cDNA FLJ59706, highly similar to Tubulointerstitial nephritis antigen-like	-35.5
chr10_17705_mature	-1.22364	0.0421543	down	TINAGL1	tubulointerstitial nephritis antigen-like 1	NM_022164.2	TINAGL1	cDNA FLJ59706, highly similar to Tubulointerstitial nephritis antigen-like	-39.1
chr2_5583_mature@@ssc-miR-31	3.09236	1.28428e-11	up	SUGP1	SURP and G patch domain containing 1	NM_182812.1	SUGP1	cDNA FLJ75478, highly similar to Homo sapiens splicing factor 4 (SF4), transcript variant a, mRNA	-34.8
chr10_17705_mature	-1.22364	0.0421543	down	SUGP1	SURP and G patch domain containing 1	NM_182812.1	SUGP1	cDNA FLJ75478, highly similar to Homo sapiens splicing factor 4 (SF4), transcript variant a, mRNA	-33.2
chrx_31987_mature	-1.90297	2.13286e-06	down	LOC101106637	cytochrome b ascorbate-dependent protein 3-like	NM_153611.4	CYB561A3	cDNA FLJ54962, moderately similar to Homo sapiens cytochrome b, ascorbate dependent 3 (CYBASC3), mRNA	-38.7
chr8_15352_mature	-1.40503	0.00451931	down	LOC101106637	cytochrome b ascorbate-dependent protein 3-like	NM_153611.4	CYB561A3	cDNA FLJ54962, moderately similar to Homo sapiens cytochrome b, ascorbate dependent 3 (CYBASC3), mRNA	-39.8
chr9_16768_mature	1.31665	0.0271253	up	LOC101106637	cytochrome b ascorbate-dependent protein 3-like	NM_153611.4	CYB561A3	cDNA FLJ54962, moderately similar to Homo sapiens cytochrome b, ascorbate dependent 3 (CYBASC3), mRNA	-38.1
oar-miR-665-3p	-1.3556	0.0269075	down	RTN2	reticulon 2	NM_206902.1	RTN2	Reticulon-2	-38.8
chrx_31987_mature	-1.90297	2.13286e-06	down	BCAN	brevican	NM_198427.1	BCAN	cDNA FLJ76746, highly similar to Homo sapiens brevican (BCAN), transcript variant 1, mRNA	-40
oar-miR-665-3p	-1.3556	0.0269075	down	BCAN	brevican	NM_198427.1	BCAN	cDNA FLJ76746, highly similar to Homo sapiens brevican (BCAN), transcript variant 1, mRNA	-40.4
chr8_15352_mature	-1.40503	0.00451931	down	BCAM	basal cell adhesion molecule (Lutheran blood group)	NM_005581.4	BCAM	Lutheran blood group	-37
chr11_17834_mature	-1.55312	0.00103085	down	PMVK	phosphomevalonate kinase	NM_006556.3	PMVK	Phosphomevalonate kinase	-35.6
chr1_442_mature	1.37844	0.0223023	up	PMVK	phosphomevalonate kinase	NM_006556.3	PMVK	Phosphomevalonate kinase	-33.3
oan-miR-145-5p	2.88333	0.00134046	up	IL25	Interleukin 25	NM_172314.1	IL25	Interleukin-25	-26.1
chr8_15352_mature	-1.40503	0.00451931	down	IL25	Interleukin 25	NM_172314.1	IL25	Interleukin-25	-27.2
chrx_31881_star@@eca-miR-542-5p	-1.37764	0.00644733	down	IL25	Interleukin 25	NM_172314.1	IL25	Interleukin-25	-27.6
chr21_27277_mature@@mdo-miR-145	1.46484	0.00696236	up	IL25	Interleukin 25	NM_172314.1	IL25	Interleukin-25	-26.1
chr9_16768_mature	1.31665	0.0271253	up	IL25	Interleukin 25	NM_172314.1	IL25	Interleukin-25	-27.7
oar-miR-665-3p	-1.3556	0.0269075	down	TSEN54	tRNA splicing endonuclease 54 homolog (S. cerevisiae)	NM_207346.2	TSEN54	cDNA FLJ40264 fis, clone TESTI2026233, highly similar to tRNA-splicing endonuclease subunit Sen54	-37.1
chr16_23181_mature	2.3506	1.27327e-08	up	FN3K	fructosamine 3 kinase	NM_022158.3	FN3K	cDNA FLJ30276 fis, clone BRACE2002736, highly similar to Fructosamine-3-kinase	-28.3
mmu-miR-6367	2.44371	0.0065444	up	FN3K	fructosamine 3 kinase	NM_022158.3	FN3K	cDNA FLJ30276 fis, clone BRACE2002736, highly similar to Fructosamine-3-kinase	-32.7
chrx_31987_mature	-1.90297	2.13286e-06	down	ZNF688	zinc finger protein 688	NM_145271.3	ZNF688	Zinc finger protein 688	-37.5
chr10_17705_mature	-1.22364	0.0421543	down	ILKAP	integrin-linked kinase-associated serine/threonine phosphatase	NM_176799.1	ILKAP	Truncated integrin-linked kinase-associated serine/threonine phosphatase 2C	-31.2
chr8_15352_mature	-1.40503	0.00451931	down	PIDD	p53-induced death domain protein	NM_145887.3	PIDD	p53-induced protein with a death domain	-32.4
chr1_442_mature	1.37844	0.0223023	up	PIDD	p53-induced death domain protein	NM_145887.3	PIDD	p53-induced protein with a death domain	-27.2
chr10_17705_mature	-1.22364	0.0421543	down	PIDD	p53-induced death domain protein	NM_145887.3	PIDD	p53-induced protein with a death domain	-31.1
chr1_3087_star	2.03533	0.0426879	up	PIDD	p53-induced death domain protein	NM_145887.3	PIDD	p53-induced protein with a death domain	-36.2
chr1_6_mature	-3.12931	0	down	CEBPB	CCAAT/enhancer binding protein beta	NM_005194.3	CEBPB	CCAAT/enhancer-binding protein beta	-32.2
chrx_31987_mature	-1.90297	2.13286e-06	down	CEBPB	CCAAT/enhancer binding protein beta	NM_005194.3	CEBPB	CCAAT/enhancer-binding protein beta	-40.9
chr5_10860_mature	-1.8473	6.86699e-06	down	CEBPB	CCAAT/enhancer binding protein beta	NM_005194.3	CEBPB	CCAAT/enhancer-binding protein beta	-30.4
chr11_17834_mature	-1.55312	0.00103085	down	CEBPB	CCAAT/enhancer binding protein beta	NM_005194.3	CEBPB	CCAAT/enhancer-binding protein beta	-26.6
chr8_15352_mature	-1.40503	0.00451931	down	CEBPB	CCAAT/enhancer binding protein beta	NM_005194.3	CEBPB	CCAAT/enhancer-binding protein beta	-34.5
chr10_17705_mature	-1.22364	0.0421543	down	CEBPB	CCAAT/enhancer binding protein beta	NM_005194.3	CEBPB	CCAAT/enhancer-binding protein beta	-37
chrx_31881_star@@eca-miR-542-5p	-1.37764	0.00644733	down	IL21	Interleukin	NM_021803.3	IL21	Interleukin-21	-27.1
chr13_20446_mature	2.87909	1.78549e-06	up	LOC101110103	T-cell surface glycoprotein CD1a-like	NM_001763.2	CD1A	T-cell surface glycoprotein CD1a	-27.9
chr8_15352_mature	-1.40503	0.00451931	down	CEBPD	CCAAT/enhancer-binding protein delta	NM_005195.3	CEBPD	CCAAT/enhancer-binding protein delta	-37.2
chrx_31987_mature	-1.90297	2.13286e-06	down	EVC	Ellis van Creveld syndrome	NM_153717.2	EVC	Ellis-van Creveld syndrome protein	-35.6
chr13_20395_star@@ssc-miR-296-5p	-1.8898	4.22862e-06	down	EVC	Ellis van Creveld syndrome	NM_153717.2	EVC	Ellis-van Creveld syndrome protein	-36.3
chr22_28603_mature	-1.68968	9.53741e-05	down	EVC	Ellis van Creveld syndrome	NM_153717.2	EVC	Ellis-van Creveld syndrome protein	-34.8
chr1_1398_mature	3.18966	0.00400803	up	EVC	Ellis van Creveld syndrome	NM_153717.2	EVC	Ellis-van Creveld syndrome protein	-31.5
chr1_6_mature	-3.12931	0	down	FARS2	phenylalanyl-tRNA synthetase 2, mitochondrial	NM_006567.3	FARS2	Phenylalanine--tRNA ligase, mitochondrial	-32.4
chr5_10860_mature	-1.8473	6.86699e-06	down	FARS2	phenylalanyl-tRNA synthetase 2, mitochondrial	NM_006567.3	FARS2	Phenylalanine--tRNA ligase, mitochondrial	-33.6
chr11_17974_mature	1.31443	0.00986509	up	FARS2	phenylalanyl-tRNA synthetase 2, mitochondrial	NM_006567.3	FARS2	Phenylalanine--tRNA ligase, mitochondrial	-31.6
chrx_31987_mature	-1.90297	2.13286e-06	down	PPP2R4	protein phosphatase 2A activator, regulatory subunit 4	NM_178003.2	PPP2R4	Serine/threonine-protein phosphatase 2A activator	-40.8
chr8_15352_mature	-1.40503	0.00451931	down	HAGHL	hydroxyacylglutathione hydrolase-like	NM_207112.1	HAGHL	cDNA FLJ58840, highly similar to Homo sapiens hydroxyacylglutathione hydrolase-like (HAGHL), transcript variant 2, mRNA	-35.2
oar-miR-381-5p	-3.98415	8.27304e-11	down	ITGA2	integrin, alpha 2 (CD49B, alpha 2 subunit of VLA-2 receptor)	NR_073107.1	ITGA2	Integrin alpha-2	-27.8
chrx_32344_star@@eca-miR-500	-1.55155	0.000589651	down	ITGA2	integrin, alpha 2 (CD49B, alpha 2 subunit of VLA-2 receptor)	NR_073107.1	ITGA2	Integrin alpha-2	-33.3
chr7_13874_mature	-2.69301	3.11084e-13	down	LOC101123219	phosphoribosylformylglycinamidine synthase-like	NM_012393.2	PFAS	Phosphoribosylformylglycinamidine synthase (FGAR amidotransferase), isoform CRA_b	-26.8
chrx_31987_mature	-1.90297	2.13286e-06	down	LOC101123219	phosphoribosylformylglycinamidine synthase-like	NM_012393.2	PFAS	Phosphoribosylformylglycinamidine synthase (FGAR amidotransferase), isoform CRA_b	-28
chr5_10860_mature	-1.8473	6.86699e-06	down	LOC101123219	phosphoribosylformylglycinamidine synthase-like	NM_012393.2	PFAS	Phosphoribosylformylglycinamidine synthase (FGAR amidotransferase), isoform CRA_b	-33.2
chr8_15352_mature	-1.40503	0.00451931	down	LOC101123219	phosphoribosylformylglycinamidine synthase-like	NM_012393.2	PFAS	Phosphoribosylformylglycinamidine synthase (FGAR amidotransferase), isoform CRA_b	-32.8
chr9_16768_mature	1.31665	0.0271253	up	LOC101123219	phosphoribosylformylglycinamidine synthase-like	NM_012393.2	PFAS	Phosphoribosylformylglycinamidine synthase (FGAR amidotransferase), isoform CRA_b	-36.8
chr10_17705_mature	-1.22364	0.0421543	down	LOC101123219	phosphoribosylformylglycinamidine synthase-like	NM_012393.2	PFAS	Phosphoribosylformylglycinamidine synthase (FGAR amidotransferase), isoform CRA_b	-33.7
chrx_31987_mature	-1.90297	2.13286e-06	down	CALM3	calmodulin 3 (phosphorylase kinase, delta)	NM_001743.4	CALM2	cDNA, FLJ96792, highly similar to Homo sapiens calmodulin 2 (phosphorylase kinase, delta) (CALM2), mRNA	-40.8
chr8_15352_mature	-1.40503	0.00451931	down	CALM3	calmodulin 3 (phosphorylase kinase, delta)	NM_001743.4	CALM2	cDNA, FLJ96792, highly similar to Homo sapiens calmodulin 2 (phosphorylase kinase, delta) (CALM2), mRNA	-41.4
chr8_15352_mature	-1.40503	0.00451931	down	MPRIP	myosin phosphatase Rho interacting protein	NM_201274.3	MPRIP	Myosin phosphatase Rho-interacting protein	-37.4
chrx_31987_mature	-1.90297	2.13286e-06	down	CKAP4	cytoskeleton-associated protein 4	NM_006825.3	CKAP4	Cytoskeleton-associated protein 4	-42.1
chr5_10860_mature	-1.8473	6.86699e-06	down	LOC101114469	uncharacterized LOC101114469	NM_001256296.1	IGLL5	Immunoglobulin lambda-like polypeptide 5	-28.8
chr11_17834_mature	-1.55312	0.00103085	down	LOC101114469	uncharacterized LOC101114469	NM_001256296.1	IGLL5	Immunoglobulin lambda-like polypeptide 5	-26
chr9_16768_mature	1.31665	0.0271253	up	LOC101114469	uncharacterized LOC101114469	NM_001256296.1	IGLL5	Immunoglobulin lambda-like polypeptide 5	-25.7
chr10_17705_mature	-1.22364	0.0421543	down	LOC101114469	uncharacterized LOC101114469	NM_001256296.1	IGLL5	Immunoglobulin lambda-like polypeptide 5	-35.7
chr8_15352_mature	-1.40503	0.00451931	down	ITGA5	Integrin alpha 5	NM_002205.2	ITGA5	cDNA FLJ77742, highly similar to Homo sapiens integrin, alpha 5 (fibronectin receptor, alpha polypeptide), mRNA	-42.3
chrx_31987_mature	-1.90297	2.13286e-06	down	ITGA7	integrin, alpha 7	NM_002206.2	ITGA7	cDNA FLJ12486 fis, clone NT2RM2000566, highly similar to Integrin alpha-7	-37.4
chr8_15352_mature	-1.40503	0.00451931	down	ITGA7	integrin, alpha 7	NM_002206.2	ITGA7	cDNA FLJ12486 fis, clone NT2RM2000566, highly similar to Integrin alpha-7	-40.1
chr8_15352_mature	-1.40503	0.00451931	down	CDH15	cadherin 15, type 1, M-cadherin (myotubule)	NM_004933.2	CDH15	Cadherin-15	-35.9
mmu-miR-6367	2.44371	0.0065444	up	CDH15	cadherin 15, type 1, M-cadherin (myotubule)	NM_004933.2	CDH15	Cadherin-15	-36.2
chr16_23181_mature	2.3506	1.27327e-08	up	ZNF692	zinc finger protein 692	NM_017865.3	ZNF692	Zinc finger protein 692	-31.3
mmu-miR-6367	2.44371	0.0065444	up	ZNF692	zinc finger protein 692	NM_017865.3	ZNF692	Zinc finger protein 692	-35.5
oar-miR-487a-5p	-20	6.21224e-09	down	NEURL4	neuralized homolog 4 (Drosophila)	NM_032442.2	NEURL4	Neuralized-like protein 4	-39.2
chrx_31987_mature	-1.90297	2.13286e-06	down	NEURL4	neuralized homolog 4 (Drosophila)	NM_032442.2	NEURL4	Neuralized-like protein 4	-43.3
chr8_15352_mature	-1.40503	0.00451931	down	NEURL4	neuralized homolog 4 (Drosophila)	NM_032442.2	NEURL4	Neuralized-like protein 4	-36.8
chr9_16768_mature	1.31665	0.0271253	up	NEURL4	neuralized homolog 4 (Drosophila)	NM_032442.2	NEURL4	Neuralized-like protein 4	-37
chr10_17705_mature	-1.22364	0.0421543	down	NEURL4	neuralized homolog 4 (Drosophila)	NM_032442.2	NEURL4	Neuralized-like protein 4	-36.8
chr1_6_mature	-3.12931	0	down	CELF4	CUGBP, Elav-like family member 4	NM_020180.3	CELF4	cDNA FLJ54925, highly similar to Mus musculus bruno-like 4, RNA binding protein (Drosophila) (Brunol4), mRNA	-38
chr5_10860_mature	-1.8473	6.86699e-06	down	CLSTN2	calsyntenin 2	NM_022131.2	CLSTN2	cDNA FLJ31849 fis, clone NT2RP7000586, highly similar to Calsyntenin-2	-29.1
chrx_31987_mature	-1.90297	2.13286e-06	down	HID1	HID1 domain containing	NM_030630.2	HID1	Protein HID1	-47.2
chr13_20395_star@@ssc-miR-296-5p	-1.8898	4.22862e-06	down	HID1	HID1 domain containing	NM_030630.2	HID1	Protein HID1	-41.6
chrx_31987_mature	-1.90297	2.13286e-06	down	MRPS34	mitochondrial ribosomal protein S34	NM_023936.1	MRPS34	28S ribosomal protein S34, mitochondrial	-35.8
chrx_31987_mature	-1.90297	2.13286e-06	down	CLSTN1	calsyntenin 1	NM_014944.3	CLSTN1	cDNA FLJ10729 fis, clone NT2RP3001260, highly similar to Calsyntenin-1	-42
chrx_31987_mature	-1.90297	2.13286e-06	down	IL13	IL13	NM_002188.2	IL13	Interleukin-13	-46.8
chr5_11233_star@@mmu-miR-378a-5p	-1.44328	0.00743221	down	DOCK6	dedicator of cytokinesis 6	NM_020812.3	DOCK6	cDNA FLJ50166, highly similar to Dedicator of cytokinesis protein 6	-29.4
chr21_27727_mature@@mmu-miR-5097	1.32145	0.0091586	up	DOCK6	dedicator of cytokinesis 6	NM_020812.3	DOCK6	cDNA FLJ50166, highly similar to Dedicator of cytokinesis protein 6	-23.3
chr13_20282_mature	1.27153	0.0198098	up	DOCK6	dedicator of cytokinesis 6	NM_020812.3	DOCK6	cDNA FLJ50166, highly similar to Dedicator of cytokinesis protein 6	-24.2
chr21_27728_mature@@mmu-miR-5097	1.19587	0.0433624	up	DOCK6	dedicator of cytokinesis 6	NM_020812.3	DOCK6	cDNA FLJ50166, highly similar to Dedicator of cytokinesis protein 6	-23.3
chr22_28603_mature	-1.68968	9.53741e-05	down	AGFG2	ArfGAP with FG repeats 2	NM_006076.4	AGFG2	HIV-1 Rev binding protein-like, isoform CRA_a	-39.4
chrx_31987_mature	-1.90297	2.13286e-06	down	HRH3	histamine receptor H3	NM_007232.2	HRH3	Histamine H3 receptor isoform 1	-33.7
chr1_6_mature	-3.12931	0	down	MAPK12	mitogen-activated protein kinase 12	NM_002969.3	MAPK12	cDNA FLJ78463	-36.4
chr7_13874_mature	-2.69301	3.11084e-13	down	ZNF697	zinc finger protein 697	NM_001080470.1	ZNF697	Zinc finger protein 697	-30.1
ptr-miR-196b	-20	5.53474e-10	down	ZNF697	zinc finger protein 697	NM_001080470.1	ZNF697	Zinc finger protein 697	-27.6
oar-miR-412-5p	-20	0.000131522	down	ZNF697	zinc finger protein 697	NM_001080470.1	ZNF697	Zinc finger protein 697	-25.5
chr25_30383_star	2.92913	0.000889104	up	ZNF697	zinc finger protein 697	NM_001080470.1	ZNF697	Zinc finger protein 697	-28.6
chr9_16768_mature	1.31665	0.0271253	up	ZNF697	zinc finger protein 697	NM_001080470.1	ZNF697	Zinc finger protein 697	-26.1
chr1_3087_star	2.03533	0.0426879	up	ZNF697	zinc finger protein 697	NM_001080470.1	ZNF697	Zinc finger protein 697	-33.8
oar-miR-433-3p	-2.79624	2.28317e-07	down	DIRAS1	DIRAS family, GTP-binding RAS-like 1	NM_145173.3	DIRAS1	GTP-binding protein Di-Ras1	-24
bta-miR-2891	4.57299	0.000691998	up	DIRAS1	DIRAS family, GTP-binding RAS-like 1	NM_145173.3	DIRAS1	GTP-binding protein Di-Ras1	-22.4
chr8_15352_mature	-1.40503	0.00451931	down	ITGB5	Integrin beta 5				-37.5
oar-miR-3957-3p	-4.48771	0	down	LOC101110922	cytochrome P450 26B1-like	NM_019885.3	CYP26B1	Cytochrome P450 26B1	-32.7
chrx_31782_star@@mmu-miR-452-3p	-2.18397	8.7548e-08	down	LOC101110922	cytochrome P450 26B1-like	NM_019885.3	CYP26B1	Cytochrome P450 26B1	-31.1
chr23_29006_mature	-1.98954	5.79614e-07	down	LOC101110922	cytochrome P450 26B1-like	NM_019885.3	CYP26B1	Cytochrome P450 26B1	-31.8
chrx_31987_mature	-1.90297	2.13286e-06	down	LOC101110922	cytochrome P450 26B1-like	NM_019885.3	CYP26B1	Cytochrome P450 26B1	-38.2
chr13_20395_star@@ssc-miR-296-5p	-1.8898	4.22862e-06	down	LOC101110922	cytochrome P450 26B1-like	NM_019885.3	CYP26B1	Cytochrome P450 26B1	-36.8
chr23_29005_mature	-1.83073	8.11177e-06	down	LOC101110922	cytochrome P450 26B1-like	NM_019885.3	CYP26B1	Cytochrome P450 26B1	-31.8
oar-miR-412-5p	-20	0.000131522	down	LOC101110922	cytochrome P450 26B1-like	NM_019885.3	CYP26B1	Cytochrome P450 26B1	-34.6
chr11_17834_mature	-1.55312	0.00103085	down	LOC101110922	cytochrome P450 26B1-like	NM_019885.3	CYP26B1	Cytochrome P450 26B1	-31.8
chr1_1398_mature	3.18966	0.00400803	up	LOC101110922	cytochrome P450 26B1-like	NM_019885.3	CYP26B1	Cytochrome P450 26B1	-30.1
chr8_15352_mature	-1.40503	0.00451931	down	LOC101110922	cytochrome P450 26B1-like	NM_019885.3	CYP26B1	Cytochrome P450 26B1	-34.3
oar-miR-665-3p	-1.3556	0.0269075	down	LOC101110922	cytochrome P450 26B1-like	NM_019885.3	CYP26B1	Cytochrome P450 26B1	-33.6
chr9_16768_mature	1.31665	0.0271253	up	LOC101110922	cytochrome P450 26B1-like	NM_019885.3	CYP26B1	Cytochrome P450 26B1	-31.1
chr10_17705_mature	-1.22364	0.0421543	down	LOC101110922	cytochrome P450 26B1-like	NM_019885.3	CYP26B1	Cytochrome P450 26B1	-34.8
chr1_3087_star	2.03533	0.0426879	up	LOC101110922	cytochrome P450 26B1-like	NM_019885.3	CYP26B1	Cytochrome P450 26B1	-33.9
chr14_21993_mature@@eca-miR-150	-1.22386	0.0450353	down	LOC101110922	cytochrome P450 26B1-like	NM_019885.3	CYP26B1	Cytochrome P450 26B1	-33.7
chrx_31987_mature	-1.90297	2.13286e-06	down	ITGB2	Integrin beta-2	NM_001127491.1	ITGB2	Integrin beta-2	-34.8
chr25_30383_star	2.92913	0.000889104	up	ITGB2	Integrin beta-2	NM_001127491.1	ITGB2	Integrin beta-2	-32.8
chr21_27727_mature@@mmu-miR-5097	1.32145	0.0091586	up	AATF	apoptosis antagonizing transcription factor	NM_012138.3	AATF	Protein AATF	-21.4
chr21_27728_mature@@mmu-miR-5097	1.19587	0.0433624	up	AATF	apoptosis antagonizing transcription factor	NM_012138.3	AATF	Protein AATF	-21.4
chr1_1398_mature	3.18966	0.00400803	up	LOC101117413	olfactory receptor 2A5-like	NM_012365.1	OR2A5	Olfactory receptor, family 2, subfamily A, member 5	-25.6
chr13_20395_star@@ssc-miR-296-5p	-1.8898	4.22862e-06	down	DDRGK1	DDRGK domain containing 1	NM_023935.1	DDRGK1	DDRGK domain-containing protein 1	-38.4
chrx_31987_mature	-1.90297	2.13286e-06	down	STXBP2	syntaxin binding protein 2	NR_073560.1	STXBP2	cDNA FLJ53447, highly similar to Syntaxin-binding protein 2	-35.4
chr16_23333_mature@@ppa-miR-214	-2.23832	0.000720299	down	STXBP2	syntaxin binding protein 2	NR_073560.1	STXBP2	cDNA FLJ53447, highly similar to Syntaxin-binding protein 2	-30.6
chrx_31987_mature	-1.90297	2.13286e-06	down	FOXS1	forkhead box S1	NM_004118.3	FOXS1	Forkhead box protein S1	-35
chr5_10860_mature	-1.8473	6.86699e-06	down	FOXS1	forkhead box S1	NM_004118.3	FOXS1	Forkhead box protein S1	-35.8
chrx_31987_mature	-1.90297	2.13286e-06	down	STXBP1	syntaxin binding protein 1	NM_003165.3	STXBP1	cDNA FLJ55678, highly similar to Syntaxin-binding protein 1	-36.9
chr8_15352_mature	-1.40503	0.00451931	down	STXBP1	syntaxin binding protein 1	NM_003165.3	STXBP1	cDNA FLJ55678, highly similar to Syntaxin-binding protein 1	-35.4
chr1_6_mature	-3.12931	0	down	KLHL6	kelch-like 6 (Drosophila)	NM_130446.2	KLHL6	Kelch-like protein 6	-34.6
chrx_31987_mature	-1.90297	2.13286e-06	down	KLHL6	kelch-like 6 (Drosophila)	NM_130446.2	KLHL6	Kelch-like protein 6	-36.9
chr5_10860_mature	-1.8473	6.86699e-06	down	KLHL6	kelch-like 6 (Drosophila)	NM_130446.2	KLHL6	Kelch-like protein 6	-34.3
chr11_17834_mature	-1.55312	0.00103085	down	KLHL6	kelch-like 6 (Drosophila)	NM_130446.2	KLHL6	Kelch-like protein 6	-32.5
chr1_3087_star	2.03533	0.0426879	up	KLHL6	kelch-like 6 (Drosophila)	NM_130446.2	KLHL6	Kelch-like protein 6	-39.7
chr8_15352_mature	-1.40503	0.00451931	down	SLC25A41	solute carrier family 25, member 41	NM_173637.3	SLC25A41	Solute carrier family 25 member 41	-39
chr10_17705_mature	-1.22364	0.0421543	down	SLC25A41	solute carrier family 25, member 41	NM_173637.3	SLC25A41	Solute carrier family 25 member 41	-30.4
chr19_25888_mature	1.36134	0.0121578	up	ITGAD	integrin, alpha D	NM_005353.2	ITGAD	cDNA FLJ51333, highly similar to Integrin alpha-D	-25.2
chr8_15352_mature	-1.40503	0.00451931	down	DNM2	dynamin 2	NM_004945.3	DNM2	cDNA FLJ40670 fis, clone THYMU2020959, highly similar to Dynamin-2	-40.8
chrx_31987_mature	-1.90297	2.13286e-06	down	DNM1	dynamin 1	NM_004408	DNM1	cDNA FLJ39310 fis, clone OCBBF2013324, highly similar to Dynamin-1 (EC 3.6.5.5)	-41
chr8_15352_mature	-1.40503	0.00451931	down	DNM1	dynamin 1	NM_004408	DNM1	cDNA FLJ39310 fis, clone OCBBF2013324, highly similar to Dynamin-1 (EC 3.6.5.5)	-40.7
chrx_31987_mature	-1.90297	2.13286e-06	down	SGTA	small glutamine-rich tetratricopeptide repeat (TPR)-containing, alpha	NM_003021.3	SGTA	Small glutamine-rich tetratricopeptide repeat-containing protein alpha	-42.6
chrx_31987_mature	-1.90297	2.13286e-06	down	PRMT6	protein arginine methyltransferase 6	NM_018137.2	PRMT6	Protein arginine N-methyltransferase 6	-37.2
chrx_31987_mature	-1.90297	2.13286e-06	down	B4GALT2	UDP-Gal:betaGlcNAc beta 1,4- galactosyltransferase, polypeptide 2	NM_030587.2	B4GALT2	cDNA FLJ90052 fis, clone HEMBA1002767, highly similar to Beta-1,4-galactosyltransferase 2 (EC 2.4.1.-)	-36.3
chr5_10860_mature	-1.8473	6.86699e-06	down	LPAR3	lysophosphatidic acid receptor 3	NM_012152.2	LPAR3	G-protein coupled receptor EDG-7	-32
chr8_15352_mature	-1.40503	0.00451931	down	LPAR3	lysophosphatidic acid receptor 3	NM_012152.2	LPAR3	G-protein coupled receptor EDG-7	-37.1
chr19_25888_mature	1.36134	0.0121578	up	LPAR3	lysophosphatidic acid receptor 3	NM_012152.2	LPAR3	G-protein coupled receptor EDG-7	-33.2
oar-miR-431	-3.8364	0.0359462	down	PRMT8	protein arginine methyltransferase 8	NR_046301.1	PRMT8	Protein arginine N-methyltransferase 4 variant	-34.8
chr10_17705_mature	-1.22364	0.0421543	down	PRMT8	protein arginine methyltransferase 8	NR_046301.1	PRMT8	Protein arginine N-methyltransferase 4 variant	-31.1
chr25_30383_star	2.92913	0.000889104	up	PRMT7	protein arginine methyltransferase 7	NM_019023.2	PRMT7	Protein arginine methyltransferase 7, isoform CRA_e	-27.9
chrx_31987_mature	-1.90297	2.13286e-06	down	TMEM59L	transmembrane protein 59-like	NM_012109.2	TMEM59L	Transmembrane protein 59-like	-38.8
chrx_31987_mature	-1.90297	2.13286e-06	down	THEMIS2	thymocyte selection associated family member 2	NM_004848.3	THEMIS2	Protein THEMIS2	-40.8
chrx_31987_mature	-1.90297	2.13286e-06	down	APOC2	apolipoprotein C-II	NM_000483.4	APOC2	Apolipoprotein C-II	-33.6
chr5_10860_mature	-1.8473	6.86699e-06	down	APOC2	apolipoprotein C-II	NM_000483.4	APOC2	Apolipoprotein C-II	-35.1
chr8_15352_mature	-1.40503	0.00451931	down	APOC2	apolipoprotein C-II	NM_000483.4	APOC2	Apolipoprotein C-II	-37.9
chr10_17705_mature	-1.22364	0.0421543	down	APOC2	apolipoprotein C-II	NM_000483.4	APOC2	Apolipoprotein C-II	-33.7
chr21_27727_mature@@mmu-miR-5097	1.32145	0.0091586	up	C1H21orf2	chromosome 1 open reading frame, human C21orf2	NM_004928.2	C21orf2	Protein C21orf2	-37.3
chr21_27728_mature@@mmu-miR-5097	1.19587	0.0433624	up	C1H21orf2	chromosome 1 open reading frame, human C21orf2	NM_004928.2	C21orf2	Protein C21orf2	-37.3
chr11_17834_mature	-1.55312	0.00103085	down	AARSD1	alanyl-tRNA synthetase domain containing 1	NM_001261434.1	AARSD1	Alanyl-tRNA-editing protein Aarsd1	-32
chr8_15352_mature	-1.40503	0.00451931	down	AARSD1	alanyl-tRNA synthetase domain containing 1	NM_001261434.1	AARSD1	Alanyl-tRNA-editing protein Aarsd1	-32.3
chr10_17705_mature	-1.22364	0.0421543	down	AARSD1	alanyl-tRNA synthetase domain containing 1	NM_001261434.1	AARSD1	Alanyl-tRNA-editing protein Aarsd1	-29.7
bta-miR-378	-1.41452	0.0181901	down	MAP3K14	mitogen-activated protein kinase kinase kinase 14	NM_003954.3	MAP3K14	Putative uncharacterized protein DKFZp686J04131	-26.1
chr9_16768_mature	1.31665	0.0271253	up	MAP3K14	mitogen-activated protein kinase kinase kinase 14	NM_003954.3	MAP3K14	Putative uncharacterized protein DKFZp686J04131	-33
chr10_17705_mature	-1.22364	0.0421543	down	MAP3K14	mitogen-activated protein kinase kinase kinase 14	NM_003954.3	MAP3K14	Putative uncharacterized protein DKFZp686J04131	-27.2
chr16_23181_mature	2.3506	1.27327e-08	up	ZNF622	zinc finger protein 622	NM_033414.2	ZNF622	Zinc finger protein 622	-27.6
chr23_29006_mature	-1.98954	5.79614e-07	down	ZNF622	zinc finger protein 622	NM_033414.2	ZNF622	Zinc finger protein 622	-30.4
chr23_29005_mature	-1.83073	8.11177e-06	down	ZNF622	zinc finger protein 622	NM_033414.2	ZNF622	Zinc finger protein 622	-30.4
ptr-miR-92b	-1.54595	0.0104047	down	ZNF622	zinc finger protein 622	NM_033414.2	ZNF622	Zinc finger protein 622	-32
chr12_19232_mature@@ppa-miR-34a	1.5921	0.0180146	up	ZNF622	zinc finger protein 622	NM_033414.2	ZNF622	Zinc finger protein 622	-31.4
chr10_17705_mature	-1.22364	0.0421543	down	ZNF622	zinc finger protein 622	NM_033414.2	ZNF622	Zinc finger protein 622	-30.7
ssc-miR-206	1.68716	0.0011285	up	MTUS2	microtubule associated tumor suppressor candidate 2	NM_015233.5	MTUS2	Microtubule-associated tumor suppressor candidate 2	-25.6
chr8_15352_mature	-1.40503	0.00451931	down	MTUS2	microtubule associated tumor suppressor candidate 2	NM_015233.5	MTUS2	Microtubule-associated tumor suppressor candidate 2	-25.5
chrx_31987_mature	-1.90297	2.13286e-06	down	AARS	alanyl-tRNA synthetase	NM_001605.2	AARS	cDNA FLJ61339, highly similar to Alanyl-tRNA synthetase (EC 6.1.1.7)	-38.7
chr8_15352_mature	-1.40503	0.00451931	down	PREX1	phosphatidylinositol-3,4,5-trisphosphate-dependent Rac exchange factor 1	NM_020820.3	PREX1	Phosphatidylinositol 3,4,5-trisphosphate-dependent Rac exchanger 1 protein	-36.1
mmu-miR-6367	2.44371	0.0065444	up	PREX1	phosphatidylinositol-3,4,5-trisphosphate-dependent Rac exchange factor 1	NM_020820.3	PREX1	Phosphatidylinositol 3,4,5-trisphosphate-dependent Rac exchanger 1 protein	-33.7
chr10_17705_mature	-1.22364	0.0421543	down	PREX1	phosphatidylinositol-3,4,5-trisphosphate-dependent Rac exchange factor 1	NM_020820.3	PREX1	Phosphatidylinositol 3,4,5-trisphosphate-dependent Rac exchanger 1 protein	-32.2
chr1_3087_star	2.03533	0.0426879	up	PREX1	phosphatidylinositol-3,4,5-trisphosphate-dependent Rac exchange factor 1	NM_020820.3	PREX1	Phosphatidylinositol 3,4,5-trisphosphate-dependent Rac exchanger 1 protein	-32.3
oar-miR-377-5p	-2.45295	1.90681e-07	down	UBE3B	ubiquitin protein ligase E3B	NM_183415.2	UBE3B	cDNA FLJ51548, highly similar to Homo sapiens ubiquitin protein ligase E3B (UBE3B), transcript variant 3, mRNA	-28
chrx_32353_mature@@eca-miR-532-5p	-1.60121	0.000441603	down	UBE3B	ubiquitin protein ligase E3B	NM_183415.2	UBE3B	cDNA FLJ51548, highly similar to Homo sapiens ubiquitin protein ligase E3B (UBE3B), transcript variant 3, mRNA	-28.7
chr8_15352_mature	-1.40503	0.00451931	down	UBE3B	ubiquitin protein ligase E3B	NM_183415.2	UBE3B	cDNA FLJ51548, highly similar to Homo sapiens ubiquitin protein ligase E3B (UBE3B), transcript variant 3, mRNA	-28.3
chr1_1440_mature	1.29736	0.0194084	up	UBE3B	ubiquitin protein ligase E3B	NM_183415.2	UBE3B	cDNA FLJ51548, highly similar to Homo sapiens ubiquitin protein ligase E3B (UBE3B), transcript variant 3, mRNA	-28.8
chrx_31987_mature	-1.90297	2.13286e-06	down	ATXN2	ataxin 2	NM_002973.3	ATXN2	Ataxin-2	-31
chrx_31987_mature	-1.90297	2.13286e-06	down	RBM4	RNA binding motif protein 4	NM_002896.3	RBM4	RNA-binding protein 4	-36.6
chr13_20446_mature	2.87909	1.78549e-06	up	PRKCSH	protein kinase C substrate 80K-H	NM_002743	PRKCSH	PRKCSH protein	-38.7
chr8_15352_mature	-1.40503	0.00451931	down	PRKCSH	protein kinase C substrate 80K-H	NM_002743	PRKCSH	PRKCSH protein	-40.1
chr1_442_mature	1.37844	0.0223023	up	PRKCSH	protein kinase C substrate 80K-H	NM_002743	PRKCSH	PRKCSH protein	-34.2
chrx_31987_mature	-1.90297	2.13286e-06	down	FARSA	phenylalanyl-tRNA synthetase, alpha subunit	NM_004461.2	FARSA	cDNA FLJ50378, highly similar to Phenylalanyl-tRNA synthetase alpha chain (EC 6.1.1.20)	-37.7
mmu-miR-6367	2.44371	0.0065444	up	FARSA	phenylalanyl-tRNA synthetase, alpha subunit	NM_004461.2	FARSA	cDNA FLJ50378, highly similar to Phenylalanyl-tRNA synthetase alpha chain (EC 6.1.1.20)	-38.6
chr5_11233_star@@mmu-miR-378a-5p	-1.44328	0.00743221	down	FARSA	phenylalanyl-tRNA synthetase, alpha subunit	NM_004461.2	FARSA	cDNA FLJ50378, highly similar to Phenylalanyl-tRNA synthetase alpha chain (EC 6.1.1.20)	-35.3
chrx_31987_mature	-1.90297	2.13286e-06	down	LOC101118442	lipid phosphate phosphatase-related protein type 2-like	NM_022737.2	LPPR2	Lipid phosphate phosphatase-related protein type 2	-40.2
chrx_31987_mature	-1.90297	2.13286e-06	down	XPNPEP2	X-prolyl aminopeptidase (aminopeptidase P) 2, membrane-bound	NM_003399.5	XPNPEP2	cDNA FLJ59052, highly similar to Xaa-Pro aminopeptidase 2 (EC 3.4.11.9)	-40.3
chrx_31987_mature	-1.90297	2.13286e-06	down	UBE3C	ubiquitin protein ligase E3C	NM_014671.2	UBE3C	cDNA FLJ61262, highly similar to Ubiquitin-protein ligase E3C (EC 6.3.2.-)	-37.3
chr8_15352_mature	-1.40503	0.00451931	down	UBE3C	ubiquitin protein ligase E3C	NM_014671.2	UBE3C	cDNA FLJ61262, highly similar to Ubiquitin-protein ligase E3C (EC 6.3.2.-)	-37.3
chr8_15352_mature	-1.40503	0.00451931	down	C15H11orf71	chromosome 15 open reading frame, human C11orf71	NM_019021.3	C11orf71	chromosome 11 open reading frame 71	-32.1
chrx_31987_mature	-1.90297	2.13286e-06	down	LOC101118459	keratin, type I cytoskeletal 14-like	NM_000526.4	KRT14	Keratin, type I cytoskeletal 14	-40.9
chr8_15352_mature	-1.40503	0.00451931	down	LOC101118459	keratin, type I cytoskeletal 14-like	NM_000526.4	KRT14	Keratin, type I cytoskeletal 14	-32.7
chr8_15352_mature	-1.40503	0.00451931	down	TTC1	tetratricopeptide repeat domain 1	NM_003314.2	TTC1	Tetratricopeptide repeat protein 1	-38
chr8_15352_mature	-1.40503	0.00451931	down	EEF1A2	eukaryotic translation elongation factor 1 alpha 2	NM_001958.3	EEF1A2	Elongation factor 1-alpha 2	-38
chr19_25888_mature	1.36134	0.0121578	up	EEF1A2	eukaryotic translation elongation factor 1 alpha 2	NM_001958.3	EEF1A2	Elongation factor 1-alpha 2	-32
chr1_570_star	2.92009	2.47167e-10	up	LOC101104649	short-chain dehydrogenase/reductase family 9C member 7-like	NM_148897.2	SDR9C7	Short-chain dehydrogenase/reductase family 9C member 7	-48
chr8_15352_mature	-1.40503	0.00451931	down	KXD1	KxDL motif containing 1	NM_024069.3	KXD1	KxDL motif-containing protein 1	-40
chr1_6_mature	-3.12931	0	down	SLC25A29	solute carrier family 25 (mitochondrial carnitine/acylcarnitine carrier), member 29	NM_152333.2	SLC25A29	cDNA FLJ77727, highly similar to Homo sapiens solute carrier family 25, member 29 (SLC25A29), mRNA	-29
chrx_31987_mature	-1.90297	2.13286e-06	down	SLC25A29	solute carrier family 25 (mitochondrial carnitine/acylcarnitine carrier), member 29	NM_152333.2	SLC25A29	cDNA FLJ77727, highly similar to Homo sapiens solute carrier family 25, member 29 (SLC25A29), mRNA	-45.3
chr11_17834_mature	-1.55312	0.00103085	down	SLC25A29	solute carrier family 25 (mitochondrial carnitine/acylcarnitine carrier), member 29	NM_152333.2	SLC25A29	cDNA FLJ77727, highly similar to Homo sapiens solute carrier family 25, member 29 (SLC25A29), mRNA	-24.1
chr8_15352_mature	-1.40503	0.00451931	down	SLC25A29	solute carrier family 25 (mitochondrial carnitine/acylcarnitine carrier), member 29	NM_152333.2	SLC25A29	cDNA FLJ77727, highly similar to Homo sapiens solute carrier family 25, member 29 (SLC25A29), mRNA	-33.3
chr19_25888_mature	1.36134	0.0121578	up	SLC25A29	solute carrier family 25 (mitochondrial carnitine/acylcarnitine carrier), member 29	NM_152333.2	SLC25A29	cDNA FLJ77727, highly similar to Homo sapiens solute carrier family 25, member 29 (SLC25A29), mRNA	-27.8
chr10_17705_mature	-1.22364	0.0421543	down	SLC25A29	solute carrier family 25 (mitochondrial carnitine/acylcarnitine carrier), member 29	NM_152333.2	SLC25A29	cDNA FLJ77727, highly similar to Homo sapiens solute carrier family 25, member 29 (SLC25A29), mRNA	-27.5
chr22_28603_mature	-1.68968	9.53741e-05	down	DBNL	drebrin-like	NM_014063.6	DBNL	cDNA FLJ54066, highly similar to Drebrin-like protein	-41.7
chr1_1398_mature	3.18966	0.00400803	up	DBNL	drebrin-like	NM_014063.6	DBNL	cDNA FLJ54066, highly similar to Drebrin-like protein	-34.9
chr21_27727_mature@@mmu-miR-5097	1.32145	0.0091586	up	DBNL	drebrin-like	NM_014063.6	DBNL	cDNA FLJ54066, highly similar to Drebrin-like protein	-37.8
chr21_27728_mature@@mmu-miR-5097	1.19587	0.0433624	up	DBNL	drebrin-like	NM_014063.6	DBNL	cDNA FLJ54066, highly similar to Drebrin-like protein	-37.8
chrx_31987_mature	-1.90297	2.13286e-06	down	VAT1	vesicle amine transport protein 1 homolog (T. californica)	NM_006373.3	VAT1	Synaptic vesicle membrane protein VAT-1 homolog	-44.9
chr1_570_star	2.92009	2.47167e-10	up	MEDAG	mesenteric estrogen-dependent adipogenesis	NM_032849.3	MEDAG	Mesenteric estrogen-dependent adipogenesis protein	-45
chrx_31987_mature	-1.90297	2.13286e-06	down	K38	Keratin 38	NM_003770.4	KRT37	Keratin, type I cuticular Ha7	-36.6
chr8_15352_mature	-1.40503	0.00451931	down	K38	Keratin 38	NM_003770.4	KRT37	Keratin, type I cuticular Ha7	-35
chrx_31987_mature	-1.90297	2.13286e-06	down	PDXP	pyridoxal (pyridoxine, vitamin B6) phosphatase	NM_020315.4	PDXP	Pyridoxal phosphate phosphatase	-43.7
chrx_31987_mature	-1.90297	2.13286e-06	down	SLC13A4	solute carrier family 13 (sodium/sulfate symporters), member 4	NM_012450.2	SLC13A4	Solute carrier family 13 (Sodium/sulfate symporters), member 4 variant	-37.9
chrx_31987_mature	-1.90297	2.13286e-06	down	LOC101103584	probable cystatin-16-like	NM_080610.2	CST9L	Cystatin-9-like	-31.9
chrx_32353_mature@@eca-miR-532-5p	-1.60121	0.000441603	down	LOC101103584	probable cystatin-16-like	NM_080610.2	CST9L	Cystatin-9-like	-30.5
chr12_19193_star@@ppa-miR-214	-2.11171	9.15636e-08	down	GATA5	Transcription factor GATA5	NM_080473.4	GATA5	GATA binding protein 5	-37.3
chr10_17705_mature	-1.22364	0.0421543	down	GATA5	Transcription factor GATA5	NM_080473.4	GATA5	GATA binding protein 5	-38.6
chrx_31987_mature	-1.90297	2.13286e-06	down	TTC9	tetratricopeptide repeat domain 9	NM_015351.1	TTC9	tetratricopeptide repeat domain 9	-33.6
oar-miR-381-5p	-3.98415	8.27304e-11	down	SLC25A22	solute carrier family 25 (mitochondrial carrier: glutamate), member 22	NM_024698.5	SLC25A22	Mitochondrial glutamate carrier 1	-21.9
oar-miR-377-5p	-2.45295	1.90681e-07	down	SLC25A22	solute carrier family 25 (mitochondrial carrier: glutamate), member 22	NM_024698.5	SLC25A22	Mitochondrial glutamate carrier 1	-23
chr21_27727_mature@@mmu-miR-5097	1.32145	0.0091586	up	SLC25A22	solute carrier family 25 (mitochondrial carrier: glutamate), member 22	NM_024698.5	SLC25A22	Mitochondrial glutamate carrier 1	-23.9
chr1_1440_mature	1.29736	0.0194084	up	SLC25A22	solute carrier family 25 (mitochondrial carrier: glutamate), member 22	NM_024698.5	SLC25A22	Mitochondrial glutamate carrier 1	-28.3
chr9_16768_mature	1.31665	0.0271253	up	SLC25A22	solute carrier family 25 (mitochondrial carrier: glutamate), member 22	NM_024698.5	SLC25A22	Mitochondrial glutamate carrier 1	-24.2
chr21_27728_mature@@mmu-miR-5097	1.19587	0.0433624	up	SLC25A22	solute carrier family 25 (mitochondrial carrier: glutamate), member 22	NM_024698.5	SLC25A22	Mitochondrial glutamate carrier 1	-23.9
chr8_15352_mature	-1.40503	0.00451931	down	PRRG2	proline rich Gla (G-carboxyglutamic acid) 2	NM_000951.2	PRRG2	Transmembrane gamma-carboxyglutamic acid protein 2	-43.5
chr10_17705_mature	-1.22364	0.0421543	down	PRRG2	proline rich Gla (G-carboxyglutamic acid) 2	NM_000951.2	PRRG2	Transmembrane gamma-carboxyglutamic acid protein 2	-37.3
chr8_15352_mature	-1.40503	0.00451931	down	SLC13A5	solute carrier family 13 (sodium-dependent citrate transporter), member 5	NM_177550.4	SLC13A5	Solute carrier family 13 (Sodium-dependent citrate transporter), member 5, isoform CRA_a	-36.4
chr10_17705_mature	-1.22364	0.0421543	down	SLC13A5	solute carrier family 13 (sodium-dependent citrate transporter), member 5	NM_177550.4	SLC13A5	Solute carrier family 13 (Sodium-dependent citrate transporter), member 5, isoform CRA_a	-31.8
chrx_31987_mature	-1.90297	2.13286e-06	down	ERH	enhancer of rudimentary homolog (Drosophila)	NM_004450.2	ERH	Enhancer of rudimentary homolog	-37.7
chr5_11233_star@@mmu-miR-378a-5p	-1.44328	0.00743221	down	SLC1A7	solute carrier family 1 (glutamate transporter), member 7	NR_109858.1	SLC1A7	cDNA FLJ36602 fis, clone TRACH2014974, highly similar to EXCITATORY AMINO ACID TRANSPORTER 5	-36.4
chr13_20446_mature	2.87909	1.78549e-06	up	SLC1A6	solute carrier family 1 (high affinity aspartate/glutamate transporter), member 6	NR_073589.1	SLC1A6	cDNA FLJ53385, highly similar to Excitatory amino acid transporter 4	-32.8
chr3_9322_mature@@ssc-miR-1249	1.93695	1.14136e-05	up	SLC1A6	solute carrier family 1 (high affinity aspartate/glutamate transporter), member 6	NR_073589.1	SLC1A6	cDNA FLJ53385, highly similar to Excitatory amino acid transporter 4	-39.1
chr11_17834_star	-1.60789	0.00283995	down	SLC1A6	solute carrier family 1 (high affinity aspartate/glutamate transporter), member 6	NR_073589.1	SLC1A6	cDNA FLJ53385, highly similar to Excitatory amino acid transporter 4	-32.2
chrx_31987_mature	-1.90297	2.13286e-06	down	LEPREL2	leprecan-like 2	NM_014262.4	LEPREL2	cDNA FLJ57404, highly similar to Prolyl 3-hydroxylase 3 (EC 1.14.11.7)	-40
chrx_31987_mature	-1.90297	2.13286e-06	down	LEPREL4	leprecan-like 4	NM_006455.2	LEPREL4	Synaptonemal complex protein SC65	-38.9
chrx_31987_mature	-1.90297	2.13286e-06	down	PTPRCAP	protein tyrosine phosphatase, receptor type, C-associated protein	NM_005608.2	PTPRCAP	Protein tyrosine phosphatase receptor type C-associated protein	-35.2
chr10_17705_mature	-1.22364	0.0421543	down	PTPRCAP	protein tyrosine phosphatase, receptor type, C-associated protein	NM_005608.2	PTPRCAP	Protein tyrosine phosphatase receptor type C-associated protein	-35.6
chrx_31987_mature	-1.90297	2.13286e-06	down	BGLAP	Osteocalcin	NM_199173.4	BGLAP	Osteocalcin	-38.9
chr8_15352_mature	-1.40503	0.00451931	down	BGLAP	Osteocalcin	NM_199173.4	BGLAP	Osteocalcin	-33.4
chrx_31987_mature	-1.90297	2.13286e-06	down	ARFGAP2	ADP-ribosylation factor GTPase activating protein 2	NM_032389.4	ARFGAP2	cDNA FLJ41005 fis, clone UTERU2017613, highly similar to Homo sapiens zinc finger protein 289, ID1 regulated (ZNF289), mRNA	-37
chr8_15352_mature	-1.40503	0.00451931	down	ARFGAP2	ADP-ribosylation factor GTPase activating protein 2	NM_032389.4	ARFGAP2	cDNA FLJ41005 fis, clone UTERU2017613, highly similar to Homo sapiens zinc finger protein 289, ID1 regulated (ZNF289), mRNA	-34.1
chr10_17705_mature	-1.22364	0.0421543	down	ARFGAP2	ADP-ribosylation factor GTPase activating protein 2	NM_032389.4	ARFGAP2	cDNA FLJ41005 fis, clone UTERU2017613, highly similar to Homo sapiens zinc finger protein 289, ID1 regulated (ZNF289), mRNA	-33.6
oar-miR-433-3p	-2.79624	2.28317e-07	down	SLC25A19	SLC25A19	NM_021734.4	SLC25A19	Mitochondrial thiamine pyrophosphate carrier	-37.6
chrx_31987_mature	-1.90297	2.13286e-06	down	ARFGAP1	ADP-ribosylation factor GTPase activating protein 1	NR_104023.1	ARFGAP1	cDNA FLJ54522, highly similar to ADP-ribosylation factor GTPase-activating protein 1	-37.1
chr11_17834_mature	-1.55312	0.00103085	down	CDK6	Cyclin-dependent kinase 6	NM_001259.6	CDK6	cDNA, FLJ94044, Homo sapiens cyclin-dependent kinase 6 (CDK6), mRNA	-32.1
chr8_15352_mature	-1.40503	0.00451931	down	CDK6	Cyclin-dependent kinase 6	NM_001259.6	CDK6	cDNA, FLJ94044, Homo sapiens cyclin-dependent kinase 6 (CDK6), mRNA	-32.1
chr12_19232_mature@@ppa-miR-34a	1.5921	0.0180146	up	CDK6	Cyclin-dependent kinase 6	NM_001259.6	CDK6	cDNA, FLJ94044, Homo sapiens cyclin-dependent kinase 6 (CDK6), mRNA	-31.4
chr10_17705_mature	-1.22364	0.0421543	down	CDK6	Cyclin-dependent kinase 6	NM_001259.6	CDK6	cDNA, FLJ94044, Homo sapiens cyclin-dependent kinase 6 (CDK6), mRNA	-37
chr13_20395_star@@ssc-miR-296-5p	-1.8898	4.22862e-06	down	CLASRP	CLK4-associating serine/arginine rich protein	NR_103529.1	CLASRP	CLK4-associating serine/arginine rich protein	-31.3
chr12_19792_star@@bta-miR-3120	-2.32293	1.10432e-05	down	CLASRP	CLK4-associating serine/arginine rich protein	NR_103529.1	CLASRP	CLK4-associating serine/arginine rich protein	-32.1
chr22_28603_mature	-1.68968	9.53741e-05	down	CLASRP	CLK4-associating serine/arginine rich protein	NR_103529.1	CLASRP	CLK4-associating serine/arginine rich protein	-34
oar-miR-665-3p	-1.3556	0.0269075	down	CLASRP	CLK4-associating serine/arginine rich protein	NR_103529.1	CLASRP	CLK4-associating serine/arginine rich protein	-33.4
chr1_6_mature	-3.12931	0	down	CHKB	choline kinase beta	NM_152253.1	CHKB	Choline kinase like protein	-35.8
chr23_29006_mature	-1.98954	5.79614e-07	down	CHKB	choline kinase beta	NM_152253.1	CHKB	Choline kinase like protein	-34
chrx_31987_mature	-1.90297	2.13286e-06	down	CHKB	choline kinase beta	NM_152253.1	CHKB	Choline kinase like protein	-35.5
chr5_10860_mature	-1.8473	6.86699e-06	down	CHKB	choline kinase beta	NM_152253.1	CHKB	Choline kinase like protein	-34.4
chr23_29005_mature	-1.83073	8.11177e-06	down	CHKB	choline kinase beta	NM_152253.1	CHKB	Choline kinase like protein	-34
chr3_9322_mature@@ssc-miR-1249	1.93695	1.14136e-05	up	CHKB	choline kinase beta	NM_152253.1	CHKB	Choline kinase like protein	-35.8
chrx_32353_star@@eca-miR-532-3p	-1.58723	0.000364337	down	CHKB	choline kinase beta	NM_152253.1	CHKB	Choline kinase like protein	-35.3
chr8_15352_mature	-1.40503	0.00451931	down	CHKB	choline kinase beta	NM_152253.1	CHKB	Choline kinase like protein	-39.4
chrx_31987_mature	-1.90297	2.13286e-06	down	VASP	vasodilator-stimulated phosphoprotein	NM_003370.3	VASP	Vasodilator-stimulated phosphoprotein	-40.8
chr10_17705_mature	-1.22364	0.0421543	down	LOC101111927	collagen alpha-1(VI) chain-like	NM_001848.2	COL6A1	cDNA FLJ58994, highly similar to Collagen alpha-1(VI) chain	-39.6
chrx_31987_mature	-1.90297	2.13286e-06	down	OPN1LW	opsin 1 (cone pigments), long-wave-sensitive	NM_020061.5	OPN1LW	Long-wave-sensitive opsin 1	-38.8
chr11_17834_mature	-1.55312	0.00103085	down	OPN1LW	opsin 1 (cone pigments), long-wave-sensitive	NM_020061.5	OPN1LW	Long-wave-sensitive opsin 1	-31.5
chr8_15352_mature	-1.40503	0.00451931	down	OPN1LW	opsin 1 (cone pigments), long-wave-sensitive	NM_020061.5	OPN1LW	Long-wave-sensitive opsin 1	-36.5
chr1_6_mature	-3.12931	0	down	CHKA	choline kinase alpha	NM_212469.1	CHKA	Choline kinase alpha	-28.4
chr2_4566_mature	2.75356	5.26562e-05	up	CHKA	choline kinase alpha	NM_212469.1	CHKA	Choline kinase alpha	-25.4
chr8_15352_mature	-1.40503	0.00451931	down	CHKA	choline kinase alpha	NM_212469.1	CHKA	Choline kinase alpha	-27.7
chr2_4565_mature	1.92349	0.00868746	up	CHKA	choline kinase alpha	NM_212469.1	CHKA	Choline kinase alpha	-25.4
oar-miR-665-3p	-1.3556	0.0269075	down	CHKA	choline kinase alpha	NM_212469.1	CHKA	Choline kinase alpha	-28.3
chr1_3087_star	2.03533	0.0426879	up	NRM	nurim (nuclear envelope membrane protein)	NR_073072.1	NRM	Nurim	-39.4
chr3_9322_mature@@ssc-miR-1249	1.93695	1.14136e-05	up	PKNOX2	PBX/knotted 1 homeobox 2	NM_022062.2	PKNOX2	cDNA FLJ57996, highly similar to Homeobox protein PKNOX2	-36.9
chr11_17834_star	-1.60789	0.00283995	down	PKNOX2	PBX/knotted 1 homeobox 2	NM_022062.2	PKNOX2	cDNA FLJ57996, highly similar to Homeobox protein PKNOX2	-35.1
chr8_15352_mature	-1.40503	0.00451931	down	PKNOX2	PBX/knotted 1 homeobox 2	NM_022062.2	PKNOX2	cDNA FLJ57996, highly similar to Homeobox protein PKNOX2	-37.9
chr1_6_mature	-3.12931	0	down	CAV3	caveolin 3	NM_033337.2	CAV3	Caveolin-3	-35.3
chr22_28603_mature	-1.68968	9.53741e-05	down	CAV3	caveolin 3	NM_033337.2	CAV3	Caveolin-3	-43
chr11_17834_mature	-1.55312	0.00103085	down	CAV3	caveolin 3	NM_033337.2	CAV3	Caveolin-3	-36.2
chrx_31987_mature	-1.90297	2.13286e-06	down	CDK3	cyclin-dependent kinase 3	NM_001258.2	CDK3	Cyclin-dependent kinase 3	-38.5
chr8_15352_mature	-1.40503	0.00451931	down	FAM132A	family with sequence similarity 132, member A	NM_001014980.2	FAM132A	Protein FAM132A	-31
chr8_15352_mature	-1.40503	0.00451931	down	APBA3	amyloid beta (A4) precursor protein-binding, family A, member 3	NM_004886.3	APBA3	Amyloid beta A4 precursor protein-binding family A member 3	-36.4
chr19_25888_mature	1.36134	0.0121578	up	APBA3	amyloid beta (A4) precursor protein-binding, family A, member 3	NM_004886.3	APBA3	Amyloid beta A4 precursor protein-binding family A member 3	-31
chrx_31987_mature	-1.90297	2.13286e-06	down	SLC25A14	UCP5	NR_104107.1	SLC25A14	cDNA FLJ60600, highly similar to Brain mitochondrial carrier protein 1	-29
chr1_570_star	2.92009	2.47167e-10	up	PIGV	phosphatidylinositol glycan anchor biosynthesis, class V	NM_017837.3	PIGV	GPI mannosyltransferase 2	-43.1
chrx_31987_mature	-1.90297	2.13286e-06	down	LOC101109268	uncharacterized LOC101109268				-33.3
ptr-miR-92b	-1.54595	0.0104047	down	LOC101109268	uncharacterized LOC101109268				-36.1
chr1_3087_star	2.03533	0.0426879	up	LOC101109268	uncharacterized LOC101109268				-31.3
chrx_31987_mature	-1.90297	2.13286e-06	down	APOA2	apolipoprotein A-II	NM_001643.1	APOA2	Apolipoprotein A-II	-37
chr8_15352_mature	-1.40503	0.00451931	down	APOA2	apolipoprotein A-II	NM_001643.1	APOA2	Apolipoprotein A-II	-31.8
chr10_17705_mature	-1.22364	0.0421543	down	APOA2	apolipoprotein A-II	NM_001643.1	APOA2	Apolipoprotein A-II	-33.4
chr1_3087_star	2.03533	0.0426879	up	APOA2	apolipoprotein A-II	NM_001643.1	APOA2	Apolipoprotein A-II	-30.7
chrx_31987_mature	-1.90297	2.13286e-06	down	CAPZB	capping protein (actin filament) muscle Z-line, beta	NR_038125.1	CAPZB	F-actin-capping protein subunit beta	-41
chr8_15352_mature	-1.40503	0.00451931	down	CAPZB	capping protein (actin filament) muscle Z-line, beta	NR_038125.1	CAPZB	F-actin-capping protein subunit beta	-41.3
chr10_17705_mature	-1.22364	0.0421543	down	CAPZB	capping protein (actin filament) muscle Z-line, beta	NR_038125.1	CAPZB	F-actin-capping protein subunit beta	-38.9
chr8_15352_mature	-1.40503	0.00451931	down	APOA4	apolipoprotein A-IV	NM_000482.3	APOA4	Apolipoprotein A-IV	-35.9
chr1_570_star	2.92009	2.47167e-10	up	LOC101120875	guanylate-binding protein 6-like	NM_198460.2	GBP6	cDNA FLJ77935, highly similar to Homo sapiens guanylate binding protein family, member 6 (GBP6), mRNA	-37.4
chr12_19792_mature@@ppa-miR-214	-2.27322	5.49714e-09	down	RS1	retinoschisin 1	NM_000330.3	RS1	Retinoschisin	-28.8
chr12_19193_star@@ppa-miR-214	-2.11171	9.15636e-08	down	RS1	retinoschisin 1	NM_000330.3	RS1	Retinoschisin	-35.1
oar-miR-412-5p	-20	0.000131522	down	RS1	retinoschisin 1	NM_000330.3	RS1	Retinoschisin	-31.6
chrx_31894_mature@@ppa-miR-106a	-1.87669	0.00102892	down	RS1	retinoschisin 1	NM_000330.3	RS1	Retinoschisin	-27.8
chrx_32341_mature@@bta-miR-660	-1.34554	0.0158213	down	RS1	retinoschisin 1	NM_000330.3	RS1	Retinoschisin	-28.1
chr10_17705_mature	-1.22364	0.0421543	down	RS1	retinoschisin 1	NM_000330.3	RS1	Retinoschisin	-28
oar-miR-381-3p	-4.55455	0	down	LOC101120874	glutathione S-transferase P 1-like	NM_000852.3	GSTP1	Glutathione S-transferase pi	-27.4
chr1_6_mature	-3.12931	0	down	LOC101120874	glutathione S-transferase P 1-like	NM_000852.3	GSTP1	Glutathione S-transferase pi	-31.5
chrx_31987_mature	-1.90297	2.13286e-06	down	LOC101120874	glutathione S-transferase P 1-like	NM_000852.3	GSTP1	Glutathione S-transferase pi	-33.5
chr13_20395_star@@ssc-miR-296-5p	-1.8898	4.22862e-06	down	LOC101120874	glutathione S-transferase P 1-like	NM_000852.3	GSTP1	Glutathione S-transferase pi	-30
chr11_17834_mature	-1.55312	0.00103085	down	LOC101120874	glutathione S-transferase P 1-like	NM_000852.3	GSTP1	Glutathione S-transferase pi	-29.3
chr21_27277_mature@@mdo-miR-145	1.46484	0.00696236	up	LOC101120874	glutathione S-transferase P 1-like	NM_000852.3	GSTP1	Glutathione S-transferase pi	-26.4
chr19_25888_mature	1.36134	0.0121578	up	LOC101120874	glutathione S-transferase P 1-like	NM_000852.3	GSTP1	Glutathione S-transferase pi	-28.3
chr10_17705_mature	-1.22364	0.0421543	down	LOC101120874	glutathione S-transferase P 1-like	NM_000852.3	GSTP1	Glutathione S-transferase pi	-32.8
chr23_29006_mature	-1.98954	5.79614e-07	down	C15H11orf91	chromosome 15 open reading frame, human C11orf91	NM_001166692.1	C11orf91	chromosome 11 open reading frame 91	-36.2
chr23_29005_mature	-1.83073	8.11177e-06	down	C15H11orf91	chromosome 15 open reading frame, human C11orf91	NM_001166692.1	C11orf91	chromosome 11 open reading frame 91	-36.2
chr16_23333_mature@@ppa-miR-214	-2.23832	0.000720299	down	C15H11orf91	chromosome 15 open reading frame, human C11orf91	NM_001166692.1	C11orf91	chromosome 11 open reading frame 91	-34.9
chr1_6_mature	-3.12931	0	down	GSTP1	glutathione S-transferase pi 1	NM_000852.3	GSTP1	Glutathione S-transferase pi	-33.3
ptr-miR-196b	-20	5.53474e-10	down	GSTP1	glutathione S-transferase pi 1	NM_000852.3	GSTP1	Glutathione S-transferase pi	-32.3
chr23_29006_mature	-1.98954	5.79614e-07	down	GSTP1	glutathione S-transferase pi 1	NM_000852.3	GSTP1	Glutathione S-transferase pi	-30.5
chrx_31987_mature	-1.90297	2.13286e-06	down	GSTP1	glutathione S-transferase pi 1	NM_000852.3	GSTP1	Glutathione S-transferase pi	-33.4
chr5_10860_mature	-1.8473	6.86699e-06	down	GSTP1	glutathione S-transferase pi 1	NM_000852.3	GSTP1	Glutathione S-transferase pi	-29.8
chr23_29005_mature	-1.83073	8.11177e-06	down	GSTP1	glutathione S-transferase pi 1	NM_000852.3	GSTP1	Glutathione S-transferase pi	-30.5
chr11_17834_mature	-1.55312	0.00103085	down	GSTP1	glutathione S-transferase pi 1	NM_000852.3	GSTP1	Glutathione S-transferase pi	-30.6
chr3_8923_star@@mmu-let-7i-3p	-1.49185	0.00248887	down	GSTP1	glutathione S-transferase pi 1	NM_000852.3	GSTP1	Glutathione S-transferase pi	-28.1
chr10_17705_mature	-1.22364	0.0421543	down	GSTP1	glutathione S-transferase pi 1	NM_000852.3	GSTP1	Glutathione S-transferase pi	-29.7
chr1_6_mature	-3.12931	0	down	ZNF653	zinc finger protein 653	NM_138783.3	ZNF653	Zinc finger protein 653	-39.9
chr7_13874_mature	-2.69301	3.11084e-13	down	ZNF653	zinc finger protein 653	NM_138783.3	ZNF653	Zinc finger protein 653	-36.9
chrx_31987_mature	-1.90297	2.13286e-06	down	ZNF653	zinc finger protein 653	NM_138783.3	ZNF653	Zinc finger protein 653	-38.3
chr5_10860_mature	-1.8473	6.86699e-06	down	ZNF653	zinc finger protein 653	NM_138783.3	ZNF653	Zinc finger protein 653	-35.3
chr11_17834_mature	-1.55312	0.00103085	down	ZNF653	zinc finger protein 653	NM_138783.3	ZNF653	Zinc finger protein 653	-36.7
chr8_15352_mature	-1.40503	0.00451931	down	ZNF653	zinc finger protein 653	NM_138783.3	ZNF653	Zinc finger protein 653	-39.4
chr9_16768_mature	1.31665	0.0271253	up	ZNF653	zinc finger protein 653	NM_138783.3	ZNF653	Zinc finger protein 653	-35
oar-miR-3957-3p	-4.48771	0	down	EAAT2	Excitatory amino acid transporter 2	NM_004171.3	SLC1A2	cDNA FLJ16454 fis, clone BRAWH3005292, highly similar to Excitatory amino acid transporter 2	-35.4
chr10_17193_mature@@ppa-miR-214	-2.09944	0.0104288	down	TACC3	transforming, acidic coiled-coil containing protein 3	NM_006342.2	TACC3	Transforming acidic coiled-coil-containing protein 3	-29.9
chrx_31987_mature	-1.90297	2.13286e-06	down	RBP4	retinol binding protein 4, plasma	NM_006744.3	RBP4	Retinol-binding protein 4	-42.7
chrx_31987_mature	-1.90297	2.13286e-06	down	RBP5	retinol binding protein 5, cellular	NM_031491.2	RBP5	Retinol-binding protein 5	-39.8
chr8_15352_mature	-1.40503	0.00451931	down	RBP5	retinol binding protein 5, cellular	NM_031491.2	RBP5	Retinol-binding protein 5	-34.3
chr17_23979_mature	-3.07087	0.0496487	down	RBP5	retinol binding protein 5, cellular	NM_031491.2	RBP5	Retinol-binding protein 5	-31.1
chr10_17705_mature	-1.22364	0.0421543	down	MYL6B	myosin, light chain 6B, alkali, smooth muscle and non-muscle	NM_002475.4	MYL6B	cDNA FLJ60058, highly similar to Myosin light chain 1, slow-twitch muscle A isoform	-32.6
chrx_31987_mature	-1.90297	2.13286e-06	down	CSF1R	colony stimulating factor 1 receptor	NR_109969.1	CSF1R	cDNA FLJ53845, highly similar to Macrophage colony-stimulating factor 1 receptor (CSF-1-R) (EC 2.7.10.1)	-39.4
chrx_31987_mature	-1.90297	2.13286e-06	down	LOC101111911	D-dopachrome decarboxylase-like	NM_001355.3	DDT	D-dopachrome decarboxylase	-32.7
oar-miR-665-3p	-1.3556	0.0269075	down	LOC101111911	D-dopachrome decarboxylase-like	NM_001355.3	DDT	D-dopachrome decarboxylase	-36
oar-miR-431	-3.8364	0.0359462	down	LOC101111911	D-dopachrome decarboxylase-like	NM_001355.3	DDT	D-dopachrome decarboxylase	-38.2
chrx_31987_mature	-1.90297	2.13286e-06	down	RBP1	retinol binding protein 1, cellular	NM_002899.3	RBP1	Retinol-binding protein 1	-33.8
chr10_17705_mature	-1.22364	0.0421543	down	RBP1	retinol binding protein 1, cellular	NM_002899.3	RBP1	Retinol-binding protein 1	-34.6
chr10_17705_mature	-1.22364	0.0421543	down	SCAP	SREBF chaperone	NM_012235.2	SCAP	cDNA FLJ77751, highly similar to Homo sapiens SREBP cleavage-activating protein (SCAP), mRNA	-33.2
chr1_6_mature	-3.12931	0	down	B4GALT5	UDP-Gal:betaGlcNAc beta 1,4- galactosyltransferase, polypeptide 5	NM_004776.3	B4GALT5	Beta-1,4-galactosyltransferase 5	-32.4
chr13_20395_star@@ssc-miR-296-5p	-1.8898	4.22862e-06	down	B4GALT5	UDP-Gal:betaGlcNAc beta 1,4- galactosyltransferase, polypeptide 5	NM_004776.3	B4GALT5	Beta-1,4-galactosyltransferase 5	-35.3
chr11_17834_mature	-1.55312	0.00103085	down	PKDCC	protein kinase domain containing, cytoplasmic homolog (mouse)	NM_138370.2	PKDCC	Protein kinase domain-containing protein, cytoplasmic	-38.6
chr5_10860_mature	-1.8473	6.86699e-06	down	STARD5	StAR-related lipid transfer (START) domain containing 5	NM_181900.2	STARD5	StAR-related lipid transfer protein 5	-37.1
chrx_31987_mature	-1.90297	2.13286e-06	down	LOC101118433	tropomyosin alpha-3 chain-like	NR_103461.1	TPM3	Tropomyosin alpha-3 chain	-37.7
chr1_6_mature	-3.12931	0	down	STARD9	StAR-related lipid transfer (START) domain containing 9	NM_032381.1	STARD9	cDNA FLJ58093, highly similar to StAR-related lipid transfer protein 9	-30.3
chr9_16768_mature	1.31665	0.0271253	up	RPLP0	Ribosomal protein large P0	NM_053275.3	RPLP0	cDNA FLJ75549, highly similar to Homo sapiens ribosomal protein, large, P0 (RPLP0), transcript variant 1, mRNA	-31.7
chrx_31987_mature	-1.90297	2.13286e-06	down	LOC101106384	thymosin beta-4-like	NM_021109.3	TMSB4X	Thymosin, beta 4, X-linked, isoform CRA_a	-34.8
chrx_31987_mature	-1.90297	2.13286e-06	down	ZFAND2B	zinc finger, AN1-type domain 2B	NM_138802.2	ZFAND2B	cDNA FLJ78328	-36.2
chr11_17834_mature	-1.55312	0.00103085	down	ZFAND2B	zinc finger, AN1-type domain 2B	NM_138802.2	ZFAND2B	cDNA FLJ78328	-34.8
chr8_15352_mature	-1.40503	0.00451931	down	ZFAND2B	zinc finger, AN1-type domain 2B	NM_138802.2	ZFAND2B	cDNA FLJ78328	-40.6
chr10_17705_mature	-1.22364	0.0421543	down	ZFAND2B	zinc finger, AN1-type domain 2B	NM_138802.2	ZFAND2B	cDNA FLJ78328	-36.5
chrx_31987_mature	-1.90297	2.13286e-06	down	SAG	S-antigen; retina and pineal gland (arrestin)	NM_000541.4	SAG	S-antigen	-40.5
oar-miR-487a-5p	-20	6.21224e-09	down	TRMT2A	tRNA methyltransferase 2 homolog A (S. cerevisiae)	NM_182984.4	TRMT2A	cDNA FLJ61051, highly similar to HpaII tinys locus 9c protein	-33.4
chr5_11233_star@@mmu-miR-378a-5p	-1.44328	0.00743221	down	TRMT2A	tRNA methyltransferase 2 homolog A (S. cerevisiae)	NM_182984.4	TRMT2A	cDNA FLJ61051, highly similar to HpaII tinys locus 9c protein	-30
chr1_3087_star	2.03533	0.0426879	up	TRMT2A	tRNA methyltransferase 2 homolog A (S. cerevisiae)	NM_182984.4	TRMT2A	cDNA FLJ61051, highly similar to HpaII tinys locus 9c protein	-28.3
chr1_6_mature	-3.12931	0	down	DRD2	dopamine receptor D2	NM_016574.3	DRD2	Dopamine receptor D2 isoform short	-34.6
oar-miR-381-5p	-3.98415	8.27304e-11	down	DRD2	dopamine receptor D2	NM_016574.3	DRD2	Dopamine receptor D2 isoform short	-32.3
chr23_29006_mature	-1.98954	5.79614e-07	down	DRD2	dopamine receptor D2	NM_016574.3	DRD2	Dopamine receptor D2 isoform short	-31.9
chrx_31987_mature	-1.90297	2.13286e-06	down	DRD2	dopamine receptor D2	NM_016574.3	DRD2	Dopamine receptor D2 isoform short	-37.9
chr23_29005_mature	-1.83073	8.11177e-06	down	DRD2	dopamine receptor D2	NM_016574.3	DRD2	Dopamine receptor D2 isoform short	-31.9
chr8_15352_mature	-1.40503	0.00451931	down	DRD2	dopamine receptor D2	NM_016574.3	DRD2	Dopamine receptor D2 isoform short	-36
chr1_1440_mature	1.29736	0.0194084	up	DRD2	dopamine receptor D2	NM_016574.3	DRD2	Dopamine receptor D2 isoform short	-31.4
chr9_16768_mature	1.31665	0.0271253	up	DRD2	dopamine receptor D2	NM_016574.3	DRD2	Dopamine receptor D2 isoform short	-37.9
chrx_31987_mature	-1.90297	2.13286e-06	down	IFI6	interferon, alpha-inducible protein 6	NM_022873.2	IFI6	Interferon alpha-inducible protein 6	-38.9
chr8_15352_mature	-1.40503	0.00451931	down	SNRPB	small nuclear ribonucleoprotein polypeptides B and B1	NM_198216.1	SNRPB	cDNA FLJ60171, highly similar to Small nuclear ribonucleoprotein-associated protein B	-32.1
chrx_31987_mature	-1.90297	2.13286e-06	down	ATP6V1F	ATPase, H+ transporting, lysosomal 14kDa, V1 subunit F	NM_004231.3	ATP6V1F	V-type proton ATPase subunit F	-35.5
chrx_31987_mature	-1.90297	2.13286e-06	down	ACTL6B	actin-like 6B	NM_016188.4	ACTL6B	Actin-like protein 6B	-35.5
chrx_31987_mature	-1.90297	2.13286e-06	down	NPY	Pro-neuropeptide Y				-34.1
chr16_23181_mature	2.3506	1.27327e-08	up	PIP4K2B	phosphatidylinositol-5-phosphate 4-kinase, type II, beta	NM_138687.1	PIP4K2B	Phosphatidylinositol 5-phosphate 4-kinase type-2 beta	-25.6
chr25_30383_mature	2.17706	0.000175852	up	PIP4K2B	phosphatidylinositol-5-phosphate 4-kinase, type II, beta	NM_138687.1	PIP4K2B	Phosphatidylinositol 5-phosphate 4-kinase type-2 beta	-28.3
chr1_6_mature	-3.12931	0	down	SNX33	sorting nexin 33	NM_153271.1	SNX33	Sorting nexin-33	-34.2
oar-miR-433-3p	-2.79624	2.28317e-07	down	SNX33	sorting nexin 33	NM_153271.1	SNX33	Sorting nexin-33	-27.3
chr5_10860_mature	-1.8473	6.86699e-06	down	SNX33	sorting nexin 33	NM_153271.1	SNX33	Sorting nexin-33	-30.4
oar-miR-412-5p	-20	0.000131522	down	SNX33	sorting nexin 33	NM_153271.1	SNX33	Sorting nexin-33	-29.2
chr11_17834_mature	-1.55312	0.00103085	down	SNX33	sorting nexin 33	NM_153271.1	SNX33	Sorting nexin-33	-27.7
chr19_25888_mature	1.36134	0.0121578	up	SNX33	sorting nexin 33	NM_153271.1	SNX33	Sorting nexin-33	-28.8
chr10_17705_mature	-1.22364	0.0421543	down	FLI1	Friend leukemia virus integration 1	NM_002017.4	FLI1	Friend leukemia integration 1 transcription factor	-40.9
chr3_9322_mature@@ssc-miR-1249	1.93695	1.14136e-05	up	LIM2	lens intrinsic membrane protein 2, 19kDa	NM_030657.3	LIM2	Lens fiber membrane intrinsic protein	-35.4
chr8_15352_mature	-1.40503	0.00451931	down	LIM2	lens intrinsic membrane protein 2, 19kDa	NM_030657.3	LIM2	Lens fiber membrane intrinsic protein	-35.9
oar-miR-665-3p	-1.3556	0.0269075	down	LIM2	lens intrinsic membrane protein 2, 19kDa	NM_030657.3	LIM2	Lens fiber membrane intrinsic protein	-36.5
chr10_17705_mature	-1.22364	0.0421543	down	LIM2	lens intrinsic membrane protein 2, 19kDa	NM_030657.3	LIM2	Lens fiber membrane intrinsic protein	-34.9
chr1_6_mature	-3.12931	0	down	TMEM104	transmembrane protein 104	NM_017728.3	TMEM104	cDNA FLJ76820	-35.6
chrx_31987_mature	-1.90297	2.13286e-06	down	TMEM104	transmembrane protein 104	NM_017728.3	TMEM104	cDNA FLJ76820	-44.9
chr8_15352_mature	-1.40503	0.00451931	down	TMEM104	transmembrane protein 104	NM_017728.3	TMEM104	cDNA FLJ76820	-38.5
chr16_23333_mature@@ppa-miR-214	-2.23832	0.000720299	down	CISD3	CDGSH iron sulfur domain 3	NM_001136498.1	CISD3	CDGSH iron-sulfur domain-containing protein 3, mitochondrial	-34.1
chr25_30383_star	2.92913	0.000889104	up	CISD3	CDGSH iron sulfur domain 3	NM_001136498.1	CISD3	CDGSH iron-sulfur domain-containing protein 3, mitochondrial	-33.8
oar-miR-665-3p	-1.3556	0.0269075	down	CISD3	CDGSH iron sulfur domain 3	NM_001136498.1	CISD3	CDGSH iron-sulfur domain-containing protein 3, mitochondrial	-34.2
chr19_25888_mature	1.36134	0.0121578	up	TIMM17A	translocase of inner mitochondrial membrane 17 homolog A (yeast)	NM_006335.2	TIMM17A	TIMM17A protein	-26.2
chr1_442_mature	1.37844	0.0223023	up	TIMM17A	translocase of inner mitochondrial membrane 17 homolog A (yeast)	NM_006335.2	TIMM17A	TIMM17A protein	-25
chr8_15352_mature	-1.40503	0.00451931	down	NOB1	NIN1/RPN12 binding protein 1 homolog (S. cerevisiae)	NR_074074.1	NOB1	RNA-binding protein NOB1	-40.6
chr13_20395_star@@ssc-miR-296-5p	-1.8898	4.22862e-06	down	TTF2	transcription termination factor, RNA polymerase II	NM_003594.3	TTF2	Transcription termination factor, RNA polymerase II variant	-34.5
chr12_19792_mature@@ppa-miR-214	-2.27322	5.49714e-09	down	ECE2	endothelin converting enzyme 2	NM_032331.3	ECE2	cDNA FLJ50099, highly similar to Endothelin-converting enzyme 2 (EC 3.4.24.71)	-38.8
chrx_31987_mature	-1.90297	2.13286e-06	down	SH2D5	SH2 domain containing 5	NM_001103161.1	SH2D5	SH2 domain containing 5	-36.9
chr8_15352_mature	-1.40503	0.00451931	down	SH2D5	SH2 domain containing 5	NM_001103161.1	SH2D5	SH2 domain containing 5	-38.3
chr9_16768_mature	1.31665	0.0271253	up	SH2D5	SH2 domain containing 5	NM_001103161.1	SH2D5	SH2 domain containing 5	-33.9
chr10_17705_mature	-1.22364	0.0421543	down	SH2D5	SH2 domain containing 5	NM_001103161.1	SH2D5	SH2 domain containing 5	-34
chr5_11606_star@@ppa-miR-199a	-2.03539	4.29356e-07	down	CTC1	CTS telomere maintenance complex component 1	NR_046431.1	CTC1	CST complex subunit CTC1	-35.2
chr12_19796_star@@ppa-miR-199a	-2.01812	5.95405e-07	down	CTC1	CTS telomere maintenance complex component 1	NR_046431.1	CTC1	CST complex subunit CTC1	-35.2
chrx_31987_mature	-1.90297	2.13286e-06	down	PYCR1	pyrroline-5-carboxylate reductase 1	NM_153824.2	PYCR1	Truncated pyrroline-5-carboxylate reductase 1	-40.7
chr12_19193_star@@ppa-miR-214	-2.11171	9.15636e-08	down	LOC101115542	targeting protein for Xklp2-like	NM_012112.4	TPX2	cDNA FLJ10529 fis, clone NT2RP2000965, highly similar to Targeting protein for Xklp2	-33.3
chrx_31987_mature	-1.90297	2.13286e-06	down	SEL1L	sel-1 suppressor of lin-12-like (C. elegans)	NM_005065.5	SEL1L	Protein sel-1 homolog 1	-40.7
chrx_31987_mature	-1.90297	2.13286e-06	down	ELL	elongation factor RNA polymerase II	NM_006532.3	ELL	cDNA FLJ75279, highly similar to Homo sapiens elongation factor RNA polymerase II (ELL), mRNA	-39.2
chr12_19193_star@@ppa-miR-214	-2.11171	9.15636e-08	down	OGFOD2	2-oxoglutarate and iron-dependent oxygenase domain containing 2	NM_024623.1	OGFOD2	cDNA FLJ38162 fis, clone DFNES2003081	-26.9
chr12_19792_star@@bta-miR-3120	-2.32293	1.10432e-05	down	OGFOD2	2-oxoglutarate and iron-dependent oxygenase domain containing 2	NM_024623.1	OGFOD2	cDNA FLJ38162 fis, clone DFNES2003081	-31.6
chr12_19796_mature@@sha-miR-199a	-1.83676	1.36556e-05	down	OGFOD2	2-oxoglutarate and iron-dependent oxygenase domain containing 2	NM_024623.1	OGFOD2	cDNA FLJ38162 fis, clone DFNES2003081	-25.7
chr5_11606_mature@@sha-miR-199a	-1.81083	2.11287e-05	down	OGFOD2	2-oxoglutarate and iron-dependent oxygenase domain containing 2	NM_024623.1	OGFOD2	cDNA FLJ38162 fis, clone DFNES2003081	-25.7
chr3_6591_mature@@sha-miR-199a	-1.79514	2.81463e-05	down	OGFOD2	2-oxoglutarate and iron-dependent oxygenase domain containing 2	NM_024623.1	OGFOD2	cDNA FLJ38162 fis, clone DFNES2003081	-25.7
chr22_28603_mature	-1.68968	9.53741e-05	down	OGFOD2	2-oxoglutarate and iron-dependent oxygenase domain containing 2	NM_024623.1	OGFOD2	cDNA FLJ38162 fis, clone DFNES2003081	-28.7
chr25_30383_mature	2.17706	0.000175852	up	OGFOD2	2-oxoglutarate and iron-dependent oxygenase domain containing 2	NM_024623.1	OGFOD2	cDNA FLJ38162 fis, clone DFNES2003081	-35.3
chrx_32353_star@@eca-miR-532-3p	-1.58723	0.000364337	down	OGFOD2	2-oxoglutarate and iron-dependent oxygenase domain containing 2	NM_024623.1	OGFOD2	cDNA FLJ38162 fis, clone DFNES2003081	-26.7
chrx_32344_star@@eca-miR-500	-1.55155	0.000589651	down	OGFOD2	2-oxoglutarate and iron-dependent oxygenase domain containing 2	NM_024623.1	OGFOD2	cDNA FLJ38162 fis, clone DFNES2003081	-28.5
chr1_1398_mature	3.18966	0.00400803	up	OGFOD2	2-oxoglutarate and iron-dependent oxygenase domain containing 2	NM_024623.1	OGFOD2	cDNA FLJ38162 fis, clone DFNES2003081	-24.9
ptr-miR-92b	-1.54595	0.0104047	down	OGFOD2	2-oxoglutarate and iron-dependent oxygenase domain containing 2	NM_024623.1	OGFOD2	cDNA FLJ38162 fis, clone DFNES2003081	-27.7
chr9_16768_mature	1.31665	0.0271253	up	OGFOD2	2-oxoglutarate and iron-dependent oxygenase domain containing 2	NM_024623.1	OGFOD2	cDNA FLJ38162 fis, clone DFNES2003081	-31.7
chrx_31987_mature	-1.90297	2.13286e-06	down	C1H1orf85	chromosome 1 open reading frame, human C1orf85	NM_144580.2	C1orf85	Lysosomal protein NCU-G1	-36.1
chrx_31987_mature	-1.90297	2.13286e-06	down	CPNE6	copine VI (neuronal)	NM_006032.3	CPNE6	cDNA FLJ43205 fis, clone FEBRA2009185, highly similar to Copine-6	-35.4
oar-miR-432	-4.59582	0	down	TCIRG1	T-cell, immune regulator 1, ATPase, H+ transporting, lysosomal V0 subunit A3	NM_006053.3	TCIRG1	V-type proton ATPase 116 kDa subunit a isoform 3	-31.9
chrx_31987_mature	-1.90297	2.13286e-06	down	EFR3B	EFR3 homolog B (S. cerevisiae)	NM_014971.1	EFR3B	EFR3 homolog B (S. cerevisiae)	-35.4
chr8_15352_mature	-1.40503	0.00451931	down	EFR3B	EFR3 homolog B (S. cerevisiae)	NM_014971.1	EFR3B	EFR3 homolog B (S. cerevisiae)	-36.4
mmu-miR-6367	2.44371	0.0065444	up	EFR3B	EFR3 homolog B (S. cerevisiae)	NM_014971.1	EFR3B	EFR3 homolog B (S. cerevisiae)	-37.5
chr10_17705_mature	-1.22364	0.0421543	down	EFR3B	EFR3 homolog B (S. cerevisiae)	NM_014971.1	EFR3B	EFR3 homolog B (S. cerevisiae)	-37
chrx_31987_mature	-1.90297	2.13286e-06	down	CPNE7	copine VII	NM_153636.2	CPNE7	Copine-7	-34.7
chrx_31987_mature	-1.90297	2.13286e-06	down	SNRPD2	small nuclear ribonucleoprotein D2 polypeptide 16.5kDa	NM_177542.2	SNRPD2	Small nuclear ribonucleoprotein Sm D2	-34.1
chr7_13874_mature	-2.69301	3.11084e-13	down	ING1	inhibitor of growth family, member 1	NM_198219.2	ING1	Inhibitor of growth protein 1	-34.4
chr13_20395_star@@ssc-miR-296-5p	-1.8898	4.22862e-06	down	ING1	inhibitor of growth family, member 1	NM_198219.2	ING1	Inhibitor of growth protein 1	-26.6
chr10_17193_mature@@ppa-miR-214	-2.09944	0.0104288	down	ING1	inhibitor of growth family, member 1	NM_198219.2	ING1	Inhibitor of growth protein 1	-23.1
oar-miR-665-3p	-1.3556	0.0269075	down	ING1	inhibitor of growth family, member 1	NM_198219.2	ING1	Inhibitor of growth protein 1	-30.1
chr9_16768_mature	1.31665	0.0271253	up	ING1	inhibitor of growth family, member 1	NM_198219.2	ING1	Inhibitor of growth protein 1	-35.6
chr1_3087_star	2.03533	0.0426879	up	ING1	inhibitor of growth family, member 1	NM_198219.2	ING1	Inhibitor of growth protein 1	-24.8
chrx_31987_mature	-1.90297	2.13286e-06	down	LOC101104217	28 kDa heat- and acid-stable phosphoprotein-like	NM_014891.6	PDAP1	28 kDa heat- and acid-stable phosphoprotein	-35
chr3_9322_mature@@ssc-miR-1249	1.93695	1.14136e-05	up	LOC101104217	28 kDa heat- and acid-stable phosphoprotein-like	NM_014891.6	PDAP1	28 kDa heat- and acid-stable phosphoprotein	-37.7
chr11_17834_mature	-1.55312	0.00103085	down	LOC101104217	28 kDa heat- and acid-stable phosphoprotein-like	NM_014891.6	PDAP1	28 kDa heat- and acid-stable phosphoprotein	-34.2
chr8_15352_mature	-1.40503	0.00451931	down	LOC101104217	28 kDa heat- and acid-stable phosphoprotein-like	NM_014891.6	PDAP1	28 kDa heat- and acid-stable phosphoprotein	-37
chr19_25888_mature	1.36134	0.0121578	up	LOC101104217	28 kDa heat- and acid-stable phosphoprotein-like	NM_014891.6	PDAP1	28 kDa heat- and acid-stable phosphoprotein	-35.4
chrx_31987_mature	-1.90297	2.13286e-06	down	ING4	inhibitor of growth family, member 4	NM_198287.1	ING4	cDNA FLJ52468, highly similar to Inhibitor of growth protein 4	-39
chr13_20395_star@@ssc-miR-296-5p	-1.8898	4.22862e-06	down	ING4	inhibitor of growth family, member 4	NM_198287.1	ING4	cDNA FLJ52468, highly similar to Inhibitor of growth protein 4	-39.5
chr8_15352_mature	-1.40503	0.00451931	down	TFAP2D	transcription factor AP-2 delta (activating enhancer binding protein 2 delta)	NM_172238.3	TFAP2D	Transcription factor AP-2-delta	-34.2
chr12_19193_star@@ppa-miR-214	-2.11171	9.15636e-08	down	ING3	inhibitor of growth family, member 3	NM_198267.1	ING3	cDNA FLJ58450, highly similar to Inhibitor of growth protein 3	-35.1
chr12_19193_star@@ppa-miR-214	-2.11171	9.15636e-08	down	ACTL7B	actin-like 7B	NM_006686.3	ACTL7B	Actin-like protein 7B	-32.4
chr12_19792_star@@bta-miR-3120	-2.32293	1.10432e-05	down	ACTL7B	actin-like 7B	NM_006686.3	ACTL7B	Actin-like protein 7B	-30.6
oar-miR-323a-3p	-4.88849	9.99201e-15	down	CPNE1	copine I	NR_037188.1	CPNE1	cDNA FLJ90464 fis, clone NT2RP3002281, highly similar to RNA-binding protein 12	-32.7
chr8_15352_mature	-1.40503	0.00451931	down	CPNE1	copine I	NR_037188.1	CPNE1	cDNA FLJ90464 fis, clone NT2RP3002281, highly similar to RNA-binding protein 12	-33.2
chrx_31987_mature	-1.90297	2.13286e-06	down	NSFL1C	NSFL1 (p97) cofactor (p47)	NR_038164.1	NSFL1C	NSFL1 cofactor p47	-37.9
chrx_31987_mature	-1.90297	2.13286e-06	down	MAP4	microtubule-associated protein 4	NM_030885.3	MAP4	cDNA FLJ58263, highly similar to Microtubule-associated protein 4	-37.9
chr1_6_mature	-3.12931	0	down	NPEPL1	aminopeptidase-like 1	NM_024663.3	NPEPL1	cDNA, FLJ96778, highly similar to Homo sapiens aminopeptidase-like 1 (NPEPL1), mRNA	-30.6
chr23_29006_mature	-1.98954	5.79614e-07	down	C7H15orf59	chromosome 7 open reading frame, human C15orf59	NM_001039614.1	C15orf59	chromosome 15 open reading frame 59	-33.3
chr13_20395_star@@ssc-miR-296-5p	-1.8898	4.22862e-06	down	C7H15orf59	chromosome 7 open reading frame, human C15orf59	NM_001039614.1	C15orf59	chromosome 15 open reading frame 59	-32.3
chr23_29005_mature	-1.83073	8.11177e-06	down	C7H15orf59	chromosome 7 open reading frame, human C15orf59	NM_001039614.1	C15orf59	chromosome 15 open reading frame 59	-33.3
chr22_28603_mature	-1.68968	9.53741e-05	down	C7H15orf59	chromosome 7 open reading frame, human C15orf59	NM_001039614.1	C15orf59	chromosome 15 open reading frame 59	-35.8
chr11_17834_star	-1.60789	0.00283995	down	C7H15orf59	chromosome 7 open reading frame, human C15orf59	NM_001039614.1	C15orf59	chromosome 15 open reading frame 59	-32.9
chr14_21993_mature@@eca-miR-150	-1.22386	0.0450353	down	C7H15orf59	chromosome 7 open reading frame, human C15orf59	NM_001039614.1	C15orf59	chromosome 15 open reading frame 59	-31.2
chr1_6_mature	-3.12931	0	down	LOC101121454	factor XIIa inhibitor-like	NM_001032295.1	SERPING1	cDNA FLJ58826, highly similar to Plasma protease C1 inhibitor	-34.1
chrx_31987_mature	-1.90297	2.13286e-06	down	LOC101121454	factor XIIa inhibitor-like	NM_001032295.1	SERPING1	cDNA FLJ58826, highly similar to Plasma protease C1 inhibitor	-42.2
chr10_17705_mature	-1.22364	0.0421543	down	LOC101121454	factor XIIa inhibitor-like	NM_001032295.1	SERPING1	cDNA FLJ58826, highly similar to Plasma protease C1 inhibitor	-35.9
chrx_31987_mature	-1.90297	2.13286e-06	down	SLC24A4	solute carrier family 24 (sodium/potassium/calcium exchanger), member 4	NM_153648.3	SLC24A4	cDNA FLJ55577, highly similar to Sodium/potassium/calcium exchanger 4	-37.3
chr11_17834_mature	-1.55312	0.00103085	down	SLC24A2	solute carrier family 24 (sodium/potassium/calcium exchanger), member 2	NM_020344.3	SLC24A2	Sodium/potassium/calcium exchanger 2	-32
chr22_28603_mature	-1.68968	9.53741e-05	down	LOC101121451	olfactory receptor 52N2-like	NM_001005174.1	OR52N2	Olfactory receptor, family 52, subfamily N, member 2	-32.9
chr1_1398_mature	3.18966	0.00400803	up	LOC101121451	olfactory receptor 52N2-like	NM_001005174.1	OR52N2	Olfactory receptor, family 52, subfamily N, member 2	-28.3
bta-miR-483	-1.74894	0.0272388	down	LOC101121451	olfactory receptor 52N2-like	NM_001005174.1	OR52N2	Olfactory receptor, family 52, subfamily N, member 2	-30.2
chr18_25193_mature@@eca-miR-211	2.4527	0.0357014	up	LOC101121451	olfactory receptor 52N2-like	NM_001005174.1	OR52N2	Olfactory receptor, family 52, subfamily N, member 2	-27.6
chr22_28603_mature	-1.68968	9.53741e-05	down	BCL6	B-cell CLL/lymphoma 6	NM_138931.1	BCL6	B-cell CLL/lymphoma 6	-42.4
chrx_31903_mature@@eca-miR-363	-3.11896	9.4369e-15	down	CARD14	caspase recruitment domain family, member 14	NR_047566.1	CARD14	Caspase recruitment domain-containing protein 14	-26.4
chr5_10860_mature	-1.8473	6.86699e-06	down	C4H7orf72	chromosome 4 open reading frame, human C7orf72	NM_001161834.2	C7orf72	Uncharacterized protein C7orf72	-25.7
chr9_16768_mature	1.31665	0.0271253	up	C4H7orf72	chromosome 4 open reading frame, human C7orf72	NM_001161834.2	C7orf72	Uncharacterized protein C7orf72	-24.2
chr8_15352_mature	-1.40503	0.00451931	down	R3HCC1	R3H domain and coiled-coil containing 1	NM_001136108.1	R3HCC1	cDNA FLJ60423, weakly similar to Growth inhibition and differentiation-related protein 88	-34.5
chrx_31987_mature	-1.90297	2.13286e-06	down	BCL3	B-cell CLL/lymphoma 3	NM_005178.4	BCL3	B-cell lymphoma 3 protein	-44.1
chrx_31987_mature	-1.90297	2.13286e-06	down	ACAP1	ArfGAP with coiled-coil, ankyrin repeat and PH domains 1	NM_014716.3	ACAP1	Arf-GAP with coiled-coil, ANK repeat and PH domain-containing protein 1	-39.2
chr11_17834_mature	-1.55312	0.00103085	down	ACAP1	ArfGAP with coiled-coil, ankyrin repeat and PH domains 1	NM_014716.3	ACAP1	Arf-GAP with coiled-coil, ANK repeat and PH domain-containing protein 1	-35.8
chr8_15352_mature	-1.40503	0.00451931	down	HIP1R	huntingtin interacting protein 1 related	NM_003959.1	HIP1R	cDNA FLJ14000 fis, clone Y79AA1002258, highly similar to Huntingtin-interacting protein 1	-39.1
chr10_17705_mature	-1.22364	0.0421543	down	HIP1R	huntingtin interacting protein 1 related	NM_003959.1	HIP1R	cDNA FLJ14000 fis, clone Y79AA1002258, highly similar to Huntingtin-interacting protein 1	-39.7
chr7_13874_mature	-2.69301	3.11084e-13	down	PIN1	peptidylprolyl cis/trans isomerase, NIMA-interacting 1	NR_038830.1	PIN1	cDNA FLJ40239 fis, clone TESTI2023436, highly similar to Peptidyl-prolyl cis-trans isomerase NIMA-interacting 1 (EC 5.2.1.8)	-37
chrx_31987_mature	-1.90297	2.13286e-06	down	PIN1	peptidylprolyl cis/trans isomerase, NIMA-interacting 1	NR_038830.1	PIN1	cDNA FLJ40239 fis, clone TESTI2023436, highly similar to Peptidyl-prolyl cis-trans isomerase NIMA-interacting 1 (EC 5.2.1.8)	-37.8
chr9_16768_mature	1.31665	0.0271253	up	SLC22A17	solute carrier family 22, member 17	NR_110290.1	SLC22A17	Solute carrier family 22 member 17	-37.2
chrx_31987_mature	-1.90297	2.13286e-06	down	PDK3	pyruvate dehydrogenase kinase, isozyme 3	NM_005391.4	PDK3	[Pyruvate dehydrogenase (acetyl-transferring)] kinase isozyme 3, mitochondrial	-42.3
chrx_31987_mature	-1.90297	2.13286e-06	down	GMDS	GDP-mannose 4,6-dehydratase	NM_001500.3	GMDS	cDNA, FLJ94599, highly similar to Homo sapiens GDP-mannose 4,6-dehydratase (GMDS), mRNA	-36.9
chrx_31987_mature	-1.90297	2.13286e-06	down	ENG	endoglin	NM_001278138.1	ENG	Uncharacterized protein	-40.5
ptr-miR-92b	-1.54595	0.0104047	down	PPAPDC1A	phosphatidic acid phosphatase type 2 domain containing 1A	NM_001030059.1	PPAPDC1A	cDNA FLJ55218, highly similar to Homo sapiens phosphatidic acid phosphatase type 2 domain containing 1A (PPAPDC1A), mRNA	-38.1
chr1_3087_star	2.03533	0.0426879	up	PPAPDC1A	phosphatidic acid phosphatase type 2 domain containing 1A	NM_001030059.1	PPAPDC1A	cDNA FLJ55218, highly similar to Homo sapiens phosphatidic acid phosphatase type 2 domain containing 1A (PPAPDC1A), mRNA	-35.5
chr10_17166_mature@@ppa-miR-18	-1.4714	0.043263	down	CDKL2	cyclin-dependent kinase-like 2 (CDC2-related kinase)	NM_003948.3	CDKL2	cDNA FLJ56980, highly similar to Cyclin-dependent kinase-like 2 (EC 2.7.11.22)	-27.1
oar-miR-758-3p	-3.80479	1.11022e-16	down	KRTCAP3	keratinocyte associated protein 3	NM_173853.3	KRTCAP3	Keratinocyte-associated protein 3	-20.3
chr9_16768_mature	1.31665	0.0271253	up	KRTCAP3	keratinocyte associated protein 3	NM_173853.3	KRTCAP3	Keratinocyte-associated protein 3	-20.5
chr8_15352_mature	-1.40503	0.00451931	down	SPRYD3	SPRY domain containing 3	NM_032840.2	SPRYD3	cDNA FLJ90085 fis, clone HEMBA1005084, weakly similar to NON-RECEPTOR TYROSINE KINASE SPORE LYSIS A (EC 2.7.1.112)	-39.8
chr13_20395_star@@ssc-miR-296-5p	-1.8898	4.22862e-06	down	CDH5	cadherin 5, type 2 (vascular endothelium)	NM_001795.3	CDH5	cDNA FLJ51087, highly similar to Cadherin-5	-39.2
chrx_31987_mature	-1.90297	2.13286e-06	down	PCDH1	protocadherin 1	NM_032420.3	PCDH1	cDNA FLJ77464, highly similar to Homo sapiens protocadherin 1 (cadherin-like 1) (PCDH1), transcript variant 1, mRNA	-40.3
chr8_15352_mature	-1.40503	0.00451931	down	PCDH1	protocadherin 1	NM_032420.3	PCDH1	cDNA FLJ77464, highly similar to Homo sapiens protocadherin 1 (cadherin-like 1) (PCDH1), transcript variant 1, mRNA	-40.7
chr8_15352_mature	-1.40503	0.00451931	down	CDH3	cadherin 3, type 1, P-cadherin (placental)	NM_001793.4	CDH3	cDNA FLJ50795, highly similar to Cadherin-3	-37.7
chr8_15352_mature	-1.40503	0.00451931	down	MRPL2	mitochondrial ribosomal protein L2	NM_015950.3	MRPL2	cDNA FLJ57498, highly similar to Homo sapiens mitochondrial ribosomal protein L2 (MRPL2), mRNA	-32.4
chr9_16768_mature	1.31665	0.0271253	up	EPHB4	EPH receptor B4	NM_004444.4	EPHB4	cDNA FLJ57009, highly similar to Ephrin type-B receptor 4 (EC 2.7.10.1)	-30.4
chr1_3087_star	2.03533	0.0426879	up	EPHB4	EPH receptor B4	NM_004444.4	EPHB4	cDNA FLJ57009, highly similar to Ephrin type-B receptor 4 (EC 2.7.10.1)	-31.1
chr1_6_mature	-3.12931	0	down	EPHB3	EPH receptor B3	NM_004443.3	EPHB3	EPH receptor B3, isoform CRA_a	-39.1
chr8_15352_mature	-1.40503	0.00451931	down	EPHB3	EPH receptor B3	NM_004443.3	EPHB3	EPH receptor B3, isoform CRA_a	-39.7
chr10_17705_mature	-1.22364	0.0421543	down	EPHB3	EPH receptor B3	NM_004443.3	EPHB3	EPH receptor B3, isoform CRA_a	-39.2
chr8_15352_mature	-1.40503	0.00451931	down	EPHB2	EPH receptor B2	NM_017449.3	EPHB2	cDNA FLJ60805, highly similar to Ephrin type-B receptor 2 (EC 2.7.10.1)	-37.5
chr10_17705_mature	-1.22364	0.0421543	down	EPHB2	EPH receptor B2	NM_017449.3	EPHB2	cDNA FLJ60805, highly similar to Ephrin type-B receptor 2 (EC 2.7.10.1)	-35.8
bta-miR-483	-1.74894	0.0272388	down	EPHB1	EPH receptor B1	NM_004441.4	EPHB1	cDNA FLJ37986 fis, clone CTONG2011188, highly similar to Ephrin type-B receptor 1 (EC 2.7.10.1)	-36.4
chrx_31987_mature	-1.90297	2.13286e-06	down	LGALS9	lectin, galactoside-binding, soluble, 9	NR_024043.1	LGALS9	Galectin-9	-35.1
chr1_3087_star	2.03533	0.0426879	up	LGALS9	lectin, galactoside-binding, soluble, 9	NR_024043.1	LGALS9	Galectin-9	-32.3
chrx_31987_mature	-1.90297	2.13286e-06	down	LOC101107498	mannose-binding protein A-like	NM_000242.2	MBL2	Mannose binding lectin	-32.6
oar-miR-541-5p	-4.4714	3.53051e-13	down	LGALS7	lectin, galactoside-binding, soluble, 7	NM_001042507.3	LGALS7B	Galectin-7	-33.3
chrx_31520_mature	2.46081	5.66984e-11	up	LGALS7	lectin, galactoside-binding, soluble, 7	NM_001042507.3	LGALS7B	Galectin-7	-26.9
chr13_20395_star@@ssc-miR-296-5p	-1.8898	4.22862e-06	down	LGALS7	lectin, galactoside-binding, soluble, 7	NM_001042507.3	LGALS7B	Galectin-7	-30.4
chr22_28603_mature	-1.68968	9.53741e-05	down	LGALS7	lectin, galactoside-binding, soluble, 7	NM_001042507.3	LGALS7B	Galectin-7	-33.4
chr11_17834_star	-1.60789	0.00283995	down	LGALS7	lectin, galactoside-binding, soluble, 7	NM_001042507.3	LGALS7B	Galectin-7	-29.4
chr7_14657_mature	2.15795	0.00401502	up	LGALS7	lectin, galactoside-binding, soluble, 7	NM_001042507.3	LGALS7B	Galectin-7	-31.3
chr5_11233_star@@mmu-miR-378a-5p	-1.44328	0.00743221	down	LGALS7	lectin, galactoside-binding, soluble, 7	NM_001042507.3	LGALS7B	Galectin-7	-32.8
chr10_17705_mature	-1.22364	0.0421543	down	INHA	Inhibin alpha subunit				-32.6
chr1_3087_star	2.03533	0.0426879	up	INHA	Inhibin alpha subunit				-29.8
chrx_31987_mature	-1.90297	2.13286e-06	down	LMNA	lamin A/C	NR_047545.1	LMNA	cDNA FLJ55771, highly similar to Lamin-A/C	-37.4
chr19_25888_mature	1.36134	0.0121578	up	TTI1	TELO2 interacting protein 1	NM_014657.1	TTI1	TELO2-interacting protein 1 homolog	-28.5
chr8_15352_mature	-1.40503	0.00451931	down	TEX261	testis expressed 261	NM_144582.2	TEX261	Protein TEX261	-42.2
chrx_31987_mature	-1.90297	2.13286e-06	down	FCHO1	FCH domain only 1	NM_015122.2	FCHO1	FCH domain only protein 1	-37.4
chr8_15352_mature	-1.40503	0.00451931	down	FCHO1	FCH domain only 1	NM_015122.2	FCHO1	FCH domain only protein 1	-36.4
chr10_17705_mature	-1.22364	0.0421543	down	FCHO1	FCH domain only 1	NM_015122.2	FCHO1	FCH domain only protein 1	-36.1
chr1_6_mature	-3.12931	0	down	PRR7	proline rich 7 (synaptic)	NM_030567.4	PRR7	Proline-rich protein 7	-32.2
chr3_9322_mature@@ssc-miR-1249	1.93695	1.14136e-05	up	PRR7	proline rich 7 (synaptic)	NM_030567.4	PRR7	Proline-rich protein 7	-35.5
oar-miR-3956-3p	-3.3339	5.55641e-05	down	PRR7	proline rich 7 (synaptic)	NM_030567.4	PRR7	Proline-rich protein 7	-34.3
chr22_28603_mature	-1.68968	9.53741e-05	down	PRR7	proline rich 7 (synaptic)	NM_030567.4	PRR7	Proline-rich protein 7	-39.8
chr1_1398_mature	3.18966	0.00400803	up	PRR7	proline rich 7 (synaptic)	NM_030567.4	PRR7	Proline-rich protein 7	-34.9
chr8_15352_mature	-1.40503	0.00451931	down	OTUD7A	OTU domain containing 7A	NM_130901.1	OTUD7A	OTU domain-containing protein 7A	-35.3
chr10_17705_mature	-1.22364	0.0421543	down	OTUD7A	OTU domain containing 7A	NM_130901.1	OTUD7A	OTU domain-containing protein 7A	-44
chrx_31987_mature	-1.90297	2.13286e-06	down	B3GAT3	beta-1,3-glucuronyltransferase 3 (glucuronosyltransferase I)	NM_012200.3	B3GAT3	cDNA FLJ58851, highly similar to Galactosylgalactosylxylosyl protein 3-beta-glucuronosyltransferase 3 (EC 2.4.1.135)	-36.4
chr1_6_mature	-3.12931	0	down	MYO18A	myosin XVIIIA	NM_203318.1	MYO18A	cDNA FLJ16503 fis, clone FEBRA2008681, highly similar to Myosin-18A	-38.4
chrx_31987_mature	-1.90297	2.13286e-06	down	GLIS3	GLIS family zinc finger 3	NM_152629.3	GLIS3	GLIS family zinc finger 3 transcript variant TS14	-32.2
chrx_31894_mature@@ppa-miR-106a	-1.87669	0.00102892	down	RPAP2	RNA polymerase II associated protein 2	NM_024813.2	RPAP2	Putative RNA polymerase II subunit B1 CTD phosphatase RPAP2	-33.1
chrx_31987_mature	-1.90297	2.13286e-06	down	ALDOC	aldolase C, fructose-bisphosphate	NM_005165.2	ALDOC	cDNA FLJ52121, highly similar to Fructose-bisphosphate aldolase C (EC4.1.2.13)	-38.2
chr8_15352_mature	-1.40503	0.00451931	down	CSPG4	chondroitin sulfate proteoglycan 4	NM_001897.4	CSPG4	Chondroitin sulfate proteoglycan 4	-40.6
chr1_6_mature	-3.12931	0	down	MYO18B	myosin XVIIIB	NM_032608.5	MYO18B	Unconventional myosin-XVIIIb	-34.5
chr5_10860_mature	-1.8473	6.86699e-06	down	MYO18B	myosin XVIIIB	NM_032608.5	MYO18B	Unconventional myosin-XVIIIb	-34.7
chr8_15352_mature	-1.40503	0.00451931	down	MYO18B	myosin XVIIIB	NM_032608.5	MYO18B	Unconventional myosin-XVIIIb	-38.5
chr10_17705_mature	-1.22364	0.0421543	down	MYO18B	myosin XVIIIB	NM_032608.5	MYO18B	Unconventional myosin-XVIIIb	-35.7
chrx_31987_mature	-1.90297	2.13286e-06	down	TMEM141	transmembrane protein 141	NM_032928.3	TMEM141	Transmembrane protein 141	-37.6
chr8_15352_mature	-1.40503	0.00451931	down	TMEM141	transmembrane protein 141	NM_032928.3	TMEM141	Transmembrane protein 141	-36.9
chr9_16768_mature	1.31665	0.0271253	up	TMEM141	transmembrane protein 141	NM_032928.3	TMEM141	Transmembrane protein 141	-36.2
chr10_17705_mature	-1.22364	0.0421543	down	TMEM141	transmembrane protein 141	NM_032928.3	TMEM141	Transmembrane protein 141	-36.6
chrx_31987_mature	-1.90297	2.13286e-06	down	TOMM40	translocase of outer mitochondrial membrane 40 homolog (yeast)	NM_006114.2	TOMM40	Mitochondrial import receptor subunit TOM40 homolog	-39.3
chr10_17705_mature	-1.22364	0.0421543	down	TOMM40	translocase of outer mitochondrial membrane 40 homolog (yeast)	NM_006114.2	TOMM40	Mitochondrial import receptor subunit TOM40 homolog	-29.3
chr13_20282_mature	1.27153	0.0198098	up	CD180	CD180 molecule	NM_005582.2	CD180	CD180 antigen	-25.6
chr12_19193_star@@ppa-miR-214	-2.11171	9.15636e-08	down	IYD	iodotyrosine deiodinase	NM_203395.2	IYD	Iodotyrosine dehalogenase 1 isoform G	-33.7
chr7_14464_mature@@bta-miR-2284z	-3.02196	1.03104e-06	down	IYD	iodotyrosine deiodinase	NM_203395.2	IYD	Iodotyrosine dehalogenase 1 isoform G	-24.9
chr12_19792_star@@bta-miR-3120	-2.32293	1.10432e-05	down	IYD	iodotyrosine deiodinase	NM_203395.2	IYD	Iodotyrosine dehalogenase 1 isoform G	-27.7
chr4_10588_mature@@bta-miR-2284z	-2.00528	0.00022429	down	IYD	iodotyrosine deiodinase	NM_203395.2	IYD	Iodotyrosine dehalogenase 1 isoform G	-24.9
chrx_31987_mature	-1.90297	2.13286e-06	down	ALDOA	Aldolase A	NM_184043.2	ALDOA	Fructose-bisphosphate aldolase A	-38.2
chr8_15352_mature	-1.40503	0.00451931	down	ALDOA	Aldolase A	NM_184043.2	ALDOA	Fructose-bisphosphate aldolase A	-36.3
chr9_16768_mature	1.31665	0.0271253	up	ALDOA	Aldolase A	NM_184043.2	ALDOA	Fructose-bisphosphate aldolase A	-34.6
chr10_17705_mature	-1.22364	0.0421543	down	ALDOA	Aldolase A	NM_184043.2	ALDOA	Fructose-bisphosphate aldolase A	-33
chrx_31987_mature	-1.90297	2.13286e-06	down	LOC101113431	uncharacterized LOC101113431	NM_001243212.1	LOC643669	uncharacterized LOC643669	-37.7
chr3_9322_mature@@ssc-miR-1249	1.93695	1.14136e-05	up	LOC101113431	uncharacterized LOC101113431	NM_001243212.1	LOC643669	uncharacterized LOC643669	-35.2
chr4_10247_mature	4.05842	0.0198636	up	TMEM229A	transmembrane protein 229A	NM_001136002.1	TMEM229A	Transmembrane protein 229A	-25.3
bta-miR-483	-1.74894	0.0272388	down	LY6G6D	lymphocyte antigen 6 complex, locus G6D	NM_021246.2	LY6G6D	Lymphocyte antigen 6 complex locus protein G6d	-29.5
chr8_15352_mature	-1.40503	0.00451931	down	PUF60	poly-U binding splicing factor 60KDa	NM_078480.2	PUF60	Poly(U)-binding-splicing factor PUF60	-38.2
chrx_31987_mature	-1.90297	2.13286e-06	down	TMEM147	transmembrane protein 147	NM_032635.3	TMEM147	Transmembrane protein 147	-30.1
chr8_15353_mature@@ggo-miR-378b	-1.21282	0.0466746	down	TMEM147	transmembrane protein 147	NM_032635.3	TMEM147	Transmembrane protein 147	-30.5
chr5_10860_mature	-1.8473	6.86699e-06	down	TESK1	testis-specific kinase 1	NM_006285.2	TESK1	cDNA FLJ56861, highly similar to Dual specificity testis-specific protein kinase 1 (EC 2.7.12.1)	-35.2
chr8_15352_mature	-1.40503	0.00451931	down	TESK1	testis-specific kinase 1	NM_006285.2	TESK1	cDNA FLJ56861, highly similar to Dual specificity testis-specific protein kinase 1 (EC 2.7.12.1)	-36.5
oar-miR-665-3p	-1.3556	0.0269075	down	TESK1	testis-specific kinase 1	NM_006285.2	TESK1	cDNA FLJ56861, highly similar to Dual specificity testis-specific protein kinase 1 (EC 2.7.12.1)	-36.6
chrx_31987_mature	-1.90297	2.13286e-06	down	LY6G6C	lymphocyte antigen 6 complex, locus G6C	NM_025261.2	LY6G6C	Lymphocyte antigen 6 complex locus protein G6c	-37.6
chr12_19193_mature@@bta-miR-3120	-2.2366	2.69015e-05	down	LOC101107486	cytochrome P450 2C21-like	NM_001128925.1	CYP2C18	Cytochrome P450 2C18	-32.4
oar-miR-154b-5p	-3.6596	0	down	KANSL3	KAT8 regulatory NSL complex subunit 3	NR_047658.1	KANSL3	KAT8 regulatory NSL complex subunit 3	-32.6
chr12_19193_star@@ppa-miR-214	-2.11171	9.15636e-08	down	KANSL3	KAT8 regulatory NSL complex subunit 3	NR_047658.1	KANSL3	KAT8 regulatory NSL complex subunit 3	-30.1
chr22_28603_mature	-1.68968	9.53741e-05	down	KANSL3	KAT8 regulatory NSL complex subunit 3	NR_047658.1	KANSL3	KAT8 regulatory NSL complex subunit 3	-32.8
ptr-miR-92b	-1.54595	0.0104047	down	KANSL3	KAT8 regulatory NSL complex subunit 3	NR_047658.1	KANSL3	KAT8 regulatory NSL complex subunit 3	-35.6
chr1_1440_mature	1.29736	0.0194084	up	KANSL3	KAT8 regulatory NSL complex subunit 3	NR_047658.1	KANSL3	KAT8 regulatory NSL complex subunit 3	-29.9
oar-miR-431	-3.8364	0.0359462	down	KANSL3	KAT8 regulatory NSL complex subunit 3	NR_047658.1	KANSL3	KAT8 regulatory NSL complex subunit 3	-34.3
chr10_17705_mature	-1.22364	0.0421543	down	KANSL3	KAT8 regulatory NSL complex subunit 3	NR_047658.1	KANSL3	KAT8 regulatory NSL complex subunit 3	-35.1
chrx_31987_mature	-1.90297	2.13286e-06	down	CHPF	chondroitin polymerizing factor	NM_024536.5	CHPF	Chondroitin sulfate synthase 2	-39.1
chr8_15352_mature	-1.40503	0.00451931	down	CHPF	chondroitin polymerizing factor	NM_024536.5	CHPF	Chondroitin sulfate synthase 2	-43.3
chr10_17705_mature	-1.22364	0.0421543	down	CHPF	chondroitin polymerizing factor	NM_024536.5	CHPF	Chondroitin sulfate synthase 2	-37
chr1_6_mature	-3.12931	0	down	MYH10	myosin, heavy chain 10, non-muscle	NM_005964.3	MYH10	MYH10 protein	-39.1
chrx_31987_mature	-1.90297	2.13286e-06	down	COL2A1	Collagen type II alpha 1	NM_033150.2	COL2A1	Collagen alpha-1(II) chain	-37.2
chr8_15352_mature	-1.40503	0.00451931	down	COL2A1	Collagen type II alpha 1	NM_033150.2	COL2A1	Collagen alpha-1(II) chain	-37.7
chr23_29006_mature	-1.98954	5.79614e-07	down	BCCIP	BRCA2 and CDKN1A interacting protein	NM_078469.2	BCCIP	BRCA2 and CDKN1A-interacting protein	-36.3
chr23_29005_mature	-1.83073	8.11177e-06	down	BCCIP	BRCA2 and CDKN1A interacting protein	NM_078469.2	BCCIP	BRCA2 and CDKN1A-interacting protein	-36.3
chr7_14657_mature	2.15795	0.00401502	up	SIVA1	SIVA1, apoptosis-inducing factor	NM_021709.2	SIVA1	Apoptosis regulatory protein Siva	-28.9
chr21_27727_mature@@mmu-miR-5097	1.32145	0.0091586	up	SIVA1	SIVA1, apoptosis-inducing factor	NM_021709.2	SIVA1	Apoptosis regulatory protein Siva	-29.8
chr11_17974_mature	1.31443	0.00986509	up	SIVA1	SIVA1, apoptosis-inducing factor	NM_021709.2	SIVA1	Apoptosis regulatory protein Siva	-31.2
ptr-miR-92b	-1.54595	0.0104047	down	SIVA1	SIVA1, apoptosis-inducing factor	NM_021709.2	SIVA1	Apoptosis regulatory protein Siva	-32.8
chr21_27728_mature@@mmu-miR-5097	1.19587	0.0433624	up	SIVA1	SIVA1, apoptosis-inducing factor	NM_021709.2	SIVA1	Apoptosis regulatory protein Siva	-29.8
chrx_31987_mature	-1.90297	2.13286e-06	down	MYH11	myosin, heavy chain 11, smooth muscle	NM_022844.2	MYH11	Myosin heavy chain 11 smooth muscle isoform	-39.2
oar-miR-433-3p	-2.79624	2.28317e-07	down	GALNT12	UDP-N-acetyl-alpha-D-galactosamine:polypeptide N-acetylgalactosaminyltransferase 12 (GalNAc-T12)	NM_024642.4	GALNT12	UDP-GalNAc: polypeptide N-acetylgalactosaminyltransferase	-36
chrx_31987_mature	-1.90297	2.13286e-06	down	EIF4EBP2	eukaryotic translation initiation factor 4E binding protein 2	NM_004096.4	EIF4EBP2	cDNA, FLJ94321, highly similar to Homo sapiens eukaryotic translation initiation factor 4E binding protein 2 (EIF4EBP2), mRNA	-40.7
chrx_31987_mature	-1.90297	2.13286e-06	down	EIF4EBP1	eukaryotic translation initiation factor 4E binding protein 1	NM_004095.3	EIF4EBP1	Eukaryotic translation initiation factor 4E-binding protein 1	-38.2
chr8_15352_mature	-1.40503	0.00451931	down	EIF4EBP1	eukaryotic translation initiation factor 4E binding protein 1	NM_004095.3	EIF4EBP1	Eukaryotic translation initiation factor 4E-binding protein 1	-41.9
chr10_17705_mature	-1.22364	0.0421543	down	EIF4EBP1	eukaryotic translation initiation factor 4E binding protein 1	NM_004095.3	EIF4EBP1	Eukaryotic translation initiation factor 4E-binding protein 1	-38.6
chr1_6_mature	-3.12931	0	down	PLA2G4D	phospholipase A2, group IVD (cytosolic)	NM_178034.3	PLA2G4D	Cytosolic phospholipase A2 delta	-36.4
chr7_13874_mature	-2.69301	3.11084e-13	down	PLA2G4D	phospholipase A2, group IVD (cytosolic)	NM_178034.3	PLA2G4D	Cytosolic phospholipase A2 delta	-37.5
chr1_6_mature	-3.12931	0	down	DBX1	developing brain homeobox 1	NM_001029865.2	DBX1	Homeobox protein DBX1	-38.7
chrx_31987_mature	-1.90297	2.13286e-06	down	DBX1	developing brain homeobox 1	NM_001029865.2	DBX1	Homeobox protein DBX1	-37.9
chr8_15352_mature	-1.40503	0.00451931	down	PLA2G4B	phospholipase A2, group IVB (cytosolic)	NM_001114633.1	PLA2G4B	Cytosolic phospholipase A2 beta	-37.5
chr1_6_mature	-3.12931	0	down	C1QA	complement component 1, q subcomponent, A chain	NM_015991.2	C1QA	Complement C1q subcomponent subunit A	-34.2
chr8_15352_mature	-1.40503	0.00451931	down	C1QA	complement component 1, q subcomponent, A chain	NM_015991.2	C1QA	Complement C1q subcomponent subunit A	-33
chr19_25888_mature	1.36134	0.0121578	up	C1QA	complement component 1, q subcomponent, A chain	NM_015991.2	C1QA	Complement C1q subcomponent subunit A	-35.4
chrx_31987_mature	-1.90297	2.13286e-06	down	C1QB	complement component 1, q subcomponent, B chain	NM_000491.3	C1QB	Complement C1q subcomponent subunit B	-39.7
chr8_15352_mature	-1.40503	0.00451931	down	LOC101108536	keratin-associated protein 10-8-like	NM_198699.1	KRTAP10-12	Keratin-associated protein 10-12	-34.6
chr8_15352_mature	-1.40503	0.00451931	down	LOC101123670	histone H4-like	NM_003540.3	HIST1H4F	histone cluster 1, H4f	-30.3
chr10_17705_mature	-1.22364	0.0421543	down	LOC101123670	histone H4-like	NM_003540.3	HIST1H4F	histone cluster 1, H4f	-28
chr8_15352_mature	-1.40503	0.00451931	down	ASPHD2	aspartate beta-hydroxylase domain containing 2	NM_020437.4	ASPHD2	cDNA FLJ39838 fis, clone SPLEN2014119, weakly similar to Aspartate beta-hydroxylase, isoform a	-38.2
chr10_17705_mature	-1.22364	0.0421543	down	ASPHD2	aspartate beta-hydroxylase domain containing 2	NM_020437.4	ASPHD2	cDNA FLJ39838 fis, clone SPLEN2014119, weakly similar to Aspartate beta-hydroxylase, isoform a	-41.9
oar-miR-541-5p	-4.4714	3.53051e-13	down	ASPHD1	aspartate beta-hydroxylase domain containing 1	NM_198907.1	ASPHD1	Aspartate beta-hydroxylase domain-containing protein 1	-34.9
chr13_20395_star@@ssc-miR-296-5p	-1.8898	4.22862e-06	down	ASPHD1	aspartate beta-hydroxylase domain containing 1	NM_198907.1	ASPHD1	Aspartate beta-hydroxylase domain-containing protein 1	-35.3
chr3_9322_mature@@ssc-miR-1249	1.93695	1.14136e-05	up	ASPHD1	aspartate beta-hydroxylase domain containing 1	NM_198907.1	ASPHD1	Aspartate beta-hydroxylase domain-containing protein 1	-34.4
chrx_31987_mature	-1.90297	2.13286e-06	down	CALB2	calbindin 2	NR_027910.2	CALB2	Calbindin 2, 29kDa (Calretinin), isoform CRA_b	-41.7
chr8_15352_mature	-1.40503	0.00451931	down	CALB2	calbindin 2	NR_027910.2	CALB2	Calbindin 2, 29kDa (Calretinin), isoform CRA_b	-37.6
chrx_31987_mature	-1.90297	2.13286e-06	down	FAIM2	Fas apoptotic inhibitory molecule 2	NM_012306.3	FAIM2	cDNA FLJ33409 fis, clone BRACE2010598, highly similar to Fas apoptotic inhibitory molecule 2	-36.4
chr8_15352_mature	-1.40503	0.00451931	down	FAIM2	Fas apoptotic inhibitory molecule 2	NM_012306.3	FAIM2	cDNA FLJ33409 fis, clone BRACE2010598, highly similar to Fas apoptotic inhibitory molecule 2	-31.7
chr13_20395_star@@ssc-miR-296-5p	-1.8898	4.22862e-06	down	FLNA	filamin A, alpha	NM_001456.3	FLNA	Filamin A	-39.2
chr8_15352_mature	-1.40503	0.00451931	down	FLNA	filamin A, alpha	NM_001456.3	FLNA	Filamin A	-40.3
chr11_17834_mature	-1.55312	0.00103085	down	BSCL2	Berardinelli-Seip congenital lipodystrophy 2 (seipin)	NR_037949.1	BSCL2	Seipin	-32.1
oar-miR-432	-4.59582	0	down	LOC101108911	olfactory receptor 24-like	NM_001004456.1	OR1M1	Olfactory receptor 1M1	-26.5
chr3_9322_mature@@ssc-miR-1249	1.93695	1.14136e-05	up	ATP13A2	ATPase type 13A2	NM_022089.2	ATP13A2	Probable cation-transporting ATPase 13A2	-29.6
chr22_28603_mature	-1.68968	9.53741e-05	down	ATP13A2	ATPase type 13A2	NM_022089.2	ATP13A2	Probable cation-transporting ATPase 13A2	-28.2
ptr-miR-92b	-1.54595	0.0104047	down	ATP13A2	ATPase type 13A2	NM_022089.2	ATP13A2	Probable cation-transporting ATPase 13A2	-28.5
chr1_6_mature	-3.12931	0	down	GSTZ1	glutathione S-transferase zeta 1	NM_145871.2	GSTZ1	cDNA, FLJ96690, highly similar to Homo sapiens glutathione transferase zeta 1 (maleylacetoacetate isomerase) (GSTZ1), transcript variant 1, mRNA	-37.6
chrx_31987_mature	-1.90297	2.13286e-06	down	GSTZ1	glutathione S-transferase zeta 1	NM_145871.2	GSTZ1	cDNA, FLJ96690, highly similar to Homo sapiens glutathione transferase zeta 1 (maleylacetoacetate isomerase) (GSTZ1), transcript variant 1, mRNA	-37.3
chr3_9322_mature@@ssc-miR-1249	1.93695	1.14136e-05	up	GSTZ1	glutathione S-transferase zeta 1	NM_145871.2	GSTZ1	cDNA, FLJ96690, highly similar to Homo sapiens glutathione transferase zeta 1 (maleylacetoacetate isomerase) (GSTZ1), transcript variant 1, mRNA	-38.5
oar-miR-3956-3p	-3.3339	5.55641e-05	down	GSTZ1	glutathione S-transferase zeta 1	NM_145871.2	GSTZ1	cDNA, FLJ96690, highly similar to Homo sapiens glutathione transferase zeta 1 (maleylacetoacetate isomerase) (GSTZ1), transcript variant 1, mRNA	-39.2
ptr-miR-92b	-1.54595	0.0104047	down	GSTZ1	glutathione S-transferase zeta 1	NM_145871.2	GSTZ1	cDNA, FLJ96690, highly similar to Homo sapiens glutathione transferase zeta 1 (maleylacetoacetate isomerase) (GSTZ1), transcript variant 1, mRNA	-40.4
bta-miR-483	-1.74894	0.0272388	down	GSTZ1	glutathione S-transferase zeta 1	NM_145871.2	GSTZ1	cDNA, FLJ96690, highly similar to Homo sapiens glutathione transferase zeta 1 (maleylacetoacetate isomerase) (GSTZ1), transcript variant 1, mRNA	-37.9
chr1_6_mature	-3.12931	0	down	HDLBP	high density lipoprotein binding protein	NM_203346.3	HDLBP	cDNA, FLJ92652, highly similar to Homo sapiens high density lipoprotein binding protein (vigilin)(HDLBP), mRNA	-27.8
chr11_17974_mature	1.31443	0.00986509	up	SH2B1	SH2B adaptor protein 1	NM_015503.2	SH2B1	cDNA FLJ30542 fis, clone BRAWH2001378, highly similar to Rattus norvegicus SH2-B PH domain containing signaling mediator 1 (Sh2bpsm1), transcript variant 1, mRNA	-37.6
chrx_31987_mature	-1.90297	2.13286e-06	down	PRKCDBP	protein kinase C, delta binding protein	NM_145040.2	PRKCDBP	Protein kinase C delta-binding protein	-36.2
chr8_15352_mature	-1.40503	0.00451931	down	PRKCDBP	protein kinase C, delta binding protein	NM_145040.2	PRKCDBP	Protein kinase C delta-binding protein	-36.5
chr10_17705_mature	-1.22364	0.0421543	down	PRKCDBP	protein kinase C, delta binding protein	NM_145040.2	PRKCDBP	Protein kinase C delta-binding protein	-34.6
chr23_29006_mature	-1.98954	5.79614e-07	down	HSF4	heat shock transcription factor 4	NM_001538.3	HSF4	cDNA FLJ57873, moderately similar to Heat shock factor protein 4	-34.2
chr23_29005_mature	-1.83073	8.11177e-06	down	HSF4	heat shock transcription factor 4	NM_001538.3	HSF4	cDNA FLJ57873, moderately similar to Heat shock factor protein 4	-34.2
chr8_15352_mature	-1.40503	0.00451931	down	HSF4	heat shock transcription factor 4	NM_001538.3	HSF4	cDNA FLJ57873, moderately similar to Heat shock factor protein 4	-33.2
chrx_31987_mature	-1.90297	2.13286e-06	down	TMEM129	transmembrane protein 129	NM_138385.3	TMEM129	Transmembrane protein 129	-35.6
chr8_15352_mature	-1.40503	0.00451931	down	TMEM129	transmembrane protein 129	NM_138385.3	TMEM129	Transmembrane protein 129	-35.7
chr19_25888_mature	1.36134	0.0121578	up	TMEM129	transmembrane protein 129	NM_138385.3	TMEM129	Transmembrane protein 129	-34.3
chr1_6_mature	-3.12931	0	down	C1QC	complement component 1, q subcomponent, C chain	NM_172369.3	C1QC	Complement C1q subcomponent subunit C	-34.4
chrx_31987_mature	-1.90297	2.13286e-06	down	C1QC	complement component 1, q subcomponent, C chain	NM_172369.3	C1QC	Complement C1q subcomponent subunit C	-39.1
chrx_31987_mature	-1.90297	2.13286e-06	down	TMEM127	transmembrane protein 127	NM_032218.1	TMEM127	Transmembrane protein 127	-41.2
chr8_15352_mature	-1.40503	0.00451931	down	TMEM127	transmembrane protein 127	NM_032218.1	TMEM127	Transmembrane protein 127	-43.7
chr5_10860_mature	-1.8473	6.86699e-06	down	ATP13A1	ATPase type 13A1	NM_020410.2	ATP13A1	Probable cation-transporting ATPase 13A1	-31.3
chrx_31987_mature	-1.90297	2.13286e-06	down	TPGS1	tubulin polyglutamylase complex subunit 1	NM_033513.2	TPGS1	Tubulin polyglutamylase complex subunit 1	-42.4
mmu-miR-6367	2.44371	0.0065444	up	TPGS1	tubulin polyglutamylase complex subunit 1	NM_033513.2	TPGS1	Tubulin polyglutamylase complex subunit 1	-35.5
chr8_15352_mature	-1.40503	0.00451931	down	MEF2BNB	MEF2B neighbor	NM_001145784.1	MEF2BNB	Protein MEF2BNB	-37.5
chrx_31987_mature	-1.90297	2.13286e-06	down	TPGS2	tubulin polyglutamylase complex subunit 2	NM_015476.3	TPGS2	Tubulin polyglutamylase complex subunit 2	-41.9
chrx_31987_mature	-1.90297	2.13286e-06	down	LAMTOR4	late endosomal/lysosomal adaptor, MAPK and MTOR activator 4	NM_001008395.2	LAMTOR4	Ragulator complex protein LAMTOR4	-35.6
chrx_31987_mature	-1.90297	2.13286e-06	down	SNX19	sorting nexin 19	NM_014758.2	SNX19	cDNA FLJ76442	-36.7
chrx_31987_mature	-1.90297	2.13286e-06	down	BCAP31	B-cell receptor-associated protein 31	NM_005745.7	BCAP31	B-cell receptor-associated protein 31 variant	-41.2
chr11_17834_mature	-1.55312	0.00103085	down	BCAP31	B-cell receptor-associated protein 31	NM_005745.7	BCAP31	B-cell receptor-associated protein 31 variant	-37.6
chr8_15352_mature	-1.40503	0.00451931	down	BCAP31	B-cell receptor-associated protein 31	NM_005745.7	BCAP31	B-cell receptor-associated protein 31 variant	-35.1
chrx_31987_mature	-1.90297	2.13286e-06	down	ANKRD13A	ankyrin repeat domain 13A	NM_033121.1	ANKRD13A	Ankyrin repeat domain-containing protein 13A	-44.8
chrx_31987_mature	-1.90297	2.13286e-06	down	SNX16	sorting nexin 16	NM_152837.2	SNX16	Sorting nexin-16	-25.8
chr8_15352_mature	-1.40503	0.00451931	down	SNX16	sorting nexin 16	NM_152837.2	SNX16	Sorting nexin-16	-25.3
chr10_17705_mature	-1.22364	0.0421543	down	SNX16	sorting nexin 16	NM_152837.2	SNX16	Sorting nexin-16	-26.6
chrx_31987_mature	-1.90297	2.13286e-06	down	LAMTOR1	late endosomal/lysosomal adaptor, MAPK and MTOR activator 1	NM_017907.2	LAMTOR1	cDNA FLJ51311	-42.1
chr8_15352_mature	-1.40503	0.00451931	down	LAMTOR1	late endosomal/lysosomal adaptor, MAPK and MTOR activator 1	NM_017907.2	LAMTOR1	cDNA FLJ51311	-38.3
chr10_17705_mature	-1.22364	0.0421543	down	LAMTOR1	late endosomal/lysosomal adaptor, MAPK and MTOR activator 1	NM_017907.2	LAMTOR1	cDNA FLJ51311	-36.8
chr25_30383_star	2.92913	0.000889104	up	LAMTOR2	late endosomal/lysosomal adaptor, MAPK and MTOR activator 2	NM_014017.3	LAMTOR2	Ragulator complex protein LAMTOR2	-33.7
chr11_17834_mature	-1.55312	0.00103085	down	LAMTOR2	late endosomal/lysosomal adaptor, MAPK and MTOR activator 2	NM_014017.3	LAMTOR2	Ragulator complex protein LAMTOR2	-32.2
chr8_15352_mature	-1.40503	0.00451931	down	LAMTOR2	late endosomal/lysosomal adaptor, MAPK and MTOR activator 2	NM_014017.3	LAMTOR2	Ragulator complex protein LAMTOR2	-32.3
mmu-miR-6367	2.44371	0.0065444	up	LAMTOR2	late endosomal/lysosomal adaptor, MAPK and MTOR activator 2	NM_014017.3	LAMTOR2	Ragulator complex protein LAMTOR2	-36
chr5_11233_star@@mmu-miR-378a-5p	-1.44328	0.00743221	down	LAMTOR2	late endosomal/lysosomal adaptor, MAPK and MTOR activator 2	NM_014017.3	LAMTOR2	Ragulator complex protein LAMTOR2	-36.6
chr10_17705_mature	-1.22364	0.0421543	down	LAMTOR2	late endosomal/lysosomal adaptor, MAPK and MTOR activator 2	NM_014017.3	LAMTOR2	Ragulator complex protein LAMTOR2	-33.6
chr1_6_mature	-3.12931	0	down	SNX17	sorting nexin 17	NR_049788.1	SNX17	cDNA FLJ51047, highly similar to Sorting nexin-17	-38.1
chrx_31987_mature	-1.90297	2.13286e-06	down	SNX17	sorting nexin 17	NR_049788.1	SNX17	cDNA FLJ51047, highly similar to Sorting nexin-17	-45.7
chr8_15352_mature	-1.40503	0.00451931	down	SNX17	sorting nexin 17	NR_049788.1	SNX17	cDNA FLJ51047, highly similar to Sorting nexin-17	-36.6
chr10_17705_mature	-1.22364	0.0421543	down	PLA2G2D	phospholipase A2, group IID	NM_012400.3	PLA2G2D	cDNA, FLJ92169, highly similar to Homo sapiens phospholipase A2, group IID (PLA2G2D), mRNA	-33.2
chr7_13874_mature	-2.69301	3.11084e-13	down	ARPC1B	actin related protein 2/3 complex, subunit 1B, 41kDa	NM_005720.3	ARPC1B	cDNA, FLJ95695, Homo sapiens actin related protein 2/3 complex, subunit 1B, 41kDa(ARPC1B), mRNA	-35.4
chr5_10860_mature	-1.8473	6.86699e-06	down	ARPC1B	actin related protein 2/3 complex, subunit 1B, 41kDa	NM_005720.3	ARPC1B	cDNA, FLJ95695, Homo sapiens actin related protein 2/3 complex, subunit 1B, 41kDa(ARPC1B), mRNA	-36.7
chr11_17834_star	-1.60789	0.00283995	down	ARPC1B	actin related protein 2/3 complex, subunit 1B, 41kDa	NM_005720.3	ARPC1B	cDNA, FLJ95695, Homo sapiens actin related protein 2/3 complex, subunit 1B, 41kDa(ARPC1B), mRNA	-33.6
chrx_31987_mature	-1.90297	2.13286e-06	down	SULT2B1	sulfotransferase family, cytosolic, 2B, member 1	NM_177973.1	SULT2B1	Sulfotransferase family cytosolic 2B member 1	-28.4
oar-miR-412-5p	-20	0.000131522	down	TMEM114	transmembrane protein 114	NM_001146336.1	TMEM114	Transmembrane protein 114	-29.1
chr11_17834_star	-1.60789	0.00283995	down	TMEM114	transmembrane protein 114	NM_001146336.1	TMEM114	Transmembrane protein 114	-31.7
chr8_15352_mature	-1.40503	0.00451931	down	TMEM114	transmembrane protein 114	NM_001146336.1	TMEM114	Transmembrane protein 114	-27.4
oar-miR-665-3p	-1.3556	0.0269075	down	TMEM114	transmembrane protein 114	NM_001146336.1	TMEM114	Transmembrane protein 114	-31.7
chr18_25193_mature@@eca-miR-211	2.4527	0.0357014	up	TMEM114	transmembrane protein 114	NM_001146336.1	TMEM114	Transmembrane protein 114	-26.9
chrx_31987_mature	-1.90297	2.13286e-06	down	FOXO4	forkhead box O4	NM_005938.3	FOXO4	Forkhead box protein O4	-33.1
chr22_28603_mature	-1.68968	9.53741e-05	down	LOC101116326	complement C1q and tumor necrosis factor-related protein 9-like	NM_178540.3	C1QTNF9	Complement C1q and tumor necrosis factor-related protein 9A	-34.3
chr11_17834_star	-1.60789	0.00283995	down	LOC101116326	complement C1q and tumor necrosis factor-related protein 9-like	NM_178540.3	C1QTNF9	Complement C1q and tumor necrosis factor-related protein 9A	-32.3
chr1_1398_mature	3.18966	0.00400803	up	LOC101116326	complement C1q and tumor necrosis factor-related protein 9-like	NM_178540.3	C1QTNF9	Complement C1q and tumor necrosis factor-related protein 9A	-33.1
chr7_13874_mature	-2.69301	3.11084e-13	down	TCF21	transcription factor 21	NM_198392.2	TCF21	Transcription factor 21	-39.3
chrx_31987_mature	-1.90297	2.13286e-06	down	TCF21	transcription factor 21	NM_198392.2	TCF21	Transcription factor 21	-38.8
chr3_9322_mature@@ssc-miR-1249	1.93695	1.14136e-05	up	TCF21	transcription factor 21	NM_198392.2	TCF21	Transcription factor 21	-37.4
chrx_31987_mature	-1.90297	2.13286e-06	down	SH3GL1	SH3-domain GRB2-like 1	NM_003025.3	SH3GL1	Endophilin-A2	-41.2
chr5_10860_mature	-1.8473	6.86699e-06	down	RPS19BP1	ribosomal protein S19 binding protein 1	NM_194326.2	RPS19BP1	Active regulator of SIRT1	-35.2
chr1_1398_mature	3.18966	0.00400803	up	RPS19BP1	ribosomal protein S19 binding protein 1	NM_194326.2	RPS19BP1	Active regulator of SIRT1	-33.5
oar-miR-380-3p	-4.18798	0	down	CALY	calcyon neuron-specific vesicular protein	NM_015722.3	CALY	Neuron-specific vesicular protein calcyon	-27.6
chr7_13874_mature	-2.69301	3.11084e-13	down	CALY	calcyon neuron-specific vesicular protein	NM_015722.3	CALY	Neuron-specific vesicular protein calcyon	-26.5
oar-miR-299-3p	-2.59203	5.00988e-12	down	CALY	calcyon neuron-specific vesicular protein	NM_015722.3	CALY	Neuron-specific vesicular protein calcyon	-30.8
chr5_10860_mature	-1.8473	6.86699e-06	down	CALY	calcyon neuron-specific vesicular protein	NM_015722.3	CALY	Neuron-specific vesicular protein calcyon	-31.9
chr11_17974_mature	1.31443	0.00986509	up	CALY	calcyon neuron-specific vesicular protein	NM_015722.3	CALY	Neuron-specific vesicular protein calcyon	-27.6
chr12_19232_mature@@ppa-miR-34a	1.5921	0.0180146	up	CALY	calcyon neuron-specific vesicular protein	NM_015722.3	CALY	Neuron-specific vesicular protein calcyon	-28.3
chr9_16768_mature	1.31665	0.0271253	up	CALY	calcyon neuron-specific vesicular protein	NM_015722.3	CALY	Neuron-specific vesicular protein calcyon	-29.6
chr1_6_mature	-3.12931	0	down	TMEM119	transmembrane protein 119	NM_181724.2	TMEM119	Transmembrane protein 119	-33.7
chr23_29006_mature	-1.98954	5.79614e-07	down	TMEM119	transmembrane protein 119	NM_181724.2	TMEM119	Transmembrane protein 119	-28.8
chr13_20395_star@@ssc-miR-296-5p	-1.8898	4.22862e-06	down	TMEM119	transmembrane protein 119	NM_181724.2	TMEM119	Transmembrane protein 119	-29.3
chr5_10860_mature	-1.8473	6.86699e-06	down	TMEM119	transmembrane protein 119	NM_181724.2	TMEM119	Transmembrane protein 119	-40.3
chr23_29005_mature	-1.83073	8.11177e-06	down	TMEM119	transmembrane protein 119	NM_181724.2	TMEM119	Transmembrane protein 119	-28.8
chr11_17834_mature	-1.55312	0.00103085	down	TMEM119	transmembrane protein 119	NM_181724.2	TMEM119	Transmembrane protein 119	-28.9
chr8_15352_mature	-1.40503	0.00451931	down	TMEM119	transmembrane protein 119	NM_181724.2	TMEM119	Transmembrane protein 119	-33.9
chr21_27727_mature@@mmu-miR-5097	1.32145	0.0091586	up	TMEM119	transmembrane protein 119	NM_181724.2	TMEM119	Transmembrane protein 119	-27.6
chr10_17705_mature	-1.22364	0.0421543	down	TMEM119	transmembrane protein 119	NM_181724.2	TMEM119	Transmembrane protein 119	-31.5
chr21_27728_mature@@mmu-miR-5097	1.19587	0.0433624	up	TMEM119	transmembrane protein 119	NM_181724.2	TMEM119	Transmembrane protein 119	-27.6
chrx_31987_mature	-1.90297	2.13286e-06	down	CALR	calreticulin	NM_004343.3	CALR	cDNA FLJ53009, highly similar to Calreticulin	-40.6
chr5_10860_mature	-1.8473	6.86699e-06	down	SNX21	sorting nexin family member 21	NM_152897	SNX21	Sorting nexin-21	-30.8
chr22_28603_mature	-1.68968	9.53741e-05	down	SNX21	sorting nexin family member 21	NM_152897	SNX21	Sorting nexin-21	-29.6
chr7_13874_mature	-2.69301	3.11084e-13	down	TEAD4	TEA domain family member 4	NM_201443.2	TEAD4	TEA domain family member 4, isoform CRA_b	-35.3
chr13_20395_star@@ssc-miR-296-5p	-1.8898	4.22862e-06	down	TEAD4	TEA domain family member 4	NM_201443.2	TEAD4	TEA domain family member 4, isoform CRA_b	-36.5
chr11_17834_mature	-1.55312	0.00103085	down	TEAD4	TEA domain family member 4	NM_201443.2	TEAD4	TEA domain family member 4, isoform CRA_b	-33
chr8_15352_mature	-1.40503	0.00451931	down	SFTPB	Pulmonary surfactant-associated protein B	NM_198843.2	SFTPB	Truncated surfactant pulmonary-associated protein B	-39
chr22_28603_mature	-1.68968	9.53741e-05	down	HECTD3	HECT domain containing E3 ubiquitin protein ligase 3	NM_024602.5	HECTD3	HECT domain containing 3	-40.1
chr11_17834_star	-1.60789	0.00283995	down	HECTD3	HECT domain containing E3 ubiquitin protein ligase 3	NM_024602.5	HECTD3	HECT domain containing 3	-35.9
chr22_28603_mature	-1.68968	9.53741e-05	down	TRPC4	transient receptor potential cation channel, subfamily C, member 4	NM_016179.2	TRPC4	cDNA, FLJ92890, highly similar to Homo sapiens transient receptor potential cation channel, subfamily C, member 4 (TRPC4), mRNA	-41.1
chr10_17705_mature	-1.22364	0.0421543	down	TRPC7	transient receptor potential cation channel, subfamily C, member 7	NM_020389.2	TRPC7	TRPC7 protein	-33.7
chr1_6_mature	-3.12931	0	down	SHB	Src homology 2 domain containing adaptor protein B	NM_003028.2	SHB	SH2 domain-containing adapter protein B	-35.8
chr23_29006_mature	-1.98954	5.79614e-07	down	SHB	Src homology 2 domain containing adaptor protein B	NM_003028.2	SHB	SH2 domain-containing adapter protein B	-33.9
chrx_31987_mature	-1.90297	2.13286e-06	down	SHB	Src homology 2 domain containing adaptor protein B	NM_003028.2	SHB	SH2 domain-containing adapter protein B	-38.8
chr23_29005_mature	-1.83073	8.11177e-06	down	SHB	Src homology 2 domain containing adaptor protein B	NM_003028.2	SHB	SH2 domain-containing adapter protein B	-33.9
chr8_15352_mature	-1.40503	0.00451931	down	SHB	Src homology 2 domain containing adaptor protein B	NM_003028.2	SHB	SH2 domain-containing adapter protein B	-37.4
chr8_15352_mature	-1.40503	0.00451931	down	DHX38	DEAH (Asp-Glu-Ala-His) box polypeptide 38	NM_014003.3	DHX38	cDNA FLJ76871, highly similar to Homo sapiens DEAH (Asp-Glu-Ala-His) box polypeptide 38 (DHX38), mRNA	-39.4
chrx_32353_star@@eca-miR-532-3p	-1.58723	0.000364337	down	LOC101102673	prefoldin subunit 6-like	NM_014260.3	PFDN6	Prefoldin subunit 6	-32.6
chr1_1398_mature	3.18966	0.00400803	up	LOC101102673	prefoldin subunit 6-like	NM_014260.3	PFDN6	Prefoldin subunit 6	-32
ptr-miR-92b	-1.54595	0.0104047	down	LOC101102673	prefoldin subunit 6-like	NM_014260.3	PFDN6	Prefoldin subunit 6	-32.8
bta-miR-483	-1.74894	0.0272388	down	LOC101102673	prefoldin subunit 6-like	NM_014260.3	PFDN6	Prefoldin subunit 6	-35
chr18_25193_mature@@eca-miR-211	2.4527	0.0357014	up	LOC101102673	prefoldin subunit 6-like	NM_014260.3	PFDN6	Prefoldin subunit 6	-29.6
chrx_31987_mature	-1.90297	2.13286e-06	down	NDNL2	necdin-like 2	NM_138704.3	NDNL2	Melanoma-associated antigen G1	-38.2
oar-miR-409-5p	-5.16972	0	down	DHX35	DEAH (Asp-Glu-Ala-His) box polypeptide 35	NR_033905.1	DHX35	cDNA FLJ57385, highly similar to Probable ATP-dependent RNA helicase DHX35 (EC 3.6.1.-)	-30.2
chr23_29006_mature	-1.98954	5.79614e-07	down	DHX35	DEAH (Asp-Glu-Ala-His) box polypeptide 35	NR_033905.1	DHX35	cDNA FLJ57385, highly similar to Probable ATP-dependent RNA helicase DHX35 (EC 3.6.1.-)	-27.3
chrx_31987_mature	-1.90297	2.13286e-06	down	DHX35	DEAH (Asp-Glu-Ala-His) box polypeptide 35	NR_033905.1	DHX35	cDNA FLJ57385, highly similar to Probable ATP-dependent RNA helicase DHX35 (EC 3.6.1.-)	-31.1
chr23_29005_mature	-1.83073	8.11177e-06	down	DHX35	DEAH (Asp-Glu-Ala-His) box polypeptide 35	NR_033905.1	DHX35	cDNA FLJ57385, highly similar to Probable ATP-dependent RNA helicase DHX35 (EC 3.6.1.-)	-27.3
chr11_17834_mature	-1.55312	0.00103085	down	DHX35	DEAH (Asp-Glu-Ala-His) box polypeptide 35	NR_033905.1	DHX35	cDNA FLJ57385, highly similar to Probable ATP-dependent RNA helicase DHX35 (EC 3.6.1.-)	-30.4
chr8_15352_mature	-1.40503	0.00451931	down	DHX35	DEAH (Asp-Glu-Ala-His) box polypeptide 35	NR_033905.1	DHX35	cDNA FLJ57385, highly similar to Probable ATP-dependent RNA helicase DHX35 (EC 3.6.1.-)	-27.7
chr21_27727_mature@@mmu-miR-5097	1.32145	0.0091586	up	DHX35	DEAH (Asp-Glu-Ala-His) box polypeptide 35	NR_033905.1	DHX35	cDNA FLJ57385, highly similar to Probable ATP-dependent RNA helicase DHX35 (EC 3.6.1.-)	-32.5
chr12_19232_mature@@ppa-miR-34a	1.5921	0.0180146	up	DHX35	DEAH (Asp-Glu-Ala-His) box polypeptide 35	NR_033905.1	DHX35	cDNA FLJ57385, highly similar to Probable ATP-dependent RNA helicase DHX35 (EC 3.6.1.-)	-27
chr1_1440_mature	1.29736	0.0194084	up	DHX35	DEAH (Asp-Glu-Ala-His) box polypeptide 35	NR_033905.1	DHX35	cDNA FLJ57385, highly similar to Probable ATP-dependent RNA helicase DHX35 (EC 3.6.1.-)	-26.9
oar-miR-431	-3.8364	0.0359462	down	DHX35	DEAH (Asp-Glu-Ala-His) box polypeptide 35	NR_033905.1	DHX35	cDNA FLJ57385, highly similar to Probable ATP-dependent RNA helicase DHX35 (EC 3.6.1.-)	-32.3
chr21_27728_mature@@mmu-miR-5097	1.19587	0.0433624	up	DHX35	DEAH (Asp-Glu-Ala-His) box polypeptide 35	NR_033905.1	DHX35	cDNA FLJ57385, highly similar to Probable ATP-dependent RNA helicase DHX35 (EC 3.6.1.-)	-32.5
chr17_23979_mature	-3.07087	0.0496487	down	DHX35	DEAH (Asp-Glu-Ala-His) box polypeptide 35	NR_033905.1	DHX35	cDNA FLJ57385, highly similar to Probable ATP-dependent RNA helicase DHX35 (EC 3.6.1.-)	-25.6
oar-miR-127	-4.38152	0	down	DHX34	DEAH (Asp-Glu-Ala-His) box polypeptide 34	NM_194428.1	DHX34	cDNA FLJ60223, highly similar to Probable ATP-dependent RNA helicase DHX34 (EC 3.6.1.-)	-34.3
chr16_23181_mature	2.3506	1.27327e-08	up	DHX33	DEAH (Asp-Glu-Ala-His) box polypeptide 33	NM_020162.3	DHX33	cDNA FLJ56443, highly similar to Putative ATP-dependent RNA helicase DHX33 (EC 3.6.1.-)	-27.5
chr25_30383_mature	2.17706	0.000175852	up	DHX33	DEAH (Asp-Glu-Ala-His) box polypeptide 33	NM_020162.3	DHX33	cDNA FLJ56443, highly similar to Putative ATP-dependent RNA helicase DHX33 (EC 3.6.1.-)	-23.6
chr8_15352_mature	-1.40503	0.00451931	down	DHX33	DEAH (Asp-Glu-Ala-His) box polypeptide 33	NM_020162.3	DHX33	cDNA FLJ56443, highly similar to Putative ATP-dependent RNA helicase DHX33 (EC 3.6.1.-)	-27.8
chr5_11233_star@@mmu-miR-378a-5p	-1.44328	0.00743221	down	DHX33	DEAH (Asp-Glu-Ala-His) box polypeptide 33	NM_020162.3	DHX33	cDNA FLJ56443, highly similar to Putative ATP-dependent RNA helicase DHX33 (EC 3.6.1.-)	-25.2
chr19_25888_mature	1.36134	0.0121578	up	DHX33	DEAH (Asp-Glu-Ala-His) box polypeptide 33	NM_020162.3	DHX33	cDNA FLJ56443, highly similar to Putative ATP-dependent RNA helicase DHX33 (EC 3.6.1.-)	-25.8
chr8_15352_mature	-1.40503	0.00451931	down	LDB1	LIM domain binding 1	NM_003893.4	LDB1	LIM domain-binding protein 1	-31.6
chr1_1440_mature	1.29736	0.0194084	up	LDB1	LIM domain binding 1	NM_003893.4	LDB1	LIM domain-binding protein 1	-30.2
chr1_6_mature	-3.12931	0	down	CCDC151	coiled-coil domain containing 151	NM_145045.4	CCDC151	Coiled-coil domain-containing protein 151	-38.2
chr5_10860_mature	-1.8473	6.86699e-06	down	CCDC151	coiled-coil domain containing 151	NM_145045.4	CCDC151	Coiled-coil domain-containing protein 151	-38.4
chr22_28603_mature	-1.68968	9.53741e-05	down	CCDC151	coiled-coil domain containing 151	NM_145045.4	CCDC151	Coiled-coil domain-containing protein 151	-35.1
chr25_30383_star	2.92913	0.000889104	up	CCDC151	coiled-coil domain containing 151	NM_145045.4	CCDC151	Coiled-coil domain-containing protein 151	-33.9
chr8_15352_mature	-1.40503	0.00451931	down	CCDC151	coiled-coil domain containing 151	NM_145045.4	CCDC151	Coiled-coil domain-containing protein 151	-35.8
chr21_27727_mature@@mmu-miR-5097	1.32145	0.0091586	up	CCDC151	coiled-coil domain containing 151	NM_145045.4	CCDC151	Coiled-coil domain-containing protein 151	-33.8
chr10_17705_mature	-1.22364	0.0421543	down	CCDC151	coiled-coil domain containing 151	NM_145045.4	CCDC151	Coiled-coil domain-containing protein 151	-33.2
chr21_27728_mature@@mmu-miR-5097	1.19587	0.0433624	up	CCDC151	coiled-coil domain containing 151	NM_145045.4	CCDC151	Coiled-coil domain-containing protein 151	-33.8
chrx_31987_mature	-1.90297	2.13286e-06	down	DUSP3	dual specificity phosphatase 3	NM_004090.3	DUSP3	Dual specificity phosphatase 3	-35.3
chr16_23333_mature@@ppa-miR-214	-2.23832	0.000720299	down	DUSP3	dual specificity phosphatase 3	NM_004090.3	DUSP3	Dual specificity phosphatase 3	-35
chr19_25888_mature	1.36134	0.0121578	up	DUSP3	dual specificity phosphatase 3	NM_004090.3	DUSP3	Dual specificity phosphatase 3	-37.8
chr1_570_star	2.92009	2.47167e-10	up	IFNGR2	interferon gamma receptor 2 (interferon gamma transducer 1)	NM_005534.3	IFNGR2	Interferon gamma receptor 2	-42.7
chr7_13874_mature	-2.69301	3.11084e-13	down	DUSP9	dual specificity phosphatase 9	NM_001395	DUSP9	Dual specificity protein phosphatase homolog hMKP-R	-34.7
chr16_23181_mature	2.3506	1.27327e-08	up	DUSP9	dual specificity phosphatase 9	NM_001395	DUSP9	Dual specificity protein phosphatase homolog hMKP-R	-27.3
chr13_20446_mature	2.87909	1.78549e-06	up	DUSP9	dual specificity phosphatase 9	NM_001395	DUSP9	Dual specificity protein phosphatase homolog hMKP-R	-29.7
chr5_10860_mature	-1.8473	6.86699e-06	down	DUSP9	dual specificity phosphatase 9	NM_001395	DUSP9	Dual specificity protein phosphatase homolog hMKP-R	-33.5
oar-miR-665-3p	-1.3556	0.0269075	down	DUSP9	dual specificity phosphatase 9	NM_001395	DUSP9	Dual specificity protein phosphatase homolog hMKP-R	-40.2
chr10_17705_mature	-1.22364	0.0421543	down	DUSP9	dual specificity phosphatase 9	NM_001395	DUSP9	Dual specificity protein phosphatase homolog hMKP-R	-30.2
chrx_31987_mature	-1.90297	2.13286e-06	down	SOD3	superoxide dismutase 3, extracellular	NM_003102.2	SOD3	Extracellular superoxide dismutase [Cu-Zn]	-40.2
chrx_31987_mature	-1.90297	2.13286e-06	down	SHF	Src homology 2 domain containing F	NM_138356.2	SHF	SH2 domain-containing adapter protein F	-39
chrx_31987_mature	-1.90297	2.13286e-06	down	DUSP7	dual specificity phosphatase 7	NM_001947.3	DUSP7	Dual-specificity protein phosphatase 7	-44
chrx_31987_mature	-1.90297	2.13286e-06	down	TPPP	tubulin polymerization promoting protein	NM_007030.2	TPPP	Tubulin polymerization-promoting protein	-41.6
chr8_15352_mature	-1.40503	0.00451931	down	TPPP	tubulin polymerization promoting protein	NM_007030.2	TPPP	Tubulin polymerization-promoting protein	-38.9
chr10_17705_mature	-1.22364	0.0421543	down	TPPP	tubulin polymerization promoting protein	NM_007030.2	TPPP	Tubulin polymerization-promoting protein	-35.9
chr11_17974_mature	1.31443	0.00986509	up	CDPF1	cysteine-rich, DPF motif domain containing 1	NM_207327.4	CDPF1	cysteine-rich, DPF motif domain containing 1	-33.2
chrx_31987_mature	-1.90297	2.13286e-06	down	BBS1	Bardet-Biedl syndrome 1	NM_024649.4	BBS1	Bardet-Biedl syndrome 1 protein	-43.6
chr25_30383_star	2.92913	0.000889104	up	PLCG1	phospholipase C, gamma 1	NM_182811.1	PLCG1	cDNA FLJ60301, highly similar to 1-phosphatidylinositol-4,5-bisphosphate phosphodiesterase gamma 1 (EC 3.1.4.11)	-37.8
chrx_31987_mature	-1.90297	2.13286e-06	down	CCDC167	coiled-coil domain containing 167	NM_138493.2	CCDC167	Coiled-coil domain-containing protein 167	-39.6
oar-miR-412-5p	-20	0.000131522	down	CCDC167	coiled-coil domain containing 167	NM_138493.2	CCDC167	Coiled-coil domain-containing protein 167	-33.3
chr8_15352_mature	-1.40503	0.00451931	down	CCDC167	coiled-coil domain containing 167	NM_138493.2	CCDC167	Coiled-coil domain-containing protein 167	-39.5
chr10_17705_mature	-1.22364	0.0421543	down	CCDC167	coiled-coil domain containing 167	NM_138493.2	CCDC167	Coiled-coil domain-containing protein 167	-38.7
eca-miR-95	1.53864	0.0206784	up	RPL8	ribosomal protein L8	NM_033301.1	RPL8	cDNA FLJ53750, highly similar to 60S ribosomal protein L8	-26.1
chr13_20395_star@@ssc-miR-296-5p	-1.8898	4.22862e-06	down	NEFM	neurofilament, medium polypeptide	NM_005382.2	NEFM	NEFM protein	-37.5
chr1_6_mature	-3.12931	0	down	CCDC164	coiled-coil domain containing 164	NM_145038	DRC1	Dynein regulatory complex protein 1	-34.3
chrx_31987_mature	-1.90297	2.13286e-06	down	CCDC164	coiled-coil domain containing 164	NM_145038	DRC1	Dynein regulatory complex protein 1	-38.9
chr1_6_mature	-3.12931	0	down	KIAA0319L	KIAA0319-like ortholog	NM_182686.1	KIAA0319L	Dyslexia-associated protein KIAA0319-like protein	-42.3
chr8_15352_mature	-1.40503	0.00451931	down	CCL19	chemokine (C-C motif) ligand 19	NM_006274.2	CCL19	C-C motif chemokine 19	-41.2
chr10_17705_mature	-1.22364	0.0421543	down	CCL19	chemokine (C-C motif) ligand 19	NM_006274.2	CCL19	C-C motif chemokine 19	-35.6
chrx_31987_mature	-1.90297	2.13286e-06	down	SOWAHB	sosondowah ankyrin repeat domain family member B	NM_001029870.1	SOWAHB	sosondowah ankyrin repeat domain family member B	-35.3
chrx_31987_mature	-1.90297	2.13286e-06	down	ATP1B2	ATPase, Na+/K+ transporting, beta 2 polypeptide	NM_001678.3	ATP1B2	Sodium/potassium-transporting ATPase subunit beta-2	-43.2
chr8_15352_mature	-1.40503	0.00451931	down	ATP1B2	ATPase, Na+/K+ transporting, beta 2 polypeptide	NM_001678.3	ATP1B2	Sodium/potassium-transporting ATPase subunit beta-2	-31.9
chr3_9322_mature@@ssc-miR-1249	1.93695	1.14136e-05	up	MTCP1	mature T-cell proliferation 1	NM_014221.3	MTCP1	Protein p13 MTCP-1	-37.9
chrx_32353_star@@eca-miR-532-3p	-1.58723	0.000364337	down	MTCP1	mature T-cell proliferation 1	NM_014221.3	MTCP1	Protein p13 MTCP-1	-38
chr11_17834_star	-1.60789	0.00283995	down	MTCP1	mature T-cell proliferation 1	NM_014221.3	MTCP1	Protein p13 MTCP-1	-37.1
chr5_11233_star@@mmu-miR-378a-5p	-1.44328	0.00743221	down	MTCP1	mature T-cell proliferation 1	NM_014221.3	MTCP1	Protein p13 MTCP-1	-37.2
chr1_6_mature	-3.12931	0	down	CACTIN	cactin, spliceosome C complex subunit	NM_021231.1	CACTIN	Cactin	-37.3
chrx_31987_mature	-1.90297	2.13286e-06	down	CACTIN	cactin, spliceosome C complex subunit	NM_021231.1	CACTIN	Cactin	-37
chr11_17834_mature	-1.55312	0.00103085	down	CACTIN	cactin, spliceosome C complex subunit	NM_021231.1	CACTIN	Cactin	-35.2
chr10_17705_mature	-1.22364	0.0421543	down	CACTIN	cactin, spliceosome C complex subunit	NM_021231.1	CACTIN	Cactin	-38.2
chrx_31987_mature	-1.90297	2.13286e-06	down	DDX41	DEAD (Asp-Glu-Ala-Asp) box polypeptide 41	NM_016222.2	DDX41	cDNA FLJ34455 fis, clone HLUNG2002648, highly similar to Probable ATP-dependent RNA helicase DDX41 (EC 3.6.1.-)	-35.2
chr8_15352_mature	-1.40503	0.00451931	down	DDX41	DEAD (Asp-Glu-Ala-Asp) box polypeptide 41	NM_016222.2	DDX41	cDNA FLJ34455 fis, clone HLUNG2002648, highly similar to Probable ATP-dependent RNA helicase DDX41 (EC 3.6.1.-)	-35.7
chr10_17705_mature	-1.22364	0.0421543	down	DDX41	DEAD (Asp-Glu-Ala-Asp) box polypeptide 41	NM_016222.2	DDX41	cDNA FLJ34455 fis, clone HLUNG2002648, highly similar to Probable ATP-dependent RNA helicase DDX41 (EC 3.6.1.-)	-34.8
chrx_31987_mature	-1.90297	2.13286e-06	down	LOC101103258	uncharacterized LOC101103258	NM_001451.2	FOXF1	Forkhead box protein F1	-40.3
chrx_31987_mature	-1.90297	2.13286e-06	down	IL2RG	interleukin 2 receptor, gamma	NM_000206.2	IL2RG	cDNA, FLJ95841, highly similar to Homo sapiens interleukin 2 receptor, gamma (severe combined immunodeficiency) (IL2RG), mRNA	-35.5
chr23_29006_mature	-1.98954	5.79614e-07	down	PIEZO1	piezo-type mechanosensitive ion channel component 1	NM_001142864.2	PIEZO1	Piezo-type mechanosensitive ion channel component 1	-31.1
chrx_31987_mature	-1.90297	2.13286e-06	down	PIEZO1	piezo-type mechanosensitive ion channel component 1	NM_001142864.2	PIEZO1	Piezo-type mechanosensitive ion channel component 1	-35.7
chr23_29005_mature	-1.83073	8.11177e-06	down	PIEZO1	piezo-type mechanosensitive ion channel component 1	NM_001142864.2	PIEZO1	Piezo-type mechanosensitive ion channel component 1	-31.1
chr1_3087_star	2.03533	0.0426879	up	PIEZO1	piezo-type mechanosensitive ion channel component 1	NM_001142864.2	PIEZO1	Piezo-type mechanosensitive ion channel component 1	-30.7
chr1_6_mature	-3.12931	0	down	FZD5	frizzled family receptor 5	NM_030804.1	FZD5	Frizzled-5	-35.1
chr13_20395_star@@ssc-miR-296-5p	-1.8898	4.22862e-06	down	FZD5	frizzled family receptor 5	NM_030804.1	FZD5	Frizzled-5	-32.3
chr5_11233_star@@mmu-miR-378a-5p	-1.44328	0.00743221	down	FZD5	frizzled family receptor 5	NM_030804.1	FZD5	Frizzled-5	-34.3
chrx_31987_mature	-1.90297	2.13286e-06	down	CDKN2C	cyclin-dependent kinase inhibitor 2C (p18, inhibits CDK4)	NM_078626.2	CDKN2C	Cyclin-dependent kinase 4 inhibitor C	-36.4
chrx_31987_mature	-1.90297	2.13286e-06	down	GIF	gastric intrinsic factor (vitamin B synthesis)	NM_005142.2	GIF	cDNA FLJ57091, highly similar to Gastric intrinsic factor	-37.6
chr8_15352_mature	-1.40503	0.00451931	down	GIF	gastric intrinsic factor (vitamin B synthesis)	NM_005142.2	GIF	cDNA FLJ57091, highly similar to Gastric intrinsic factor	-33.8
chr1_570_star	2.92009	2.47167e-10	up	DHDH	dihydrodiol dehydrogenase (dimeric)	NM_014475.3	DHDH	Trans-1,2-dihydrobenzene-1,2-diol dehydrogenase	-37.8
chr22_28603_mature	-1.68968	9.53741e-05	down	USP48	ubiquitin specific peptidase 48	NM_032236.5	USP48	USP48 protein	-40.3
oar-miR-432	-4.59582	0	down	LOC100526789	Keratin 82	NM_033033.3	KRT82	Type II hair keratin 2	-30.2
chr7_13874_mature	-2.69301	3.11084e-13	down	LOC100526789	Keratin 82	NM_033033.3	KRT82	Type II hair keratin 2	-32.7
chr12_19193_star@@ppa-miR-214	-2.11171	9.15636e-08	down	LOC100526789	Keratin 82	NM_033033.3	KRT82	Type II hair keratin 2	-29.3
oar-miR-412-5p	-20	0.000131522	down	LOC100526789	Keratin 82	NM_033033.3	KRT82	Type II hair keratin 2	-39.3
chr8_15352_mature	-1.40503	0.00451931	down	LOC100526789	Keratin 82	NM_033033.3	KRT82	Type II hair keratin 2	-28.6
chr21_27727_mature@@mmu-miR-5097	1.32145	0.0091586	up	LOC100526789	Keratin 82	NM_033033.3	KRT82	Type II hair keratin 2	-26.3
chr11_17974_mature	1.31443	0.00986509	up	LOC100526789	Keratin 82	NM_033033.3	KRT82	Type II hair keratin 2	-32.9
chr1_3087_star	2.03533	0.0426879	up	LOC100526789	Keratin 82	NM_033033.3	KRT82	Type II hair keratin 2	-31.1
chr21_27728_mature@@mmu-miR-5097	1.19587	0.0433624	up	LOC100526789	Keratin 82	NM_033033.3	KRT82	Type II hair keratin 2	-26.3
chr5_10860_mature	-1.8473	6.86699e-06	down	GNG13	guanine nucleotide binding protein (G protein), gamma 13	NM_016541.2	GNG13	Guanine nucleotide-binding protein G(I)/G(S)/G(O) subunit gamma-13	-21.6
chr8_15352_mature	-1.40503	0.00451931	down	GNG13	guanine nucleotide binding protein (G protein), gamma 13	NM_016541.2	GNG13	Guanine nucleotide-binding protein G(I)/G(S)/G(O) subunit gamma-13	-22.2
chr8_15352_mature	-1.40503	0.00451931	down	CCDC135	coiled-coil domain containing 135	NM_032269.5	CCDC135	Coiled-coil domain-containing protein lobo homolog	-33.4
chrx_31987_mature	-1.90297	2.13286e-06	down	FAM65A	family with sequence similarity 65, member A	NM_024519.3	FAM65A	Protein FAM65A	-37.4
chr8_15352_mature	-1.40503	0.00451931	down	FAM65A	family with sequence similarity 65, member A	NM_024519.3	FAM65A	Protein FAM65A	-35.7
chr10_17705_mature	-1.22364	0.0421543	down	RBCK1	RanBP-type and C3HC4-type zinc finger containing 1	NM_031229.2	RBCK1	RanBP-type and C3HC4-type zinc finger-containing protein 1	-40.2
chr22_28603_mature	-1.68968	9.53741e-05	down	CCDC137	coiled-coil domain containing 137	NM_199287.2	CCDC137	coiled-coil domain containing 137	-40.9
chr3_9322_mature@@ssc-miR-1249	1.93695	1.14136e-05	up	GHR	Growth hormone receptor	NM_001242462.1	GHR	Growth hormone-binding protein	-33.9
chr11_17834_star	-1.60789	0.00283995	down	GHR	Growth hormone receptor	NM_001242462.1	GHR	Growth hormone-binding protein	-32.6
oar-miR-3956-5p	-3.55629	8.4749e-05	down	THPO	thrombopoietin	NM_199356.1	THPO	Thrombopoietin nirs variant 3	-35.1
chr25_30383_star	2.92913	0.000889104	up	THPO	thrombopoietin	NM_199356.1	THPO	Thrombopoietin nirs variant 3	-29.4
oar-miR-431	-3.8364	0.0359462	down	THPO	thrombopoietin	NM_199356.1	THPO	Thrombopoietin nirs variant 3	-30.9
chr3_9322_mature@@ssc-miR-1249	1.93695	1.14136e-05	up	DAZAP1	DAZ associated protein 1	NM_170711.2	DAZAP1	cDNA FLJ35575 fis, clone SPLEN2006143, highly similar to DAZ-associated protein 1	-41.2
chr3_9322_mature@@ssc-miR-1249	1.93695	1.14136e-05	up	CCL23	chemokine (C-C motif) ligand 23	NM_145898.2	CCL23	C-C motif chemokine 23	-41.8
chr22_28603_mature	-1.68968	9.53741e-05	down	CCL23	chemokine (C-C motif) ligand 23	NM_145898.2	CCL23	C-C motif chemokine 23	-40.9
chr11_17834_star	-1.60789	0.00283995	down	CCL23	chemokine (C-C motif) ligand 23	NM_145898.2	CCL23	C-C motif chemokine 23	-35.8
bta-miR-483	-1.74894	0.0272388	down	CCL23	chemokine (C-C motif) ligand 23	NM_145898.2	CCL23	C-C motif chemokine 23	-36.8
chr1_3087_star	2.03533	0.0426879	up	CCDC134	coiled-coil domain containing 134	NM_024821.2	CCDC134	Coiled-coil domain-containing protein 134	-36.2
chr12_19193_star@@ppa-miR-214	-2.11171	9.15636e-08	down	CCL28	Chemokine C-C motif ligand 28	NM_148672.2	CCL28	Chemokine (C-C motif) ligand 28	-24.1
chrx_31987_mature	-1.90297	2.13286e-06	down	LOC101118129	amyloid beta A4 precursor protein-binding family B member 1-like	NR_047512.2	APBB1	Amyloid beta A4 precursor protein-binding family B member 1	-38.3
chr8_15352_mature	-1.40503	0.00451931	down	CCDC130	coiled-coil domain containing 130	NM_030818.2	CCDC130	Coiled-coil domain-containing protein 130	-36.5
chr9_16768_mature	1.31665	0.0271253	up	CCDC130	coiled-coil domain containing 130	NM_030818.2	CCDC130	Coiled-coil domain-containing protein 130	-34.5
chr10_17705_mature	-1.22364	0.0421543	down	CCDC130	coiled-coil domain containing 130	NM_030818.2	CCDC130	Coiled-coil domain-containing protein 130	-35.7
chr11_17834_mature	-1.55312	0.00103085	down	LOC100526780	Keratin 83	NM_002282.3	KRT83	KRT83 protein	-34.2
chr8_15352_mature	-1.40503	0.00451931	down	LOC100526780	Keratin 83	NM_002282.3	KRT83	KRT83 protein	-36.7
oar-miR-665-3p	-1.3556	0.0269075	down	LOC101118128	zinc finger protein 850-like	NM_001267779.1	ZNF850	Zinc finger protein 850	-36.5
chrx_31987_mature	-1.90297	2.13286e-06	down	NT5DC2	5'-nucleotidase domain containing 2	NM_022908.2	NT5DC2	5'-nucleotidase domain-containing protein 2	-33.7
chr19_25888_mature	1.36134	0.0121578	up	NT5DC2	5'-nucleotidase domain containing 2	NM_022908.2	NT5DC2	5'-nucleotidase domain-containing protein 2	-28.5
chr9_16768_mature	1.31665	0.0271253	up	NT5DC2	5'-nucleotidase domain containing 2	NM_022908.2	NT5DC2	5'-nucleotidase domain-containing protein 2	-29.5
chr10_17705_mature	-1.22364	0.0421543	down	NT5DC2	5'-nucleotidase domain containing 2	NM_022908.2	NT5DC2	5'-nucleotidase domain-containing protein 2	-40.7
chr1_1398_mature	3.18966	0.00400803	up	ATP1A4	ATPase, Na+/K+ transporting, alpha 4 polypeptide	NM_144699.3	ATP1A4	Sodium/potassium-transporting ATPase subunit alpha-4	-28.4
chr19_25888_mature	1.36134	0.0121578	up	ACTG2	actin, gamma 2, smooth muscle, enteric	NM_001615.3	ACTG2	cDNA FLJ42347 fis, clone UTERU2003399, highly similar to Actin, gamma-enteric smooth muscle	-29
chr13_20395_star@@ssc-miR-296-5p	-1.8898	4.22862e-06	down	ATP1A1	Sodium/potassium-transporting ATPase subunit alpha-1	NM_001160234.1	ATP1A1	cDNA FLJ53830, highly similar to Sodium/potassium-transporting ATPase alpha-1 chain (EC 3.6.3.9)	-35.8
chr3_9322_mature@@ssc-miR-1249	1.93695	1.14136e-05	up	ATP1A1	Sodium/potassium-transporting ATPase subunit alpha-1	NM_001160234.1	ATP1A1	cDNA FLJ53830, highly similar to Sodium/potassium-transporting ATPase alpha-1 chain (EC 3.6.3.9)	-43.2
chr22_28603_mature	-1.68968	9.53741e-05	down	ATP1A1	Sodium/potassium-transporting ATPase subunit alpha-1	NM_001160234.1	ATP1A1	cDNA FLJ53830, highly similar to Sodium/potassium-transporting ATPase alpha-1 chain (EC 3.6.3.9)	-41
chr11_17834_star	-1.60789	0.00283995	down	ATP1A1	Sodium/potassium-transporting ATPase subunit alpha-1	NM_001160234.1	ATP1A1	cDNA FLJ53830, highly similar to Sodium/potassium-transporting ATPase alpha-1 chain (EC 3.6.3.9)	-35.8
bta-miR-483	-1.74894	0.0272388	down	ATP1A1	Sodium/potassium-transporting ATPase subunit alpha-1	NM_001160234.1	ATP1A1	cDNA FLJ53830, highly similar to Sodium/potassium-transporting ATPase alpha-1 chain (EC 3.6.3.9)	-35.8
chrx_31987_mature	-1.90297	2.13286e-06	down	LOC654331	Pancreatitis-associated protein I	NM_198448.3	REG3G	Regenerating islet-derived protein 3-gamma	-34.3
chr13_20395_star@@ssc-miR-296-5p	-1.8898	4.22862e-06	down	RFXANK	regulatory factor X-associated ankyrin-containing protein	NM_134440.2	RFXANK	DNA-binding protein RFXANK	-37.5
chr8_15352_mature	-1.40503	0.00451931	down	LOC654334	Prostaglandin transporter	NM_005630.2	SLCO2A1	cDNA FLJ50336, highly similar to Solute carrier organic anion transporter family member 2A1	-40.4
oar-miR-432	-4.59582	0	down	KRT2.11	Keratin 86	NM_002284.3	KRT86	cDNA FLJ77849, highly similar to Homo sapiens keratin, hair, basic, 6 (monilethrix) (KRTHB6), mRNA	-33.1
chr16_23181_mature	2.3506	1.27327e-08	up	KRT2.11	Keratin 86	NM_002284.3	KRT86	cDNA FLJ77849, highly similar to Homo sapiens keratin, hair, basic, 6 (monilethrix) (KRTHB6), mRNA	-26.5
chrx_31987_mature	-1.90297	2.13286e-06	down	KRT2.11	Keratin 86	NM_002284.3	KRT86	cDNA FLJ77849, highly similar to Homo sapiens keratin, hair, basic, 6 (monilethrix) (KRTHB6), mRNA	-31.4
chr1_6_mature	-3.12931	0	down	USP40	ubiquitin specific peptidase 40	NM_018218.2	USP40	cDNA FLJ56772, highly similar to Ubiquitin carboxyl-terminal hydrolase 40 (EC 3.1.2.15)	-33.9
chr7_13874_mature	-2.69301	3.11084e-13	down	USP40	ubiquitin specific peptidase 40	NM_018218.2	USP40	cDNA FLJ56772, highly similar to Ubiquitin carboxyl-terminal hydrolase 40 (EC 3.1.2.15)	-32.5
oar-miR-541-5p	-4.4714	3.53051e-13	down	USP40	ubiquitin specific peptidase 40	NM_018218.2	USP40	cDNA FLJ56772, highly similar to Ubiquitin carboxyl-terminal hydrolase 40 (EC 3.1.2.15)	-35.4
chr23_29006_mature	-1.98954	5.79614e-07	down	USP40	ubiquitin specific peptidase 40	NM_018218.2	USP40	cDNA FLJ56772, highly similar to Ubiquitin carboxyl-terminal hydrolase 40 (EC 3.1.2.15)	-35
chr13_20395_star@@ssc-miR-296-5p	-1.8898	4.22862e-06	down	USP40	ubiquitin specific peptidase 40	NM_018218.2	USP40	cDNA FLJ56772, highly similar to Ubiquitin carboxyl-terminal hydrolase 40 (EC 3.1.2.15)	-37.9
chr5_10860_mature	-1.8473	6.86699e-06	down	USP40	ubiquitin specific peptidase 40	NM_018218.2	USP40	cDNA FLJ56772, highly similar to Ubiquitin carboxyl-terminal hydrolase 40 (EC 3.1.2.15)	-38
chr23_29005_mature	-1.83073	8.11177e-06	down	USP40	ubiquitin specific peptidase 40	NM_018218.2	USP40	cDNA FLJ56772, highly similar to Ubiquitin carboxyl-terminal hydrolase 40 (EC 3.1.2.15)	-35
chr22_28603_mature	-1.68968	9.53741e-05	down	USP40	ubiquitin specific peptidase 40	NM_018218.2	USP40	cDNA FLJ56772, highly similar to Ubiquitin carboxyl-terminal hydrolase 40 (EC 3.1.2.15)	-38.2
chr21_27727_mature@@mmu-miR-5097	1.32145	0.0091586	up	USP40	ubiquitin specific peptidase 40	NM_018218.2	USP40	cDNA FLJ56772, highly similar to Ubiquitin carboxyl-terminal hydrolase 40 (EC 3.1.2.15)	-31.1
chr21_27728_mature@@mmu-miR-5097	1.19587	0.0433624	up	USP40	ubiquitin specific peptidase 40	NM_018218.2	USP40	cDNA FLJ56772, highly similar to Ubiquitin carboxyl-terminal hydrolase 40 (EC 3.1.2.15)	-31.1
chrx_31987_mature	-1.90297	2.13286e-06	down	DYDC1	DPY30 domain containing 1	NM_138812.3	DYDC1	DPY30 domain containing 1	-33
chr1_1398_mature	3.18966	0.00400803	up	GSG1	germ cell associated 1	NM_153823.3	GSG1	Germ cell-specific gene 1 protein	-29.6
chr1_6_mature	-3.12931	0	down	FMNL1	formin-like 1	NM_052905.3	FMNL2	cDNA FLJ37546 fis, clone BRCAN2027364, highly similar to Homo sapiens formin-like 2 (FMNL2), transcript variant 2, mRNA	-29.4
chr7_13874_mature	-2.69301	3.11084e-13	down	FMNL1	formin-like 1	NM_052905.3	FMNL2	cDNA FLJ37546 fis, clone BRCAN2027364, highly similar to Homo sapiens formin-like 2 (FMNL2), transcript variant 2, mRNA	-29.4
oar-miR-487a-5p	-20	6.21224e-09	down	FMNL1	formin-like 1	NM_052905.3	FMNL2	cDNA FLJ37546 fis, clone BRCAN2027364, highly similar to Homo sapiens formin-like 2 (FMNL2), transcript variant 2, mRNA	-32.5
chrx_31782_star@@mmu-miR-452-3p	-2.18397	8.7548e-08	down	FMNL1	formin-like 1	NM_052905.3	FMNL2	cDNA FLJ37546 fis, clone BRCAN2027364, highly similar to Homo sapiens formin-like 2 (FMNL2), transcript variant 2, mRNA	-27.9
chr5_10860_mature	-1.8473	6.86699e-06	down	FMNL1	formin-like 1	NM_052905.3	FMNL2	cDNA FLJ37546 fis, clone BRCAN2027364, highly similar to Homo sapiens formin-like 2 (FMNL2), transcript variant 2, mRNA	-28.6
chr3_9322_mature@@ssc-miR-1249	1.93695	1.14136e-05	up	FMNL1	formin-like 1	NM_052905.3	FMNL2	cDNA FLJ37546 fis, clone BRCAN2027364, highly similar to Homo sapiens formin-like 2 (FMNL2), transcript variant 2, mRNA	-39.7
oar-miR-3956-3p	-3.3339	5.55641e-05	down	FMNL1	formin-like 1	NM_052905.3	FMNL2	cDNA FLJ37546 fis, clone BRCAN2027364, highly similar to Homo sapiens formin-like 2 (FMNL2), transcript variant 2, mRNA	-31.9
chrx_32353_star@@eca-miR-532-3p	-1.58723	0.000364337	down	FMNL1	formin-like 1	NM_052905.3	FMNL2	cDNA FLJ37546 fis, clone BRCAN2027364, highly similar to Homo sapiens formin-like 2 (FMNL2), transcript variant 2, mRNA	-31.6
oar-miR-487b-5p	-3.65583	0.00112711	down	FMNL1	formin-like 1	NM_052905.3	FMNL2	cDNA FLJ37546 fis, clone BRCAN2027364, highly similar to Homo sapiens formin-like 2 (FMNL2), transcript variant 2, mRNA	-31.9
chr11_17834_star	-1.60789	0.00283995	down	FMNL1	formin-like 1	NM_052905.3	FMNL2	cDNA FLJ37546 fis, clone BRCAN2027364, highly similar to Homo sapiens formin-like 2 (FMNL2), transcript variant 2, mRNA	-31
chr1_1398_mature	3.18966	0.00400803	up	FMNL1	formin-like 1	NM_052905.3	FMNL2	cDNA FLJ37546 fis, clone BRCAN2027364, highly similar to Homo sapiens formin-like 2 (FMNL2), transcript variant 2, mRNA	-28.8
chr21_27277_mature@@mdo-miR-145	1.46484	0.00696236	up	FMNL1	formin-like 1	NM_052905.3	FMNL2	cDNA FLJ37546 fis, clone BRCAN2027364, highly similar to Homo sapiens formin-like 2 (FMNL2), transcript variant 2, mRNA	-31.9
bta-miR-483	-1.74894	0.0272388	down	FMNL1	formin-like 1	NM_052905.3	FMNL2	cDNA FLJ37546 fis, clone BRCAN2027364, highly similar to Homo sapiens formin-like 2 (FMNL2), transcript variant 2, mRNA	-32.6
oar-miR-431	-3.8364	0.0359462	down	FMNL1	formin-like 1	NM_052905.3	FMNL2	cDNA FLJ37546 fis, clone BRCAN2027364, highly similar to Homo sapiens formin-like 2 (FMNL2), transcript variant 2, mRNA	-35.5
chr14_21993_mature@@eca-miR-150	-1.22386	0.0450353	down	FMNL1	formin-like 1	NM_052905.3	FMNL2	cDNA FLJ37546 fis, clone BRCAN2027364, highly similar to Homo sapiens formin-like 2 (FMNL2), transcript variant 2, mRNA	-29.8
chrx_32353_star@@eca-miR-532-3p	-1.58723	0.000364337	down	KHK	ketohexokinase (fructokinase)	NM_006488.2	KHK	Ketohexokinase isoform a variant	-37.1
chr1_1398_mature	3.18966	0.00400803	up	KHK	ketohexokinase (fructokinase)	NM_006488.2	KHK	Ketohexokinase isoform a variant	-32.9
chr10_17705_mature	-1.22364	0.0421543	down	KHK	ketohexokinase (fructokinase)	NM_006488.2	KHK	Ketohexokinase isoform a variant	-33
chr16_23181_mature	2.3506	1.27327e-08	up	USP54	ubiquitin specific peptidase 54	NM_152586.3	USP54	cDNA FLJ58710, highly similar to Rattus norvegicus ubiquitin specific protease 54 (Usp54), mRNA	-32.7
chr1_6_mature	-3.12931	0	down	PLOD3	procollagen-lysine, 2-oxoglutarate 5-dioxygenase 3	NM_001084.4	PLOD3	cDNA PSEC0016 fis, clone NT2RM1001076, highly similar to Procollagen-lysine,2-oxoglutarate 5-dioxygenase 3 (EC 1.14.11.4)	-35.9
chr8_15352_mature	-1.40503	0.00451931	down	PLOD3	procollagen-lysine, 2-oxoglutarate 5-dioxygenase 3	NM_001084.4	PLOD3	cDNA PSEC0016 fis, clone NT2RM1001076, highly similar to Procollagen-lysine,2-oxoglutarate 5-dioxygenase 3 (EC 1.14.11.4)	-35.9
chrx_31987_mature	-1.90297	2.13286e-06	down	SPPL3	signal peptide peptidase like 3	NM_139015.4	SPPL3	cDNA FLJ75194, highly similar to Homo sapiens presenilin-like protein 4 (PSL4 gene)	-43.8
chr3_9322_mature@@ssc-miR-1249	1.93695	1.14136e-05	up	CHMP4B	charged multivesicular body protein 4B	NM_176812.4	CHMP4B	Charged multivesicular body protein 4b	-40.7
chr10_17705_mature	-1.22364	0.0421543	down	LOC101118138	uncharacterized LOC101118138	NM_016337.2	EVL	cDNA FLJ61429, highly similar to Ena/VASP-like protein	-38.3
chr8_15352_mature	-1.40503	0.00451931	down	LOC101118844	DNA-directed RNA polymerase II subunit RPB11-like	NM_006234.4	POLR2J	DNA-directed RNA polymerase II subunit RPB11-a	-32.3
chr9_16768_mature	1.31665	0.0271253	up	LOC101118844	DNA-directed RNA polymerase II subunit RPB11-like	NM_006234.4	POLR2J	DNA-directed RNA polymerase II subunit RPB11-a	-34.4
chr10_17705_mature	-1.22364	0.0421543	down	LOC101118844	DNA-directed RNA polymerase II subunit RPB11-like	NM_006234.4	POLR2J	DNA-directed RNA polymerase II subunit RPB11-a	-33.5
oar-miR-487b-5p	-3.65583	0.00112711	down	LRCH3	leucine-rich repeats and calponin homology (CH) domain containing 3	NM_032773.2	LRCH3	Leucine-rich repeat and calponin homology domain-containing protein 3	-34.4
chrx_31987_mature	-1.90297	2.13286e-06	down	TLR4	Toll-like receptor 4	NM_138557.2	TLR4	Toll-like receptor 4	-33.3
chr7_13874_mature	-2.69301	3.11084e-13	down	FIS1	fission 1 (mitochondrial outer membrane) homolog (S. cerevisiae)	NM_016068.2	FIS1	Mitochondrial fission 1 protein	-33.7
chrx_31987_mature	-1.90297	2.13286e-06	down	FIS1	fission 1 (mitochondrial outer membrane) homolog (S. cerevisiae)	NM_016068.2	FIS1	Mitochondrial fission 1 protein	-36.2
chr8_15352_mature	-1.40503	0.00451931	down	FIS1	fission 1 (mitochondrial outer membrane) homolog (S. cerevisiae)	NM_016068.2	FIS1	Mitochondrial fission 1 protein	-34.2
chr21_27727_mature@@mmu-miR-5097	1.32145	0.0091586	up	FIS1	fission 1 (mitochondrial outer membrane) homolog (S. cerevisiae)	NM_016068.2	FIS1	Mitochondrial fission 1 protein	-32.6
chr19_25888_mature	1.36134	0.0121578	up	FIS1	fission 1 (mitochondrial outer membrane) homolog (S. cerevisiae)	NM_016068.2	FIS1	Mitochondrial fission 1 protein	-32.1
chr10_17705_mature	-1.22364	0.0421543	down	FIS1	fission 1 (mitochondrial outer membrane) homolog (S. cerevisiae)	NM_016068.2	FIS1	Mitochondrial fission 1 protein	-35
chr21_27728_mature@@mmu-miR-5097	1.19587	0.0433624	up	FIS1	fission 1 (mitochondrial outer membrane) homolog (S. cerevisiae)	NM_016068.2	FIS1	Mitochondrial fission 1 protein	-32.6
chr1_570_star	2.92009	2.47167e-10	up	DDX28	DEAD (Asp-Glu-Ala-Asp) box polypeptide 28	NM_018380.3	DDX28	Probable ATP-dependent RNA helicase DDX28	-39.9
oar-miR-154b-5p	-3.6596	0	down	ISG17	interferon stimulated gene 17	NM_005101.3	ISG15	Ubiquitin-like protein ISG15	-30.7
chr7_13874_mature	-2.69301	3.11084e-13	down	ISG17	interferon stimulated gene 17	NM_005101.3	ISG15	Ubiquitin-like protein ISG15	-29.5
chr3_9322_mature@@ssc-miR-1249	1.93695	1.14136e-05	up	ISG17	interferon stimulated gene 17	NM_005101.3	ISG15	Ubiquitin-like protein ISG15	-30.9
chr8_15352_mature	-1.40503	0.00451931	down	ISG17	interferon stimulated gene 17	NM_005101.3	ISG15	Ubiquitin-like protein ISG15	-31.8
mmu-miR-6367	2.44371	0.0065444	up	ISG17	interferon stimulated gene 17	NM_005101.3	ISG15	Ubiquitin-like protein ISG15	-31.9
chr11_18449_mature	2.77462	0.013285	up	ISG17	interferon stimulated gene 17	NM_005101.3	ISG15	Ubiquitin-like protein ISG15	-27.4
chr1_1440_mature	1.29736	0.0194084	up	ISG17	interferon stimulated gene 17	NM_005101.3	ISG15	Ubiquitin-like protein ISG15	-28.2
chr10_17705_mature	-1.22364	0.0421543	down	ISG17	interferon stimulated gene 17	NM_005101.3	ISG15	Ubiquitin-like protein ISG15	-32.1
oar-miR-432	-4.59582	0	down	LOC101112531	Williams-Beuren syndrome chromosomal region 16 protein-like	NM_148842.2	WBSCR16	Williams-Beuren syndrome chromosome region 16	-32.2
oar-miR-127	-4.38152	0	down	LOC101112531	Williams-Beuren syndrome chromosomal region 16 protein-like	NM_148842.2	WBSCR16	Williams-Beuren syndrome chromosome region 16	-31.8
chr7_13874_mature	-2.69301	3.11084e-13	down	LOC101112531	Williams-Beuren syndrome chromosomal region 16 protein-like	NM_148842.2	WBSCR16	Williams-Beuren syndrome chromosome region 16	-29.6
chr1_570_star	2.92009	2.47167e-10	up	LOC101112531	Williams-Beuren syndrome chromosomal region 16 protein-like	NM_148842.2	WBSCR16	Williams-Beuren syndrome chromosome region 16	-31.9
chr12_19193_star@@ppa-miR-214	-2.11171	9.15636e-08	down	LOC101112531	Williams-Beuren syndrome chromosomal region 16 protein-like	NM_148842.2	WBSCR16	Williams-Beuren syndrome chromosome region 16	-30.3
chr5_10860_mature	-1.8473	6.86699e-06	down	LOC101112531	Williams-Beuren syndrome chromosomal region 16 protein-like	NM_148842.2	WBSCR16	Williams-Beuren syndrome chromosome region 16	-32.5
oar-miR-412-5p	-20	0.000131522	down	LOC101112531	Williams-Beuren syndrome chromosomal region 16 protein-like	NM_148842.2	WBSCR16	Williams-Beuren syndrome chromosome region 16	-29.8
chr1_1440_mature	1.29736	0.0194084	up	LOC101112531	Williams-Beuren syndrome chromosomal region 16 protein-like	NM_148842.2	WBSCR16	Williams-Beuren syndrome chromosome region 16	-28.6
chr10_17705_mature	-1.22364	0.0421543	down	LOC101112531	Williams-Beuren syndrome chromosomal region 16 protein-like	NM_148842.2	WBSCR16	Williams-Beuren syndrome chromosome region 16	-31.2
chr1_1440_mature	1.29736	0.0194084	up	USP28	ubiquitin specific peptidase 28	NM_020886.2	USP28	cDNA FLJ61554, highly similar to Ubiquitin carboxyl-terminal hydrolase 28 (EC 3.1.2.15)	-36.4
chr8_15352_mature	-1.40503	0.00451931	down	PLCD1	phospholipase C, delta 1	NR_024071.1	PLCD1	cDNA FLJ75064, highly similar to Homo sapiens phospholipase C, delta 1 (PLCD1), mRNA	-35.7
chr10_17705_mature	-1.22364	0.0421543	down	PLCD1	phospholipase C, delta 1	NR_024071.1	PLCD1	cDNA FLJ75064, highly similar to Homo sapiens phospholipase C, delta 1 (PLCD1), mRNA	-35.3
chr10_17705_mature	-1.22364	0.0421543	down	STK10	serine/threonine kinase 10	NM_005990.3	STK10	Serine/threonine-protein kinase 10	-38.3
chrx_31987_mature	-1.90297	2.13286e-06	down	USP21	ubiquitin specific peptidase 21	NM_012475.4	USP21	Putative uncharacterized protein DKFZp761E10121	-35.6
chr3_9322_mature@@ssc-miR-1249	1.93695	1.14136e-05	up	USP21	ubiquitin specific peptidase 21	NM_012475.4	USP21	Putative uncharacterized protein DKFZp761E10121	-38.2
chr8_15352_mature	-1.40503	0.00451931	down	USP21	ubiquitin specific peptidase 21	NM_012475.4	USP21	Putative uncharacterized protein DKFZp761E10121	-36.8
chrx_31987_mature	-1.90297	2.13286e-06	down	41707					-37.6
chr8_15352_mature	-1.40503	0.00451931	down	41707					-37.5
chr22_28603_mature	-1.68968	9.53741e-05	down	THRA	Thyroid hormone receptor alpha	NM_199334.3	THRA	cDNA FLJ75155, highly similar to Homo sapiens thyroid hormone receptor, alpha (erythroblasticleukemia viral (v-erb-a) oncogene homolog, avian) (THRA),transcript variant 1, mRNA	-39.1
chrx_31987_mature	-1.90297	2.13286e-06	down	41706					-37.8
chr22_28603_mature	-1.68968	9.53741e-05	down	41706					-37.8
chr8_15352_mature	-1.40503	0.00451931	down	41706					-37.9
chr10_17705_mature	-1.22364	0.0421543	down	41706					-38.8
chrx_31987_mature	-1.90297	2.13286e-06	down	MRI1	methylthioribose-1-phosphate isomerase homolog (S. cerevisiae)	NM_032285.2	MRI1	Methylthioribose-1-phosphate isomerase	-31.4
chr10_17705_mature	-1.22364	0.0421543	down	POLL	polymerase (DNA directed), lambda	NR_033406.1	POLL	cDNA FLJ77175, highly similar to Homo sapiens DNA polymerase lamda2 mRNA	-40.7
chr12_19193_mature@@bta-miR-3120	-2.2366	2.69015e-05	down	LOC101116286	tubulin alpha-1D chain-like	NM_032704.3	TUBA1C	cDNA FLJ55956, highly similar to Tubulin alpha-6 chain	-28.1
chr17_23979_mature	-3.07087	0.0496487	down	LOC101116286	tubulin alpha-1D chain-like	NM_032704.3	TUBA1C	cDNA FLJ55956, highly similar to Tubulin alpha-6 chain	-25.6
chr7_13874_mature	-2.69301	3.11084e-13	down	RALBP1	ralA binding protein 1	NM_006788.3	RALBP1	cDNA FLJ61419, highly similar to RalA-binding protein 1	-30
chr23_29006_mature	-1.98954	5.79614e-07	down	RALBP1	ralA binding protein 1	NM_006788.3	RALBP1	cDNA FLJ61419, highly similar to RalA-binding protein 1	-29.5
chr23_29005_mature	-1.83073	8.11177e-06	down	RALBP1	ralA binding protein 1	NM_006788.3	RALBP1	cDNA FLJ61419, highly similar to RalA-binding protein 1	-29.5
chr10_17705_mature	-1.22364	0.0421543	down	SUN2	Sad1 and UNC84 domain containing 2	NM_015374.2	SUN2	SUN domain-containing protein 2	-41.3
chr12_19792_star@@bta-miR-3120	-2.32293	1.10432e-05	down	INO80	INO80 homolog (S. cerevisiae)	NR_104038.1	INO80	cDNA FLJ77049, highly similar to Homo sapiens homolog of yeast INO80 (INO80), transcript variant 2, mRNA	-34.5
chr5_10860_mature	-1.8473	6.86699e-06	down	PAQR3	progestin and adipoQ receptor family member III	NM_177453.2	PAQR3	Progestin and adipoQ receptor family member 3	-38.6
chr13_20395_star@@ssc-miR-296-5p	-1.8898	4.22862e-06	down	STK19	serine/threonine kinase 19	NR_026717.1	STK19	cDNA FLJ54971, moderately similar to Serine/threonine-protein kinase 19 (EC 2.7.11.1)	-36.7
chr9_16768_mature	1.31665	0.0271253	up	STK19	serine/threonine kinase 19	NR_026717.1	STK19	cDNA FLJ54971, moderately similar to Serine/threonine-protein kinase 19 (EC 2.7.11.1)	-37.3
chrx_31987_mature	-1.90297	2.13286e-06	down	AGER	advanced glycosylation end product-specific receptor	NR_038190.1	AGER	cDNA FLJ56412, highly similar to Advanced glycosylation end product-specific receptor	-34.4
chr8_15352_mature	-1.40503	0.00451931	down	POLB	polymerase (DNA directed), beta	NM_002690.2	POLB	cDNA FLJ57297, highly similar to DNA polymerase beta (EC 2.7.7.7)	-32.5
chr19_25888_mature	1.36134	0.0121578	up	POLB	polymerase (DNA directed), beta	NM_002690.2	POLB	cDNA FLJ57297, highly similar to DNA polymerase beta (EC 2.7.7.7)	-33.6
chr10_17705_mature	-1.22364	0.0421543	down	POLB	polymerase (DNA directed), beta	NM_002690.2	POLB	cDNA FLJ57297, highly similar to DNA polymerase beta (EC 2.7.7.7)	-35.6
chr8_15352_mature	-1.40503	0.00451931	down	GSE1	Gse1 coiled-coil protein homolog (mouse)	NM_014615.3	GSE1	Genetic suppressor element 1	-42.8
chrx_31987_mature	-1.90297	2.13286e-06	down	EMP3	epithelial membrane protein 3	NM_001425.2	EMP3	Epithelial membrane protein 3	-37.9
chr8_15352_mature	-1.40503	0.00451931	down	EMP3	epithelial membrane protein 3	NM_001425.2	EMP3	Epithelial membrane protein 3	-37.2
chr10_17705_mature	-1.22364	0.0421543	down	EMP3	epithelial membrane protein 3	NM_001425.2	EMP3	Epithelial membrane protein 3	-35.5
chr13_20395_star@@ssc-miR-296-5p	-1.8898	4.22862e-06	down	EMP1	epithelial membrane protein 1	NM_001423.2	EMP1	cDNA FLJ52161, highly similar to Epithelial membrane protein 1	-36
chr3_9322_mature@@ssc-miR-1249	1.93695	1.14136e-05	up	EMP1	epithelial membrane protein 1	NM_001423.2	EMP1	cDNA FLJ52161, highly similar to Epithelial membrane protein 1	-41.8
oar-miR-3956-3p	-3.3339	5.55641e-05	down	EMP1	epithelial membrane protein 1	NM_001423.2	EMP1	cDNA FLJ52161, highly similar to Epithelial membrane protein 1	-32.2
chr22_28603_mature	-1.68968	9.53741e-05	down	EMP1	epithelial membrane protein 1	NM_001423.2	EMP1	cDNA FLJ52161, highly similar to Epithelial membrane protein 1	-35.8
chrx_32353_star@@eca-miR-532-3p	-1.58723	0.000364337	down	EMP1	epithelial membrane protein 1	NM_001423.2	EMP1	cDNA FLJ52161, highly similar to Epithelial membrane protein 1	-33.8
chr14_21993_mature@@eca-miR-150	-1.22386	0.0450353	down	EMP1	epithelial membrane protein 1	NM_001423.2	EMP1	cDNA FLJ52161, highly similar to Epithelial membrane protein 1	-31.4
chrx_31987_mature	-1.90297	2.13286e-06	down	FXYD4	FXYD domain containing ion transport regulator 4	NM_021910.2	FXYD3	FXYD domain-containing ion transport regulator 3	-35.7
chr8_15352_mature	-1.40503	0.00451931	down	FXYD4	FXYD domain containing ion transport regulator 4	NM_021910.2	FXYD3	FXYD domain-containing ion transport regulator 3	-33.6
chr8_15352_mature	-1.40503	0.00451931	down	HTRA3	HtrA serine peptidase 3	NM_053044.3	HTRA3	Serine protease HTRA3	-35.8
chrx_31987_mature	-1.90297	2.13286e-06	down	KIFC3	kinesin family member C3	NM_005550.3	KIFC3	cDNA FLJ51210, highly similar to Kinesin-like protein KIFC3	-36.2
chrx_31987_mature	-1.90297	2.13286e-06	down	FXYD1	FXYD domain containing ion transport regulator 1	NM_021902.3	FXYD1	FXYD domain-containing ion transport regulator 1 transcript variant b	-34.9
oar-miR-431	-3.8364	0.0359462	down	USP36	ubiquitin specific peptidase 36	NM_025090.3	USP36	cDNA FLJ12778 fis, clone NT2RP2001740, moderately similar to Ubiquitin carboxyl-terminal hydrolase 36 (EC 3.1.2.15)	-36.8
ptr-miR-92b	-1.54595	0.0104047	down	41700					-23.3
chr9_16768_mature	1.31665	0.0271253	up	41700					-23.1
chr13_20395_star@@ssc-miR-296-5p	-1.8898	4.22862e-06	down	SCRIB	scribbled homolog (Drosophila)	NM_182706.4	SCRIB	Protein scribble homolog	-37.9
chr11_17834_mature	-1.55312	0.00103085	down	SCRIB	scribbled homolog (Drosophila)	NM_182706.4	SCRIB	Protein scribble homolog	-33.1
chrx_31987_mature	-1.90297	2.13286e-06	down	HSD17B10	hydroxysteroid (17-beta) dehydrogenase 10	NM_004493.2	HSD17B10	Hydroxysteroid (17-beta) dehydrogenase 10	-38.4
chrx_31987_mature	-1.90297	2.13286e-06	down	KIFC2	kinesin family member C2	NM_145754.2	KIFC2	Kinesin-like protein KIFC2	-39.6
chr13_20395_star@@ssc-miR-296-5p	-1.8898	4.22862e-06	down	KIFC1	kinesin family member C1	NM_002263.3	KIFC1	cDNA FLJ53841, highly similar to Kinesin-like protein KIFC1	-35.3
chr3_9322_mature@@ssc-miR-1249	1.93695	1.14136e-05	up	KIFC1	kinesin family member C1	NM_002263.3	KIFC1	cDNA FLJ53841, highly similar to Kinesin-like protein KIFC1	-44.9
chr22_28603_mature	-1.68968	9.53741e-05	down	KIFC1	kinesin family member C1	NM_002263.3	KIFC1	cDNA FLJ53841, highly similar to Kinesin-like protein KIFC1	-41.6
chr11_17834_star	-1.60789	0.00283995	down	KIFC1	kinesin family member C1	NM_002263.3	KIFC1	cDNA FLJ53841, highly similar to Kinesin-like protein KIFC1	-35.1
chr1_1398_mature	3.18966	0.00400803	up	KIFC1	kinesin family member C1	NM_002263.3	KIFC1	cDNA FLJ53841, highly similar to Kinesin-like protein KIFC1	-29.9
chr9_16768_mature	1.31665	0.0271253	up	KIFC1	kinesin family member C1	NM_002263.3	KIFC1	cDNA FLJ53841, highly similar to Kinesin-like protein KIFC1	-31.3
bta-miR-483	-1.74894	0.0272388	down	KIFC1	kinesin family member C1	NM_002263.3	KIFC1	cDNA FLJ53841, highly similar to Kinesin-like protein KIFC1	-36.8
chr1_6_mature	-3.12931	0	down	MTHFSD	methenyltetrahydrofolate synthetase domain containing	NR_027490.1	MTHFSD	cDNA FLJ39517 fis, clone PUAEN2000394	-34.7
chr8_15352_mature	-1.40503	0.00451931	down	MTHFSD	methenyltetrahydrofolate synthetase domain containing	NR_027490.1	MTHFSD	cDNA FLJ39517 fis, clone PUAEN2000394	-35
chr8_15352_mature	-1.40503	0.00451931	down	ORC6	origin recognition complex, subunit 6	NR_037620.1	ORC6	cDNA FLJ11884 fis, clone HEMBA1007194, highly similar to Origin recognition complex subunit 6	-36.2
chr22_28603_mature	-1.68968	9.53741e-05	down	GNPTAB	N-acetylglucosamine-1-phosphate transferase, alpha and beta subunits	NM_024312.4	GNPTAB	N-acetylglucosamine-1-phosphotransferase subunit alpha	-43.9
chr23_29006_mature	-1.98954	5.79614e-07	down	LOC101118150	uncharacterized LOC101118150				-33.6
chr5_10860_mature	-1.8473	6.86699e-06	down	LOC101118150	uncharacterized LOC101118150				-35.4
chr23_29005_mature	-1.83073	8.11177e-06	down	LOC101118150	uncharacterized LOC101118150				-33.6
chr11_17834_mature	-1.55312	0.00103085	down	LOC101118150	uncharacterized LOC101118150				-32.4
chr1_442_mature	1.37844	0.0223023	up	LOC101118150	uncharacterized LOC101118150				-31.3
chr9_16768_mature	1.31665	0.0271253	up	LOC101118150	uncharacterized LOC101118150				-33.3
chr1_3087_star	2.03533	0.0426879	up	LOC101118150	uncharacterized LOC101118150				-32.3
chrx_31987_mature	-1.90297	2.13286e-06	down	STK24	serine/threonine kinase 24	NM_003576.4	STK24	cDNA FLJ60706, highly similar to Serine/threonine-protein kinase 24 (EC 2.7.11.1)	-47.4
oar-miR-3956-3p	-3.3339	5.55641e-05	down	STK24	serine/threonine kinase 24	NM_003576.4	STK24	cDNA FLJ60706, highly similar to Serine/threonine-protein kinase 24 (EC 2.7.11.1)	-36.8
chrx_31987_mature	-1.90297	2.13286e-06	down	FXYD6	FXYD domain containing ion transport regulator 6	NM_022003.3	FXYD6	FXYD domain-containing ion transport regulator 6	-44.1
chrx_31987_mature	-1.90297	2.13286e-06	down	STK25	serine/threonine kinase 25	NR_073533.1	STK25	cDNA FLJ34842 fis, clone NT2NE2011033, highly similar to Serine/threonine-protein kinase 25 (EC 2.7.11.1)	-38.1
chrx_31987_mature	-1.90297	2.13286e-06	down	SYN3	synapsin III	NM_133633.2	SYN3	Synapsin-3	-36.2
chrx_31987_mature	-1.90297	2.13286e-06	down	FXYD5	FXYD domain containing ion transport regulator 5	NR_028406.1	FXYD5	cDNA FLJ58877, highly similar to FXYD domain-containing ion transport regulator 5	-39.4
chr8_15352_mature	-1.40503	0.00451931	down	FXYD5	FXYD domain containing ion transport regulator 5	NR_028406.1	FXYD5	cDNA FLJ58877, highly similar to FXYD domain-containing ion transport regulator 5	-35.1
chr10_17705_mature	-1.22364	0.0421543	down	FXYD5	FXYD domain containing ion transport regulator 5	NR_028406.1	FXYD5	cDNA FLJ58877, highly similar to FXYD domain-containing ion transport regulator 5	-35
chrx_31987_mature	-1.90297	2.13286e-06	down	USP31	ubiquitin specific peptidase 31	NM_020718.3	USP31	Ubiquitin carboxyl-terminal hydrolase 31	-33.3
chr8_15352_mature	-1.40503	0.00451931	down	STIP1	stress-induced-phosphoprotein 1	NM_006819.2	STIP1	Stress-induced-phosphoprotein 1	-35.1
chr10_17705_mature	-1.22364	0.0421543	down	STIP1	stress-induced-phosphoprotein 1	NM_006819.2	STIP1	Stress-induced-phosphoprotein 1	-35
chrx_31987_mature	-1.90297	2.13286e-06	down	CLDN12	claudin 12	NM_012129.4	CLDN12	Claudin-12	-29.1
chr8_15352_mature	-1.40503	0.00451931	down	CLDN15	claudin 15	NM_138429.1	CLDN15	Claudin-15	-36.7
chrx_31987_mature	-1.90297	2.13286e-06	down	LOC101116298	sulfotransferase 1C4-like	NM_006588.2	SULT1C4	cDNA FLJ60793, highly similar to Sulfotransferase 1C2 (EC 2.8.2.-)	-38.1
chr8_15352_mature	-1.40503	0.00451931	down	GCAT	glycine C-acetyltransferase	NM_014291.3	GCAT	cDNA FLJ77874, highly similar to Homo sapiens glycine C-acetyltransferase (2-amino-3-ketobutyrate coenzyme A ligase), mRNA	-32.5
chr8_15352_mature	-1.40503	0.00451931	down	MIIP	migration and invasion inhibitory protein	NM_021933.3	MIIP	migration and invasion inhibitory protein	-38.1
chr1_6_mature	-3.12931	0	down	TNNT1	troponin T type 1 (skeletal, slow)	NM_003283.4	TNNT1	cDNA FLJ75373, highly similar to Homo sapiens troponin T type 1 (skeletal, slow), mRNA	-33.1
chrx_31987_mature	-1.90297	2.13286e-06	down	TNNT1	troponin T type 1 (skeletal, slow)	NM_003283.4	TNNT1	cDNA FLJ75373, highly similar to Homo sapiens troponin T type 1 (skeletal, slow), mRNA	-44.1
chr11_17834_mature	-1.55312	0.00103085	down	TNNT1	troponin T type 1 (skeletal, slow)	NM_003283.4	TNNT1	cDNA FLJ75373, highly similar to Homo sapiens troponin T type 1 (skeletal, slow), mRNA	-32.8
chr8_15352_mature	-1.40503	0.00451931	down	TNNT1	troponin T type 1 (skeletal, slow)	NM_003283.4	TNNT1	cDNA FLJ75373, highly similar to Homo sapiens troponin T type 1 (skeletal, slow), mRNA	-33
chr10_17705_mature	-1.22364	0.0421543	down	TNNT1	troponin T type 1 (skeletal, slow)	NM_003283.4	TNNT1	cDNA FLJ75373, highly similar to Homo sapiens troponin T type 1 (skeletal, slow), mRNA	-32.4
chr12_19193_star@@ppa-miR-214	-2.11171	9.15636e-08	down	POLA2	polymerase (DNA directed), alpha 2, accessory subunit	NM_002689.2	POLA2	cDNA FLJ37250 fis, clone BRAMY2006809, highly similar to DNA polymerase subunit alpha B	-35.3
oar-miR-3956-3p	-3.3339	5.55641e-05	down	POLA2	polymerase (DNA directed), alpha 2, accessory subunit	NM_002689.2	POLA2	cDNA FLJ37250 fis, clone BRAMY2006809, highly similar to DNA polymerase subunit alpha B	-35.8
chrx_32353_star@@eca-miR-532-3p	-1.58723	0.000364337	down	GLRA1	glycine receptor, alpha 1	NM_001146040.1	GLRA1	Glycine receptor subunit alpha-1	-31.4
chr11_17834_star	-1.60789	0.00283995	down	GLRA1	glycine receptor, alpha 1	NM_001146040.1	GLRA1	Glycine receptor subunit alpha-1	-30.2
bta-miR-483	-1.74894	0.0272388	down	GLRA1	glycine receptor, alpha 1	NM_001146040.1	GLRA1	Glycine receptor subunit alpha-1	-32.2
chr1_3087_star	2.03533	0.0426879	up	GLRA1	glycine receptor, alpha 1	NM_001146040.1	GLRA1	Glycine receptor subunit alpha-1	-32.8
chrx_31987_mature	-1.90297	2.13286e-06	down	STMN3	stathmin-like 3	NR_075070.1	STMN3	Stathmin-3	-38.3
chr10_17705_mature	-1.22364	0.0421543	down	STMN3	stathmin-like 3	NR_075070.1	STMN3	Stathmin-3	-39
chrx_31987_mature	-1.90297	2.13286e-06	down	PLCB3	phospholipase C, beta 3 (phosphatidylinositol-specific)	NM_001184883.1	PLCB3	1-phosphatidylinositol 4,5-bisphosphate phosphodiesterase beta-3	-34.6
chrx_32353_star@@eca-miR-532-3p	-1.58723	0.000364337	down	PLCB3	phospholipase C, beta 3 (phosphatidylinositol-specific)	NM_001184883.1	PLCB3	1-phosphatidylinositol 4,5-bisphosphate phosphodiesterase beta-3	-38.9
chr11_17834_star	-1.60789	0.00283995	down	PLCB3	phospholipase C, beta 3 (phosphatidylinositol-specific)	NM_001184883.1	PLCB3	1-phosphatidylinositol 4,5-bisphosphate phosphodiesterase beta-3	-32.8
oar-miR-665-3p	-1.3556	0.0269075	down	PLCB3	phospholipase C, beta 3 (phosphatidylinositol-specific)	NM_001184883.1	PLCB3	1-phosphatidylinositol 4,5-bisphosphate phosphodiesterase beta-3	-35.8
chr3_9322_mature@@ssc-miR-1249	1.93695	1.14136e-05	up	STMN4	stathmin-like 4	NM_030795.3	STMN4	cDNA FLJ56570, highly similar to Homo sapiens stathmin-like 4 (STMN4), mRNA	-40.5
chr22_28603_mature	-1.68968	9.53741e-05	down	STMN4	stathmin-like 4	NM_030795.3	STMN4	cDNA FLJ56570, highly similar to Homo sapiens stathmin-like 4 (STMN4), mRNA	-38.5
bta-miR-483	-1.74894	0.0272388	down	STMN4	stathmin-like 4	NM_030795.3	STMN4	cDNA FLJ56570, highly similar to Homo sapiens stathmin-like 4 (STMN4), mRNA	-37.7
chr10_17705_mature	-1.22364	0.0421543	down	STMN4	stathmin-like 4	NM_030795.3	STMN4	cDNA FLJ56570, highly similar to Homo sapiens stathmin-like 4 (STMN4), mRNA	-38.8
chrx_31987_mature	-1.90297	2.13286e-06	down	STAP2	signal transducing adaptor family member 2	NM_017720.2	STAP2	Signal-transducing adaptor protein 2	-36.3
chr3_9322_mature@@ssc-miR-1249	1.93695	1.14136e-05	up	GLRA2	glycine receptor, alpha 2	NM_002063.3	GLRA2	cDNA FLJ52443, highly similar to Glycine receptor alpha-2 chain	-36.8
bta-miR-483	-1.74894	0.0272388	down	GLRA2	glycine receptor, alpha 2	NM_002063.3	GLRA2	cDNA FLJ52443, highly similar to Glycine receptor alpha-2 chain	-35.2
chr14_21993_mature@@eca-miR-150	-1.22386	0.0450353	down	GLRA2	glycine receptor, alpha 2	NM_002063.3	GLRA2	cDNA FLJ52443, highly similar to Glycine receptor alpha-2 chain	-31.4
chr10_17705_mature	-1.22364	0.0421543	down	KEAP1	kelch-like ECH-associated protein 1	NM_203500.1	KEAP1	Kelch-like ECH-associated protein 1	-40.6
chrx_31987_mature	-1.90297	2.13286e-06	down	LOC101111423	cadherin-23-like	NM_052836.3	CDH23	CDH23 protein	-38.9
chr8_15352_mature	-1.40503	0.00451931	down	LOC101111423	cadherin-23-like	NM_052836.3	CDH23	CDH23 protein	-38.7
chr23_29006_mature	-1.98954	5.79614e-07	down	AJAP1	adherens junctions associated protein 1	NM_018836.3	AJAP1	Adherens junction-associated protein 1	-30.2
chr23_29005_mature	-1.83073	8.11177e-06	down	AJAP1	adherens junctions associated protein 1	NM_018836.3	AJAP1	Adherens junction-associated protein 1	-30.2
chr19_25888_mature	1.36134	0.0121578	up	AJAP1	adherens junctions associated protein 1	NM_018836.3	AJAP1	Adherens junction-associated protein 1	-30.7
chrx_31987_mature	-1.90297	2.13286e-06	down	LYPD4	LY6/PLAUR domain containing 4	NM_173506	LYPD4	Ly6/PLAUR domain-containing protein 4	-30.4
chr1_442_mature	1.37844	0.0223023	up	LYPD4	LY6/PLAUR domain containing 4	NM_173506	LYPD4	Ly6/PLAUR domain-containing protein 4	-26.8
chr10_17705_mature	-1.22364	0.0421543	down	LYPD3	LY6/PLAUR domain containing 3	NM_014400.2	LYPD3	LY6/PLAUR domain containing 3	-37.4
chrx_31987_mature	-1.90297	2.13286e-06	down	RYR1	ryanodine receptor 1 (skeletal)				-35.5
chr3_9322_mature@@ssc-miR-1249	1.93695	1.14136e-05	up	RYR1	ryanodine receptor 1 (skeletal)				-33.1
oar-miR-487b-5p	-3.65583	0.00112711	down	RYR1	ryanodine receptor 1 (skeletal)				-32.3
chr8_15352_mature	-1.40503	0.00451931	down	RYR1	ryanodine receptor 1 (skeletal)				-35.8
bta-miR-483	-1.74894	0.0272388	down	RYR1	ryanodine receptor 1 (skeletal)				-32.6
chr10_17705_mature	-1.22364	0.0421543	down	RYR1	ryanodine receptor 1 (skeletal)				-33.1
chr8_15352_mature	-1.40503	0.00451931	down	MED12	mediator complex subunit 12	NM_005120.2	MED12	cDNA FLJ60974, highly similar to Mediator of RNA polymerase II transcription subunit 12	-30.4
chr6_13096_star@@bta-miR-2285f	-2.70313	0.0122948	down	MED12	mediator complex subunit 12	NM_005120.2	MED12	cDNA FLJ60974, highly similar to Mediator of RNA polymerase II transcription subunit 12	-26.9
chr10_17705_mature	-1.22364	0.0421543	down	MED12	mediator complex subunit 12	NM_005120.2	MED12	cDNA FLJ60974, highly similar to Mediator of RNA polymerase II transcription subunit 12	-27
oar-miR-127	-4.38152	0	down	TMEM9	transmembrane protein 9	NR_109921.1	TMEM9	cDNA FLJ59912, moderately similar to Transmembrane protein 9	-34
chr1_6_mature	-3.12931	0	down	TMEM9	transmembrane protein 9	NR_109921.1	TMEM9	cDNA FLJ59912, moderately similar to Transmembrane protein 9	-32.4
chrx_31987_mature	-1.90297	2.13286e-06	down	TMEM9	transmembrane protein 9	NR_109921.1	TMEM9	cDNA FLJ59912, moderately similar to Transmembrane protein 9	-37.3
chr8_15352_mature	-1.40503	0.00451931	down	TMEM9	transmembrane protein 9	NR_109921.1	TMEM9	cDNA FLJ59912, moderately similar to Transmembrane protein 9	-34.9
chr19_25888_mature	1.36134	0.0121578	up	TMEM9	transmembrane protein 9	NR_109921.1	TMEM9	cDNA FLJ59912, moderately similar to Transmembrane protein 9	-32.6
chr9_16768_mature	1.31665	0.0271253	up	TMEM9	transmembrane protein 9	NR_109921.1	TMEM9	cDNA FLJ59912, moderately similar to Transmembrane protein 9	-35.2
chr10_17705_mature	-1.22364	0.0421543	down	TMEM9	transmembrane protein 9	NR_109921.1	TMEM9	cDNA FLJ59912, moderately similar to Transmembrane protein 9	-33.3
chr8_15352_mature	-1.40503	0.00451931	down	MED11	mediator complex subunit 11	NM_001001683.2	MED11	Mediator of RNA polymerase II transcription subunit 11	-36.1
chrx_31987_mature	-1.90297	2.13286e-06	down	KDM5C	lysine (K)-specific demethylase 5C	NM_004187.3	KDM5C	JARID1C protein	-38.9
oar-miR-432	-4.59582	0	down	RPS9	ribosomal protein S9	NM_001013.3	RPS9	RPS9 protein	-28.8
oar-miR-127	-4.38152	0	down	RPS9	ribosomal protein S9	NM_001013.3	RPS9	RPS9 protein	-30.8
chr1_6_mature	-3.12931	0	down	RPS9	ribosomal protein S9	NM_001013.3	RPS9	RPS9 protein	-30.1
chr16_23181_mature	2.3506	1.27327e-08	up	RPS9	ribosomal protein S9	NM_001013.3	RPS9	RPS9 protein	-26.1
oar-miR-433-3p	-2.79624	2.28317e-07	down	RPS9	ribosomal protein S9	NM_001013.3	RPS9	RPS9 protein	-28.2
chr13_20395_star@@ssc-miR-296-5p	-1.8898	4.22862e-06	down	RPS9	ribosomal protein S9	NM_001013.3	RPS9	RPS9 protein	-35.3
chr22_28603_mature	-1.68968	9.53741e-05	down	RPS9	ribosomal protein S9	NM_001013.3	RPS9	RPS9 protein	-37.1
oar-miR-412-5p	-20	0.000131522	down	RPS9	ribosomal protein S9	NM_001013.3	RPS9	RPS9 protein	-30.3
chr25_30383_mature	2.17706	0.000175852	up	RPS9	ribosomal protein S9	NM_001013.3	RPS9	RPS9 protein	-27.4
chrx_32353_star@@eca-miR-532-3p	-1.58723	0.000364337	down	RPS9	ribosomal protein S9	NM_001013.3	RPS9	RPS9 protein	-28.6
chrx_32344_star@@eca-miR-500	-1.55155	0.000589651	down	RPS9	ribosomal protein S9	NM_001013.3	RPS9	RPS9 protein	-31.1
chr11_17834_star	-1.60789	0.00283995	down	RPS9	ribosomal protein S9	NM_001013.3	RPS9	RPS9 protein	-30.1
chr1_1398_mature	3.18966	0.00400803	up	RPS9	ribosomal protein S9	NM_001013.3	RPS9	RPS9 protein	-26.9
chr17_24106_mature	1.38271	0.00606774	up	RPS9	ribosomal protein S9	NM_001013.3	RPS9	RPS9 protein	-27.3
mmu-miR-6367	2.44371	0.0065444	up	RPS9	ribosomal protein S9	NM_001013.3	RPS9	RPS9 protein	-31.6
chr5_11233_star@@mmu-miR-378a-5p	-1.44328	0.00743221	down	RPS9	ribosomal protein S9	NM_001013.3	RPS9	RPS9 protein	-33.2
chr21_27727_mature@@mmu-miR-5097	1.32145	0.0091586	up	RPS9	ribosomal protein S9	NM_001013.3	RPS9	RPS9 protein	-30.9
ptr-miR-92b	-1.54595	0.0104047	down	RPS9	ribosomal protein S9	NM_001013.3	RPS9	RPS9 protein	-35.3
chr9_16768_mature	1.31665	0.0271253	up	RPS9	ribosomal protein S9	NM_001013.3	RPS9	RPS9 protein	-31.5
bta-miR-483	-1.74894	0.0272388	down	RPS9	ribosomal protein S9	NM_001013.3	RPS9	RPS9 protein	-29.9
chr21_27728_mature@@mmu-miR-5097	1.19587	0.0433624	up	RPS9	ribosomal protein S9	NM_001013.3	RPS9	RPS9 protein	-30.9
chr14_21993_mature@@eca-miR-150	-1.22386	0.0450353	down	RPS9	ribosomal protein S9	NM_001013.3	RPS9	RPS9 protein	-29.2
chrx_31987_mature	-1.90297	2.13286e-06	down	LYPD1	LY6/PLAUR domain containing 1	NM_144586.5	LYPD1	Ly6/PLAUR domain-containing protein 1	-36.8
chr8_15352_mature	-1.40503	0.00451931	down	LYPD1	LY6/PLAUR domain containing 1	NM_144586.5	LYPD1	Ly6/PLAUR domain-containing protein 1	-33.8
chr10_17705_mature	-1.22364	0.0421543	down	LYPD1	LY6/PLAUR domain containing 1	NM_144586.5	LYPD1	Ly6/PLAUR domain-containing protein 1	-32.7
chr1_6_mature	-3.12931	0	down	MED10	mediator complex subunit 10	NM_032286.2	MED10	Mediator of RNA polymerase II transcription subunit 10	-33.4
chrx_31987_mature	-1.90297	2.13286e-06	down	MED10	mediator complex subunit 10	NM_032286.2	MED10	Mediator of RNA polymerase II transcription subunit 10	-38.2
chr5_10860_mature	-1.8473	6.86699e-06	down	MED10	mediator complex subunit 10	NM_032286.2	MED10	Mediator of RNA polymerase II transcription subunit 10	-35.1
chr19_25888_mature	1.36134	0.0121578	up	MED10	mediator complex subunit 10	NM_032286.2	MED10	Mediator of RNA polymerase II transcription subunit 10	-33.3
chrx_31987_mature	-1.90297	2.13286e-06	down	STIM1	stromal interaction molecule 1	NM_003156.3	STIM1	Stromal interaction molecule 1	-42
chr11_17834_star	-1.60789	0.00283995	down	PLCB2	phospholipase C, beta 2	NM_004573.2	PLCB2	PLCB2 protein	-38.4
chr13_20446_mature	2.87909	1.78549e-06	up	ANXA2	Annexin A2	NM_004039.2	ANXA2	Annexin A2	-27.9
chr5_10860_mature	-1.8473	6.86699e-06	down	ANXA2	Annexin A2	NM_004039.2	ANXA2	Annexin A2	-27
oar-miR-3956-5p	-3.55629	8.4749e-05	down	ANXA2	Annexin A2	NM_004039.2	ANXA2	Annexin A2	-27.3
chr10_17705_mature	-1.22364	0.0421543	down	LYPD5	LY6/PLAUR domain containing 5	NM_182573.2	LYPD5	Ly6/PLAUR domain-containing protein 5	-37.5
chr1_6_mature	-3.12931	0	down	RPS5	ribosomal protein S5	NM_001009.3	RPS5	40S ribosomal protein S5	-29.8
chr13_20446_mature	2.87909	1.78549e-06	up	RPS5	ribosomal protein S5	NM_001009.3	RPS5	40S ribosomal protein S5	-30.8
chr11_17834_mature	-1.55312	0.00103085	down	RPS5	ribosomal protein S5	NM_001009.3	RPS5	40S ribosomal protein S5	-29.2
chr10_17705_mature	-1.22364	0.0421543	down	RPS5	ribosomal protein S5	NM_001009.3	RPS5	40S ribosomal protein S5	-30.4
chr11_17834_mature	-1.55312	0.00103085	down	MED18	mediator complex subunit 18	NM_017638.2	MED18	cDNA FLJ51219, highly similar to Homo sapiens mediator of RNA polymerase II transcription, subunit 18 homolog (MED18), mRNA	-35.7
chr1_6_mature	-3.12931	0	down	CTNNBL1	catenin, beta like 1	NM_030877.4	CTNNBL1	cDNA FLJ53492, highly similar to Beta-catenin-like protein 1	-30.6
chrx_31987_mature	-1.90297	2.13286e-06	down	CTNNBL1	catenin, beta like 1	NM_030877.4	CTNNBL1	cDNA FLJ53492, highly similar to Beta-catenin-like protein 1	-33.9
chr5_10860_mature	-1.8473	6.86699e-06	down	CTNNBL1	catenin, beta like 1	NM_030877.4	CTNNBL1	cDNA FLJ53492, highly similar to Beta-catenin-like protein 1	-40.3
chr8_15352_mature	-1.40503	0.00451931	down	CTNNBL1	catenin, beta like 1	NM_030877.4	CTNNBL1	cDNA FLJ53492, highly similar to Beta-catenin-like protein 1	-33.8
chr9_16768_mature	1.31665	0.0271253	up	CTNNBL1	catenin, beta like 1	NM_030877.4	CTNNBL1	cDNA FLJ53492, highly similar to Beta-catenin-like protein 1	-32
chr10_17705_mature	-1.22364	0.0421543	down	CTNNBL1	catenin, beta like 1	NM_030877.4	CTNNBL1	cDNA FLJ53492, highly similar to Beta-catenin-like protein 1	-33.7
oar-miR-487b-5p	-3.65583	0.00112711	down	DDX51	DEAD (Asp-Glu-Ala-Asp) box polypeptide 51	NM_175066.3	DDX51	ATP-dependent RNA helicase DDX51	-32.1
chr8_15352_mature	-1.40503	0.00451931	down	ST6GALNAC2	ST6 (alpha-N-acetyl-neuraminyl-2,3-beta-galactosyl-1,3)-N-acetylgalactosaminide alpha-2,6-sialyltransferase 2	NM_006456.2	ST6GALNAC2	Alpha-N-acetylgalactosaminide alpha-2,6-sialyltransferase 2	-40.1
chr12_19792_mature@@ppa-miR-214	-2.27322	5.49714e-09	down	DDX50	DEAD (Asp-Glu-Ala-Asp) box polypeptide 50	NM_024045.1	DDX50	cDNA FLJ56545, highly similar to ATP-dependent RNA helicase DDX50 (EC 3.6.1.-)	-34.4
chr12_19193_star@@ppa-miR-214	-2.11171	9.15636e-08	down	NT5C	5', 3'-nucleotidase, cytosolic	NR_045513.1	NT5C	5'(3')-deoxyribonucleotidase, cytosolic type	-36.2
oar-miR-431	-3.8364	0.0359462	down	NT5C	5', 3'-nucleotidase, cytosolic	NR_045513.1	NT5C	5'(3')-deoxyribonucleotidase, cytosolic type	-34.4
chr10_17705_mature	-1.22364	0.0421543	down	NT5C	5', 3'-nucleotidase, cytosolic	NR_045513.1	NT5C	5'(3')-deoxyribonucleotidase, cytosolic type	-32.1
chrx_31987_mature	-1.90297	2.13286e-06	down	SFN	14-3-3 protein sigma	NM_006142.3	SFN	14-3-3 protein sigma	-46.6
chr5_10860_mature	-1.8473	6.86699e-06	down	FAM69C	family with sequence similarity 69, member C	NM_001044369.2	FAM69C	Protein FAM69C	-37.1
ptr-miR-96	-3.27732	4.69383e-10	down	ST6GALNAC5	ST6 (alpha-N-acetyl-neuraminyl-2,3-beta-galactosyl-1,3)-N-acetylgalactosaminide alpha-2,6-sialyltransferase 5	NM_030965.1	ST6GALNAC5	cDNA FLJ38439 fis, clone FEBRA2016739, highly similar to Alpha-N-acetylgalactosaminidealpha-2,6-sialyltransferase 5 (EC 2.4.99.-)	-23.7
chrx_31987_mature	-1.90297	2.13286e-06	down	ST6GALNAC4	ST6 (alpha-N-acetyl-neuraminyl-2,3-beta-galactosyl-1,3)-N-acetylgalactosaminide alpha-2,6-sialyltransferase 4	NM_175040.3	ST6GALNAC4	Alpha-N-acetyl-neuraminyl-2,3-beta-galactosyl-1,3-N-acetyl-galactosaminide alpha-2,6-sialyltransferase	-37.2
chr11_17834_mature	-1.55312	0.00103085	down	ST6GALNAC4	ST6 (alpha-N-acetyl-neuraminyl-2,3-beta-galactosyl-1,3)-N-acetylgalactosaminide alpha-2,6-sialyltransferase 4	NM_175040.3	ST6GALNAC4	Alpha-N-acetyl-neuraminyl-2,3-beta-galactosyl-1,3-N-acetyl-galactosaminide alpha-2,6-sialyltransferase	-35.3
oar-miR-3956-3p	-3.3339	5.55641e-05	down	SPINK7	serine peptidase inhibitor, Kazal type 7 (putative)	NM_032566.2	SPINK7	Serine protease inhibitor Kazal-type 7	-35.3
chr1_6_mature	-3.12931	0	down	LRRC47	leucine rich repeat containing 47	NM_020710.2	LRRC47	Leucine-rich repeat-containing protein 47	-35.8
chr5_10860_mature	-1.8473	6.86699e-06	down	LRRC47	leucine rich repeat containing 47	NM_020710.2	LRRC47	Leucine-rich repeat-containing protein 47	-41.5
chr8_15352_mature	-1.40503	0.00451931	down	LRRC45	leucine rich repeat containing 45	NM_144999.2	LRRC45	Leucine-rich repeat-containing protein 45	-36.5
chrx_32250_mature	4.54874	9.35614e-10	up	RPS3	ribosomal protein S3	NM_001260507.1	RPS3	RPS3 protein	-27.7
chr5_11233_star@@mmu-miR-378a-5p	-1.44328	0.00743221	down	RPS3	ribosomal protein S3	NM_001260507.1	RPS3	RPS3 protein	-31.4
oar-miR-432	-4.59582	0	down	ADCY9	adenylate cyclase 9	NM_001116.3	ADCY9	ADCY9 protein	-29.4
chr1_6_mature	-3.12931	0	down	ADCY9	adenylate cyclase 9	NM_001116.3	ADCY9	ADCY9 protein	-33.7
chr13_20446_mature	2.87909	1.78549e-06	up	ADCY9	adenylate cyclase 9	NM_001116.3	ADCY9	ADCY9 protein	-32.3
chr5_10860_mature	-1.8473	6.86699e-06	down	ADCY9	adenylate cyclase 9	NM_001116.3	ADCY9	ADCY9 protein	-28.2
chrx_31987_mature	-1.90297	2.13286e-06	down	RSPH6A	radial spoke head 6 homolog A (Chlamydomonas)	NM_030785.3	RSPH6A	Radial spoke head protein 6 homolog A	-35.5
chr8_15352_mature	-1.40503	0.00451931	down	RSPH6A	radial spoke head 6 homolog A (Chlamydomonas)	NM_030785.3	RSPH6A	Radial spoke head protein 6 homolog A	-35
chr10_17705_mature	-1.22364	0.0421543	down	RSPH6A	radial spoke head 6 homolog A (Chlamydomonas)	NM_030785.3	RSPH6A	Radial spoke head protein 6 homolog A	-31.8
oar-miR-665-3p	-1.3556	0.0269075	down	LRRC46	leucine rich repeat containing 46	NM_033413.3	LRRC46	leucine rich repeat containing 46	-36.9
bta-miR-483	-1.74894	0.0272388	down	LRRC46	leucine rich repeat containing 46	NM_033413.3	LRRC46	leucine rich repeat containing 46	-33.4
chrx_31987_mature	-1.90297	2.13286e-06	down	LPCAT3	lysophosphatidylcholine acyltransferase 3	NM_005768.5	LPCAT3	cDNA FLJ55747, highly similar to Membrane bound O-acyltransferase domain-containing protein 5 (EC 2.3.-.-)	-41
chr10_17705_mature	-1.22364	0.0421543	down	LPCAT3	lysophosphatidylcholine acyltransferase 3	NM_005768.5	LPCAT3	cDNA FLJ55747, highly similar to Membrane bound O-acyltransferase domain-containing protein 5 (EC 2.3.-.-)	-36.3
chrx_31987_mature	-1.90297	2.13286e-06	down	LRRC41	leucine rich repeat containing 41	NM_006369.4	LRRC41	Leucine-rich repeat-containing protein 41	-39.1
chrx_31987_mature	-1.90297	2.13286e-06	down	UMPS	uridine monophosphate synthetase				-48.4
chr8_15352_mature	-1.40503	0.00451931	down	UMPS	uridine monophosphate synthetase				-37.1
mmu-miR-6367	2.44371	0.0065444	up	POLD1	polymerase (DNA directed), delta 1, catalytic subunit	NR_046402.1	POLD1	DNA polymerase delta catalytic subunit	-40.8
chrx_31987_mature	-1.90297	2.13286e-06	down	POLD2	polymerase (DNA directed), delta 2, accessory subunit	NM_006230.3	POLD2	cDNA FLJ78293, highly similar to Homo sapiens polymerase (DNA directed), delta 2, regulatory subunit 50kDa (POLD2), mRNA	-31.5
chr8_15352_mature	-1.40503	0.00451931	down	BANF1	barrier to autointegration factor 1	NM_003860.3	BANF1	cDNA, FLJ92232, highly similar to Homo sapiens barrier to autointegration factor 1 (BANF1), mRNA	-35.8
chrx_31987_mature	-1.90297	2.13286e-06	down	AKT1	AKT1				-43.6
chr8_15352_mature	-1.40503	0.00451931	down	AKT1	AKT1				-37.6
chr10_17705_mature	-1.22364	0.0421543	down	AKT1	AKT1				-36.8
chr1_3087_star	2.03533	0.0426879	up	AKT1	AKT1				-36.3
chr10_17705_mature	-1.22364	0.0421543	down	CHST14	carbohydrate (N-acetylgalactosamine 4-0) sulfotransferase 14	NM_130468.3	CHST14	Carbohydrate sulfotransferase 14	-36.6
chrx_32353_star@@eca-miR-532-3p	-1.58723	0.000364337	down	STUB1	STIP1 homology and U-box containing protein 1, E3 ubiquitin protein ligase	NM_005861.2	STUB1	E3 ubiquitin-protein ligase CHIP	-25.6
ptr-miR-99b	-1.39477	0.0112797	down	STUB1	STIP1 homology and U-box containing protein 1, E3 ubiquitin protein ligase	NM_005861.2	STUB1	E3 ubiquitin-protein ligase CHIP	-31
chr12_19193_mature@@bta-miR-3120	-2.2366	2.69015e-05	down	TDRKH	tudor and KH domain containing	NM_006862.3	TDRKH	cDNA FLJ31840 fis, clone NT2RP7000109, highly similar to Tudor and KH domain-containing protein	-26
chr8_15352_mature	-1.40503	0.00451931	down	TDRKH	tudor and KH domain containing	NM_006862.3	TDRKH	cDNA FLJ31840 fis, clone NT2RP7000109, highly similar to Tudor and KH domain-containing protein	-28.7
chr19_25888_mature	1.36134	0.0121578	up	TDRKH	tudor and KH domain containing	NM_006862.3	TDRKH	cDNA FLJ31840 fis, clone NT2RP7000109, highly similar to Tudor and KH domain-containing protein	-27
oar-miR-3956-3p	-3.3339	5.55641e-05	down	CHST15	carbohydrate (N-acetylgalactosamine 4-sulfate 6-O) sulfotransferase 15	NM_015892.4	CHST15	cDNA FLJ60523, highly similar to N-acetylgalactosamine 4-sulfate6-O-sulfotransferase (EC 2.8.2.33)	-36.5
chr5_10860_mature	-1.8473	6.86699e-06	down	ASTN1	astrotactin 1	NM_207108.2	ASTN1	Astrotactin-1	-39.5
chr16_23181_mature	2.3506	1.27327e-08	up	GBA	Glucocerebrosidase-like protein	NM_001171812.1	GBA	cDNA, FLJ92865, Homo sapiens glucosidase, beta; acid (includes glucosylceramidase)(GBA), mRNA	-34
chr8_15352_mature	-1.40503	0.00451931	down	GBA	Glucocerebrosidase-like protein	NM_001171812.1	GBA	cDNA, FLJ92865, Homo sapiens glucosidase, beta; acid (includes glucosylceramidase)(GBA), mRNA	-37.6
chrx_31987_mature	-1.90297	2.13286e-06	down	MOCS1	molybdenum cofactor synthesis 1	NR_033233.1	MOCS1	Molybdenum cofactor biosynthesis protein A	-40.6
chr8_15352_mature	-1.40503	0.00451931	down	MOCS1	molybdenum cofactor synthesis 1	NR_033233.1	MOCS1	Molybdenum cofactor biosynthesis protein A	-39.3
chr10_17705_mature	-1.22364	0.0421543	down	MOCS1	molybdenum cofactor synthesis 1	NR_033233.1	MOCS1	Molybdenum cofactor biosynthesis protein A	-38.4
chr5_11233_star@@mmu-miR-378a-5p	-1.44328	0.00743221	down	UCK2	uridine-cytidine kinase 2	NM_012474.4	UCK2	Uridine-cytidine kinase 2	-38.8
chr1_6_mature	-3.12931	0	down	VWA1	von Willebrand factor A domain containing 1	NM_199121.2	VWA1	von Willebrand factor A domain-containing protein 1	-36.7
chr7_13874_mature	-2.69301	3.11084e-13	down	VWA1	von Willebrand factor A domain containing 1	NM_199121.2	VWA1	von Willebrand factor A domain-containing protein 1	-36.2
chrx_31987_mature	-1.90297	2.13286e-06	down	VWA1	von Willebrand factor A domain containing 1	NM_199121.2	VWA1	von Willebrand factor A domain-containing protein 1	-38.5
chr5_10860_mature	-1.8473	6.86699e-06	down	VWA1	von Willebrand factor A domain containing 1	NM_199121.2	VWA1	von Willebrand factor A domain-containing protein 1	-35.3
chr25_30383_star	2.92913	0.000889104	up	VWA1	von Willebrand factor A domain containing 1	NM_199121.2	VWA1	von Willebrand factor A domain-containing protein 1	-34.8
chr8_15352_mature	-1.40503	0.00451931	down	VWA1	von Willebrand factor A domain containing 1	NM_199121.2	VWA1	von Willebrand factor A domain-containing protein 1	-37.1
chr19_25888_mature	1.36134	0.0121578	up	VWA1	von Willebrand factor A domain containing 1	NM_199121.2	VWA1	von Willebrand factor A domain-containing protein 1	-31.4
chr10_17705_mature	-1.22364	0.0421543	down	VWA1	von Willebrand factor A domain containing 1	NM_199121.2	VWA1	von Willebrand factor A domain-containing protein 1	-32.7
chrx_31987_mature	-1.90297	2.13286e-06	down	ASTN2	astrotactin 2	NM_198188.2	ASTN2	Astrotactin 2	-39.7
chr19_25888_mature	1.36134	0.0121578	up	ASTN2	astrotactin 2	NM_198188.2	ASTN2	Astrotactin 2	-34.4
mmu-miR-6367	2.44371	0.0065444	up	C2H9orf43	chromosome 2 open reading frame, human C9orf43	NM_152786.2	C9orf43	chromosome 9 open reading frame 43	-37.5
chr13_20395_star@@ssc-miR-296-5p	-1.8898	4.22862e-06	down	SMOC1	SPARC related modular calcium binding 1	NM_022137.5	SMOC1	SPARC-related modular calcium-binding protein 1	-36.9
chr8_15352_mature	-1.40503	0.00451931	down	CD2BP2	CD2 (cytoplasmic tail) binding protein 2	NM_006110.2	CD2BP2	CD2 antigen cytoplasmic tail-binding protein 2	-34
chr1_1440_mature	1.29736	0.0194084	up	CD2BP2	CD2 (cytoplasmic tail) binding protein 2	NM_006110.2	CD2BP2	CD2 antigen cytoplasmic tail-binding protein 2	-30.3
chrx_31987_mature	-1.90297	2.13286e-06	down	TBX4	Transcription factor Tbx4	NM_018488.2	TBX4	TBX4 protein	-34.4
chr8_15352_mature	-1.40503	0.00451931	down	TBX4	Transcription factor Tbx4	NM_018488.2	TBX4	TBX4 protein	-31.6
chr10_17705_mature	-1.22364	0.0421543	down	TBX4	Transcription factor Tbx4	NM_018488.2	TBX4	TBX4 protein	-35
chr8_15352_mature	-1.40503	0.00451931	down	LOXL2	lysyl oxidase-like 2	NM_002318.2	LOXL2	cDNA FLJ53707, highly similar to Lysyl oxidase homolog 2 (EC 1.4.3.-)	-42.8
chr3_9322_mature@@ssc-miR-1249	1.93695	1.14136e-05	up	PSAP	Prosaposin	NM_002778.2	PSAP	Saposin-D	-40.9
chr3_9322_mature@@ssc-miR-1249	1.93695	1.14136e-05	up	PDAP1	PDGFA associated protein 1	NM_014891.6	PDAP1	28 kDa heat- and acid-stable phosphoprotein	-37.7
chr11_17834_mature	-1.55312	0.00103085	down	PDAP1	PDGFA associated protein 1	NM_014891.6	PDAP1	28 kDa heat- and acid-stable phosphoprotein	-34.2
chr8_15352_mature	-1.40503	0.00451931	down	PDAP1	PDGFA associated protein 1	NM_014891.6	PDAP1	28 kDa heat- and acid-stable phosphoprotein	-37
chr19_25888_mature	1.36134	0.0121578	up	PDAP1	PDGFA associated protein 1	NM_014891.6	PDAP1	28 kDa heat- and acid-stable phosphoprotein	-35.4
chr5_10860_mature	-1.8473	6.86699e-06	down	SMOC2	SPARC related modular calcium binding 2	NM_022138.2	SMOC2	cDNA FLJ52001, highly similar to SPARC-related modular calcium-binding protein 2	-41.9
chr1_6_mature	-3.12931	0	down	LOC101122618	uncharacterized LOC101122618	NM_181689.1	NNAT	Neuronatin	-36.3
chr11_17834_mature	-1.55312	0.00103085	down	LOC101118186	uncharacterized LOC101118186	NM_016270.2	KLF2	Similar to Kruppel-like factor 2 (Lung)	-28.4
chr10_17705_mature	-1.22364	0.0421543	down	LOC101118186	uncharacterized LOC101118186	NM_016270.2	KLF2	Similar to Kruppel-like factor 2 (Lung)	-33.8
chrx_31987_mature	-1.90297	2.13286e-06	down	PRRT4	proline-rich transmembrane protein 4	NM_001174164.1	PRRT4	Proline-rich transmembrane protein 4	-39.4
chr8_15352_mature	-1.40503	0.00451931	down	PRRT4	proline-rich transmembrane protein 4	NM_001174164.1	PRRT4	Proline-rich transmembrane protein 4	-36.7
chr8_15352_mature	-1.40503	0.00451931	down	NEO1	neogenin 1	NM_002499.3	NEO1	Neogenin	-31.6
chr8_15352_mature	-1.40503	0.00451931	down	SLC3A1	solute carrier family 3 (cystine, dibasic and neutral amino acid transporters, activator of cystine, dibasic and neutral amino acid transport), member 1	NM_000341.3	SLC3A1	cDNA, FLJ93650, highly similar to Homo sapiens solute carrier family 3 (cystine, dibasic and neutral amino acid transporters, activator of cystine, dibasic and neutral amino acid transport), member 1 (SLC3A1), mRNA	-35.2
chr17_24106_mature	1.38271	0.00606774	up	SLC3A1	solute carrier family 3 (cystine, dibasic and neutral amino acid transporters, activator of cystine, dibasic and neutral amino acid transport), member 1	NM_000341.3	SLC3A1	cDNA, FLJ93650, highly similar to Homo sapiens solute carrier family 3 (cystine, dibasic and neutral amino acid transporters, activator of cystine, dibasic and neutral amino acid transport), member 1 (SLC3A1), mRNA	-35.2
chrx_31987_mature	-1.90297	2.13286e-06	down	SLC3A2	solute carrier family 3 (activators of dibasic and neutral amino acid transport), member 2	NR_037193.1	SLC3A2	cDNA FLJ54090, highly similar to 4F2 cell-surface antigen heavy chain	-42.1
chr19_25888_mature	1.36134	0.0121578	up	SLC3A2	solute carrier family 3 (activators of dibasic and neutral amino acid transport), member 2	NR_037193.1	SLC3A2	cDNA FLJ54090, highly similar to 4F2 cell-surface antigen heavy chain	-31.7
chrx_31987_mature	-1.90297	2.13286e-06	down	UBE2S	ubiquitin-conjugating enzyme E2S	NM_014501.2	UBE2S	Ubiquitin-conjugating enzyme E2 S	-36.9
chr3_9322_mature@@ssc-miR-1249	1.93695	1.14136e-05	up	UBE2S	ubiquitin-conjugating enzyme E2S	NM_014501.2	UBE2S	Ubiquitin-conjugating enzyme E2 S	-35.3
chr11_17834_star	-1.60789	0.00283995	down	UBE2S	ubiquitin-conjugating enzyme E2S	NM_014501.2	UBE2S	Ubiquitin-conjugating enzyme E2 S	-32.8
chr1_1398_mature	3.18966	0.00400803	up	UBE2S	ubiquitin-conjugating enzyme E2S	NM_014501.2	UBE2S	Ubiquitin-conjugating enzyme E2 S	-36.3
chr22_28603_mature	-1.68968	9.53741e-05	down	NUAK1	NUAK family, SNF1-like kinase, 1	NM_014840.2	NUAK1	NUAK family SNF1-like kinase 1	-35.4
chrx_31987_mature	-1.90297	2.13286e-06	down	LPIN1	lipin 1	NM_145693.2	LPIN1	cDNA FLJ51642, highly similar to Lipin-1	-37.7
oar-miR-665-3p	-1.3556	0.0269075	down	LPIN1	lipin 1	NM_145693.2	LPIN1	cDNA FLJ51642, highly similar to Lipin-1	-38.8
chr8_15352_mature	-1.40503	0.00451931	down	CHGA	chromogranin A (parathyroid secretory protein 1)	NM_001275.3	CHGA	Chromogranin A (Parathyroid secretory protein 1), isoform CRA_b	-38.1
chr10_17705_mature	-1.22364	0.0421543	down	CHGA	chromogranin A (parathyroid secretory protein 1)	NM_001275.3	CHGA	Chromogranin A (Parathyroid secretory protein 1), isoform CRA_b	-36.6
chr8_15352_mature	-1.40503	0.00451931	down	LRRC61	leucine rich repeat containing 61	NM_023942.2	LRRC61	leucine rich repeat containing 61	-36.8
chr25_30383_star	2.92913	0.000889104	up	NENF	neudesin neurotrophic factor	NR_026598.1	NENF	Neudesin	-37.4
chrx_31987_mature	-1.90297	2.13286e-06	down	IL17B	interleukin 17B	NM_014443.2	IL17B	IL17B protein	-30.2
chr1_442_mature	1.37844	0.0223023	up	TLX2	T-cell leukemia homeobox 2	NM_016170.4	TLX2	T-cell leukemia homeobox protein 2	-22.6
chr9_16768_mature	1.31665	0.0271253	up	TLX2	T-cell leukemia homeobox 2	NM_016170.4	TLX2	T-cell leukemia homeobox protein 2	-24.1
chr12_19792_mature@@ppa-miR-214	-2.27322	5.49714e-09	down	SLC7A2	solute carrier family 7 (cationic amino acid transporter, y+ system), member 2				-26.3
chr16_23333_mature@@ppa-miR-214	-2.23832	0.000720299	down	SLC7A2	solute carrier family 7 (cationic amino acid transporter, y+ system), member 2				-26.3
chr10_17193_mature@@ppa-miR-214	-2.09944	0.0104288	down	SLC7A2	solute carrier family 7 (cationic amino acid transporter, y+ system), member 2				-26.3
chrx_31987_mature	-1.90297	2.13286e-06	down	GGA1	golgi-associated, gamma adaptin ear containing, ARF binding protein 1	NM_013365.4	GGA1	ADP-ribosylation factor-binding protein GGA1	-41.7
chr1_3087_star	2.03533	0.0426879	up	GGA1	golgi-associated, gamma adaptin ear containing, ARF binding protein 1	NM_013365.4	GGA1	ADP-ribosylation factor-binding protein GGA1	-36
chr8_15352_mature	-1.40503	0.00451931	down	HDAC5	histone deacetylase 5	NM_139205.1	HDAC5	cDNA FLJ61241, highly similar to Histone deacetylase 5	-36.2
chr19_25888_mature	1.36134	0.0121578	up	HDAC5	histone deacetylase 5	NM_139205.1	HDAC5	cDNA FLJ61241, highly similar to Histone deacetylase 5	-28.7
chr10_17705_mature	-1.22364	0.0421543	down	HDAC5	histone deacetylase 5	NM_139205.1	HDAC5	cDNA FLJ61241, highly similar to Histone deacetylase 5	-31.3
chr16_23333_mature@@ppa-miR-214	-2.23832	0.000720299	down	LOC101121986	late cornified envelope protein 3C-like				-34.9
chr23_29006_mature	-1.98954	5.79614e-07	down	MED24	mediator complex subunit 24	NR_052017.1	MED24	Mediator of RNA polymerase II transcription subunit 24	-36.7
chrx_31987_mature	-1.90297	2.13286e-06	down	MED24	mediator complex subunit 24	NR_052017.1	MED24	Mediator of RNA polymerase II transcription subunit 24	-34.4
chr23_29005_mature	-1.83073	8.11177e-06	down	MED24	mediator complex subunit 24	NR_052017.1	MED24	Mediator of RNA polymerase II transcription subunit 24	-36.7
chr22_28603_mature	-1.68968	9.53741e-05	down	MED24	mediator complex subunit 24	NR_052017.1	MED24	Mediator of RNA polymerase II transcription subunit 24	-34
chr5_11233_star@@mmu-miR-378a-5p	-1.44328	0.00743221	down	MED24	mediator complex subunit 24	NR_052017.1	MED24	Mediator of RNA polymerase II transcription subunit 24	-33.8
chr1_1440_mature	1.29736	0.0194084	up	MED24	mediator complex subunit 24	NR_052017.1	MED24	Mediator of RNA polymerase II transcription subunit 24	-30.8
chr10_17705_mature	-1.22364	0.0421543	down	ZNF609	zinc finger protein 609	NM_015042.1	ZNF609	Zinc finger protein 609	-33.1
chrx_31987_mature	-1.90297	2.13286e-06	down	METTL7B	methyltransferase like 7B	NM_152637.2	METTL7B	Methyltransferase-like protein 7B	-38.1
chrx_31987_mature	-1.90297	2.13286e-06	down	CAPNS1	Calpain II small subunit	NM_001749.2	CAPNS1	Calpain small subunit 1	-38.9
chr10_17705_mature	-1.22364	0.0421543	down	ITFG3	integrin alpha FG-GAP repeat containing 3	NR_104317.1	ITFG3	Protein ITFG3	-39
chr19_25888_mature	1.36134	0.0121578	up	FLAD1	FAD1 flavin adenine dinucleotide synthetase homolog (S. cerevisiae)	NM_201398.2	FLAD1	cDNA FLJ33223 fis, clone ASTRO2000914, highly similar to Homo sapiens Fad1, flavin adenine dinucleotide synthetase, homolog (yeast) (FLAD1), transcript variant 1, mRNA	-32
chr1_442_mature	1.37844	0.0223023	up	FLAD1	FAD1 flavin adenine dinucleotide synthetase homolog (S. cerevisiae)	NM_201398.2	FLAD1	cDNA FLJ33223 fis, clone ASTRO2000914, highly similar to Homo sapiens Fad1, flavin adenine dinucleotide synthetase, homolog (yeast) (FLAD1), transcript variant 1, mRNA	-31.2
chr11_17834_mature	-1.55312	0.00103085	down	THEG	theg spermatid protein	NM_199202.2	THEG	Testicular haploid expressed gene protein	-27.6
chr10_17705_mature	-1.22364	0.0421543	down	THEG	theg spermatid protein	NM_199202.2	THEG	Testicular haploid expressed gene protein	-36.7
chrx_31987_mature	-1.90297	2.13286e-06	down	LOC101121981	uncharacterized LOC101121981	NM_183373.3	PXDC1	PX domain-containing protein 1	-37.8
chr8_15352_mature	-1.40503	0.00451931	down	LOC101121981	uncharacterized LOC101121981	NM_183373.3	PXDC1	PX domain-containing protein 1	-36.9
chr9_16768_mature	1.31665	0.0271253	up	LOC101121981	uncharacterized LOC101121981	NM_183373.3	PXDC1	PX domain-containing protein 1	-35.4
oar-miR-431	-3.8364	0.0359462	down	LOC101121981	uncharacterized LOC101121981	NM_183373.3	PXDC1	PX domain-containing protein 1	-37
chrx_31987_mature	-1.90297	2.13286e-06	down	ITFG2	integrin alpha FG-GAP repeat containing 2	NM_018463.3	ITFG2	integrin alpha FG-GAP repeat containing 2	-44.1
bta-miR-483	-1.74894	0.0272388	down	ITFG2	integrin alpha FG-GAP repeat containing 2	NM_018463.3	ITFG2	integrin alpha FG-GAP repeat containing 2	-35.9
chrx_31987_mature	-1.90297	2.13286e-06	down	HDAC7	histone deacetylase 7	NM_016596.3	HDAC7	Histone deacetylase 7	-39.8
chr8_15352_mature	-1.40503	0.00451931	down	HDAC7	histone deacetylase 7	NM_016596.3	HDAC7	Histone deacetylase 7	-39.6
chrx_31987_mature	-1.90297	2.13286e-06	down	LOC101111430	uncharacterized LOC101111430	NM_178840.2	C1orf64	chromosome 1 open reading frame 64	-36.3
chr1_6_mature	-3.12931	0	down	LMAN2L	lectin, mannose-binding 2-like	NR_024521.1	LMAN2L	cDNA, FLJ92544, highly similar to Homo sapiens lectin, mannose-binding 2-like (LMAN2L), mRNA	-34.1
chrx_32353_star@@eca-miR-532-3p	-1.58723	0.000364337	down	LMAN2L	lectin, mannose-binding 2-like	NR_024521.1	LMAN2L	cDNA, FLJ92544, highly similar to Homo sapiens lectin, mannose-binding 2-like (LMAN2L), mRNA	-30.6
chr1_1398_mature	3.18966	0.00400803	up	LMAN2L	lectin, mannose-binding 2-like	NR_024521.1	LMAN2L	cDNA, FLJ92544, highly similar to Homo sapiens lectin, mannose-binding 2-like (LMAN2L), mRNA	-32.4
chr11_17974_mature	1.31443	0.00986509	up	LMAN2L	lectin, mannose-binding 2-like	NR_024521.1	LMAN2L	cDNA, FLJ92544, highly similar to Homo sapiens lectin, mannose-binding 2-like (LMAN2L), mRNA	-29.8
chrx_31888_star@@mmu-miR-450b-3p	-2.4974	3.8902e-07	down	DAPP1	dual adaptor of phosphotyrosine and 3-phosphoinositides	NM_014395.2	DAPP1	Dual adapter for phosphotyrosine and 3-phosphotyrosine and 3-phosphoinositide	-31.8
chr2_5583_mature@@ssc-miR-31	3.09236	1.28428e-11	up	SRM	spermidine synthase	NM_003132.2	SRM	Spermidine synthase	-34.6
chrx_31987_mature	-1.90297	2.13286e-06	down	SRM	spermidine synthase	NM_003132.2	SRM	Spermidine synthase	-35.9
chr1_6_mature	-3.12931	0	down	DNAL4	dynein, axonemal, light chain 4	NM_005740.2	DNAL4	Dynein light chain 4, axonemal variant	-31.8
chr10_17705_mature	-1.22364	0.0421543	down	DNAL4	dynein, axonemal, light chain 4	NM_005740.2	DNAL4	Dynein light chain 4, axonemal variant	-34.6
chr1_6_mature	-3.12931	0	down	IFITM1	interferon induced transmembrane protein 1	NM_003641.3	IFITM1	Interferon-induced transmembrane protein 1	-31.9
chr9_16768_mature	1.31665	0.0271253	up	IFITM1	interferon induced transmembrane protein 1	NM_003641.3	IFITM1	Interferon-induced transmembrane protein 1	-32.4
chr10_17705_mature	-1.22364	0.0421543	down	IFITM1	interferon induced transmembrane protein 1	NM_003641.3	IFITM1	Interferon-induced transmembrane protein 1	-38.5
oar-miR-432	-4.59582	0	down	C2H9orf24	chromosome 2 open reading frame, human C9orf24	NM_147169.2	C9orf24	Spermatid-specific manchette-related protein 1	-29
chr7_13874_mature	-2.69301	3.11084e-13	down	C2H9orf24	chromosome 2 open reading frame, human C9orf24	NM_147169.2	C9orf24	Spermatid-specific manchette-related protein 1	-31.1
chr23_29006_mature	-1.98954	5.79614e-07	down	C2H9orf24	chromosome 2 open reading frame, human C9orf24	NM_147169.2	C9orf24	Spermatid-specific manchette-related protein 1	-27.8
chr23_29005_mature	-1.83073	8.11177e-06	down	C2H9orf24	chromosome 2 open reading frame, human C9orf24	NM_147169.2	C9orf24	Spermatid-specific manchette-related protein 1	-27.8
chr21_27727_mature@@mmu-miR-5097	1.32145	0.0091586	up	C2H9orf24	chromosome 2 open reading frame, human C9orf24	NM_147169.2	C9orf24	Spermatid-specific manchette-related protein 1	-27.9
chr9_16768_mature	1.31665	0.0271253	up	C2H9orf24	chromosome 2 open reading frame, human C9orf24	NM_147169.2	C9orf24	Spermatid-specific manchette-related protein 1	-30.7
chr1_3087_star	2.03533	0.0426879	up	C2H9orf24	chromosome 2 open reading frame, human C9orf24	NM_147169.2	C9orf24	Spermatid-specific manchette-related protein 1	-28.2
[truncated: 3,977 more rows]
